# Supplementary material for: Widely Targeted Metabolomics Reveals Metabolic Divergence in Abutilon theophrasti Populations Under Glufosinate Ammonium Treatment
Source: Plants (Basel). 2025 Jun 30;14(13):1994. doi: 10.3390/plants14131994 (PMC12251701; doi:10.3390/plants14131994)
Supplement: Supplementary file 1 [file plants-14-01994-s001.zip]

Archive with 27 entries (27 files):
- Figure S10——R-Treat_vs_S-Treat_KEGG_DA_score_P-value.png
- Figure S11——R-Treat_vs_R-CK_KEGG_DA_score_P-value.png
- Figure S12——S-Treat_vs_S-CK_KEGG_DA_score_P-value.png
- Figure S13——R-CK_vs_S-CK_KEGG_DA_score_P-value.png
- Figure S1(A)——The total ion current profiles from three quality control (MIX) samples.png
- Figure S1(B)——The multiple reaction monitoring (MRM)-based metabolite detection multi-peak chromatogram.png
- Figure S2——CV distribution of each group.png
- Figure S3——S-CK_vs_R-CK_vs_S-Treat_vs_R-Treat_heatmap_col-row_cluster_Compounds.png
- Figure S4 (A)——R-Treat_vs_S-Treat_OPLS-DA_scorePlot.png
- Figure S4 (B)——R-Treat_vs_S-Treat_OPLS-DA_permutation.png
- Figure S5——R-Treat_vs_S-Treat_OPLS-DA_SPlot.png
- Figure S6——R-Treat_vs_S-Treat_KEGG_barplot.png
- Figure S7——R-Treat_vs_R-CK_KEGG_barplot.png
- Figure S8——S-Treat_vs_S-CK_KEGG_barplot.png
- Figure S9——R-CK_vs_S-CK_KEGG_barplot.png
- Table S10——R-Treat_vs_R-CK_filter_anno.xlsx
- Table S11——S-Treat_vs_S-CK_filter_anno.xlsx
- Table S12——R-CK_vs_S-CK_filter_anno.xlsx
- Table S1——sigMetabolitesSummary.xlsx
- Table S2——R-CK_vs_S-CK_info.xlsx
- Table S3——R-Treat_vs_R-CK_info.xlsx
- Table S4——R-Treat_vs_S-Treat_info.xlsx
- Table S5——S-Treat_vs_S-CK_info.xlsx
- Table S6——R-Treat_vs_S-Treat_filter.xlsx
- Table S7——R-Treat_vs_R-CK_filter.xlsx
- Table S8——S-Treat_vs_S-CK_filter.xlsx
- Table S9——R-Treat_vs_S-Treat_filter_anno.xlsx
