# Supplementary material for: Widely Targeted Metabolomics Reveals Metabolic Divergence in Abutilon theophrasti Populations Under Glufosinate Ammonium Treatment
Source: Plants (Basel). 2025 Jun 30;14(13):1994. doi: 10.3390/plants14131994 (PMC12251701; doi:10.3390/plants14131994)
Supplement: Supplementary file 1 [file plants-14-01994-s001.zip › Table S12——R-CK_vs_S-CK_filter_anno.xlsx]

## Sheet: Sheet1
Index	Compounds	Class I	Class II	Formula	Level	CAS	R-CK-1	R-CK-2	R-CK-3	S-CK-1	S-CK-2	S-CK-3	VIP	P-value	FDR	Fold_Change	Log2FC	Type	cpd_ID	kegg_map	mw_cpd_ID	mw_map
MWStz444	Combretol	Flavonoids	Flavones	C20H20O8	3	5084-19-5	4.87607e+06	4.67726e+06	4.57096e+06	1.78039e+06	2.69955e+06	2.56288e+06	1.28873	0.0092529	0.0593789	2.00549	1.00395	up	-	-	-	-
Zjxp110304	3-Hydroxy-3,7,11-trimethyldodeca-1,6E,10-trien-9-yl isobutyrate	Terpenoids	Sesquiterpenoids	C18H30O3	3	-	173393	124124	93572.8	49092.7	50097.6	67899.8	1.23006	0.0763288	0.182072	2.34059	1.22687	up	-	-	-	-
Wcdp010432	Linoleamide	Lipids	Free fatty acids	C18H33NO	1	3999-01-7	6.01145e+07	6.60235e+07	6.19592e+07	8.35369e+06	1.09055e+07	8.21236e+06	1.3688	0.000121334	0.00801785	6.84699	2.77547	up	-	-	-	-
PDP243175	2-methyl-4-(2,5,5-trimethyl-7,8-dihydro-6H-naphthalen-1-yl)butan-2-ol*	Terpenoids	Sesquiterpenoids	C18H28O	1	-	5.09422e+06	6.28047e+06	5.2674e+06	1.81967e+06	2.9241e+06	3.30796e+06	1.22256	0.00851688	0.0575242	2.0669	1.04747	up	-	-	-	-
Lmsp010763	Monolinolenin*	Lipids	Glycerol ester	C21H36O4	1	75685-85-7	1.74558e+07	2.09932e+07	1.95604e+07	5.77526e+06	7.16129e+06	1.35295e+07	1.17074	0.0327243	0.112375	2.19184	1.13214	up	-	-	-	-
Zbjn005343	Acacetin-7-O-(6''-O-glucoside)glucoside	Flavonoids	Flavones	C28H32O15	3	-	266752	350270	275221	117808	109185	137882	1.33487	0.0150546	0.0738347	2.44534	1.29004	up	-	-	CM00974	MetMap121
mws0126	LysoPC 18:0	Lipids	LPC	C26H54NO7P	1	19420-57-6	1.20273e+06	1.59642e+06	1.42525e+06	417201	941724	447298	1.18116	0.0219795	0.0892688	2.33881	1.22577	up	-	-	-	-
Wahlp08069	LysoPC 17:2(2n isomer)*	Lipids	LPC	C25H48NO7P	1	-	2.05658e+06	2.47909e+06	2.31779e+06	4.36822e+06	4.67019e+06	5.55972e+06	1.33805	0.0116712	0.0650022	0.469475	-1.09088	down	-	-	-	-
mws0043	Nobiletin	Flavonoids	Flavones	C21H22O8	3	478-01-3	507779	381841	475034	1.32363e+06	1.11541e+06	1.16836e+06	1.34722	0.00132166	0.0254024	0.378294	-1.40242	down	C10112	-	C10112	MetMap120
MWStz562	7-Oxodehydroabietic acid*	Terpenoids	Ditepenoids	C20H26O3	1	18684-55-4	826674	732682	825511	163730	272588	230326	1.33741	0.000209115	0.0118904	3.57742	1.83892	up	-	-	-	-
Lskp211408	polypodin B	Steroids	Steroid	C27H44O8	3	-	4.08591e+06	4.14203e+06	7.43084e+06	1.00791e+07	8.54862e+06	1.78705e+07	1.11988	0.124778	0.246431	0.429028	-1.22085	down	-	-	-	-
Rfn010265	Phosphatidylethanolamine lyso 18:2*	Lipids	Free fatty acids	C23H44NO7P	1	-	452195	503200	472693	1.05655e+06	984662	850395	1.34777	0.0113555	0.064418	0.493873	-1.01779	down	-	-	-	-
Sayp010368	phyllanflexoid A*	Terpenoids	Ditepenoids	C20H26O3	1	-	756021	778700	821213	182673	235313	218778	1.36553	2.81791e-05	0.0037574	3.69985	1.88747	up	-	-	-	-
PD0983496	Pyroglutamylphenylalanine*	Amino acids and derivatives	Amino acids and derivatives	C14H16N2O4	1	-	350916	457565	578069	1.0582e+06	1.00688e+06	1.14991e+06	1.29917	0.00274593	0.0337633	0.431277	-1.21331	down	-	-	-	-
Rfn03227	Pyr-phe-OH*	Amino acids and derivatives	Amino acids and derivatives	C14H16N2O4	1	21282-12-2	1.38592e+06	1.40986e+06	1.392e+06	700518	782013	597088	1.34306	0.00509805	0.0454917	2.01372	1.00987	up	-	-	-	-
Hmcp001829	Quercetin-3,7-Di-O-rhamnoside	Flavonoids	Flavonols	C27H30O15	3	28638-13-3	105369	181576	394873	562716	795616	769536	1.16514	0.0140206	0.0712689	0.320423	-1.64195	down	-	-	CM00590	MetMap116
MWSmce482	beta-Asarone	Phenolic acids	Phenolic acids	C12H16O3	1	2883-98-9	711033	762772	695572	2.08515e+06	1.2318e+06	1.6376e+06	1.28363	0.0628544	0.161428	0.437855	-1.19147	down	C10430	-	C10430	-
Lcsp013328	linoleoyl ethanolamine	Lipids	LPE	C20H37NO2	2	68171-52-8	335582	307895	259194	71815.4	105347	179403	1.20115	0.0121912	0.0656553	2.53157	1.34003	up	-	-	-	-
NK10246260	4-Hydroxy-2-quinolone	Alkaloids	Quinoline alkaloids	C9H7NO2	2	86-95-3	530085	666114	396786	198838	112343	209020	1.25853	0.0309229	0.108474	3.06225	1.61459	up	C16716	ko00996	C16716	-
Zblp004317	3-(2-oxopropyl)-3-hydroxyindolin-2-one	Alkaloids	Plumerane	C11H11NO3	1	-	9.27937e+06	9.84518e+06	8.08856e+06	2.44766e+07	2.18953e+07	2.37637e+07	1.36211	0.000240908	0.0130894	0.388007	-1.36585	down	-	-	-	-
MWSHC20102	3-Hydroxy-1-(4-Hydroxy-3-Methoxyphenyl)Propan-1-One	Others	Ketone compounds	C10H12O4	3	2196-18-1	9.96537e+06	9.86312e+06	1.00798e+07	3.91911e+06	3.74246e+06	3.49064e+06	1.37235	2.78565e-05	0.0037574	2.68183	1.42322	up	-	-	-	-
Lmmp003903	Kaempferol-3-O-(2''-O-acetyl)glucoside	Flavonoids	Flavonols	C23H22O12	3	-	783266	1.01901e+06	718364	169718	388224	136419	1.23821	0.00768056	0.0549388	3.63016	1.86003	up	-	-	CM00472	MetMap113
Zbkp004942	Dodecanamide	Alkaloids	Alkaloids	C12H25NO	1	-	6.455e+07	6.19214e+07	6.10959e+07	2.31232e+07	3.35486e+07	3.22717e+07	1.31175	0.00579526	0.0483598	2.10884	1.07645	up	C13831	-	C13831	-
Wayp004564	gamma-Hydroxy-3-pyridinebutanoate	Alkaloids	Pyridine alkaloids	C9H11NO3	2	15569-97-8	2.53607e+06	1.90078e+06	2.03748e+06	1.04364e+06	1.02118e+06	956010	1.33746	0.0252141	0.0973027	2.14323	1.09979	up	C19579	-	C19579	-
Qmjp080402	15,16-Bisnor-13-oxo-8(17),11-labdadien-19-ol	Terpenoids	Sesquiterpenoids	C18H28O2	3	-	128209	97920.8	111867	225700	209880	279998	1.31384	0.0162385	0.0764675	0.472341	-1.0821	down	-	-	-	-
Wcdp010708	Octadeca-2,9,12,15-tetraen-1-ol	Others	Others	C18H30O	1	-	1.17799e+08	1.06632e+08	1.08478e+08	1.66162e+07	1.61208e+07	1.43343e+07	1.37344	0.000896538	0.0225983	7.07245	2.82221	up	-	-	-	-
HJAP135	Pinocembrin-7-O-(6''-O-malonyl)glucoside	Flavonoids	Flavanones	C24H24O12	1	-	268285	304214	460058	803788	865546	985672	1.29467	0.00252022	0.0331286	0.38891	-1.36249	down	-	-	CM00908	MetMap110
MWSslk002	Sophoricoside*	Flavonoids	Isoflavones	C21H20O10	3	152-95-4	1.32829e+06	947727	856011	446743	817029	294039	1.05105	0.069022	0.170347	2.01053	1.00758	up	-	-	-	-
pmp001135	Buddlenoid A	Flavonoids	Flavonols	C30H26O13	1	142750-32-1	4.11044e+06	4.03873e+06	2.8511e+06	2.80614e+06	1.29494e+06	946484	1.08135	0.053253	0.145805	2.17932	1.12388	up	-	-	-	-
pmp001164	Iristectorin B	Flavonoids	Isoflavones	C23H24O12	3	94396-09-5	488919	788705	861742	1.5343e+06	1.51065e+06	1.42726e+06	1.24766	0.0151885	0.0741236	0.478368	-1.06381	down	-	-	-	-
PD0619170	4-(1,2,4a,5-tetramethyl-2,3,4,7,8,8a-hexahydronaphthalen-1-yl)butan-2-one	Terpenoids	Sesquiterpenoids	C18H30O	1	-	1.19913e+08	1.13449e+08	1.08411e+08	1.75493e+07	2.13731e+07	1.72021e+07	1.37078	0.000287656	0.014076	6.08954	2.60633	up	-	-	-	-
zjbp110804	6,7-dimethoxy-2-[2-(4'-hydroxy-3'-methoxyphenyl)ethyl]chromone	Others	Chromone	C20H20O6	3	-	201929	152832	165890	79152.7	94840.5	54980.5	1.26433	0.00752541	0.0542953	2.27384	1.18513	up	-	-	-	-
Safp017931	Carbanilide	Alkaloids	Alkaloids	C13H12N2O	3	102-07-8	370006	349368	390732	192224	170296	176394	1.36356	0.00066621	0.0201097	2.0599	1.04257	up	-	-	-	-
WapTKC207821	2-isopropyl-3,4,8,9-tetramethyl-5-methylenecyclodeca-3,8-dien-1-ol	Terpenoids	Sesquiterpenoids	C18H30O	1	-	1.18901e+08	1.27775e+08	1.0945e+08	1.45062e+07	1.54855e+07	2.03562e+07	1.36616	0.00109269	0.0238538	7.07333	2.82239	up	-	-	-	-
WapTKC182483	2-( 1,1,7,7a-tetramethyl-2-methylene-1a,2,4,5,6,7,7a,7b-octahydro-1H-cyclopropa[a]naphthalen-4-yl)ethan-1-ol*	Terpenoids	Sesquiterpenoids	C18H28O	1	-	5.72604e+06	5.03795e+06	4.33401e+06	1.43066e+06	1.80638e+06	2.41124e+06	1.3005	0.0043399	0.0426147	2.67302	1.41847	up	-	-	-	-
Salp009727	Lauramide	Lipids	Free fatty acids	C12H25NO	1	1120-16-7	4.16722e+07	4.14007e+07	4.08624e+07	1.31566e+07	2.05678e+07	2.0666e+07	1.29574	0.0107712	0.0626822	2.27862	1.18816	up	-	-	-	-
Lhcp090202	3-(Acetyloxy)-13,15-dihydroxyoleanan-12-one (Rubiprasin A)	Terpenoids	Triterpene	C32H52O5	3	125263-65-2	1.76398e+06	1.73946e+06	1.85636e+06	482546	702418	324829	1.30289	0.00389203	0.0410173	3.55002	1.82783	up	-	-	-	-
Lcsp012679	linolenoyl ethanolamine	Lipids	LPE	C20H35NO2	2	57086-93-8	102728	109548	105810	42471	36187.1	33119.2	1.36191	7.24735e-05	0.00647157	2.84571	1.50879	up	-	-	-	-
Lmhp008718	LysoPC 17:2*	Lipids	LPC	C25H48NO7P	1	-	2.33887e+06	2.33434e+06	2.63793e+06	4.89253e+06	4.79815e+06	5.54365e+06	1.35713	0.00294653	0.0352036	0.479912	-1.05916	down	-	-	-	-
Zahp012577	Octadecadienamide	Alkaloids	Alkaloids	C18H33NO	1	-	344191	349510	444538	66554.6	56522.3	66762.7	1.36713	0.0098641	0.0609034	5.9958	2.58395	up	-	-	-	-
Safp001959	gamma-Glutamyltyramine	Alkaloids	Phenolamine	C13H18N2O4	2	65520-56-1	673422	635430	479672	237498	306184	332436	1.27236	0.0209499	0.086889	2.04142	1.02957	up	C20926	ko01100,ko01240	C20926	-
Wcdp010180	9,11,13,15-Octadecatetraenal	Others	Aldehyde compounds	C18H28O	3	148408-16-6	5.58653e+06	4.84415e+06	5.2074e+06	1.99107e+06	2.10276e+06	2.94009e+06	1.3107	0.00217921	0.0315751	2.22323	1.15266	up	-	-	-	-
Lmfp009701	Glycerol 9,11,13-octadecatrienoyl ester*	Lipids	Glycerol ester	C21H36O4	1	-	2.07422e+07	1.7e+07	2.25036e+07	4.40945e+06	8.03892e+06	1.21967e+07	1.16145	0.0157567	0.0753919	2.44454	1.28956	up	-	-	-	-
mws0040	Chrysin	Flavonoids	Flavones	C15H10O4	3	480-40-0	100378	109299	121656	220009	506383	204039	1.16454	0.178612	0.309721	0.356107	-1.48962	down	C10028	ko00941	C10028	MetMap110
mws4108	1-Methoxyphaseollin	Flavonoids	Isoflavones	C21H20O5	3	157226-48-7	283763	385572	500428	627881	807927	923049	1.20193	0.0238103	0.0943535	0.495902	-1.01187	down	-	-	-	-
Walp013004	Glycidyl Linoleate*	Lipids	Glycerol ester	C21H36O3	1	24305-63-3	616183	515738	549486	183795	172615	197591	1.36597	0.00417541	0.0423605	3.03503	1.60171	up	-	-	-	-
Lskp211422	Intergristerone A-22-O-galactoside (Sileneoside C)*	Steroids	Steroidal saponins	C33H54O13	3	83207-65-2	1.00213e+07	2.09711e+07	1.49569e+07	3.9818e+07	4.73947e+07	5.70557e+07	1.27618	0.00831751	0.0569625	0.318499	-1.65064	down	-	-	-	-
Qahp006824	Periseoside B*	Steroids	Steroidal saponins	C33H54O13	3	-	1.00213e+07	2.09711e+07	1.49569e+07	3.9818e+07	4.73947e+07	5.70557e+07	1.27618	0.00831751	0.0569625	0.318499	-1.65064	down	-	-	-	-
MWS20147	Luteolin-3'-O-glucoside	Flavonoids	Flavones	C21H20O11	3	5154-41-6	1.98699e+07	2.94031e+07	9.02377e+06	7.7066e+06	6.96853e+06	6.65109e+06	1.08365	0.171027	0.301485	2.73357	1.45079	up	-	-	CM00159	MetMap105
Wasdp04041	Tricin-7-O-(6''-feruloyl)xyloside-5-O-glucoside	Flavonoids	Flavones	C38H40O19	2	-	278213	374567	277861	2.16484e+06	966881	376255	1.00279	0.243796	0.376314	0.265293	-1.91434	down	-	-	-	-
Lhhp111109	Schisantherin J	Lignans and Coumarins	Lignans	C35H40O11	3	135432-28-9	7.20588e+06	1.00312e+07	8.98564e+06	3.71083e+06	2.977e+06	2.59859e+06	1.32713	0.0117522	0.0650095	2.82376	1.49762	up	-	-	-	-
Walp012785	(Oxiran-2-yl)methyl octadeca-9,12-dienoate*	Lipids	Glycerol ester	C21H36O3	1	856386-19-1	532423	547477	623488	210550	95426.7	186785	1.28226	0.0010534	0.0238269	3.45682	1.78944	up	-	-	-	-
pma2987	L-Histidinol	Alkaloids	Alkaloids	C6H11N3O	3	501-28-0	4.5637e+07	4.12332e+07	6.44758e+07	1.41824e+07	2.49749e+07	2.35952e+07	1.22775	0.0361179	0.1187	2.41179	1.2701	up	C00860	ko00340,ko01100,ko01110,ko01230	C00860	-
Wcdp009528	2-oxononadecanoic acid	Lipids	Free fatty acids	C19H36O3	2	-	1.91044e+06	1.88649e+06	1.8973e+06	5.25202e+06	4.31261e+06	5.22345e+06	1.36289	0.0101696	0.0620066	0.385056	-1.37686	down	-	-	-	-
Wasyqp1805	L-Kynurenine	Alkaloids	Alkaloids	C10H12N2O3	2	2922-83-0	1.95661e+06	2.17488e+06	2.4271e+06	1.15114e+06	1.12293e+06	955079	1.33768	0.00649255	0.0514688	2.03105	1.02223	up	C00328	ko00380,ko01100,ko01240	C00328	-
Lmzp004885	Tricin	Flavonoids	Flavones	C17H14O7	2	520-32-1	413456	399326	336990	47498.5	67424.8	50640.8	1.36421	0.00320374	0.0376594	6.94457	2.79589	up	C10193	-	C10193	-
MW0109363	Prolylglutamic acid	Amino acids and derivatives	Amino acids and derivatives	C10H16N2O5	3	67644-00-2	400899	380599	341689	1.07431e+06	826860	652658	1.28637	0.057298	0.152941	0.439805	-1.18507	down	-	-	-	-
Sadp001705	N-Benzyloxycarbonyl-L-asparagine	Others	Others	C12H14N2O5	1	2304-96-3	400899	380599	341689	1.07431e+06	826860	652658	1.28637	0.057298	0.152941	0.439805	-1.18507	down	-	-	-	-
WaYp004901	Reseoside*	Terpenoids	Monoterpenoids	C19H30O7	3	-	379001	412002	374689	971193	947093	1.31916e+06	1.34416	0.0280082	0.101753	0.360065	-1.47367	down	-	-	-	-
MW0061827	Pinolenic acid	Lipids	Free fatty acids	C18H30O2	3	16833-54-8	2.55111e+07	2.43253e+07	2.35772e+07	9.96658e+06	1.46619e+07	1.1686e+07	1.31011	0.00561982	0.0475498	2.0216	1.0155	up	-	-	-	-
Safp023654	PAz-PC	Lipids	LPC	C33H64NO10P	1	117205-52-4	6.92686e+06	6.20303e+06	5.03274e+06	661356	594263	1.09676e+06	1.34734	0.00708704	0.0528379	7.72096	2.94878	up	-	-	-	-
Wbwp008548	[(1R,2S)-1-(1,3-benzodioxol-5-yl)-2-methyl-3-oxobutyl]4-hydroxy-3-methoxybenzoate	Lignans and Coumarins	Lignans	C20H20O7	3	-	274331	222518	239961	702016	616930	652909	1.36112	0.000427036	0.0163141	0.373663	-1.42019	down	-	-	-	-
WapTKC002542	14,15-Bisnor-3,11-Kolavadien-13-one	Terpenoids	Ditepenoids	C18H28O	1	126582-61-4	7.34351e+06	9.04585e+06	6.34493e+06	2.62535e+06	3.09562e+06	3.9043e+06	1.29404	0.0172366	0.0783335	2.36194	1.23997	up	-	-	-	-
MWSslk191	Linderane	Terpenoids	Sesquiterpenoids	C15H16O4	3	13476-25-0	1.71113e+06	1.96731e+06	1.70116e+06	3.23202e+06	4.91358e+06	3.69144e+06	1.3018	0.0466192	0.134838	0.454472	-1.13774	down	C09495	-	C09495	-
pmb0374	2-Aminopurine	Nucleotides and derivatives	Nucleotides and derivatives	C5H5N5	1	452-06-2	7.10691e+06	7.64039e+06	7.49012e+06	16288031	1.36812e+07	1.544e+07	1.35877	0.0076847	0.0549388	0.489711	-1.03	down	-	-	-	-
pmb2319	LysoPC 15:0*	Lipids	LPC	C23H48NO7P	1	108273-89-8	1.05287e+06	1.40803e+06	960631	395905	522266	496226	1.30689	0.0313683	0.109502	2.41908	1.27446	up	-	-	-	-
mws4532g	L-Ornithine	Amino acids and derivatives	Amino acids and derivatives	C5H12N2O2	3	348-66-3	5.11276e+06	5.6963e+06	5.88905e+06	1.11573e+06	1.13256e+06	1.03656e+06	1.37292	0.00237981	0.0324816	5.08338	2.34579	up	C00077	ko00220,ko00330,ko00470,ko00480,ko01100,ko01110,ko01210,ko01230,ko02010,ko04148	C00077	-
ML10195036	3-Dehydrosphinganine	Lipids	Sphingolipids	C18H37NO2	2	16105-69-4	146458	113211	131937	67271.3	60367.8	50319.3	1.323	0.00726914	0.0532127	2.20055	1.13786	up	C02934	ko00600,ko01100	C02934	-
Yacp000453	3-hydroxy-1-methylpyrrolidin-2-one*	Alkaloids	Pyrrole alkaloids	C5H9NO2	1	132996-63-5	1.69503e+06	1.66699e+06	2.51435e+06	729200	776903	932903	1.29673	0.0482828	0.137589	2.40933	1.26863	up	-	-	-	-
MWStz040	L-Proline*	Amino acids and derivatives	Amino acids and derivatives	C5H9NO2	1	147-85-3	1.69503e+06	1.66699e+06	2.51435e+06	729200	776903	932903	1.29673	0.0482828	0.137589	2.40933	1.26863	up	C00148	ko00330,ko00332,ko00470,ko00970,ko01100,ko01110,ko01230,ko02010	C00148	-
MWS00330g	1-Amino-1-cyclobutane-carboxylic-acid*	Amino acids and derivatives	Amino acids and derivatives	C5H9NO2	1	22264-50-2	1.69503e+06	1.66699e+06	2.51435e+06	729200	776903	932903	1.29673	0.0482828	0.137589	2.40933	1.26863	up	-	-	-	-
Zbqp002414	h-gamma-Glu-leu-oh	Amino acids and derivatives	Amino acids and derivatives	C11H20N2O5	2	-	293315	294522	344523	112047	148833	115278	1.34095	0.00139402	0.0254024	2.47864	1.30955	up	-	-	-	-
MWS201419	Lys-Gly	Amino acids and derivatives	Amino acids and derivatives	C8H17N3O3	3	7563-03-3	127810	106178	126290	386379	411127	399469	1.36804	9.82773e-06	0.00270816	0.30099	-1.73221	down	-	-	-	-
MWS201444	Gln-Gly	Amino acids and derivatives	Amino acids and derivatives	C7H13N3O4	3	2650-65-9	127810	106178	126290	386379	411127	399469	1.36804	9.82773e-06	0.00270816	0.30099	-1.73221	down	-	-	-	-
Layp001601	Malonyl hydroxymenisdaurin D	Alkaloids	Alkaloids	C17H23NO11	3	-	1.44084e+06	1.6192e+06	1.31107e+06	3.93186e+06	3.40261e+06	2.5256e+06	1.29388	0.0413581	0.128163	0.443314	-1.1736	down	-	-	-	-
Lmgp005640	Isorhamnetin-3-O-Galactoside; Cacticin	Flavonoids	Flavonols	C22H22O12	1	6743-92-6	2.44112e+06	2.38272e+06	2.87534e+06	1.80269e+07	1.75411e+07	1.806e+07	1.37279	3.2033e-07	0.000399604	0.143567	-2.80021	down	-	-	CM00834	MetMap109
MWStz152	2-(Acetylamino)-3-phenyl-2-propenoic acid	Alkaloids	Alkaloids	C11H11NO3	3	5469-45-4	1.56372e+06	1.49898e+06	1.65967e+06	1.11847e+07	1.16507e+07	1.13293e+07	1.37472	4.50268e-05	0.00500411	0.138224	-2.85492	down	-	-	-	-
Lamp000484	4-Methylazetidine-2-Carboxylic acid*	Alkaloids	Alkaloids	C5H9NO2	1	1779725-63-1	1.90062e+06	2.09661e+06	2.62074e+06	693674	878932	774621	1.34155	0.0173172	0.0784083	2.81948	1.49543	up	-	-	-	-
PDP115321	3-Pyrrolidine carboxylic acid*	Amino acids and derivatives	Amino acids and derivatives	C5H9NO2	1	-	1.90062e+06	2.09661e+06	2.62074e+06	693674	878932	774621	1.34155	0.0173172	0.0784083	2.81948	1.49543	up	-	-	-	-
Labp005025	5-O-Malonylisosakuranin	Flavonoids	Flavanones	C25H26O13	3	-	7.86054e+06	5.31006e+06	3.08624e+06	2.60777e+07	1.55543e+07	2.72979e+07	1.26025	0.0302823	0.107038	0.235846	-2.08408	down	-	-	-	-
Lmjp101401	Bismurrangatin	Lignans and Coumarins	Coumarins	C30H30O9	3	-	7.86054e+06	5.31006e+06	3.08624e+06	2.60777e+07	1.55543e+07	2.72979e+07	1.26025	0.0302823	0.107038	0.235846	-2.08408	down	-	-	-	-
Lmpp003228	Petunidin-3-O-(6''-O-caffeoyl)glucoside	Flavonoids	Anthocyanidins	C31H29O15+	3	-	1.85509e+06	1.22529e+06	703406	567204	743378	547440	1.01112	0.190189	0.321586	2.03646	1.02606	up	-	-	-	-
Wbjp002330	1,3-dihydroxy-2,3,3a,4-tetrahydropyrrolo[2,1-b]quinazolin-9(1H)-one	Alkaloids	Alkaloids	C11H12N2O3	3	-	3.59068e+06	3.68232e+06	3.36556e+06	1.80043e+06	1.62595e+06	1.67495e+06	1.36721	0.000344304	0.0147727	2.08545	1.06036	up	-	-	-	-
Lcsp000659	Rubusine	Alkaloids	Alkaloids	C10H7NO3	3	-	436984	1.12668e+06	861144	343640	279130	502965	1.01572	0.15411	0.281194	2.15398	1.107	up	-	-	-	-
MW0150464	Gly-Pro-Gln	Amino acids and derivatives	Amino acids and derivatives	C12H20N4O5	3	-	425857	339259	518904	127463	114840	216460	1.25904	0.0162116	0.0764675	2.79887	1.48485	up	-	-	-	-
Lcfp025530	Maltol-glucoside	Others	Others	C12H16O8	3	-	116409	114129	77058.7	181615	157097	308812	1.13664	0.129314	0.250695	0.475036	-1.07389	down	-	-	-	-
PD0221176	6-Hydroxylignan-6-O-(6''-O-malonyl)glucoside*	Flavonoids	Flavones	C24H22O15	1	-	9.37598e+06	7.12245e+06	9.45716e+06	2.79228e+07	5.89499e+07	2.36118e+07	1.26245	0.126332	0.247614	0.234925	-2.08973	down	-	-	-	-
pmp000589	Quercetin-7-O-(6''-malonyl)glucoside*	Flavonoids	Flavonols	C24H22O15	1	98767-37-4	9.37598e+06	7.12245e+06	9.45716e+06	2.79228e+07	5.89499e+07	2.36118e+07	1.26245	0.126332	0.247614	0.234925	-2.08973	down	-	-	CM00583	MetMap116
pmb0618	Hesperetin-8-C-glucoside-3'-O-glucoside	Flavonoids	Flavanones	C28H34O16	3	-	2.31874e+06	1.41364e+06	1.41427e+06	2.14025e+06	3.92283e+06	5.54918e+06	1.05391	0.151035	0.277455	0.443208	-1.17394	down	-	-	-	-
Lmqp000873	Succinic anhydride	Organic acids	Organic acids	C4H4O3	2	108-30-5	1.34483e+06	916895	1.20293e+06	2.59624e+06	2.98853e+06	1.68064e+06	1.19293	0.070377	0.17259	0.47687	-1.06833	down	C19524	-	C19524	-
pme1313	L-Formylkynurenine	Amino acids and derivatives	Amino acids and derivatives	C11H12N2O4	3	1022-31-7	3.86091e+06	4.4585e+06	4.25229e+06	2.03328e+06	1.9792e+06	1.90828e+06	1.36533	0.00471012	0.0439551	2.12333	1.08633	up	C02700	ko00380,ko01100,ko01240	C02700	-
Lcsp001414	Ile-Val-Gly	Amino acids and derivatives	Amino acids and derivatives	C13H25N3O4	2	-	357902	324160	337428	897483	579432	880722	1.29623	0.0485502	0.137924	0.43242	-1.20949	down	-	-	-	-
Lmcp003788	Isotamarixin*	Flavonoids	Flavonols	C22H22O12	2	-	4.46338e+06	4.74254e+06	4.65406e+06	1.40546e+07	1.06345e+07	8.6212e+06	1.30434	0.0545863	0.148789	0.416088	-1.26504	down	-	-	-	-
mws0224	Methionine	Amino acids and derivatives	Amino acids and derivatives	C5H11NO2S	3	59-51-8	47688.5	43280.8	45105.2	134776	146410	130864	1.37112	0.00140884	0.0254024	0.330239	-1.59842	down	C01733	-	C01733	-
MWStz559	Quercetin-3,7-Di-O-glucoside*	Flavonoids	Flavonols	C27H30O17	1	6892-74-6	2.36377e+06	1.02675e+07	6.31708e+06	2.07083e+07	2.0461e+07	10376539	1.03511	0.0654463	0.165306	0.367602	-1.44378	down	-	-	-	-
Sadp004354	Herbacetin 8-gentiobioside*	Flavonoids	Flavonols	C27H30O17	1	-	2.36377e+06	1.02675e+07	6.31708e+06	2.07083e+07	2.0461e+07	10376539	1.03511	0.0654463	0.165306	0.367602	-1.44378	down	-	-	-	-
Wbsp000107	2-[(5s)-5-hydroxyhexa-1,3-dien-1-yl]-5-methoxy-4-[(3r)-3-methoxybutanoyl]-2-methylfuran-3-one	Others	Ketone compounds	C17H24O6	3	-	1.78478e+06	1.56255e+06	1.64904e+06	5.37648e+06	4.27654e+06	5.20783e+06	1.36035	0.00878402	0.058641	0.336211	-1.57256	down	-	-	-	-
Lmhp002031	L-Leucyl-L-Leucine	Amino acids and derivatives	Amino acids and derivatives	C12H24N2O3	1	3303-31-9	2.65684e+06	3.0637e+06	2.93595e+06	6.13486e+06	6.04066e+06	6.28626e+06	1.36645	9.62533e-05	0.00713149	0.468887	-1.09269	down	-	-	-	-
Rfn02942	H-Glu-Trp-OH*	Amino acids and derivatives	Amino acids and derivatives	C16H19N3O5	1	-	934642	752004	875024	292375	310943	193085	1.32689	0.00145923	0.0256894	3.21655	1.68551	up	-	-	-	-
Zmmp003443	γ-Glu-Trp*	Amino acids and derivatives	Amino acids and derivatives	C16H19N3O5	1	66471-20-3	934642	752004	875024	292375	310943	193085	1.32689	0.00145923	0.0256894	3.21655	1.68551	up	-	-	-	-
Rfn03159	3-(2-Methoxyphenyl)propionamide	Alkaloids	Phenolamine	C10H13NO2	2	-	193473	181874	160118	452323	359960	391912	1.34485	0.00815727	0.0561818	0.444667	-1.1692	down	-	-	-	-
Zbqp003125	Ile-Phe	Amino acids and derivatives	Amino acids and derivatives	C15H22N2O3	1	-	1.45181e+06	1.40135e+06	1.3504e+06	3.67817e+06	3.11548e+06	3.82911e+06	1.36162	0.00916914	0.0593083	0.395712	-1.33748	down	-	-	-	-
pmp000727	Feruloylhistamine	Alkaloids	Phenolamine	C15H17N3O3	3	94848-18-7	991247	865849	859572	374847	350581	279953	1.34923	0.000781125	0.0219674	2.70213	1.4341	up	-	-	-	-
Zajp007311	3',4',5',5,7-Pentamethoxyflavone*	Flavonoids	Flavones	C20H20O7	3	53350-26-8	290562	272209	245631	831021	643054	791362	1.3538	0.0105667	0.0622544	0.356842	-1.48664	down	-	-	-	-
mws0055	Tangeretin*	Flavonoids	Flavones	C20H20O7	3	481-53-8	290562	272209	245631	831021	643054	791362	1.3538	0.0105667	0.0622544	0.356842	-1.48664	down	C10190	-	C10190	MetMap120
Wbjp003633	9-ethyl-1-methyl-2H-pyrido[3,4-b]indol-7-one	Alkaloids	Alkaloids	C14H14N2O	3	-	110321	141317	246696	439059	260134	342775	1.11061	0.054753	0.148866	0.478262	-1.06413	down	-	-	-	-
Lmnp002762	Cirsimaritin-8-C-[glucosyl-(1-2)]-glucoside	Flavonoids	Flavones	C29H34O16	3	-	1.17955e+06	1.53666e+06	1.39485e+06	463245	393890	454801	1.35757	0.00970239	0.0605234	3.13358	1.64781	up	-	-	CM00904	MetMap110
MW0153130	Lys-Ser-Gly	Amino acids and derivatives	Amino acids and derivatives	C11H22N4O5	3	-	48358.4	116450	20910.1	283400	234910	167876	1.13578	0.0200647	0.0849283	0.270653	-1.88549	down	-	-	-	-
WaQzp02638	N-Fructosyl tyrosine	Amino acids and derivatives	Amino acids and derivatives	C15H21NO8	1	-	2.24852e+06	1.56926e+06	1.51836e+06	496112	1.1184e+06	664856	1.17763	0.0296497	0.105368	2.34106	1.22716	up	-	-	-	-
Lcsp000959	Gly-Val-Ala	Amino acids and derivatives	Amino acids and derivatives	C10H19N3O4	3	-	51500.4	53441.6	38484.8	158974	170647	225976	1.3437	0.0178577	0.0799431	0.258149	-1.95373	down	-	-	-	-
Waptp08627	13,16-Docosadienamide	Lipids	Free fatty acids	C22H41NO	1	-	576571	739421	1.24192e+06	56964.1	166032	210955	1.23167	0.0649489	0.16473	5.89446	2.55936	up	-	-	-	-
pmp000113	5-Demethylnobiletin; 5-Hydroxy-6,7,8,3',4'-Pentamethoxyflavone*	Flavonoids	Flavones	C20H20O8	2	2174-59-6	23575.6	19486.8	13451.2	51087.1	66454.5	43820	1.28321	0.0210307	0.0870051	0.35023	-1.51363	down	-	-	-	-
Lajp009638	7-Methoxy-8-(3-methylbuta-1,3-dien-1-yl)-2H-chromen-2-one	Lignans and Coumarins	Coumarins	C15H14O3	3	112667-50-2	1.63008e+06	1.34288e+06	1.54159e+06	3.69818e+06	3.78473e+06	1.94453e+06	1.15269	0.109171	0.226591	0.478874	-1.06228	down	-	-	-	-
Lmhp011388	2-α-Linolenoyl-glycerol*	Lipids	Glycerol ester	C21H36O4	1	55268-58-1	506909	387310	327223	63022.4	157107	303479	1.00703	0.061197	0.158322	2.33274	1.22203	up	-	-	-	-
Wagp001741	N-(gamma-L-glutamyl)tyramine O-glucoside	Amino acids and derivatives	Amino acids and derivatives	C19H28N2O9	3	-	213854	241002	252329	96706.7	130447	70040.6	1.27092	0.00467298	0.0437757	2.37954	1.25068	up	-	-	-	-
Lmhp009773	1-α-Linolenoyl-glycerol-3-O-glucoside	Lipids	Glycerol ester	C27H46O9	1	-	352010	708917	860443	2.19959e+06	1.04448e+06	1.06669e+06	1.0208	0.160985	0.289417	0.445715	-1.16581	down	-	-	-	-
pmp001232	Neoligustilide	Others	Lactones	C12H14O2	3	-	894962	990121	854541	1.40119e+06	5223536	1.80595e+06	1.04772	0.258013	0.392803	0.324959	-1.62167	down	-	-	-	-
Zmjp002244	5,7,3',4',5'-Pentahydroxyflavan (Tricetiflavan)	Flavonoids	Flavanols	C15H14O6	3	-	64817.9	51778	70159.8	364706	285508	418141	1.35706	0.0152891	0.0744659	0.174807	-2.51617	down	-	-	CM01821	MetMap141
Lmgp004959	Tricin-7-O-neohesperidoside*	Flavonoids	Flavones	C29H34O16	1	53766-40-8	835968	104215	660191	2.23346e+06	1.09253e+06	3.72888e+06	1.02917	0.131157	0.253501	0.226846	-2.14021	down	-	-	-	-
PD0458266	Luteolin 7-O-(6''-O-malonyl)-beta-D-diglucoside	Flavonoids	Flavones	C30H32O19	1	-	674793	853283	771937	3.00655e+06	1.7159e+06	1.77396e+06	1.28322	0.0777246	0.184861	0.354044	-1.498	down	-	-	-	-
Lcsp003066	Leu-Glu-Ile	Amino acids and derivatives	Amino acids and derivatives	C17H31N3O6	3	-	362756	371799	304481	932565	636764	711439	1.30472	0.0370224	0.120887	0.455565	-1.13427	down	-	-	-	-
Lmcp004436	Cyanidin 3-(6-p-caffeoyl)glucoside	Flavonoids	Anthocyanidins	C30H27O14+	3	-	2.06658e+06	2.14095e+06	1.62814e+06	1.12606e+06	670834	800703	1.26686	0.00725388	0.0532127	2.24657	1.16772	up	C16369	ko00942	C16369	-
MWSprf097	Usaramine	Alkaloids	Alkaloids	C18H25NO6	3	15503-87-4	277027	345344	384766	55405.4	55405.4	55405.4	1.36765	0.0123728	0.0660511	6.0592	2.59913	up	C10413	-	C10413	-
Zdcp005372	Anhydrosecoisolariciresinol (AHS)*	Lignans and Coumarins	Lignans	C20H24O5	1	29388-33-8	295092	153873	389240	597630	591661	607887	1.14685	0.0422713	0.129605	0.4664	-1.10036	down	-	-	-	-
mws0232	Riboflavin	Others	Vitamin	C17H20N4O6	1	83-88-5	2.65723e+06	1.93592e+06	1.83754e+06	6.72755e+06	6.00122e+06	6.11698e+06	1.34295	0.000299904	0.0141012	0.341227	-1.55119	down	C00255	ko00740,ko01100,ko01110,ko01240,ko02010	C00255	-
mws0120	sn-Glycero-3-phosphocholine	Lipids	PC	C8H20NO6P	1	28319-77-9	1.08568e+06	1.46314e+06	1.35531e+06	218184	283675	168803	1.34995	0.00679023	0.0518022	5.8213	2.54134	up	C00670	ko00564,ko00565	C00670	-
WapTKC055634	20,21,22,23,24,25,26,27-Octanordammar-12-Ene-3,17-dione	Terpenoids	Ditepenoids	C22H32O2	1	1051459-00-7	51157.6	23694.7	31139.7	4738.94	4738.94	4738.94	1.3404	0.0649312	0.16473	7.4554	2.89828	up	-	-	-	-
pmp001059	Genipin-1-O-(2''-O-apiosyl)glucoside	Terpenoids	Monoterpenoids	C22H32O14	3	-	35715.7	47054.6	53894.6	7143.14	7143.14	7143.14	1.36383	0.0185186	0.081435	6.37745	2.67298	up	-	-	-	-
pmb0168	PC(16:1/14:1)	Lipids	PC	C38H70NO8P	3	-	654699	868615	753452	420166	318754	233756	1.26385	0.00640369	0.0511667	2.34072	1.22696	up	-	-	-	-
MWSmce040	Isovanillin	Others	Aldehyde compounds	C8H8O3	3	621-59-0	888017	601378	654986	344484	318847	189901	1.24522	0.0218638	0.0889468	2.51324	1.32955	up	-	-	-	-
pmp000120	Diosmetin-6-C-glucoside	Flavonoids	Flavones	C22H22O11	3	15822-82-9	91685.5	146605	160315	262584	288836	411635	1.23284	0.0378677	0.122469	0.413897	-1.27265	down	-	-	CM00978	MetMap121
Qmdp112410	Vitetrifolin H	Terpenoids	Ditepenoids	C21H36O3	3	-	556519	743116	717294	132392	172139	253056	1.31012	0.0041229	0.0420064	3.61724	1.85489	up	-	-	-	-
pmb1562	1-Stearidonoyl-Glycerol	Lipids	Glycerol ester	C21H34O4	1	-	2.46909e+06	1.52022e+06	1.83288e+06	304045	304045	304045	1.35944	0.0278832	0.101753	6.38304	2.67424	up	-	-	-	-
Hmhp009670	Dihydrobungeanool	Alkaloids	Alkaloids	C18H31NO2	2	-	12936.6	12936.6	12936.6	262113	553460	330416	1.36357	0.0523918	0.144907	0.0338658	-4.88403	down	-	-	-	-
Wcdp001713	Daphnetin-8-Glucoside	Lignans and Coumarins	Coumarins	C15H16O9	3	20853-56-9	93421.4	159873	149227	12796.5	12796.5	12796.5	1.36124	0.027634	0.101441	10.4852	3.39029	up	-	-	CM01441	MetMap133
mws1375	Nicotianamine	Alkaloids	Alkaloids	C12H21N3O6	3	34441-14-0	187863	196005	175707	35141.4	35141.4	35141.4	1.37442	0.0015143	0.0263563	5.30784	2.40812	up	C05324	ko00270,ko00999,ko01100,ko01110	C05324	-
pmc0066	2'-Deoxyinosine 5'-phosphate	Nucleotides and derivatives	Nucleotides and derivatives	C10H13N4O7P	3	3393-18-8	195203	112657	145704	352530	463245	470691	1.29921	0.00612518	0.050145	0.352566	-1.50404	down	C06196	ko00230,ko01232	C06196	-
Lajp006633	5,8-dihydroxy-6,7,3',4'-tetramethoxyflavone-8-O-β-D-glucoside*	Flavonoids	Flavones	C25H28O13	3	-	127087	137662	131820	16638.7	16638.7	16638.7	1.37512	0.000699819	0.0208666	7.94471	2.98999	up	-	-	CM01108	MetMap120
Wagp010987	Gossypetin 3,7,8,3',4'-pentamethyl ether*	Flavonoids	Flavonols	C20H20O8	2	-	29647.7	11779.5	23685.8	52182.6	55948.6	65211.3	1.207	0.00666441	0.0514688	0.375632	-1.41261	down	-	-	-	-
Lcsp001308	Asn-Ile-Asp	Amino acids and derivatives	Amino acids and derivatives	C14H24N4O7	3	-	61998.1	77038.6	91103.6	12399.6	12399.6	12399.6	1.36531	0.0166483	0.0770038	6.18675	2.62918	up	-	-	-	-
Zbqp003444	4-amino-5-oxo-5-(pentylamino)pentanoic acid	Amino acids and derivatives	Amino acids and derivatives	C10H20N2O3	3	-	30186.4	30186.4	30186.4	155779	152725	210147	1.36609	0.0166605	0.0770038	0.174605	-2.51783	down	-	-	-	-
Lmgp004305	5,7,4'-Trihydroxy-6,8-dimethoxyisoflavone-7-O-galactoside-glucose-rhamnose	Flavonoids	Isoflavones	C35H44O21	2	-	184746	306266	245770	489978	430663	1.2674e+06	1.10064	0.21298	0.347157	0.336732	-1.57033	down	-	-	-	-
Zmmp002333	L-Homonorleucine	Amino acids and derivatives	Amino acids and derivatives	C7H15NO2	3	44902-02-5	41627.1	44085.2	47298	18822.4	12214.2	7456.98	1.27233	0.00364271	0.0395841	3.45539	1.78885	up	-	-	-	-
pme2617	L-Methionine S-oxide	Amino acids and derivatives	Amino acids and derivatives	C5H11NO3S	3	3226-65-1	613731	678700	295841	209202	108272	117623	1.2191	0.0740781	0.178884	3.65038	1.86805	up	C02989	ko00270,ko01100	C02989	-
YC512113	Cotinine-glucoside	Alkaloids	Pyridine alkaloids	C16H22N2O6	3	-	42550.6	36063.4	20051.3	170533	233453	159599	1.32167	0.0154233	0.0745985	0.175067	-2.51402	down	-	-	-	-
Zbqp003804	N-Octanoyl-nornicotine	Alkaloids	Pyridine alkaloids	C17H24N2O3	3	-	272945	200745	235142	592022	456464	673285	1.30729	0.0242033	0.0948411	0.411688	-1.28038	down	-	-	-	-
Zmkp004743	Kushenin	Phenolic acids	Phenolic acids	C16H14O5	3	-	28619.1	22155.9	18293.2	3658.64	3658.64	3658.64	1.3616	0.023353	0.0931452	6.2927	2.65368	up	-	-	-	-
pmf0248	delta-Tocopherol	Others	Vitamin	C27H46O2	3	119-13-1	4211.69	12209.8	6128.95	27013.2	10531.3	23093.7	1.052	0.10849	0.225751	0.371885	-1.42707	down	C14151	ko00130,ko01100,ko01110,ko01240	C14151	-
Lahp004989	3,7,3'-Tri-O-methylquercetin-4'-O-β-D-apiofuranosyl-(1→2)-O-β-d-glucopyranoside	Flavonoids	Flavonols	C29H34O16	3	-	109508	148589	140039	3682.1	3682.1	3682.1	1.37362	0.00834549	0.0569625	36.0424	5.17162	up	-	-	-	-
PDP017269	Dextropimaric acid	Terpenoids	Ditepenoids	C18H28O2	1	-	56435.5	56435.5	56435.5	282177	463661	418960	1.35863	0.026014	0.0983064	0.145353	-2.78237	down	-	-	-	-
mws1212	Ferulic acid methyl ester	Phenolic acids	Phenolic acids	C11H12O4	3	22329-76-6	38239.1	38239.1	38239.1	258332	191196	254808	1.36748	0.0120972	0.0655867	0.162873	-2.61818	down	-	-	-	-
Smnp003415	7-O-Methylaloesin	Flavonoids	Other Flavonoids	C20H24O9	3	-	69824.9	69824.9	69824.9	762969	433350	349125	1.33701	0.071846	0.174964	0.135543	-2.88317	down	-	-	-	-
Lmsp102912	2,4,6-Trimethoxyphenyl 1-O-β-D-apiofuranosyl-(1→6)-β-D-glucopyranoside	Others	Others	C20H30O13	3	-	59766.9	62290.3	85947.6	11953.4	11953.4	11953.4	1.3639	0.0204694	0.0860747	5.80045	2.53616	up	-	-	-	-
PD0285077	1-(4a,8-dimethyl-2-prop-1-en-2-ylspiro[1,2,3,4-tetrahydronaphthalene-5,3'-cyclopentane]-1'-yl)cyclopentan-1-ol	Others	Others	C24H36O	1	-	28772.1	30369.1	34670.3	5561.35	5561.35	5561.35	1.37273	0.00466058	0.0437757	5.62283	2.4913	up	-	-	-	-
Zbqp002511	N-Methylisoleucine	Amino acids and derivatives	Amino acids and derivatives	C7H15NO2	3	39554-61-5	142677	147190	130310	22026.3	22026.3	22026.3	1.37434	0.00182228	0.0295064	6.35872	2.66874	up	-	-	-	-
Zmbp002117	1-Methoxy-3-indolealdehyde	Alkaloids	Plumerane	C10H9NO2	3	-	528949	400020	353763	70752.5	70752.5	70752.5	1.36327	0.0209035	0.086889	6.04328	2.59533	up	-	-	-	-
MWSHY0192	Tectochrysin	Flavonoids	Flavones	C16H12O4	3	520-28-5	34240.9	18403.4	63138.4	2729.26	2729.26	2729.26	1.32432	0.111477	0.229429	14.1409	3.8218	up	C11621	-	C11621	MetMap110
Zbsp003928	Orientin-2''-O-(6'''-p-coumaroyl)-glucopyranoside	Flavonoids	Flavones	C36H36O18	2	-	628488	886721	1.78341e+06	1.68729e+06	9.53599e+06	1.33479e+07	1.07844	0.173615	0.304294	0.134248	-2.89703	down	-	-	CM00206	MetMap105
Wayp003039	N-(1-Deoxy-1-fructosyl)Aminononanoic acid	Alkaloids	Alkaloids	C15H29NO7	3	-	724650	728584	494934	98986.9	98986.9	98986.9	1.36249	0.0191283	0.0829501	6.56036	2.71377	up	-	-	-	-
Wbjp001631	1,2,3,3a-tetrahydropyrrolo[2,1-b]quinazolin-4(9H)-ol	Alkaloids	Alkaloids	C11H14N2O	2	-	1.00749e+06	1.11137e+06	1.07542e+06	201498	201498	201498	1.37465	0.00124255	0.0254024	5.28423	2.40169	up	-	-	-	-
Wbjp001390	3-(2-aminoethyl)-4,7-dihydro-1-indole-5,6-dione	Alkaloids	Alkaloids	C10H10N2O2	3	-	947013	871870	801339	364332	440648	295281	1.32306	0.00103848	0.0238269	2.38145	1.25184	up	-	-	-	-
Wbmp002998	Cimicifugic acid E-Diglucose	Phenolic acids	Phenolic acids	C33H40O20	1	-	122818	120509	31578.1	5192.04	5192.04	5192.04	1.30474	0.102503	0.21746	17.6491	4.14152	up	-	-	-	-
pmp000509	Maltol	Others	Ketone compounds	C6H6O3	3	118-71-8	1.2588e+06	1.78678e+06	1.22261e+06	513827	806322	600050	1.25452	0.0330666	0.112759	2.22279	1.15237	up	C11918	ko00523,ko01110	C11918	-
Sadp005873	Prosopidione	Terpenoids	Monoterpenoids	C13H20O2	1	-	9.42112e+06	8.37446e+06	7.61854e+06	2.26498e+07	1.317e+07	1.57309e+07	1.23037	0.0867663	0.195979	0.492993	-1.02036	down	-	-	-	-
Wdmp011651	9-(3a1,8-dihydroxy-3-methyl-6-oxo-2,3,3a,4,5,6-hexahydro-1H-indolo[3,2,1-de][1,5]naphthyridin-11b(3a1H)-yl)-7,8-dimethoxy-6-methyl-2,3,5a,6,11,12-hexahydro-1H-3a1,3a-(epoxyethano)indolizino[8,1-cd]carbazol-15-one	Alkaloids	Plumerane	C37H42N4O7	3	-	80668.5	84465.7	87589.4	9790.54	9790.54	9790.54	1.37516	0.000721617	0.0211268	8.60434	3.10507	up	-	-	-	-
MWS2056	Delta-Hexalactone	Others	Lactones	C6H10O2	3	823-22-3	129945	200357	142380	25989	25989	25989	1.36061	0.0261328	0.0984509	6.06258	2.59993	up	-	-	-	-
Hmlp002821	Myricetin-3-O-glucuronide	Flavonoids	Flavonols	C21H18O14	3	77363-65-6	388944	339915	381204	13508	13508	13508	1.37505	0.00181709	0.0295064	27.3927	4.77572	up	-	-	CM00809	MetMap109
Lcsp000522	Prolylproline	Amino acids and derivatives	Amino acids and derivatives	C10H16N2O3	2	20488-28-2	180637	107834	181151	338855	314302	360512	1.25655	0.00657912	0.0514688	0.463289	-1.11002	down	-	-	-	-
pmb0496	Feruloylagmatine	Alkaloids	Phenolamine	C15H22N4O3	3	-	206841	245958	114259	22851.9	22851.9	22851.9	1.34157	0.0510321	0.142273	8.27151	3.04815	up	C18325	ko00999,ko01100,ko01110	C18325	-
Zmqp002999	Diglutamylleucine	Amino acids and derivatives	Amino acids and derivatives	C16H27N3O8	3	-	81764.6	42528.6	44838.2	8505.72	8505.72	8505.72	1.34117	0.0638291	0.163057	6.62814	2.7286	up	-	-	-	-
WapTKC030289	Macrocliniside H	Terpenoids	Sesquiterpenoids	C21H30O9	3	100187-64-2	60810.7	60810.7	60810.7	460089	304054	594729	1.34947	0.0429367	0.129605	0.134253	-2.89698	down	-	-	-	-
pmp000626	Baptifoline	Alkaloids	Quinorisidine alkaloids	C15H20N2O2	3	732-50-3	1.29509e+06	745323	933002	438252	461500	555934	1.22621	0.0819802	0.189455	2.04262	1.03042	up	C10755	-	C10755	-
pmb0426	N,N-Dimethyl-5-methoxytryptamine	Alkaloids	Plumerane	C13H18N2O	3	1019-45-0	1.31831e+06	1.13398e+06	674426	25366.2	25366.2	25366.2	1.367	0.0336666	0.11421	41.0876	5.36063	up	C08309	-	C08309	-
pmp001142	Cimicifugamide A	Alkaloids	Phenolamine	C24H29NO10	3	-	21561.6	21561.6	21561.6	107808	218136	641994	1.26659	0.205668	0.339311	0.0668273	-3.90342	down	-	-	-	-
MWStz261	Cyclo(D-Leu-L-Pro)*	Amino acids and derivatives	Amino acids and derivatives	C11H18N2O2	3	36238-67-2	73605.9	32242.3	34509	6448.47	6448.47	6448.47	1.32528	0.0952248	0.207674	7.25533	2.85904	up	-	-	-	-
Lmhp002764	Cyclo(Pro-Leu)*	Amino acids and derivatives	Amino acids and derivatives	C11H18N2O2	3	5654-86-4	73605.9	32242.3	34509	6448.47	6448.47	6448.47	1.32528	0.0952248	0.207674	7.25533	2.85904	up	-	-	-	-
Zbsp002199	Pelargonidin 3-O-glucoside	Flavonoids	Anthocyanidins	C21H21O10+	3	47684-27-5	20437.6	20437.6	20437.6	102188	273083	153033	1.32621	0.0916064	0.202695	0.116056	-3.1071	down	C12137	ko00942,ko01100,ko01110	C12137	-
Zmcp102504	Marmesinin	Lignans and Coumarins	Coumarins	C20H24O9	3	495-30-7	212622	224793	139073	27814.7	27814.7	27814.7	1.35823	0.025532	0.097427	6.90869	2.78841	up	-	-	-	-
pmb2228	LysoPC 19:0	Lipids	LPC	C27H56NO7P	3	108273-88-7	4736.27	4736.27	4736.27	36408.5	23681.3	48450.2	1.34669	0.0480262	0.137589	0.130908	-2.93337	down	-	-	-	-
Waptp03206	7-Hydroxy-8-Methoxychromanon*	Lignans and Coumarins	Coumarins	C10H10O4	3	-	451912	614453	725678	2.15919e+06	2.02612e+06	1.99599e+06	1.34187	0.000292639	0.014076	0.289914	-1.7863	down	-	-	-	-
pme1119	Inosine	Nucleotides and derivatives	Nucleotides and derivatives	C10H12N4O5	3	58-63-9	119506	235446	69388	13877.6	13877.6	13877.6	1.30901	0.121996	0.242215	10.1924	3.34943	up	C00294	ko00230,ko01100,ko01232,ko02010	C00294	-
Wbhp009517	Tagalsin P	Terpenoids	Terpene	C18H28O3	3	-	17260.1	17260.1	17260.1	86300.7	110012	90921.8	1.37036	0.00844174	0.0571747	0.180272	-2.47175	down	-	-	-	-
Xmbp007290	Castanoside A[Kaempferol-3-O-(6''-p-coumaroyl)mannoside]*	Flavonoids	Flavonols	C30H26O13	1	-	1.00346e+08	3.85354e+07	1.20285e+08	2.86057e+07	3.52965e+07	2.5375e+07	1.0972	0.146201	0.27142	2.90294	1.53751	up	-	-	CM00530	MetMap114
MWSslk072	Benzoyleneurea	Alkaloids	Alkaloids	C8H6N2O2	3	86-96-4	34154.2	37830.5	29138.4	20993.3	11605.5	13466.6	1.2422	0.00897469	0.0587421	2.19521	1.13436	up	-	-	-	-
Wbmp002794	demethylcoclaurine-glucose	Alkaloids	Alkaloids	C22H27NO8	2	-	259547	266552	246600	49320	49320	49320	1.37491	0.000786668	0.0219674	5.22235	2.3847	up	-	-	-	-
pmf0508	Azathioprine	Nucleotides and derivatives	Nucleotides and derivatives	C9H7N7O2S	3	446-86-6	1282.34	1282.34	1282.34	15921.7	6411.71	19252.8	1.31854	0.0821697	0.189712	0.0925072	-3.43429	down	C06837	-	C06837	-
MWSslk135	7,8-Dihydroxy-4-methylcoumarin	Lignans and Coumarins	Coumarins	C10H8O4	3	2107-77-9	80184.9	80184.9	80184.9	460171	400925	484885	1.37257	0.00453952	0.043356	0.178721	-2.48422	down	-	-	CM01424	MetMap133
Wasyqp2836	3-O-Feruloyl Aminogalactitol	Phenolic acids	Phenolic acids	C16H23NO9	1	-	6647.5	6647.5	6647.5	43805.2	33237.5	70957.2	1.34182	0.0628092	0.161428	0.134747	-2.89168	down	-	-	-	-
Sasp011022	7-ethenyl-1,4a,7-trimethyl-6-oxo-1,2,3,4,4a,6,7,8,8a,9,10,10a-dodecahydrophenanthrene-1-carboxylic acid*	Terpenoids	Ditepenoids	C20H28O3	3	-	104192	96780.1	92974.4	33440.8	14366.5	24603.3	1.30157	0.000938585	0.0229484	4.05944	2.02128	up	-	-	-	-
Lmdp003509	Quercetin-3-O-xyloside (Reynoutrin)*	Flavonoids	Flavonols	C20H18O11	3	549-32-6	10536.8	10536.8	10536.8	261119	384122	90768.9	1.32092	0.109982	0.22743	0.0429483	-4.54126	down	-	-	CM00561	MetMap116
pmb0648	Isorhamnetin-8-C-glucoside	Flavonoids	Flavonols	C22H22O12	3	-	57953.3	121189	58016.4	315252	155321	204856	1.17926	0.0732041	0.177387	0.351124	-1.50995	down	-	-	CM00836	MetMap109
pmb0501	Agmatine	Alkaloids	Alkaloids	C5H14N4	3	306-60-5	6047.48	6047.48	6047.48	75526.4	55761.1	66012	1.37171	0.00900952	0.0587421	0.0919538	-3.44295	down	C00179	ko00330,ko00999,ko01100,ko01110	C00179	-
pme2693	N-Acetylputrescine	Alkaloids	Alkaloids	C6H14N2O	3	18233-70-0	6047.48	6047.48	6047.48	75526.4	55761.1	66012	1.37171	0.00900952	0.0587421	0.0919538	-3.44295	down	C02714	ko00330,ko01100	C02714	-
MW0150380	Gly-His-Val	Amino acids and derivatives	Amino acids and derivatives	C13H21N5O4	3	-	30997.2	92245.9	48750.9	107463	295554	489892	1.13015	0.158224	0.286774	0.192622	-2.37615	down	-	-	-	-
Zkep105210	4-Fumarylacetoacetate	Organic acids	Organic acids	C8H8O6	3	28613-33-4	59423	59423	59423	392599	297115	424869	1.36594	0.0147684	0.0730361	0.159942	-2.64438	down	C01061	ko00350,ko01100	C01061	-
Rfn03897	4-Methylquinoline-2-carboxylic acid*	Alkaloids	Quinoline alkaloids	C11H9NO2	2	40609-76-5	65543.4	65543.4	65543.4	350223	327717	378757	1.37386	0.00264302	0.0335096	0.18608	-2.426	down	-	-	-	-
Lcfp071374	3-Methylquinoline-4-carboxylicacid*	Alkaloids	Quinoline alkaloids	C11H9NO2	2	1873-51-4	65543.4	65543.4	65543.4	350223	327717	378757	1.37386	0.00264302	0.0335096	0.18608	-2.426	down	-	-	-	-
ML10179289	Phenylethyl alcohol	Others	Alcohol compounds	C8H10O	2	60-12-8	3.3126e+06	4.3392e+06	2.23505e+06	447011	447011	447011	1.34941	0.0425925	0.129605	7.37257	2.88217	up	C05853	ko00360	C05853	-
MWS201464	Lys-Phe	Amino acids and derivatives	Amino acids and derivatives	C15H23N3O3	2	6235-35-4	26519.1	26519.1	26519.1	371609	519111	132596	1.30115	0.107817	0.224925	0.0777448	-3.68511	down	-	-	-	-
pme2831	Metformin	Alkaloids	Alkaloids	C4H11N5	3	657-24-9	366921	305708	1.44534e+06	167295	122277	185190	1.0706	0.276852	0.411492	4.46112	2.15741	up	C07151	-	C07151	-
MWS201471	Lys-Tyr	Amino acids and derivatives	Amino acids and derivatives	C15H23N3O4	3	35978-98-4	92030.2	179967	84846.9	220442	284111	264046	1.17589	0.0262643	0.0986423	0.464279	-1.10694	down	-	-	-	-
Qmzp101807	Avicennol	Lignans and Coumarins	Coumarins	C20H22O5	3	56110-68-0	170019	375759	342375	375405	991743	647928	1.00197	0.159508	0.287821	0.440754	-1.18195	down	-	-	-	-
MWSmce338	N-Hydroxypipecolic acid	Alkaloids	Piperidine alkaloids	C6H11NO3	3	115819-92-6	41977.8	92336.4	55824.5	154043	98481.7	148410	1.12973	0.0400344	0.125977	0.47424	-1.07631	down	-	-	-	-
MWS1840	Triethylamine	Alkaloids	Alkaloids	C6H15N	3	121-44-8	335818	439309	354422	23733.6	23733.6	23733.6	1.373	0.00805371	0.0557901	15.8643	3.98771	up	C14691	-	C14691	-
pme2828	4-Nitrophenol	Others	Others	C6H5NO3	3	100-02-7	2.76565e+07	2.81245e+07	2.86149e+07	9.50414e+06	1.11027e+07	1.10458e+07	1.36772	7.67589e-05	0.00647157	2.66631	1.41485	up	C00870	-	C00870	-
pmp000008	5-Desmethylsinensetin	Flavonoids	Flavones	C19H18O7	3	21763-80-4	52637.4	79238.9	31918.5	4927.72	4927.72	4927.72	1.34163	0.0683243	0.169597	11.0798	3.46986	up	-	-	CM00953	MetMap120,MetMap121
pme2836	5-Hydroxytryptophol	Alkaloids	Plumerane	C10H11NO2	3	154-02-9	64091.4	64091.4	64091.4	320457	376633	354464	1.37341	0.00323716	0.0378702	0.182848	-2.45129	down	-	-	-	-
MWS00327g	L-Isoserine	Amino acids and derivatives	Amino acids and derivatives	C3H7NO3	3	632-13-3	327404	288564	340095	57712.9	57712.9	57712.9	1.37322	0.00350936	0.0388253	5.52196	2.46518	up	-	-	-	-
Lmjp002764	Umckalin (7-hydroxy-5,6-dimethoxycoumarin)	Lignans and Coumarins	Coumarins	C11H10O5	3	43053-62-9	742364	775403	676086	135217	135217	135217	1.37382	0.00239133	0.0324816	5.40822	2.43515	up	-	-	CM01387	MetMap129
Lssp210111	2α-Acetoxy-14β-[(S)-2-methyl-butyryloxy]-4(20),11-taxadiene	Others	Others	C27H42O6	3	-	184925	149373	158728	29874.7	29874.7	29874.7	1.37164	0.00620268	0.0503839	5.50105	2.45971	up	-	-	-	-
Wcfp004977	Malonyltryptophan	Amino acids and derivatives	Amino acids and derivatives	C14H14N2O5	3	-	60578.7	60578.7	60578.7	302894	430390	333123	1.36578	0.0165906	0.0769714	0.170419	-2.55284	down	-	-	-	-
WapTKC211407	Demethylalangiside	Alkaloids	Quinorisidine alkaloids	C24H29NO10	2	47763-23-5	363595	413213	384066	72718.9	72718.9	72718.9	1.37411	0.0020923	0.0315751	5.32128	2.41177	up	C11813	ko00950	C11813	-
Wbmp010259	3-Hydroxyabieta-8,11,13-trien-7-one	Terpenoids	Ditepenoids	C20H28O2	2	-	846577	831743	810201	84524.9	29822.3	47016.1	1.34529	9.96868e-06	0.00270816	15.4219	3.9469	up	-	-	-	-
mws4074	Glabranin	Flavonoids	Flavanones	C20H20O4	3	41983-91-9	40200.1	31867.1	52963.9	67377.8	93947.3	110784	1.21434	0.0420639	0.129605	0.459489	-1.1219	down	C09752	-	C09752	-
Lmhp001884	Kelampayoside A[3,4,5-Trimethoxyphenol-β-D-apiosyl-(1→6)-β-D-glucoside]	Phenolic acids	Phenolic acids	C20H30O13	3	87562-76-3	11378.3	83927.4	45861.1	2275.65	2275.65	2275.65	1.26281	0.166036	0.295748	20.6779	4.37001	up	-	-	-	-
Lmlp001436	3,4-Dihydroxyphenylpropanoate	Phenolic acids	Phenolic acids	C9H10O4	3	1078-61-1	155838	162051	242676	31167.7	31167.7	31167.7	1.35844	0.0307887	0.108159	5.99517	2.5838	up	C10447	ko00350,ko01100	C10447	-
Wcdp000970	Acetophenone	Others	Others	C8H8O	1	98-86-2	1.10004e+06	697254	2.69615e+06	139451	139451	139451	1.29502	0.155986	0.283558	10.7408	3.42503	up	C07113	-	C07113	-
MWS3105	Aniline	Alkaloids	Alkaloids	C6H7N	3	62-53-3	119810	59200.2	132050	11840	11840	11840	1.33793	0.0551985	0.149292	8.7573	3.13049	up	C00292	-	C00292	-
Lcsp001149	Pro-Val-Thr	Amino acids and derivatives	Amino acids and derivatives	C14H25N3O5	2	-	15056.7	15056.7	15056.7	111089	75283.4	104078	1.36398	0.0174848	0.0788751	0.155517	-2.68486	down	-	-	-	-
pmc0960	LysoPC 20:4	Lipids	LPC	C28H50NO7P	3	-	1.35802e+06	1.62411e+06	1.48833e+06	16451.6	21111	17899.3	1.37432	0.00270651	0.033591	80.6042	6.33278	up	-	-	-	-
MWSmce182	Isatin	Alkaloids	Plumerane	C8H5NO2	3	91-56-5	4936.72	4936.72	4936.72	24683.6	168564	456890	1.21556	0.237515	0.368948	0.02278	-5.45609	down	C11129	-	C11129	-
pmb0490	p-Coumaroylputrescine	Alkaloids	Phenolamine	C13H18N2O2	3	34136-53-3	619283	607457	800466	265378	178585	351591	1.25539	0.00774119	0.0551814	2.54817	1.34946	up	C18326	ko00330,ko01100	C18326	-
MWSHC20182	Cyclo(L-tyrosyl-D-proline)*	Amino acids and derivatives	Amino acids and derivatives	C14H16N2O3	3	61117-56-4	33843.4	42997.4	5441.14	1088.23	1088.23	1088.23	1.25413	0.145181	0.270357	25.2037	4.65556	up	-	-	-	-
MWSHC2030	Maculosin*	Amino acids and derivatives	Amino acids and derivatives	C14H16N2O3	3	19786-36-8	33843.4	42997.4	5441.14	1088.23	1088.23	1088.23	1.25413	0.145181	0.270357	25.2037	4.65556	up	C10605	-	C10605	-
mws0260	L-Arginine	Amino acids and derivatives	Amino acids and derivatives	C6H14N4O2	1	74-79-3	4.1472e+06	4.23669e+06	3.77402e+06	148850	148850	148850	1.37512	0.00131466	0.0254024	27.2263	4.76693	up	C00062	ko00220,ko00261,ko00330,ko00470,ko00970,ko01100,ko01110,ko01230,ko02010,ko04148	C00062	-
pmp000679	11-methyl-forsythide	Terpenoids	Monoterpenoids	C17H24O11	3	159598-00-2	55082.1	96184.2	138853	11016.4	11016.4	11016.4	1.33291	0.0712445	0.173958	8.77839	3.13396	up	-	-	-	-
Hmjp003123	Quercetin-5-O-glucuronide	Flavonoids	Flavonols	C21H18O13	3	-	24664.8	24664.8	24664.8	136090	181126	146042	1.36941	0.0109005	0.0627097	0.159726	-2.64633	down	-	-	CM00573	MetMap117
MW0145726	Asn-Gln-Leu	Amino acids and derivatives	Amino acids and derivatives	C15H27N5O6	3	-	229749	156908	351251	544514	626008	610262	1.22613	0.0140915	0.0713298	0.414373	-1.271	down	-	-	-	-
MWSHY0039	Daidzin*	Flavonoids	Isoflavones	C21H20O9	3	552-66-9	14878.4	14878.4	14878.4	294787	394396	74391.9	1.27982	0.126726	0.248075	0.0584555	-4.09652	down	C10216	ko00943,ko01100	C10216	-
Wagp003695	N-(Isoferuloyl)-Glutamic Acid	Alkaloids	Phenolamine	C15H17NO7	1	-	20702.4	20702.4	20702.4	103512	158025	140151	1.36308	0.019505	0.0835911	0.154615	-2.69324	down	-	-	-	-
Lmyp004963	Apigenin-6-C-(2''-rhamnosyl)glucoside	Flavonoids	Flavones	C27H30O14	3	-	4066.34	4066.34	4066.34	38619.4	23488.9	49227.1	1.34874	0.0474667	0.136537	0.10957	-3.19007	down	-	-	-	-
Zmqp003920	Ile-Trp	Amino acids and derivatives	Amino acids and derivatives	C17H23N3O3	1	13589-06-5	94586.3	185844	184099	17556.5	17556.5	17556.5	1.34628	0.0449512	0.132736	8.8197	3.14073	up	-	-	-	-
Lmfp006902	Centrolobol	Phenolic acids	Phenolic acids	C19H24O3	3	30359-01-4	38900.5	59403.2	43189.5	29474.7	20022.9	15412.2	1.19601	0.0337257	0.11421	2.17984	1.12422	up	-	-	-	-
MWSmce475	Quinidine	Alkaloids	Quinoline alkaloids	C20H24N2O2	3	56-54-2	2.358e+06	1.33029e+06	1.3107e+06	159223	159223	159223	1.35648	0.0488439	0.13851	10.4654	3.38755	up	C06527	-	C06527	-
Sayp011213	cleistanthol*	Terpenoids	Ditepenoids	C20H28O3	3	24465-21-2	126981	88829.7	89148.1	9221.73	9221.73	9221.73	1.36867	0.01826	0.0809252	11.0232	3.46247	up	-	-	-	-
Zkep008998	O-Phospho-L-homoserine	Organic acids	Organic acids	C4H10NO6P	3	4210-66-6	1.8683e+07	1.94118e+07	2.115e+07	8.4304e+06	7.9801e+06	8.72524e+06	1.368	0.00222911	0.0315751	2.35699	1.23695	up	C01102	ko00260,ko01100,ko01110,ko01230	C01102	-
MWSmce571	N-Methylbenzylamine	Alkaloids	Alkaloids	C8H11N	2	103-67-3	3124.93	3124.93	3124.93	15624.6	23897.1	30493.8	1.3497	0.0424228	0.129605	0.133896	-2.90082	down	-	-	-	-
MWStz324	Brucine	Alkaloids	Plumerane	C23H26N2O4	3	357-57-3	57085.1	134926	165609	11417	11417	11417	1.32132	0.079261	0.186161	10.4412	3.38421	up	C09084	-	C09084	-
MWStz063	2-Ethyl-2,6,6-trimethylpiperidin-4-one	Alkaloids	Piperidine alkaloids	C10H19NO	3	133568-79-3	100670	19613.4	70424.1	3922.68	3922.68	3922.68	1.28396	0.127758	0.249695	16.2056	4.01842	up	-	-	-	-
Rfn001798	H-Pro-Ile-OH	Amino acids and derivatives	Amino acids and derivatives	C11H20N2O3	1	51926-51-3	91653.1	91653.1	91653.1	620250	458265	545494	1.36872	0.0106616	0.0626192	0.169309	-2.56227	down	-	-	-	-
MADP0532	6-Methylthioguanine	Nucleotides and derivatives	Nucleotides and derivatives	C6H7N5S	3	1198-47-6	13435.9	11583	16734.5	2316.61	2316.61	2316.61	1.36585	0.0164481	0.0766011	6.00785	2.58685	up	-	-	-	-
WaXYp01004	N-Methyltyramine β-D-glucoside	Alkaloids	Plumerane	C15H23NO6	2	-	5561.07	5561.07	5561.07	96108.9	27805.4	52345.7	1.30963	0.11683	0.236463	0.0946512	-3.40124	down	-	-	-	-
Wcdp001930	3ξ-(1ξ-hydroxyethyl)-7-hydroxy-1-isobenzofuranone	Others	Others	C10H10O4	3	-	140164	140164	140164	1.23058e+06	1.26799e+06	1.04156e+06	1.37308	0.00451092	0.043356	0.118779	-3.07365	down	-	-	-	-
Lmqp002761	Alnusonol	Others	Others	C19H20O4	3	52330-12-8	20912.2	20912.2	20912.2	163553	433851	467840	1.33553	0.0739049	0.178731	0.0588942	-4.08573	down	-	-	-	-
Lmmp003167	Bis(Caffeoyl)Spermidine	Alkaloids	Phenolamine	C25H31N3O6	3	124935-80-4	76441.4	41445	57547	100760	155956	121756	1.2027	0.0313029	0.109502	0.46353	-1.10926	down	-	-	-	-
mws0987	6-MethylCoumarin	Lignans and Coumarins	Coumarins	C10H8O2	3	92-48-8	321997	277075	230399	19611.1	19611.1	19611.1	1.37169	0.0104315	0.0622544	14.0987	3.81749	up	-	-	CM01416	MetMap133
MW0168290	Isoleucylleucine*	Amino acids and derivatives	Amino acids and derivatives	C12H24N2O3	1	-	915582	846356	675530	104510	104510	104510	1.3699	0.0100005	0.0612825	7.77431	2.95871	up	-	-	-	-
Lmdp002969	Myricetin-3-O-galactoside*	Flavonoids	Flavonols	C21H20O13	2	15648-86-9	5.54603e+06	4.39767e+06	2.3395e+06	1.3859e+06	1.18701e+06	1.65856e+06	1.20758	0.100561	0.21436	2.90282	1.53746	up	-	-	CM00807	MetMap109
Lmmp001947	Gossypetin-3-O-glucoside*	Flavonoids	Flavonols	C21H20O13	2	-	5.54603e+06	4.39767e+06	2.3395e+06	1.3859e+06	1.18701e+06	1.65856e+06	1.20758	0.100561	0.21436	2.90282	1.53746	up	-	-	-	-
Laxp003920	CaffeoylTyrosine	Alkaloids	Alkaloids	C18H17NO6	3	-	90370.9	70643.9	53931.2	224095	92764.3	239128	1.09387	0.128119	0.249793	0.386602	-1.37108	down	-	-	-	-
MWSslk177	Lithospermoside	Alkaloids	Alkaloids	C14H19NO8	2	63492-69-3	136900	152898	217214	27379.9	27379.9	27379.9	1.35954	0.0287443	0.103353	6.17255	2.62587	up	C17771	-	C17771	-
Zmhp002814	5,7,8-Tetrahydroxy-6-methoxyflavone	Flavonoids	Flavones	C16H12O6	3	-	67783.6	87631.4	35366.1	7073.21	7073.21	7073.21	1.33286	0.0655692	0.165445	8.99078	3.16845	up	-	-	CM00889	MetMap110
FQtp001338	2-Caffeoylisocitrate	Phenolic acids	Phenolic acids	C15H14O10	1	-	1.50964e+06	1.50964e+06	1.50964e+06	2.378e+07	7.54819e+06	2.28277e+07	1.31079	0.0879427	0.197232	0.0836273	-3.57988	down	C02927	-	C02927	-
Zmhp005586	Herbacetin-7-O-(3''-glucosyl)rhamnoside; Rhodiosin	Flavonoids	Flavonols	C27H30O16	3	86831-54-1	3.97463e+06	240159	7.57777e+06	48031.8	48031.8	48031.8	1.19378	0.208258	0.342198	81.8386	6.35471	up	-	-	-	-
MWSHY0019	Neohesperidin*	Flavonoids	Flavanones	C28H34O15	3	13241-33-3	3.97463e+06	240159	7.57777e+06	48031.8	48031.8	48031.8	1.19378	0.208258	0.342198	81.8386	6.35471	up	C09806	ko00941	C09806	-
Zmwp003705	Crinamine	Alkaloids	Isoquinoline alkaloids	C17H19NO4	2	-	107305	156237	91412.6	18282.5	18282.5	18282.5	1.35524	0.0359833	0.1187	6.47165	2.69413	up	C08525	-	C08525	-
Lssp210280	1,5-dihydroxy ketone-6 murine O-β-D-glucoside	Others	Others	C19H18O11	3	-	160806	200730	236719	32161.2	32161.2	32161.2	1.36522	0.0167513	0.0772772	6.20059	2.63241	up	-	-	-	-
Lmhp008742	LysoPC 20:5	Lipids	LPC	C28H48NO7P	2	162440-04-2	2238718	2.19727e+06	2.16894e+06	49087.3	49087.3	49087.3	1.37545	8.85964e-05	0.00698769	44.8515	5.48709	up	-	-	-	-
Lhkp101525	Apiosylskimmin (Adicardin)	Lignans and Coumarins	Coumarins	C20H24O12	3	103529-94-8	1981.79	1981.79	1981.79	54220.4	71986.4	88489	1.37131	0.0196274	0.0838967	0.027692	-5.17439	down	-	-	-	-
Lmsp011263	6-Hydroxy-4',5,7-trimethoxyflavone	Flavonoids	Flavones	C18H16O6	3	6938-19-8	1371.12	1371.12	1371.12	11795.6	6855.61	24909.5	1.30405	0.134729	0.257481	0.0944284	-3.40464	down	C14985	-	C14985	MetMap121
Lmhp008688	LysoPE 20:5	Lipids	LPE	C25H42NO7P	2	-	282576	260999	343820	7815.74	7815.74	7815.74	1.37414	0.00733785	0.053396	37.8465	5.24209	up	-	-	-	-
Lmbp003208	Fraxidinglucoside*	Lignans and Coumarins	Coumarins	C17H20O10	2	58970-71-1	55176.4	55176.4	55176.4	559712	431711	511664	1.37218	0.00693786	0.0525172	0.110126	-3.18277	down	-	-	CM01391	MetMap129
mws0072	Apigenin-5-O-glucoside	Flavonoids	Flavones	C21H20O10	3	28757-27-9	622340	1.00122e+06	313347	54565.9	54565.9	54565.9	1.3223	0.0970468	0.209057	11.8322	3.56465	up	-	-	-	-
Qmyp101417	Ctroside	Terpenoids	Sesquiterpenoids	C19H30O8	3	-	35364.2	35364.2	35364.2	975306	253020	976701	1.31254	0.100993	0.214823	0.0481139	-4.3774	down	-	-	-	-
Wbmp002620	(12bs)-4,10,11-trimethoxy-7,8,12b,13-tetrahydro-5h-6-azatetraphen-3-ol	Alkaloids	Alkaloids	C20H23NO4	3	-	150574	80124.8	19795.3	3959.05	3959.05	3959.05	1.26041	0.169966	0.300752	21.0904	4.39852	up	-	-	-	-
MW0156842	Ser-Lys-His	Amino acids and derivatives	Amino acids and derivatives	C15H26N6O5	3	-	26911.2	26911.2	26911.2	243197	438768	250834	1.35828	0.0471483	0.136101	0.0865498	-3.53032	down	-	-	-	-
Rfn03390	Xylariterpenoid E	Others	Others	C12H16O3	3	-	98053.8	98053.8	98053.8	693385	1.22446e+06	1.17843e+06	1.35885	0.0315211	0.109629	0.095005	-3.39585	down	-	-	-	-
Zmtp102902	α-Hydrojuglone glucoside	Quinones	Quinones	C16H18O8	3	-	186504	196155	184824	35082.5	35082.5	35082.5	1.37512	0.00052461	0.0177741	5.39188	2.43079	up	-	-	-	-
Walp003534	Isofraxidin-7-O-glucoside*	Lignans and Coumarins	Coumarins	C17H20O10	2	483-91-0	37763.5	37763.5	37763.5	455637	459119	540751	1.37425	0.00384118	0.0406566	0.0778357	-3.68342	down	-	-	-	-
pmb0746	Tricin-4'-O-(guaiacylglycerol)ether	Flavonoids	Flavones	C27H26O11	3	-	680819	650075	622478	18890.7	24644.6	14518	1.37035	0.000512992	0.0177741	33.6479	5.07244	up	-	-	-	-
pme1936	Creatinine	Alkaloids	Alkaloids	C4H7N3O	3	60-27-5	108461	108461	108461	542306	754534	678357	1.36756	0.0125015	0.0665802	0.164735	-2.60178	down	C00791	ko00330,ko01100	C00791	-
WaXYp01907	N-[(R)-2-Hydroxy-3,3-dimethyl-4-(β-D-glucopyranosyloxy)butyryl]-β-alanine	Alkaloids	Alkaloids	C15H27NO10	1	29493-59-2	116012	26501.3	79522.7	5300.26	5300.26	5300.26	1.29482	0.118199	0.237858	13.9638	3.80362	up	-	-	-	-
Lmhp009349	LysoPE 20:4(2n isomer)	Lipids	LPE	C25H44NO7P	3	-	172737	234361	209688	380.4	380.4	380.4	1.37492	0.00752806	0.0542953	540.471	9.07807	up	-	-	-	-
Wagp005066	Boscialin 4-O-malonyl glucoside	Others	Others	C22H34O11	3	-	358104	569548	416004	22296.4	22296.4	22296.4	1.36968	0.0212741	0.0875675	20.0878	4.32824	up	-	-	-	-
PD0212796	(3R)-3-(4-hydroxyphenyl)butanoic acid	Phenolic acids	Phenolic acids	C10H12O3	2	-	106190	106190	106190	689127	658953	693682	1.37528	0.000359697	0.0149061	0.156026	-2.68014	down	-	-	-	-
Rfn01235	(3S)-6,7-Dihydroxy-1,2,3,4-tetrahydroisoquinoline-3-carboxylic acid	Alkaloids	Quinoline alkaloids	C10H11NO4	2	34312-81-7	37420.2	37420.2	37420.2	392129	321376	187101	1.34366	0.0485694	0.137924	0.12465	-3.00404	down	-	-	-	-
Wayp002004	N-Formyl nornicotine	Alkaloids	Pyridine alkaloids	C10H12N2O	2	3000-81-5	4.38591e+06	6.21271e+06	4.17536e+06	2.34014e+06	2.26389e+06	1.90972e+06	1.29942	0.0460302	0.13445	2.26812	1.1815	up	-	-	-	-
MWSslk070	Cyclen	Alkaloids	Alkaloids	C8H20N4	3	294-90-6	23542.2	23542.2	23542.2	163149	117711	165486	1.36552	0.0150689	0.0738347	0.158233	-2.65988	down	-	-	-	-
Lajp005489	5-hydroxy-6,7,3',4',5'-pentamethoxyflavone glucoside	Flavonoids	Flavones	C26H30O13	3	-	309529	311933	364082	61905.7	61905.7	61905.7	1.37281	0.00442665	0.0429491	5.30669	2.40781	up	-	-	CM01095	MetMap120
pmb0475	Gallic acid-4-O-(6'''-feruloyl)sophoroside	Phenolic acids	Phenolic acids	C29H34O18	3	-	44651.7	44651.7	44651.7	394153	411404	483538	1.37352	0.00501704	0.0452644	0.103914	-3.26654	down	-	-	-	-
Cmmn012461	Dehydroabietic acid	Terpenoids	Ditepenoids	C20H28O2	3	1740-19-8	6.84284e+06	6.74014e+06	6.68827e+06	2.56933e+06	2.52372e+06	2.65881e+06	1.37457	3.26874e-07	0.000399604	2.61502	1.38682	up	C12078	-	C12078	-
Safn009833	5-[(1S,2R,3R,5S)-3,5-dihydroxy-2-[(E,3S)-3-hydroxyoct-1-enyl]cyclopentyl]pentanoic acid	Lipids	Free fatty acids	C18H32O5	1	-	345362	369797	335074	745361	805138	761642	1.36952	0.00016923	0.0106094	0.454225	-1.13852	down	-	-	-	-
Zbjn005825	Kaempferide-3-O-(6'-O-acetyl)glucoside*	Flavonoids	Flavonols	C24H24O12	3	-	120689	99898.7	87175.6	291255	201540	196199	1.27798	0.0436539	0.130962	0.446685	-1.16267	down	-	-	CM00475	MetMap114
Zbsn005918	Chrysoeriol-7-O-(6''-acetyl)glucoside*	Flavonoids	Flavones	C24H24O12	3	-	120689	99898.7	87175.6	291255	201540	196199	1.27798	0.0436539	0.130962	0.446685	-1.16267	down	-	-	-	-
Zbqn004590	N-(acetyl)phenylalanine	Amino acids and derivatives	Amino acids and derivatives	C11H13NO3	3	-	2.35729e+06	2.79036e+06	2.50283e+06	1.1488e+07	1.14693e+07	1.25798e+07	1.37168	0.000544675	0.0179963	0.215281	-2.21571	down	-	-	-	-
pmn001686	10,16-Dihydroxyhexadecanoic acid	Lipids	Free fatty acids	C16H32O4	3	3233-90-7	46701.6	45229.7	50636.5	14504.5	17536.3	15194.2	1.36581	0.000312924	0.0144358	3.01827	1.59372	up	C08285	ko00073	C08285	-
Lmmn006246	7β-Hydroxydarutigenol	Terpenoids	Ditepenoids	C20H34O4	3	1188281-99-3	28054.1	45080.7	41325	21173.6	15063.5	20003.4	1.22386	0.0507789	0.141778	2.03518	1.02516	up	-	-	-	-
Sacn002893	10-acetylmonomelittoside*	Terpenoids	Monoterpenoids	C17H24O11	3	-	1.41388e+06	1.71349e+06	1.56388e+06	571847	797652	706507	1.32682	0.0017448	0.0290206	2.25974	1.17616	up	-	-	-	-
Zmyn000083	alpha-D-Glucose 1,6-bisphosphate	Others	Saccharides	C6H14O12P2	3	10139-18-1	53857.8	49202.4	65269	19273.1	28562	28554.3	1.28187	0.00880215	0.058641	2.20357	1.13984	up	C01231	ko00500,ko01100	C01231	-
Wasn000410	sn-glycero-3-phospho-(1'-sn-glycerol)	Others	Others	C6H15O8P	3	-	1.3066e+07	1.12714e+07	1.6183e+07	6.51379e+06	4.69789e+06	6.6165e+06	1.28895	0.0209159	0.086889	2.27283	1.18449	up	-	-	-	-
mws0355	Catechin gallate*	Flavonoids	Flavanols	C22H18O10	3	130405-40-2	1.04923e+06	1.03628e+06	1.2995e+06	484785	448022	592710	1.32502	0.007826	0.0553022	2.21893	1.14986	up	-	-	-	-
mws1397	Epicatechin gallate*	Flavonoids	Flavanols	C22H18O10	3	1257-08-5	1.04923e+06	1.03628e+06	1.2995e+06	484785	448022	592710	1.32502	0.007826	0.0553022	2.21893	1.14986	up	C22594	-	C22594	MetMap141
mws0724	8-Hydroxyguanosine	Nucleotides and derivatives	Nucleotides and derivatives	C10H13N5O6	3	3868-31-3	55572.2	45904.1	42025.3	96973.2	133658	75351.6	1.22838	0.0790249	0.185784	0.468986	-1.09238	down	-	-	-	-
Wmmn000117	mudanoside B*	Phenolic acids	Phenolic acids	C18H24O14	3	203511-37-9	1.31214e+06	1.5794e+06	1.43025e+06	352104	284912	438839	1.35013	0.000885256	0.0225464	4.01707	2.00614	up	-	-	-	-
Wmmn000125	mudanpioside E	Terpenoids	Monoterpenoids	C24H30O13	3	172705-25-8	130214	71636.9	141946	364353	477667	506475	1.3023	0.00661003	0.0514688	0.254949	-1.97172	down	-	-	-	-
WaYn004518	2,3-Butanediol 2-O-(6''-O-p-coumaroyl)glucoside	Phenolic acids	Phenolic acids	C19H26O9	2	-	314995	307418	418345	183397	152343	179558	1.30645	0.0319167	0.110764	2.01972	1.01415	up	-	-	-	-
Cmjn004337	Benzyl-(2''-O-xylosyl)glucoside*	Others	Others	C18H26O10	3	-	185618	160583	172419	41172	24900.3	38452.3	1.34852	0.000202823	0.0118904	4.96171	2.31084	up	-	-	-	-
Wafn003834	Hydroxygeranyl 6-O-xylopyranosyl-glucopyranoside	Terpenoids	Monoterpenoids	C21H36O11	3	-	112987	219254	197933	52462.3	96775.9	82267.8	1.14159	0.0762355	0.182027	2.29011	1.19542	up	-	-	-	-
MWSmce455	Vanillic acid methyl ester	Phenolic acids	Phenolic acids	C9H10O4	3	3943-74-6	50046.6	40571.4	57343.3	19233.4	18359.9	20037.9	1.3429	0.0240883	0.094757	2.56738	1.3603	up	-	-	CM020427	MetMap157,MetMap160
Lmyn007883	9,16-Dihydroxypalmitic acid	Lipids	Free fatty acids	C16H32O4	1	38076-49-2	1.46538e+06	1.62379e+06	1.57586e+06	649598	618960	709122	1.36603	0.00035146	0.0148158	2.35884	1.23808	up	-	-	-	-
Lcfn087781	Okanin4'-(6''-acetylglucoside)	Flavonoids	Chalcones	C23H24O12	2	-	285382	271587	263441	740756	612063	477163	1.30592	0.046625	0.134838	0.448316	-1.15741	down	-	-	-	-
WaYn002313	Homosyringic Acid 4'-O-Glucoside	Phenolic acids	Phenolic acids	C16H22O10	1	-	6.41057e+06	7.43004e+06	7.57426e+06	2.88618e+06	3.31368e+06	4.25149e+06	1.30027	0.00265422	0.0335096	2.049	1.03492	up	-	-	-	-
HJN076	Pinocembrin 7-rhamnosylglucoside*	Flavonoids	Flavanones	C27H32O13	3	13241-31-1	206213	191791	178885	468418	498905	494894	1.3691	2.47657e-05	0.0037574	0.39453	-1.34179	down	C09828	-	C09828	MetMap110
Wcdn004423	Lyoniresinol-3-O-glucoside*	Lignans and Coumarins	Lignans	C28H38O13	2	-	805425	384071	387272	1.27862e+06	1.14982e+06	858307	1.12901	0.0388996	0.123519	0.479734	-1.05969	down	-	-	-	-
MWStz638	(+)-Lyoniresinol 9'-O-glucoside*	Lignans and Coumarins	Lignans	C28H38O13	2	87585-32-8	805425	384071	387272	1.27862e+06	1.14982e+06	858307	1.12901	0.0388996	0.123519	0.479734	-1.05969	down	-	-	-	-
Labn002107	galloyl xylosyl glucoside*	Phenolic acids	Phenolic acids	C18H24O14	3	-	1.08915e+06	1.26492e+06	1.28011e+06	319456	248895	396573	1.34445	0.000530679	0.0177741	3.76628	1.91314	up	-	-	-	-
Lmhn004960	7-O-Galloyltricetiflavan	Flavonoids	Flavanols	C22H18O10	3	-	447167	567815	527094	135333	155442	160335	1.36148	0.00721741	0.0531523	3.41841	1.77332	up	-	-	CM01822	MetMap141
Lmmn005092	Medicagenic acid-3-O-glucuronide-28-O-rhamnosyl(1,2)-arabinoside	Terpenoids	Triterpene Saponin	C47H72O20	3	-	2.48599e+06	2.13933e+06	2.61791e+06	5.06034e+06	4.73378e+06	5.03569e+06	1.3539	0.000236888	0.0130894	0.488423	-1.0338	down	-	-	-	-
Hmsn002598	Salirepin	Others	Others	C13H18O8	2	26652-12-0	1.69386e+06	1.72841e+06	1.50344e+06	857278	422408	800258	1.22692	0.00864698	0.0580039	2.36819	1.24379	up	-	-	-	-
mws0248	Uridine	Nucleotides and derivatives	Nucleotides and derivatives	C9H12N2O6	1	58-96-8	205387	142713	160207	374492	584116	459414	1.30712	0.0292971	0.104589	0.358463	-1.48011	down	C00299	ko00240,ko01100,ko01232,ko02010	C00299	-
Sasn008206	(E)-12-hydroxydodec-2-enoic acid	Lipids	Free fatty acids	C12H22O3	1	-	158035	169206	172355	365137	363144	402535	1.36817	0.00163387	0.0275504	0.441801	-1.17853	down	-	-	-	-
MWStz398	4'-O-beta-D-Glucosyl-cis-p-coumarate	Phenolic acids	Phenolic acids	C15H18O8	1	117405-48-8	1.11318e+06	1.52006e+06	1.83385e+06	342120	262410	878722	1.15522	0.025231	0.0973027	3.01168	1.59057	up	C06739	-	C06739	-
Zbfn002169	3'-p-Coumaroyl-sucrose	Phenolic acids	Phenolic acids	C21H28O13	2	-	658659	815264	791910	193839	203269	241012	1.36039	0.00485115	0.044631	3.5508	1.82814	up	-	-	-	-
WaYn003084	Guaiacylglycerol 8-O-(1''-O-Glucosyl)Vanillic Acid Ether	Phenolic acids	Phenolic acids	C24H30O13	3	-	101333	108093	119905	290226	401832	448448	1.34159	0.0274972	0.101291	0.288758	-1.79207	down	-	-	-	-
pmb2787	9-OxoODE*	Lipids	Free fatty acids	C18H30O3	3	54232-59-6	85049	154374	109963	262579	244359	269467	1.26693	0.0117513	0.0650095	0.450005	-1.15199	down	C14766	ko00591	C14766	-
mws0437	L-Arabitol*	Others	Saccharides	C5H12O5	3	488-82-4	27460.9	28241.5	26950.5	77453.4	68682.8	102275	1.34422	0.0314343	0.109502	0.332726	-1.5876	down	C00532	ko00040,ko01100	C00532	-
Ymjm000152	p-Hydroxypheny-β-D-allopyranoside	Others	Others	C12H16O7	1	-	391439	465162	399788	937250	839141	820470	1.35185	0.00106359	0.0238269	0.483811	-1.04749	down	-	-	-	-
HJN079	Pinocembrin-7-O-rutinoside*	Flavonoids	Flavanones	C27H32O13	3	118985-31-2	192849	197643	201218	546924	535173	531925	1.3748	6.52575e-06	0.00265924	0.366606	-1.4477	down	-	-	CM00910	MetMap110
Labn002716	galloyl acetyl glucoside	Phenolic acids	Phenolic acids	C15H18O11	2	-	1.67008e+06	1.35547e+06	1.74e+06	660386	671267	729286	1.34888	0.0144714	0.0722093	2.31232	1.20934	up	-	-	-	-
Safn000570	9-hydroxy-8-{[(2S,3R,4S,5S,6R)-3,4,5-trihydroxy-6-(hydroxymethyl)oxan-2-yl]oxy}-1H,3H-naphtho[2,3-c]furan-1-one	Others	Others	C18H18O9	1	-	272273	315336	241477	933029	989197	771563	1.35303	0.00630065	0.0506747	0.307777	-1.70004	down	-	-	-	-
Rn00864	dGMP	Nucleotides and derivatives	Nucleotides and derivatives	C10H14N5O7P	2	902-04-5	1.32467e+06	1.43884e+06	991762	2.79791e+06	3.46433e+06	3.08423e+06	1.32513	0.00217978	0.0315751	0.401785	-1.3155	down	-	-	-	-
mws0208	Adipate	Organic acids	Organic acids	C6H10O4	3	124-04-9	732720	947212	866801	370974	361460	423206	1.3408	0.0119812	0.0653887	2.20374	1.13996	up	C06104	ko01100	C06104	-
Sazp001763	4-Hydroxyphenyl 6-O-(2-Methyl-3-Hydroxypropionyl)-Beta-D-Galactopyranoside	Others	Others	C16H22O9	2	-	525351	603278	480161	1.25621e+06	1.31277e+06	1.00288e+06	1.32835	0.0121706	0.0656553	0.450407	-1.1507	down	-	-	-	-
Zmyn004732	2(R)-HOT	Lipids	Free fatty acids	C18H30O3	1	-	203877	197033	199852	83152.9	86766.2	88995.7	1.37347	2.12491e-06	0.0017318	2.32031	1.21432	up	C16342	ko00592	C16342	-
Safn010965	Porrigenic acid	Lipids	Free fatty acids	C18H30O4	2	-	85289.1	85042.6	86958.8	185431	184117	216170	1.36445	0.0088543	0.0587421	0.439274	-1.18681	down	-	-	-	-
Wagn011658	1-Palmitoyl-Sn-Glycerol 3-O-Diglucoside	Lipids	Glycerol ester	C31H58O14	1	-	2.31134e+06	3.02226e+06	531565	1.11234e+07	5.18018e+06	9.19936e+06	1.1224	0.0484822	0.137924	0.22998	-2.12042	down	-	-	-	-
Zmyn004943	Norlinolenic acid	Lipids	Free fatty acids	C17H28O2	1	-	30343.7	34538.4	32403.7	68456.1	64978.4	68966.6	1.36668	3.64319e-05	0.0044538	0.480659	-1.05692	down	C16344	ko00592	C16344	-
Lman002731	Grevilloside F	Phenolic acids	Phenolic acids	C15H18O9	3	1094004-50-8	3.2859e+06	3.35685e+06	2.90016e+06	793725	1.28905e+06	1.35644e+06	1.30238	0.00106573	0.0238269	2.77473	1.47235	up	-	-	-	-
pme2566	5-L-Glutamyl-L-Alanine	Amino acids and derivatives	Amino acids and derivatives	C8H14N2O5	3	5875-41-2	603745	441808	526746	1.15285e+06	1.22648e+06	1.05173e+06	1.33211	0.000873652	0.022485	0.458255	-1.12578	down	-	-	-	-
pme3096	Aminomalonate	Amino acids and derivatives	Amino acids and derivatives	C3H5NO4	3	1068-84-4	9.12013e+06	9.99625e+06	7.94732e+06	2.19785e+07	1.94093e+07	2.02209e+07	1.35287	0.000383424	0.0156245	0.439284	-1.18677	down	C00872	-	C00872	-
Zbqn003748	N-malonylleucine	Amino acids and derivatives	Amino acids and derivatives	C9H15NO5	1	-	44695.6	40024.8	62635.8	121425	127583	144874	1.32107	0.0011242	0.0241111	0.374112	-1.41846	down	-	-	-	-
Lakn001671	2-β-D-Glucopyranosyloxy-5-hydroxy-phenylacetic acid	Phenolic acids	Phenolic acids	C14H18O9	1	-	644557	512656	351028	1.32497e+06	1.45522e+06	1.44066e+06	1.30299	0.00279684	0.0341914	0.357331	-1.48467	down	-	-	-	-
Lcsn000385	Glu-Asn	Amino acids and derivatives	Amino acids and derivatives	C9H15N3O6	3	36314-37-1	93798.7	78940.5	89209.1	9287.13	14396.7	28253.8	1.28472	0.000825276	0.0222613	5.04352	2.33443	up	-	-	-	-
Rln002157	2,6-Dihydroxy-4-[3,4,5-trihydroxy-6-(hydroxymethyl)oxan-2-yl]oxybenzoic acid	Phenolic acids	Phenolic acids	C13H16O10	1	-	5.85703e+06	5.46065e+06	4.14459e+06	8.65702e+06	1.2803e+07	1.0251e+07	1.26298	0.0313694	0.109502	0.487599	-1.03623	down	-	-	-	-
Zmsn002575	Hastatoside*	Terpenoids	Monoterpenoids	C17H24O11	3	50816-24-5	1.53089e+06	1.80059e+06	1.69999e+06	665362	558651	725223	1.35118	0.000949187	0.0229778	2.58126	1.36807	up	-	-	-	-
Wasn000495	Vicianose	Others	Saccharides	C11H20O10	3	14116-69-9	9284.8	10908.9	11924.9	33576.1	42917.2	44427.7	1.35542	0.0100007	0.0612825	0.265616	-1.91259	down	C01625	-	C01625	-
Zmyn000453	Isocitrate*	Organic acids	Organic acids	C6H8O7	2	320-77-4	8.11205e+06	7.04619e+06	7.25589e+06	1.98691e+07	1.64244e+07	1.23994e+07	1.28587	0.052776	0.145276	0.460316	-1.1193	down	C00311	ko00020,ko00630,ko01100,ko01110,ko01200,ko01210,ko01230,ko01240	C00311	-
Safn001079	(2S,3R)-2,3-dihydroxy-5-oxohexanedioic acid*	Organic acids	Organic acids	C6H8O7	2	-	8.11205e+06	7.04619e+06	7.25589e+06	1.98691e+07	1.64244e+07	1.23994e+07	1.28587	0.052776	0.145276	0.460316	-1.1193	down	-	-	-	-
MWS00275g	DL-O-tyrosine	Amino acids and derivatives	Amino acids and derivatives	C9H11NO3	3	2370-61-8	1.09402e+06	863930	1.24819e+06	106566	159526	651315	1.11581	0.0274979	0.101291	3.49479	1.8052	up	-	-	-	-
Wamxn02395	Mycarose glucoside	Others	Aldehyde compounds	C13H24O9	3	-	1.98314e+07	2.29823e+07	1.95265e+07	7.68885e+06	1.024e+07	1.21275e+07	1.28331	0.00340481	0.0385092	2.07411	1.05249	up	-	-	-	-
Wasyqn2417	Homomevalonic Acid Glucoside	Organic acids	Organic acids	C13H24O9	1	-	1.98314e+07	2.29823e+07	1.95265e+07	7.68885e+06	1.024e+07	1.21275e+07	1.28331	0.00340481	0.0385092	2.07411	1.05249	up	-	-	-	-
pmb2922	UDP-glucose	Nucleotides and derivatives	Nucleotides and derivatives	C15H24N2O17P2	1	133-89-1	2.6758e+06	2.27183e+06	1.56604e+06	3.57026e+06	5.95045e+06	7.3599e+06	1.19516	0.0788136	0.185784	0.385867	-1.37382	down	C00029	ko00040,ko00052,ko00053,ko00500,ko00520,ko00524,ko00561,ko00908,ko01100,ko01110,ko01240,ko01250	C00029	-
Wmyn000214	gentisic acid 5-O-β-D-(6'-O-galloyl)-gluco-pyranoside	Phenolic acids	Phenolic acids	C20H20O13	3	-	1.41617e+06	1.2786e+06	1.28026e+06	375357	368539	379836	1.37332	0.00219319	0.0315751	3.53734	1.82267	up	-	-	-	-
Zmgn000447	3-Phospho-D-glycerate	Organic acids	Organic acids	C3H7O7P	3	820-11-1	273064	322829	222118	659577	464433	523086	1.26546	0.0243529	0.0951164	0.496638	-1.00973	down	C00197	ko00010,ko00030,ko00260,ko00270,ko00561,ko00630,ko00710,ko01100,ko01110,ko01200,ko01230,ko01240	C00197	-
Labn004625	2-Phenylethyl beta-primeveroside	Others	Alcohol compounds	C19H28O10	3	129932-48-5	97527.3	102179	148513	56132.2	42308.9	59296	1.26303	0.0488893	0.13851	2.20759	1.14247	up	-	-	-	-
mws0214	D-Sorbitol	Others	Saccharides	C6H14O6	3	50-70-4	20095.9	17719.5	18197.3	42961.6	32694	44833.9	1.32482	0.0259472	0.0982056	0.464876	-1.10508	down	C00794	ko00051,ko00052,ko01100,ko02010	C00794	-
Saln004222	Luteolin 7-(6''-acetylglucoside)	Flavonoids	Flavones	C23H22O12	1	-	1.34019e+06	3.33504e+06	3.86386e+06	1.01553e+06	1.17757e+06	1.4859e+06	1.01158	0.165887	0.295748	2.32103	1.21477	up	-	-	-	-
ML10197929	Creatine	Amino acids and derivatives	Amino acids and derivatives	C4H9N3O2	3	57-00-1	116969	184273	117972	817772	664174	759638	1.3512	0.00133909	0.0254024	0.187017	-2.41876	down	C00300	ko00260,ko00330,ko01100	C00300	-
mws1155	D-Mannitol*	Others	Saccharides	C6H14O6	3	69-65-8	24558.6	26359.3	12173.2	63789.3	57827.2	60156.2	1.25669	0.00625054	0.0504375	0.347088	-1.52663	down	C00392	ko00051,ko01100,ko02010	C00392	-
pme2237	Galactitol*	Others	Saccharides	C6H14O6	3	608-66-2	24558.6	26359.3	12173.2	63789.3	57827.2	60156.2	1.25669	0.00625054	0.0504375	0.347088	-1.52663	down	C01697	ko00052,ko01100	C01697	-
MEDP1341	1-(9Z,12Z-octadecadienoyl)-sn-glycero-3-phosphocholine	Lipids	LPC	C26H50NO7P	3	22252-07-9	2.33871e+06	1.28043e+06	1.17327e+06	4.30034e+06	2.11602e+06	4.61682e+06	1.07552	0.101042	0.214823	0.434364	-1.20302	down	-	-	-	-
pmb2871	1-O-Gentisoyl-β-D-glucoside*	Phenolic acids	Phenolic acids	C13H16O9	1	23445-11-6	8.42028e+06	1.22703e+07	1.04186e+07	2.44251e+07	2.65105e+07	1.27003e+07	1.09463	0.119861	0.239623	0.488861	-1.0325	down	-	-	-	-
MWStz371	Protocatechuic acid-4-O-glucoside*	Phenolic acids	Phenolic acids	C13H16O9	1	7361-59-3	8.42028e+06	1.22703e+07	1.04186e+07	2.44251e+07	2.65105e+07	1.27003e+07	1.09463	0.119861	0.239623	0.488861	-1.0325	down	-	-	-	-
MA10039492	Dehydroascorbate	Others	Vitamin	C6H6O6	1	490-83-5	303529	372597	344384	942005	911138	1.00084e+06	1.36453	8.24409e-05	0.00671893	0.357574	-1.48369	down	C05422	ko00053,ko00480,ko01100	C05422	-
Wasn001007	Isoascorbic acid 2-O-glucoside	Others	Vitamin	C12H18O11	3	-	200486	248531	236154	485454	394043	492692	1.32476	0.00894694	0.0587421	0.499327	-1.00194	down	-	-	-	-
Safn002073	Glu-Leu	Amino acids and derivatives	Amino acids and derivatives	C11H20N2O5	1	5969-52-8	374599	435267	357560	90630.9	154931	154342	1.30079	0.00135098	0.0254024	2.91926	1.5456	up	-	-	-	-
Labn003976	Vomifoliol 9-[Xylosyl-(1→6)-Glucoside]	Terpenoids	Monoterpenoids	C24H38O12	2	-	1.08078e+06	878117	672027	419225	463668	254190	1.20955	0.032569	0.111999	2.31375	1.21023	up	-	-	-	-
Safn000337	heptafluorobutanoic acid	Others	Others	C4HF7O2	2	375-22-4	61536.3	86656.7	76320	388631	294423	359925	1.35632	0.0071531	0.0528379	0.215261	-2.21584	down	-	-	-	-
ML10176345	3-Dehydroshikimate	Organic acids	Organic acids	C7H8O5	3	2922-42-1	22072	13826.8	19849.2	73657.5	26716.7	30501.1	1.01558	0.236098	0.36815	0.425963	-1.2312	down	C02637	ko00400,ko00999,ko01100,ko01110,ko01230,ko01240	C02637	-
mws0470	Methylmalonic acid*	Organic acids	Organic acids	C4H6O4	1	516-05-2	8.72116e+06	1.01238e+07	8.14751e+06	2.59625e+07	2.28371e+07	22649592	1.35828	0.00104129	0.0238269	0.377785	-1.40436	down	C02170	ko00240,ko00280,ko00640,ko01100	C02170	-
mws0192	Succinate*	Organic acids	Organic acids	C4H6O4	1	110-15-6	8.72116e+06	1.01238e+07	8.14751e+06	2.59625e+07	2.28371e+07	22649592	1.35828	0.00104129	0.0238269	0.377785	-1.40436	down	C00042	ko00020,ko00190,ko00250,ko00310,ko00350,ko00360,ko00620,ko00630,ko00640,ko00650,ko00760,ko00920,ko01100,ko01110,ko01200	C00042	-
MWSmce576	L-Glucose*	Others	Saccharides	C6H12O6	2	921-60-8	384550	387677	372281	827806	898397	817724	1.37105	0.00224706	0.0315751	0.449898	-1.15233	down	-	-	-	-
mws1164	D-Fructose*	Others	Saccharides	C6H12O6	2	57-48-7	384550	387677	372281	827806	898397	817724	1.37105	0.00224706	0.0315751	0.449898	-1.15233	down	C05003	-	C05003	-
Zamn00402	sorbose*	Others	Saccharides	C6H12O6	2	3615-56-3	384550	387677	372281	827806	898397	817724	1.37105	0.00224706	0.0315751	0.449898	-1.15233	down	C01452	-	C01452	-
mws4170	D-Glucose*	Others	Saccharides	C6H12O6	2	50-99-7	384550	387677	372281	827806	898397	817724	1.37105	0.00224706	0.0315751	0.449898	-1.15233	down	C00031	ko00010,ko00030,ko00052,ko00500,ko00520,ko00524,ko00901,ko01100,ko01110,ko02010,ko04148	C00031	-
Zbqn004234	N-(malonyl)phenylalanine	Amino acids and derivatives	Amino acids and derivatives	C12H13NO5	3	-	71088.7	57424	38872.8	765144	339468	176020	1.23565	0.168564	0.299295	0.130705	-2.93561	down	-	-	-	-
Waln002419	1'-O-Galactoyl p-Coumaric acid*	Phenolic acids	Phenolic acids	C15H18O9	3	-	300448	395188	383843	144698	114939	225918	1.2193	0.0116534	0.0650022	2.22318	1.15263	up	-	-	-	-
Zmfn000481	UDP-D-xylose	Nucleotides and derivatives	Nucleotides and derivatives	C14H22N2O16P2	3	3616-06-6	936507	1.05157e+06	833359	3.09867e+06	2.89788e+06	2.97677e+06	1.36574	1.91833e-05	0.0037184	0.314425	-1.66921	down	C00190	ko00520,ko00908,ko01100,ko01250	C00190	-
MWStz507	Chrysosplenol D	Flavonoids	Flavonols	C18H16O8	3	14965-20-9	104443	52866.1	41267.9	110364	147038	142927	1.09821	0.0529308	0.145276	0.496033	-1.01149	down	C04552	-	C04552	-
Zasn010461	Methyl 14-methylpentadecanoate	Lipids	Free fatty acids	C17H34O2	2	5129-60-2	211170	324970	129928	22496.5	65433.7	47654.6	1.22397	0.0825877	0.190497	4.91256	2.29647	up	-	-	-	-
Zmtn001464	Xanthurenic acid	Alkaloids	Quinoline alkaloids	C10H7NO4	3	59-00-7	165514	223108	220903	40133.5	87521.5	90146.1	1.21887	0.00668856	0.0514688	2.79854	1.48467	up	C02470	ko00380	C02470	-
MWSHC2016	Epigallocatechin gallate*	Flavonoids	Flavanols	C22H18O11	1	989-51-5	664267	413729	428110	226211	188792	285125	1.22361	0.067651	0.168955	2.15118	1.10513	up	C09731	-	C09731	MetMap141
mws2220	Gallocatechin 3-O-gallate*	Flavonoids	Flavanols	C22H18O11	1	5127-64-0	456495	526723	738099	270878	290907	225187	1.26854	0.0599965	0.155889	2.18726	1.12913	up	-	-	-	-
Labn003910	Benzyl β-primeveroside*	Others	Others	C18H26O10	3	130622-31-0	136590	155739	144998	24333	20756.3	29333.2	1.36545	0.000445518	0.0165044	5.87627	2.5549	up	-	-	-	-
Zmhn003082	5-O-Methylgalloylquinic Acid	Phenolic acids	Phenolic acids	C15H18O10	3	-	233545	243188	193604	86898.8	81537	92274.4	1.35622	0.0098076	0.0608619	2.57119	1.36244	up	-	-	-	-
mws0024	Gallate	Phenolic acids	Phenolic acids	C7H6O5	1	149-91-7	4.68765e+06	5.58788e+06	4.79539e+06	1.45215e+07	1.03096e+07	1.06783e+07	1.32157	0.0323114	0.111584	0.424421	-1.23643	down	C01424	ko00999	C01424	MetMap156
Lmbn000121	3-Cyano-L-alanine	Amino acids and derivatives	Amino acids and derivatives	C4H6N2O2	3	6232-19-5	27939	39531.9	34142.6	20804.7	13003	15994.5	1.24566	0.017028	0.0778111	2.04034	1.02881	up	C02512	ko00460,ko01100,ko01110	C02512	-
Sasn008771	Isopropyl β-D-glucopyranoside	Others	Saccharides	C9H18O6	3	-	170200	210219	203281	40210.5	94835.2	100919	1.1678	0.0109287	0.0627247	2.47367	1.30666	up	-	-	-	-
MWStz759	Rhamnocitrin 3-glucoside	Flavonoids	Flavonols	C22H22O11	3	41545-37-3	52515.7	27288.7	37739.3	100193	106224	100850	1.28514	0.00944049	0.0599447	0.382545	-1.3863	down	-	-	-	-
Wcsn009515	Methyl (2E,4E,9E)-5,9,13-trimethyltetradeca-2,4,9,12-tetraenoate	Others	Others	C18H28O2	3	-	23792.3	30106.8	20501.3	4148.17	15019.8	14463.2	1.00087	0.0422455	0.129605	2.21224	1.14551	up	-	-	-	-
pmb2791	9(S)-HPOT	Lipids	Free fatty acids	C18H30O4	3	111004-08-1	122851	50288.3	140205	307971	232233	343300	1.17166	0.012098	0.0655867	0.354662	-1.49548	down	C16321	ko00592,ko01110	C16321	-
Lmxn000380	Digalactosylglycerol	Others	Saccharides	C15H28O13	3	-	11276.5	15277.3	16125.4	96088.3	83132.7	115128	1.36018	0.0105343	0.0622544	0.144995	-2.78592	down	-	-	-	-
pmb2654	Anthranilate-1-O-Sophoroside	Phenolic acids	Phenolic acids	C19H27NO12	3	-	9328	7779.61	1554.5	17372.3	12900	36593.7	1.02004	0.147731	0.273223	0.279097	-1.84116	down	-	-	CM020446	MetMap157
Zmhn001934	Polygonimitin B	Flavonoids	Other Flavonoids	C21H22O9	3	-	131432	154946	257409	585975	619669	496373	1.29298	0.00195729	0.0307107	0.319496	-1.64613	down	C17809	-	C17809	-
Wacyn02543	Methylgallic Acid 3-(6''-Sulfate)Glucoside	Phenolic acids	Phenolic acids	C14H18O13S	3	-	222851	268648	267965	63776.6	92735.7	71780.4	1.34636	0.00158975	0.0269926	3.32671	1.7341	up	-	-	-	-
Lmmn005168	Siegesbeckic acid	Terpenoids	Ditepenoids	C20H32O4	3	-	449820	545897	503153	223655	206973	201118	1.36048	0.00655984	0.0514688	2.37258	1.24646	up	-	-	-	-
pmb2826	(S)-2-Methylmalate	Organic acids	Organic acids	C5H8O5	1	-	453546	453546	453546	2.41351e+06	2.31518e+06	3.11647e+06	1.36795	0.0133533	0.0694656	0.173437	-2.52752	down	C02614	ko00660,ko01100	C02614	-
Zmyn000230	2-Dehydro-3-deoxy-L-arabinonate	Others	Saccharides	C5H8O5	3	-	233077	233077	233077	3.31583e+06	1.87449e+06	1.16538e+06	1.32197	0.0965576	0.209047	0.110016	-3.18421	down	C00684	ko00053,ko01100	C00684	-
mws0943	N1-Methyl-4-pyridone-5-carboxamide	Alkaloids	Pyridine alkaloids	C7H8N2O2	3	769-49-3	47533.6	56642.5	45811.7	99528.4	107627	96090	1.34674	0.000440033	0.0165044	0.494609	-1.01564	down	C05843	ko00760,ko01100	C05843	-
ZBN0396	3,5,3',4',5'-penta-hydroxyflavan-7-gallate	Flavonoids	Flavanols	C22H18O11	2	-	62529.6	101070	112161	43148.4	43047.2	40083.2	1.23886	0.0796436	0.186843	2.18374	1.1268	up	-	-	-	-
MWSmce486	D-Gal alpha 1->6D-Gal alpha 1->6D-Glucose	Others	Saccharides	C18H32O16	3	13382-86-0	10667.4	7194.33	13467.3	29492.7	18807.5	24133.5	1.21674	0.0274348	0.101291	0.432521	-1.20916	down	C05404	ko00052,ko01100	C05404	-
pme0266	Sebacic acid	Organic acids	Organic acids	C10H18O4	3	111-20-6	988.899	988.899	988.899	4946.45	4944.49	6256.1	1.36979	0.0097436	0.0606186	0.18373	-2.44434	down	C08277	-	C08277	-
HJN104	Dihydromyricetin-3-O-glucoside	Flavonoids	Flavanonols	C21H22O13	3	-	90541.7	56968.3	58481.6	11393.7	11393.7	11393.7	1.35603	0.0346531	0.116064	6.0265	2.59132	up	-	-	CM00808	MetMap109
mws4085	Sinapate	Phenolic acids	Phenolic acids	C11H12O5	3	530-59-6	361650	260142	413319	44917.4	44917.4	44917.4	1.36306	0.0217437	0.0886054	7.68158	2.9414	up	C00482	ko00940,ko01100,ko01110	C00482	MetMap153
Zmln002252	Sideretin	Lignans and Coumarins	Coumarins	C10H8O6	3	2177290-23-0	1.32111e+06	1.65953e+06	1.60389e+06	264222	264222	264222	1.371	0.00680103	0.0518022	5.78368	2.53199	up	C22007	ko00999,ko01110	C22007	MetMap129
Zbqn002456	N-(3,4,5-trihydroxycinnamicacid)-alanine	Amino acids and derivatives	Amino acids and derivatives	C12H13NO6	3	-	11563.4	12361	13019.3	2312.67	2312.67	2312.67	1.37436	0.00176659	0.0291846	5.32482	2.41273	up	-	-	-	-
Cmmn012997	Abietate	Terpenoids	Ditepenoids	C20H30O2	3	514-10-3	490630	411580	441514	122577	126179	125047	1.37096	0.00496686	0.045135	3.59474	1.84589	up	C06087	ko00904,ko01100,ko01110	C06087	-
Wasyqn3009	5-O-p-Coumaroylgalactaric acid	Phenolic acids	Phenolic acids	C15H16O10	2	-	5.54715e+07	3.82074e+07	2.71314e+07	1.27401e+07	1.42786e+07	2.4664e+07	1.13464	0.0906003	0.20138	2.33754	1.22499	up	-	-	-	-
mws0262	(R,R)-Tartaric acid	Organic acids	Organic acids	C4H6O6	3	87-69-4	2.69301e+06	2.5825e+06	2.47792e+06	257529	457930	705102	1.30575	0.000855854	0.0222613	5.458	2.44837	up	C00898	ko00630,ko01100	C00898	-
mws1361	Astilbin	Flavonoids	Flavanonols	C21H22O11	3	29838-67-3	5670.98	5670.98	5670.98	30947.3	39304.4	28354.9	1.36684	0.0144355	0.0722093	0.172533	-2.53505	down	C17449	-	C17449	MetMap117
pme3382	N-Acetyl-L-threonine	Amino acids and derivatives	Amino acids and derivatives	C6H11NO4	3	17093-74-2	133165	470318	381880	744142	561856	744800	1.00256	0.0507965	0.141778	0.480478	-1.05746	down	-	-	-	-
Lajn004573	7,2',4'-Trihydroxy-8,3'-dimethoxyisoflavanglucoside	Flavonoids	Other Flavonoids	C23H28O11	3	-	101308	61863.7	83261.5	262654	251362	198490	1.31255	0.00528108	0.0464469	0.345868	-1.53171	down	-	-	-	-
mws1562	Catalpol	Terpenoids	Monoterpenoids	C15H22O10	3	2415-24-9	2089.97	2089.97	2089.97	31111.4	28964	29247.1	1.37525	0.000591502	0.019283	0.0701942	-3.8325	down	C09773	-	C09773	-
Hmfn000531	Ascorbate	Others	Vitamin	C6H8O6	1	50-81-7	12200	12200	12200	113304	61000.2	137615	1.33923	0.0556472	0.149797	0.117339	-3.09125	down	C00072	ko00053,ko00480,ko01100,ko01110,ko01240	C00072	-
Zmyn000247	2-Hydroxyglutaric Acid*	Organic acids	Organic acids	C5H8O5	1	13095-48-2	394817	394817	394817	3.10917e+06	1.97408e+06	3.3424e+06	1.35612	0.0293166	0.104589	0.140577	-2.83057	down	C03196	ko00310,ko01100	C03196	-
mws1454	Persicoside*	Flavonoids	Flavanones	C23H26O11	2	28978-03-2	156790	439736	317043	28963.2	28963.2	28963.2	1.32849	0.0781564	0.185527	10.5141	3.39426	up	-	-	-	-
MW0109387	Prolylhistidine	Amino acids and derivatives	Amino acids and derivatives	C11H16N4O3	3	-	142157	263536	254569	1.05748e+06	1.11783e+06	1.44675e+06	1.3323	0.00921522	0.0593089	0.182289	-2.4557	down	-	-	-	-
Safn007737	Myricetin 5-methyl ether 3-O-galactoside	Flavonoids	Flavonols	C22H22O13	3	-	162231	153140	135531	425081	426748	447156	1.36822	1.26702e-05	0.00309787	0.347118	-1.5265	down	-	-	-	-
Wchn002309	3,4-Di-O-Galloyl-D-Glucose	Phenolic acids	Phenolic acids	C20H20O14	3	-	14287.6	8196.51	13522.4	1263.43	1263.43	1263.43	1.35851	0.030378	0.107106	9.49965	3.24787	up	-	-	-	-
MWS3035	N-Methyl-L-glutamate	Amino acids and derivatives	Amino acids and derivatives	C6H11NO4	3	35989-16-3	2046.56	2046.56	2046.56	14557	10232.8	19861.4	1.34992	0.0439647	0.131571	0.137503	-2.86246	down	C01046	ko01100	C01046	-
Zmhn002508	4-p-Cumaroyl-rhamnosyl-(1→6)-D-glucose	Phenolic acids	Phenolic acids	C21H28O12	3	-	9487.49	9487.49	9487.49	99230.6	64127.5	47437.5	1.34315	0.0576651	0.153378	0.135024	-2.88871	down	-	-	-	-
Waln003350	3-O-p-Coumaroyl Galactonic Acid	Phenolic acids	Phenolic acids	C15H18O9	2	-	127596	155242	146972	19030.9	19030.9	19030.9	1.37318	0.0043201	0.0426147	7.52829	2.91232	up	-	-	-	-
Wahln04215	3,7-Dimethylocta-2,6-Diene-1,4-Diol 1-O-Beta-D-Glucopyranoside	Terpenoids	Monoterpenoids	C16H28O7	1	-	10123.7	10123.7	10123.7	87160.2	118541	100024	1.37142	0.00970355	0.0605234	0.0993408	-3.33147	down	-	-	-	-
Wasyqn0468	L-Glutamyl-L-Cysteinyl-Glycine	Amino acids and derivatives	Amino acids and derivatives	C10H17N3O6S	1	-	34592.5	18065.3	49894.4	3613.07	3613.07	3613.07	1.32677	0.0797198	0.186843	9.46124	3.24203	up	-	-	-	-
Hmln001931	Matairesinol-4,4'-O-diglucoside	Lignans and Coumarins	Lignans	C32H42O16	3	-	29986.7	14293.6	15852.9	55133.9	53427.3	28280.3	1.09398	0.0786839	0.185784	0.439437	-1.18627	down	-	-	-	-
pme2602	O-Phospho-L-serine	Amino acids and derivatives	Amino acids and derivatives	C3H8NO6P	3	407-41-0	534532	550707	487819	1.25158e+06	1.00366e+06	1.2796e+06	1.34561	0.0142995	0.071791	0.445016	-1.16807	down	C01005	ko00260,ko00270,ko00970,ko01100,ko01110,ko01200,ko01230	C01005	-
Lmhn009027	9-Hexanoyl-3-(2-hydroxypropyl)-6a-methyl-9,9a-dihydro-6H-furo[2,3-h]isochromene-6,8(6aH)-dione	Others	Others	C21H26O6	2	-	151075	144316	138580	24839.1	24839.1	24839.1	1.37489	0.000907037	0.0226296	5.82377	2.54195	up	-	-	-	-
Yarn005295	Tortoside A*	Lignans and Coumarins	Lignans	C28H36O13	3	-	21528.1	21528.1	21528.1	575935	1.17386e+06	107641	1.24026	0.192373	0.324157	0.0347707	-4.84599	down	-	-	-	-
pme3186	Glyceraldehyde 3-phosphate	Organic acids	Organic acids	C3H7O6P	3	591-59-3	77671.8	159738	83953.9	10315.1	10315.1	10315.1	1.34861	0.0668508	0.167813	10.3849	3.37641	up	C00661	-	C00661	-
Sacn001940	8-Epiloganic acid	Terpenoids	Monoterpenoids	C16H24O10	2	82509-41-9	2447.12	2447.12	2447.12	101053	61759.1	51145.3	1.36511	0.0453006	0.133446	0.0343123	-4.86513	down	-	-	-	-
Lmsn004092	1-O-Galloyl-3-O-Feruloyl-β-D-glucose	Phenolic acids	Phenolic acids	C23H24O13	3	-	2197	10172.4	9030.52	439.4	439.4	439.4	1.28589	0.114994	0.23391	16.2342	4.02097	up	-	-	-	-
mws0044	Taxifolin	Flavonoids	Flavanonols	C15H12O7	3	480-18-2	36297.4	35262.3	31502	6300.4	6300.4	6300.4	1.37361	0.00268625	0.0335096	5.45265	2.44696	up	C01617	ko00941,ko01100,ko01110	C01617	MetMap117
Lmsn007762	Lucyoside F	Terpenoids	Triterpene Saponin	C42H66O14	3	-	1.27952e+07	1.37584e+07	1.1738e+07	3.07426e+07	3.22013e+07	3.51391e+07	1.36463	0.00114764	0.0243031	0.3904	-1.35698	down	-	-	-	-
ZBN0190	kaempferol-3-sinapoyldiglucoside	Flavonoids	Flavonols	C38H40O20	2	-	10241.5	11385.3	13777.6	1293.12	1293.12	1293.12	1.37133	0.0096854	0.0605234	9.12632	3.19003	up	-	-	-	-
pme1712	N6-(L-1,3-Dicarboxypropyl)-L-lysine	Amino acids and derivatives	Amino acids and derivatives	C11H20N2O6	3	997-68-2	8354.94	6961.5	8385.58	1392.3	1392.3	1392.3	1.37209	0.00516731	0.0459421	5.67455	2.50451	up	C00449	ko00300,ko00310,ko01100,ko01110,ko01230	C00449	-
pme2996	4-Hydroxycoumarin	Lignans and Coumarins	Coumarins	C9H6O3	3	1076-38-6	4051.73	4051.73	4051.73	20258.7	23282	26149.1	1.37074	0.00777159	0.055237	0.174419	-2.51937	down	C20414	-	C20414	MetMap133
pme3193	N-Acetyl-L-glycine	Amino acids and derivatives	Amino acids and derivatives	C4H7NO3	3	543-24-8	93977.2	62910.6	56891.7	407591	423609	358827	1.35242	0.000477455	0.0174236	0.179643	-2.4768	down	-	-	-	-
Lmsn001014	1-O-Galloyl-β-D-glucose*	Phenolic acids	Phenolic acids	C13H16O10	1	58511-73-2	164163	159395	133813	337158	463023	370430	1.33673	0.0191684	0.0829501	0.390711	-1.35583	down	C01158	ko00999	C01158	-
Lmfn000604	6-O-Galloyl-β-D-glucose*	Phenolic acids	Phenolic acids	C13H16O10	1	13186-19-1	164163	159395	133813	337158	463023	370430	1.33673	0.0191684	0.0829501	0.390711	-1.35583	down	-	-	-	-
Zmhn001703	5-O-Galloyl-D-hamamelose*	Phenolic acids	Phenolic acids	C13H16O10	1	-	164163	159395	133813	337158	463023	370430	1.33673	0.0191684	0.0829501	0.390711	-1.35583	down	-	-	-	-
Wasn000737	6-Galloyl Ascorbic acid	Others	Vitamin	C13H12O10	3	-	2558.01	2558.01	2558.01	13604.3	13643.5	22586.4	1.35339	0.0423423	0.129605	0.153991	-2.69908	down	-	-	-	-
MWS00353g	Alpha-Methyl-DL-Phenylalanine	Amino acids and derivatives	Amino acids and derivatives	C10H13NO2	3	1132-26-9	1214.54	1214.54	1214.54	6569.61	6072.69	7688.43	1.37115	0.00729798	0.0532644	0.179217	-2.48022	down	-	-	-	-
MWS5169	4-Quinolinecarboxylic acid	Alkaloids	Quinoline alkaloids	C10H7NO2	3	486-74-8	34594.7	54507.3	32113.1	117394	122779	98327.4	1.30229	0.00213995	0.0315751	0.358095	-1.48159	down	C06414	-	C06414	-
pmn001525	3,5-Digalloylshikimic acid	Phenolic acids	Phenolic acids	C23H26O11	3	95753-52-9	14974.3	14967.1	29247	2446.42	2446.42	2446.42	1.34384	0.0681547	0.169348	8.06462	3.01161	up	-	-	CM020565	MetMap156
Lmsn003409	1-O-Galloyl-6-O-p-Coumaroyl-β-D-glucose	Phenolic acids	Phenolic acids	C22H22O12	3	-	14974.3	14967.1	29247	2446.42	2446.42	2446.42	1.34384	0.0681547	0.169348	8.06462	3.01161	up	-	-	-	-
pme3207	cis,cis-Muconate	Organic acids	Organic acids	C6H6O4	3	1119-72-8	5663.86	5663.86	5663.86	53241.8	39480.4	28319.3	1.35116	0.040575	0.127226	0.140378	-2.83261	down	C02480	ko01100	C02480	-
MWSslk092	(-)-Usnic acid	Others	Ketone compounds	C18H16O7	3	125-46-2	4186.92	5482.44	4512.45	837.385	837.385	837.385	1.36948	0.00985816	0.0609034	5.64528	2.49705	up	C10101	-	C10101	-
Wmhn003276	4,5,8-Trihydroxy-α-tetralone-5-O-[6'-O-(4''-acetoxylbenzoyl)]glucoside	Quinones	Quinones	C25H26O12	3	-	24624.6	24624.6	24624.6	162076	123123	132600	1.36918	0.0103048	0.0622003	0.176817	-2.49967	down	-	-	-	-
Zbjn003700	Epicatechin-3-(3''-O-methyl)gallate	Flavonoids	Flavanols	C23H20O10	3	83104-86-3	38967.6	35724.4	31815.7	1904.73	1904.73	1904.73	1.37431	0.00376557	0.0403807	18.6391	4.22026	up	-	-	CM01839	MetMap141
WaYn002146	2-(Hydroxymethyl)Phenyl 2-O-Beta-D-Glucopyranosyl-Beta-D-Glucopyranoside	Phenolic acids	Phenolic acids	C19H28O12	2	-	33974.3	5300.99	5695.29	1060.2	1060.2	1060.2	1.21025	0.279956	0.414844	14.139	3.82161	up	-	-	-	-
pme2380	2-Oxoglutarate	Organic acids	Organic acids	C5H6O5	3	328-50-7	30326.5	30326.5	30326.5	238341	151632	240568	1.35848	0.025496	0.097427	0.144288	-2.79298	down	C00026	ko00020,ko00040,ko00053,ko00220,ko00250,ko00300,ko00310,ko00340,ko00430,ko00470,ko00630,ko00650,ko00660,ko00785,ko01100,ko01110,ko01200,ko01210,ko01230,ko01240	C00026	-
Lmyn001220	Mucic acid-1,4-lactone-3-O-gallate	Phenolic acids	Phenolic acids	C13H12O11	3	-	41505.8	24456.3	37273.7	4891.26	4891.26	4891.26	1.35667	0.0288477	0.103454	7.03539	2.81463	up	-	-	CM020514	MetMap156
mws0715	Phenylacetylglutamine	Amino acids and derivatives	Amino acids and derivatives	C13H16N2O4	3	28047-15-6	11614	26014.8	21329.3	2322.8	2322.8	2322.8	1.3396	0.0549908	0.149226	8.46077	3.08079	up	C04148	ko00360	C04148	-
Zbnn005489	Limocitrin-7-O-(6''-Acetyl)glucoside	Flavonoids	Flavonols	C25H26O14	3	-	26997.8	25808.5	14266.3	38016.5	52419.4	47109.2	1.17809	0.0159211	0.0758811	0.48764	-1.03611	down	-	-	-	-
ZBN0307	Quercetin-3-O-(2''-O-malonyl)glucoside-7-O-arabinoside	Flavonoids	Flavonols	C29H30O19	3	-	949.634	949.634	949.634	14010.4	5337.23	7457.32	1.33029	0.092309	0.204065	0.106283	-3.23402	down	-	-	-	-
Lcsn002767	Gly-Leu-Phe	Amino acids and derivatives	Amino acids and derivatives	C17H25N3O4	3	103213-38-3	4423.1	4423.1	4423.1	22115.5	72776.3	95173.7	1.29489	0.112266	0.230027	0.0698144	-3.84033	down	-	-	-	-
Zaxn005652	Pisiferic acid	Terpenoids	Ditepenoids	C20H28O3	3	67494-15-9	175867	170976	279163	16760.7	16760.7	16760.7	1.36464	0.0321666	0.111399	12.4499	3.63806	up	C09163	ko00904,ko01110	C09163	-
Wafn001957	2-O-Caffeoylglucarate	Phenolic acids	Phenolic acids	C15H16O11	1	-	84750.8	84750.8	84750.8	1.11444e+07	423754	1.22898e+07	1.19064	0.172783	0.303052	0.010657	-6.55206	down	C03062	-	C03062	-
Safn004850	3'-O-β-Glucopyranosyl plumbagic acid methyl ester	Phenolic acids	Phenolic acids	C18H24O10	2	-	29039.5	44515.1	26748.4	2965.43	2965.43	2965.43	1.36354	0.031938	0.110764	11.2747	3.49502	up	-	-	-	-
Hmhn000927	Phloroglucinol-1-O-β-D-glucopyranoside	Others	Others	C12H16O8	2	-	5278.23	5278.23	5278.23	28647.1	41565.4	30054.8	1.36436	0.0204889	0.0860747	0.157925	-2.66269	down	-	-	-	-
Lmhn002574	Caffeoyl(p-Hydroxybenzoyl)tartaric acid	Phenolic acids	Phenolic acids	C20H16O11	3	-	18563.6	33791.7	26465.5	3712.71	3712.71	3712.71	1.3536	0.0359489	0.1187	7.07666	2.82307	up	-	-	CM020481	MetMap157
pmn001427	16,23:16,30-Diepoxydammar-24-ene-3,20-diol (Jujubogenin)*	Terpenoids	Triterpene	C30H48O4	3	54815-36-0	70982.5	30910.8	69311.7	6182.16	6182.16	6182.16	1.33352	0.0602343	0.156175	9.23113	3.20651	up	-	-	-	-
Lmzn006169	3,19-Dihydroxyurs-12-en-28-oic acid (Pomolic acid)*	Terpenoids	Triterpene	C30H48O4	3	13849-91-7	70982.5	30910.8	69311.7	6182.16	6182.16	6182.16	1.33352	0.0602343	0.156175	9.23113	3.20651	up	-	-	-	-
pmb2786	9(S)-HOT*	Lipids	Free fatty acids	C18H30O3	1	89886-42-0	90611.6	71695.1	69694.7	13938.9	13938.9	13938.9	1.36891	0.01087	0.0626822	5.54804	2.47198	up	C16326	ko00592	C16326	-
Wasn006047	Glucosyl 10,11-dihydroxy-2,6-farneSadienoate	Terpenoids	Sesquiterpenoids	C21H36O9	3	-	5829.54	5829.54	5829.54	29147.7	43862.5	36876.8	1.36412	0.0185106	0.081435	0.159151	-2.65153	down	-	-	-	-
Lmqn000351	Rutinose	Others	Saccharides	C12H22O10	3	90-74-4	21589.6	21588.6	26011.6	1996.48	1996.48	1996.48	1.37377	0.00486109	0.044631	11.552	3.53007	up	C08247	-	C08247	-
pme0066	Guanidinoacetate	Alkaloids	Alkaloids	C3H7N3O2	3	352-97-6	16164.3	16164.3	16164.3	105980	89733.7	88578.9	1.37242	0.00506973	0.0454917	0.170574	-2.55153	down	C00581	ko00260,ko00330,ko01100	C00581	-
Lmtn000940	1-O-(3,4-Dihydroxy-5-methoxy-benzoyl)-glucoside	Phenolic acids	Phenolic acids	C14H18O10	2	-	14623.5	14623.5	14623.5	146134	169538	122883	1.37083	0.0103179	0.0622003	0.100034	-3.32144	down	-	-	CM020472	MetMap156
Wasyqn1528	7-Caffeoylsedoheptulose	Phenolic acids	Phenolic acids	C16H20O10	2	-	713597	576907	395278	2.97369e+06	4.45305e+06	3.02868e+06	1.33869	0.0230899	0.092549	0.161235	-2.63276	down	-	-	-	-
mws1360	Aromadendrin-3-O-rhamnoside; Engeletin	Flavonoids	Flavanonols	C21H22O10	3	572-31-6	35577	23497.4	21568	4313.59	4313.59	4313.59	1.3556	0.0357227	0.118523	6.23165	2.63961	up	-	-	-	-
WaYn002042	[(1R,2R)-cyclohex-4-ene-1,2-diol]Beta-D-Galactopyranoside	Others	Others	C12H20O7	1	-	54751.4	54812.8	33383.7	3688.73	3688.73	3688.73	1.36374	0.0253306	0.0973795	12.9175	3.69126	up	-	-	-	-
Cmsn002383	(7S,8S-Threo-3',4,7,9-tetrahydroxy-3-methoxy-8-O-4'-neolignan-9'-O-rhamnoside	Lignans and Coumarins	Lignans	C25H34O11	3	-	26108.3	26108.3	26108.3	151180	157204	136874	1.37383	0.00242088	0.0324816	0.175909	-2.5071	down	-	-	-	-
Zbnn003132	Eriodictyol-8-C-glucoside-4'-O-glucoside	Flavonoids	Flavanones	C27H32O16	2	-	9436.68	7415.17	10759.8	1483.03	1483.03	1483.03	1.36579	0.0154973	0.0747353	6.20611	2.63369	up	-	-	-	-
Zbqn004682	N-(malonyl)tryptophan	Amino acids and derivatives	Amino acids and derivatives	C14H14N2O5	2	-	48919	42951.2	36666.7	4409.93	4409.93	4409.93	1.37167	0.00836382	0.0569625	9.71572	3.28032	up	-	-	-	-
MWSmce581	2,4-Dihydroxybenzaldehyde	Others	Aldehyde compounds	C7H6O3	3	95-01-2	7142.53	16294.7	9894	1428.51	1428.51	1428.51	1.33719	0.0702481	0.172446	7.77764	2.95933	up	-	-	-	-
Lahn005567	Eriodictyol isovaleryl apiosyl glucoside	Flavonoids	Flavanones	C31H38O16	2	-	3023.76	3023.76	3023.76	15118.8	17102.5	22855.5	1.36306	0.0221317	0.0895893	0.164703	-2.60206	down	-	-	-	-
MWS0618	Pantothenol	Others	Vitamin	C9H19NO4	3	16485-10-2	8533.79	3762.72	9010.6	752.544	752.544	752.544	1.33147	0.0631051	0.161901	9.43781	3.23845	up	C05944	ko00770	C05944	-
Hmqn004825	Rabdosia acid A*	Lipids	Free fatty acids	C18H30O3	3	-	49352.9	67863.1	31075.5	6215.11	6215.11	6215.11	1.34187	0.0554158	0.149714	7.95328	2.99155	up	-	-	-	-
Lmrn003201	Indolelactate	Alkaloids	Plumerane	C11H11NO3	3	1821-52-9	2703.53	2703.53	2703.53	21201	25110.8	26469.8	1.37303	0.00532419	0.0464916	0.111437	-3.16569	down	C02043	-	C02043	-
Sasn001919	4-Hydroxy-2-quinolinecarboxylic acid	Alkaloids	Alkaloids	C10H7NO3	1	13593-94-7	35145.1	12187.2	21972.1	2437.45	2437.45	2437.45	1.32328	0.0898614	0.200101	9.47774	3.24454	up	C01717	ko00380,ko01100	C01717	-
Waln011704	1-(2,3-dihydroxypropoxy)-3-(((2-(dimethylamino)ethoxy)(hydroxy)phosphoryl)oxy)propan-2-yl (Z)-14-Octadecenoic Acid	Lipids	LPE	C28H56NO9P	1	-	68073.9	60518.4	39470.3	63184.2	308825	271978	1.01278	0.172281	0.302948	0.260972	-1.93803	down	-	-	-	-
Wbjp005803	5-((1E,3Z)-3-((3,4-dihydroxyphenethyl)imino)-3-hydroxyprop-1-en-1-yl)-2-(4-hydroxy-3-methoxyphenyl)-N-(4-hydroxyphenethyl)-7-methoxy-2,3-dihydrobenzofuran-3-carbimidic acid	Alkaloids	Alkaloids	C36H36N2O9	1	-	1283.56	1283.56	1283.56	25553.8	6417.81	23614.9	1.29523	0.105109	0.220784	0.0692738	-3.85155	down	-	-	-	-
Lhmp121004	Symplocosin	Lignans and Coumarins	Lignans	C26H32O11	1	11042-30-1	886603	121946	139264	614713	1.66926e+06	1.44678e+06	1.00755	0.106388	0.222895	0.307663	-1.70058	down	-	-	-	-
Lmbn005443	13-OxoODE*	Lipids	Free fatty acids	C18H30O3	1	54739-30-9	61700	63074.3	63502.9	28124.4	34775	30415.5	1.35432	0.00215478	0.0315751	2.01765	1.01268	up	C14765	ko00591	C14765	-
Zmzp004111	3'-O-Methyltricetin	Flavonoids	Flavones	C16H12O7	1	-	1.37393e+06	1.79639e+06	1.67199e+06	4.22081e+06	3.20177e+06	3.35536e+06	1.31962	0.0148163	0.0730361	0.449279	-1.15432	down	C19739	-	C19739	MetMap120
Cmsp002787	3,4'-Dihydroxy-3',5'-dimethoxypropiophenone*	Others	Ketone compounds	C11H14O5	1	136196-47-9	3.61562e+06	4.35262e+06	4.1629e+06	1.11056e+06	1.61225e+06	1.35266e+06	1.34304	0.00108274	0.0238495	2.97662	1.57368	up	-	-	-	-
mws0254	L-Histidine	Amino acids and derivatives	Amino acids and derivatives	C6H9N3O2	1	71-00-1	1.50482e+06	1.65355e+06	1.67181e+06	596172	736485	493958	1.33669	0.000506382	0.0177741	2.64433	1.4029	up	C00135	ko00340,ko00410,ko00470,ko00970,ko01100,ko01110,ko01230,ko02010	C00135	-
MWSHY0136	Kaempferol 3-O-glucoside*	Flavonoids	Flavonols	C21H20O11	1	480-10-4	5.05814e+06	1.93098e+07	9.36895e+06	3.68104e+06	1.1378e+06	3.60285e+06	1.0732	0.179497	0.310705	4.00596	2.00215	up	C12249	ko00944,ko01110	C12249	MetMap113
Wcdp010162	1-Monolinolenoyl-Rac-Glycerol*	Lipids	Glycerol ester	C21H36O4	1	18465-99-1	1.34479e+07	1.44375e+07	1.56061e+07	5.07943e+06	5.50504e+06	9.43924e+06	1.23439	0.0171998	0.078312	2.172	1.11902	up	-	-	-	-
