# Supplementary material for: Widely Targeted Metabolomics Reveals Metabolic Divergence in Abutilon theophrasti Populations Under Glufosinate Ammonium Treatment
Source: Plants (Basel). 2025 Jun 30;14(13):1994. doi: 10.3390/plants14131994 (PMC12251701; doi:10.3390/plants14131994)
Supplement: Supplementary file 1 [file plants-14-01994-s001.zip › Table S1——sigMetabolitesSummary.xlsx]

## Sheet: Sheet1
Index	Compounds	物质	Class I	物质一级分类	Class II	物质二级分类	Formula	Q1 (Da)	Q3 (Da)	Molecular weight (Da)	Ionization model	Level	CAS	cpd_ID	S-CK-1	S-CK-2	S-CK-3	S-Treat-1	S-Treat-2	S-Treat-3	R-CK-1	R-CK-2	R-CK-3	R-Treat-1	R-Treat-2	R-Treat-3	QC01	QC02	QC03	kegg_map	mw_cpd_ID	mw_map	R-CK_vs_R-Treat_vs_S-Treat_VIP	R-CK_vs_R-Treat_vs_S-Treat_P-value	R-CK_vs_R-Treat_vs_S-Treat_Type	R-CK_vs_S-CK_VIP	R-CK_vs_S-CK_P-value	R-CK_vs_S-CK_Fold_Change	R-CK_vs_S-CK_Log2FC	R-CK_vs_S-CK_Type	R-Treat_vs_R-CK_VIP	R-Treat_vs_R-CK_P-value	R-Treat_vs_R-CK_Fold_Change	R-Treat_vs_R-CK_Log2FC	R-Treat_vs_R-CK_Type	R-Treat_vs_S-Treat_VIP	R-Treat_vs_S-Treat_P-value	R-Treat_vs_S-Treat_Fold_Change	R-Treat_vs_S-Treat_Log2FC
mws2627	Tamarixetin	柽柳黄素	Flavonoids	黄酮	Flavonols	黄酮醇	C16H12O7	317.07	285.04	316.0583	[M+H]+	3	603-61-2	C10188	451398.226	474701.9615	530795.6095	535216.386	549380.5279999999	666420.7805	871969.812	940373.3205	938263.207	320838.466	459784.153	443799.2725	927571.923	1009376.2170000001	809674.5945	-	C10188	MetMap117	0.803704	0.000201662	insig	1.35589	0.00019023	1.88799	0.916852	insig	1.18273	0.00199921	0.445146	-1.16765	down	1.16746	0.0441268	0.699263	-0.516093
Lmcsp00364	N2-Succinyl-L-arginine	丁二酰精氨酸	Amino acids and derivatives	氨基酸及其衍生物	Amino acids and derivatives	氨基酸及其衍生物	C10H18N4O5	275.14	175.12	274.1277	[M+H]+	3	2478-02-6	C03296	119902.8285	104156.3895	206987.8415	267796.1025	265070.4455	216331.31	177364.64	197217.9015	191521.4745	696952.8175	587287.8565	615154.7025	342940.37799999997	465441.5085	454157.13399999996	ko00330,ko01100	C03296	-	0.329138	1.29943e-05	insig	0.823167	0.293095	1.31332	0.393222	insig	1.22386	0.00438289	3.35521	1.7464	up	1.4223	0.00199536	2.53524	1.34212
MWS04447	Homoproline	高脯氨酸	Amino acids and derivatives	氨基酸及其衍生物	Amino acids and derivatives	氨基酸及其衍生物	C6H11NO2	130.09	70.07	129.079	[M+H]+	3	535-75-1	-	11750828.17	11335249.94	11850814.73	10250620.35	9064408.457999999	9922585.769	18743875.08	17618865.67	20500166.29	25722855.31	30955084.0	24981819.29	21232983.47	19467677.46	23370561.73	-	-	-	0.967049	0.000157457	insig	1.35158	0.0108053	1.62759	0.702737	insig	1.12305	0.0322289	1.43608	0.522137	insig	1.4309	0.00944585	2.79297	1.4818
pmf0595	Aurantio-obtusin	橙黄决明素	Quinones	醌类	Anthraquinone	蒽醌	C17H14O7	331.0812	270.0531	330.074	[M+H]+	3	67979-25-3	C17670	499617.6295	446663.655	492120.5685	447805.0105	387762.9655	404461.4735	529929.8035	520947.9365	520501.5455	589733.799	575637.2275	661403.3995	535729.532	568766.454	515538.214	-	C17670	-	0.897819	0.000916592	insig	1.07684	0.111072	1.09245	0.127565	insig	1.0632	0.083155	1.16253	0.217267	insig	1.37969	0.00552791	1.47317	0.558924
Rlp0095	(S)-4-Aminovaleric acid	（S）-4-氨基戊酸	Alkaloids	生物碱	Alkaloids	生物碱	C5H11NO2	118.09	55.05	117.07897859999999	[M+H]+	1	1558-59-4	-	121237.0145	103554.496	112001.0085	266813.31899999996	285624.38899999997	256487.6925	157561.233	122072.6065	140591.1615	288807.80600000004	320939.8585	273894.002	247780.6535	218099.5465	323204.503	-	-	-	1.21395	0.000133471	sig	1.07672	0.0953006	1.24773	0.319302	insig	1.19757	0.00125243	2.10278	1.0723	up	0.888432	0.215128	1.09236	0.127455
mws0256	L-Valine	L-缬氨酸	Amino acids and derivatives	氨基酸及其衍生物	Amino acids and derivatives	氨基酸及其衍生物	C5H11NO2	118.09	72.08	117.079	[M+H]+	1	72-18-4	C00183	7144496.03	5940739.8270000005	6887139.484	14369906.62	13819739.81	12975590.58	7105654.538	6210670.741	7747262.839	14444509.61	15468885.35	13160628.89	12468065.52	13292259.64	15103652.23	ko00280,ko00290,ko00460,ko00770,ko00966,ko00970,ko01100,ko01110,ko01210,ko01230,ko01240,ko02010	C00183	-	1.2603	0.000101654	sig	0.402419	0.563624	1.05464	0.0767453	insig	1.20077	0.00147896	2.04495	1.03207	up	0.535611	0.470059	1.04637	0.0653916
MW0150366	Gly-Gly-Gln	甘氨酸-甘氨酸-谷酰胺	Amino acids and derivatives	氨基酸及其衍生物	Amino acids and derivatives	氨基酸及其衍生物	C9H16N4O5	261.13	170.06	260.11206969999995	[M+H]+	3	186787-32-6	-	151523.7105	191277.513	113227.2815	1688174.4440000001	1563058.479	1563957.73	318468.355	234727.5305	315173.58	1351564.696	1193414.262	1278159.752	966995.094	908022.7785	1052638.084	-	-	-	1.40734	8.99016e-07	sig	1.20463	0.0191682	1.9042	0.929185	insig	1.21759	0.000200882	4.40266	2.13838	up	1.35197	0.00601962	0.793975	-0.332835
Zmbp000449	Epigoitrin	表告依春	Others	其它类	Others	其它	C5H7NOS	130.03	70.07	129.0248	[M+H]+	3	1072-93-1	-	7936586.091	6192040.274	8090983.234	7372820.69	6477991.892999999	7579296.619	12174073.46	9855178.99	12557975.68	20562839.4	23056097.67	17948269.79	15225517.09	14158766.45	17114720.66	-	-	-	0.673395	0.000222686	insig	1.22152	0.0200217	1.55661	0.638406	insig	1.15576	0.0113034	1.78006	0.831923	insig	1.42757	0.00913313	2.87293	1.52252
MWSslk102	6-Chloropurine	6-氯嘌呤	Nucleotides and derivatives	核苷酸及其衍生物	Nucleotides and derivatives	核苷酸及其衍生物	C5H3ClN4	155.01	119.04	154.0046	[M+H]+	3	87-42-3	-	10223991.17	8889049.054	7953146.824	7272711.219	7342285.581	7955026.092	10520014.22	9999683.227	9750508.049	8107261.29	7909949.921	7722046.316000001	9197783.769	9237690.423	9080952.142	-	-	-	1.39239	0.00016383	sig	0.838823	0.241644	1.11838	0.161407	insig	1.20184	0.00368429	0.784245	-0.350624	insig	0.909372	0.208436	1.0518	0.0728669
mws5035	L-Leucyl-L-phenylalanine	L-亮氨酰-L-苯丙氨酸	Amino acids and derivatives	氨基酸及其衍生物	Amino acids and derivatives	氨基酸及其衍生物	C15H22N2O3	279.17	120.08	278.163	[M+H]+	2	56217-82-4	-	2190543.234	2116015.851	2154486.254	3602066.0069999998	3724838.37	2785125.175	3947072.662	4228478.548	3788129.309	5209634.276000001	4638629.674	5474412.151000001	4773023.056	4302193.331	4807140.373	-	-	-	0.577738	0.00535315	insig	1.36722	0.00402937	1.85166	0.888822	insig	1.11012	0.0273055	1.28077	0.357007	insig	1.29589	0.0114606	1.51529	0.599596
Hmhp001812	2'-O-Methyladenosine	2-甲氧基腺苷	Nucleotides and derivatives	核苷酸及其衍生物	Nucleotides and derivatives	核苷酸及其衍生物	C11H15N5O4	282.12	136.06	281.1124	[M+H]+	3	2140-79-6	-	630091.9695	461539.291	634399.4135	996365.0909999999	1040086.061	1240541.781	828775.262	893474.3420000001	859541.5145	2070478.9619999998	1758864.231	1826309.6409999998	1499530.586	1252127.841	1640139.145	-	-	-	0.441559	0.000119559	insig	1.22047	0.0279752	1.4958	0.580914	insig	1.2184	0.00671657	2.19059	1.13132	up	1.38442	0.00332215	1.72587	0.787321
pmp000006	Eupatilin*	异泽兰黄素*	Flavonoids	黄酮	Flavones	黄酮	C18H16O7	345.1	330.07	344.0896	[M+H]+	3	22368-21-4	C10040	518076.1185	470325.31799999997	464643.665	411095.74799999996	432866.8915	468151.37	548949.409	491239.75399999996	533467.0475	713497.5555	797252.0525	627381.688	653553.4285	546829.3185	621324.934	-	C10040	-	0.531569	0.00223509	insig	0.881884	0.171678	1.08301	0.115041	insig	1.09688	0.0490505	1.3587	0.44223	insig	1.37672	0.0212299	1.62953	0.704457
WapTKC198027	Antrodin D	Antrodin D	Terpenoids	萜类	Sesquiterpenoids	倍半萜	C16H28O	237.22	55.05	236.2140155	[M+H]+	1	-	-	1158626.054	1793993.1530000002	1931944.987	560835.8245	492442.43700000003	526747.4820000001	1480404.68	1294929.0359999998	1472661.5480000002	294357.7125	326268.3955	306088.903	1349541.9009999998	1370486.5359999998	1305632.001	-	-	-	0.981431	1.68907e-06	insig	0.461636	0.469746	0.869677	-0.201448	insig	1.22689	0.00247029	0.218153	-2.19658	down	1.42364	0.0026617	0.586519	-0.76975
MWStz444	Combretol	Combretol	Flavonoids	黄酮	Flavones	黄酮	C20H20O8	389.12	359.08	388.1158	[M+H]+	3	5084-19-5	-	1780390.365	2699553.265	2562879.738	3376755.731	3136805.776	3472955.5330000003	4876067.862	4677264.353	4570959.286	8130492.342999999	8245123.0	7633647.525	5230950.9	4961743.166	4847701.791999999	-	-	-	0.597759	7.63402e-07	insig	1.28873	0.0092529	2.00549	1.00395	up	1.22191	0.000705305	1.69986	0.765413	insig	1.44118	0.000184645	2.40417	1.26554
Wcop008763	Botryenalol	Botryenalol	Terpenoids	萜类	Ditepenoids	二萜	C17H26O4	295.19	137.06	294.1831	[M+H]+	3	-	-	182323.27800000002	111876.3085	129872.877	364861.01700000005	399521.008	333105.7995	178372.7395	199261.535	156890.39800000002	491397.5815	497109.9245	422526.927	296511.4255	325096.0575	370856.5205	-	-	-	1.07853	0.000106844	sig	0.842539	0.223015	1.26046	0.333946	insig	1.21077	0.0017331	2.63979	1.40042	up	1.24715	0.0292126	1.28569	0.362548
Zmjp008548	Chrysosplenol F	猫眼草酚 F	Flavonoids	黄酮	Flavonols	黄酮醇	C18H16O8	361.09	346.07	360.0845	[M+H]+	3	135463-10-4	-	4982571.777	5613534.132999999	5076957.588	4710022.36	4149693.94	3794670.262	10367081.84	9979099.785	10290673.86	7892187.844	8011737.147000001	8548624.883	6923713.507999999	7838386.308999999	6872101.845	-	-	-	1.46639	2.39806e-06	sig	1.36643	0.000115045	1.95475	0.966981	insig	1.19586	0.00228823	0.798142	-0.325283	insig	1.41702	0.000440943	1.93234	0.950347
MWSHY0096	Chrysosplenetin*	猫眼草黄素 (金腰素)*	Flavonoids	黄酮	Flavonols	黄酮醇	C19H18O8	375.11	342.07	374.1002	[M+H]+	3	603-56-5	C10030	25683.005	23914.956000000002	20951.856	39167.515	31388.5835	36868.247	32162.584	42762.928	49888.932	85179.7515	75707.5565	70895.106	44696.805	53454.1405	37573.946	-	C10030	MetMap116,MetMap117	0.244862	0.000713816	insig	1.22711	0.0637416	1.76917	0.823071	insig	1.12557	0.00651115	1.85702	0.892986	insig	1.41263	0.00282637	2.15763	1.10945
MWSslk244	Casticin (5,3'-Dihydroxy-3,6,7,4'-Tetramethoxyflavone)*	紫花牡荆素*	Flavonoids	黄酮	Flavonols	黄酮醇	C19H18O8	375.11	342.08	374.1002	[M+H]+	3	479-91-4	-	25683.005	23914.956000000002	20951.856	39167.515	31388.5835	36868.247	32162.584	42762.928	49888.932	85179.7515	75707.5565	70895.106	44696.805	53454.1405	37573.946	-	-	-	0.244862	0.000713816	insig	1.22711	0.0637416	1.76917	0.823071	insig	1.12557	0.00651115	1.85702	0.892986	insig	1.41263	0.00282637	2.15763	1.10945
MWS2076	2-Aminophenol	2-氨基苯酚	Alkaloids	生物碱	Alkaloids	生物碱	C6H7NO	110.06	65.04	109.0528	[M+H]+	3	95-55-6	C01987	1318501.29	1269644.397	1393025.2580000001	2415035.331	2588905.767	2983348.2739999997	1842341.149	1966843.039	1933079.525	1967683.6509999998	1988498.689	2479000.585	1888938.292	1960311.3830000001	2081505.2240000002	ko00380,ko01100	C01987	-	1.29813	0.0223347	sig	1.35311	0.000344394	1.44236	0.528427	insig	0.703271	0.299384	1.12067	0.164362	insig	1.07859	0.0944565	0.805678	-0.311725
MWS201394	Thr-Tyr	L-苏氨酸-L-酪氨酸	Amino acids and derivatives	氨基酸及其衍生物	Amino acids and derivatives	氨基酸及其衍生物	C13H18N2O5	283.13	136.08	282.1216	[M+H]+	3	145295-02-9	-	115034.1095	182223.8365	201726.295	1123437.086	684149.9759999999	586683.5445	128945.29199999999	164870.1785	190585.56	794757.8865	1045121.108	591699.295	599674.941	497020.79799999995	689184.8095	-	-	-	1.26191	0.0147481	sig	0.0482771	0.886721	0.970774	-0.0427923	insig	1.19323	0.0363722	5.01976	2.32762	up	0.0820708	0.95593	1.01558	0.0223068
YC512112	Anabasine-glucoside	新烟碱-葡萄糖苷	Alkaloids	生物碱	Pyridine alkaloids	吡啶类生物碱	C16H24O5N2	325.18	163.12	324.1685	[M+H]+	3	-	-	2905463.272	2830449.604	2940071.087	2454876.458	2543698.8819999998	2370543.4680000003	2197999.011	2212385.655	2169058.418	2033371.94	1888164.424	1813177.5790000001	2350972.017	2183652.644	2492299.236	-	-	-	0.652618	0.000600328	insig	1.36992	0.000626025	0.758351	-0.399062	insig	1.10356	0.0442841	0.871611	-0.198244	insig	1.38024	0.00326026	0.778209	-0.361771
MW0014589	(+/-)5,6-EET Methyl Ester	5（6)-EET甲酯	Lipids	脂质	Free fatty acids	游离脂肪酸	C21H34O3	335.26	81.07	334.25079510000006	[M+H]+	3	122799-12-6	-	66297944.26	76738015.83	74461176.65	37950585.81	43448120.59	39708972.78	63994226.09	67035323.13	79043622.23	26823415.96	27415273.17	23273871.49	75552998.73	72452914.74	73909269.59	-	-	-	0.835104	0.000108567	insig	0.316256	0.683143	0.965866	-0.0501045	insig	1.21339	0.0070504	0.368979	-1.43839	down	1.38818	0.00260744	0.64003	-0.643788
Zblp001862	Delphinidin-3-O-galactoside	飞燕草素-3-O-半乳糖苷	Flavonoids	黄酮	Anthocyanidins	花青素	C21H21O12+	465.1	303.05	465.1028	[M]+	3	28500-00-7	-	2506089.8419999997	4240001.255	2891963.166	1443291.142	1337728.288	1178446.121	2421210.798	1862063.467	2326635.8	2238501.9869999997	2435841.235	2036402.299	1989319.862	2105823.82	1674420.8909999998	-	-	-	1.22341	0.00362348	sig	0.978349	0.18687	0.685814	-0.544111	insig	0.120246	0.880395	1.01526	0.0218424	insig	1.3869	0.00433465	1.69486	0.761167
Zbkp000480	N2-Acetyl-L-lysine	N2-乙酰基-L-赖氨酸	Amino acids and derivatives	氨基酸及其衍生物	Amino acids and derivatives	氨基酸及其衍生物	C8H16N2O3	189.12	84.08	188.1161	[M+H]+	2	1946-82-3	C12989	97340.2015	66176.7475	79114.8425	145389.47400000002	187089.563	210553.746	30330.235	75402.7385	70688.70599999999	214645.8655	182362.73100000003	208859.0745	119089.9685	110873.50300000001	108941.662	-	C12989	-	1.15474	0.0010094	sig	0.715405	0.273877	0.727117	-0.459741	insig	1.11945	0.00192905	3.4342	1.77997	up	0.640361	0.401362	1.11571	0.157963
Rfn0653	6-amino-2-(trimethylazaniumyl)hexanoate	6-氨基-2-（三甲基氮基）己酸酯	Alkaloids	生物碱	Alkaloids	生物碱	C9H20N2O2	189.16	84.08	188.1524779	[M+H]+	1	-	-	97340.2015	66176.7475	79114.8425	145389.47400000002	187089.563	210553.746	30330.235	75402.7385	70688.70599999999	214645.8655	182362.73100000003	208859.0745	119089.9685	110873.50300000001	108941.662	-	-	-	1.15474	0.0010094	sig	0.715405	0.273877	0.727117	-0.459741	insig	1.11945	0.00192905	3.4342	1.77997	up	0.640361	0.401362	1.11571	0.157963
mws1337	Pantothenate	D-泛酸(维生素B5)	Others	其它类	Vitamin	维生素	C9H17NO5	220.12	90.05	219.1107	[M+H]+	1	79-83-4	C00864	536189.906	554592.9820000001	533976.8935	942325.385	912528.672	912389.6335	491447.3425	520045.898	567175.87	1160199.467	1060749.7040000001	1132937.45	883857.434	871647.193	872712.5655	ko00410,ko00770,ko01100,ko01110,ko01240	C00864	-	1.09251	4.00552e-06	sig	0.453236	0.564222	0.971632	-0.0415176	insig	1.21946	0.000150953	2.1245	1.08713	up	1.38451	0.0147408	1.212	0.277384
Lcsp002690	Ile-Gly-Val	L-异亮氨酸-L-甘氨酸-L-缬氨酸	Amino acids and derivatives	氨基酸及其衍生物	Amino acids and derivatives	氨基酸及其衍生物	C13H25N3O4	288.19	86.1	287.1845	[M+H]+	2	-	-	640261.0125	615633.1685	747765.625	874361.425	954839.9745	1090442.627	559426.4495	368831.3935	467529.3325	967382.5495	1113418.7	976659.443	928689.52	903196.622	860957.7435	-	-	-	1.23347	0.000705301	sig	1.11541	0.0459899	0.696619	-0.521559	insig	1.17011	0.00172886	2.19049	1.13125	up	0.426071	0.593367	1.0472	0.0665415
PDP130426	2-amino-2-(3-methylphenyl)acetic Acid	2-氨基-2-(3-甲基苯基)乙酸	Alkaloids	生物碱	Alkaloids	生物碱	C9H11NO2	166.08	120.08	165.07897859999997	[M+H]+	1	-	-	3244529.2139999997	2722852.151	2600140.851	45449410.91	33940770.87	39816982.29	4589781.819	4098432.337	3902397.613	40974365.71	45484186.04	37491513.52	32774556.93	24090040.4	25881838.6	-	-	-	1.31749	4.6501e-05	sig	1.26508	0.00921774	1.46957	0.555398	insig	1.22732	0.00364304	9.84464	3.29934	up	0.301205	0.718337	1.03979	0.0562881
Qmxp101615	Ent-3β-Acetoxyisopimar-15-8β-ol*	对映-3β-乙酰氧基异海松-15-烯-8β-醇*	Terpenoids	萜类	Ditepenoids	二萜	C22H36O3	349.2717	179.142	348.2664	[M+H]+	3	-	-	114608.89300000001	86131.75099999999	101987.6515	468620.37700000004	491863.99600000004	462070.6195	60007.4	68181.3255	85789.978	273123.5305	266981.2965	279313.767	135224.2565	136682.661	152603.25699999998	-	-	-	1.48417	5.22498e-08	sig	1.09436	0.0580612	0.706834	-0.500556	insig	1.2153	0.000230054	3.82944	1.93713	up	1.44168	0.000580177	0.576019	-0.795812
MWS201442	Phe-Thr	L-苯丙氨酸-L-苏氨酸	Amino acids and derivatives	氨基酸及其衍生物	Amino acids and derivatives	氨基酸及其衍生物	C13H18N2O4	267.13	120.08	266.1267	[M+H]+	2	51352-44-4	-	3671948.755	3581713.992	3378737.1489999997	4455665.554	4558798.437	4621984.688	2748879.582	2622983.65	2868443.703	4814116.39	4921471.723999999	4784897.021000001	4420627.218	4416659.908	4615907.531	-	-	-	1.24335	3.47937e-07	sig	1.32376	0.00237859	0.775019	-0.367697	insig	1.22429	7.81498e-05	1.76213	0.81732	insig	1.32738	0.010465	1.06483	0.0906217
Wbsp001110	hupcrispatine	hupcrispatine	Alkaloids	生物碱	Alkaloids	生物碱	C10H10N2O	175.09	70.07	174.0793	[M+H]+	3	-	-	359038421.9	317987640.0	318662602.9	242538857.1	225828914.2	252076050.3	540992114.3	491995712.2	548830229.9	603950381.3	636922282.7	580717822.5	585447489.9	538169614.7	541366985.3	-	-	-	1.2004	4.83692e-06	sig	1.34154	0.00127645	1.58867	0.667817	insig	1.04796	0.0299132	1.15158	0.203615	insig	1.44087	0.000360622	2.52843	1.33824
Zbqp000949	5-methyl 1-propyl L-glutamate	5-甲基-1-丙基L-谷氨酸	Amino acids and derivatives	氨基酸及其衍生物	Amino acids and derivatives	氨基酸及其衍生物	C9H17NO4	204.12	85.03	203.1158	[M+H]+	2	-	-	1289104.751	1027870.141	1194463.8020000001	1874784.997	1355822.575	1275341.913	974859.3809999999	750039.0715	982618.4205	1333676.558	1513460.375	2192162.5409999997	1842776.398	1597556.78	1748851.8159999999	-	-	-	0.995501	0.0628191	insig	1.0513	0.0679909	0.771056	-0.375092	insig	1.06717	0.0868937	1.86123	0.896253	insig	0.375319	0.612958	1.11837	0.161392
Sasp009863	Diolone	Diolone	Terpenoids	萜类	Ditepenoids	二萜	C21H34O3	335.26	95.08	334.25079489999996	[M+H]+	1	-	-	66968518.31	86552773.35	101674162.4	46700567.37	41182464.89	43518620.22	78557060.38	77842024.37	78138958.98	28096276.23	27122485.52	28861880.23	74758935.13	83976606.4	84007716.38	-	-	-	0.866648	8.06415e-08	insig	0.38207	0.563887	0.919053	-0.121781	insig	1.22911	9.74852e-06	0.358495	-1.47998	down	1.42356	0.0060486	0.639875	-0.644138
PD0594389	N6,N6,N6-Trimethyl-L-lysine	(2S)-2-氨基-6-(三甲基铵)己酸酯	Amino acids and derivatives	氨基酸及其衍生物	Amino acids and derivatives	氨基酸及其衍生物	C9H20N2O2	189.16	130.09	188.1524779	[M+H]+	1	23284-33-5	C03793	2295472.587	3271296.99	1879753.696	9107482.617999999	11892648.38	10058412.07	4200871.188999999	4865975.638	2880531.811	12137041.17	13131386.51	13696872.56	9657787.364	9902887.668	8933618.422	ko00310,ko01100	C03793	-	1.1311	0.000154771	sig	0.999565	0.11138	1.60442	0.682055	insig	1.18844	0.000361644	3.26141	1.7055	up	1.16361	0.06364	1.25458	0.3272
MWSmce526	Daminozide	丁酰肼	Alkaloids	生物碱	Alkaloids	生物碱	C6H12N2O3	161.09	143.08	160.0848	[M+H]+	3	1596-84-5	C10996	1432002.447	1666354.175	1554673.9209999999	750521.2490000001	751600.474	635326.794	1840953.9640000002	1928275.765	1399188.2019999998	981846.92	1047638.453	1017296.182	1494689.406	1283198.883	1341134.478	-	C10996	-	1.4785	0.000895077	sig	0.557866	0.411862	1.11076	0.151552	insig	1.14511	0.0479555	0.5895	-0.762437	insig	1.37363	0.00643135	1.42543	0.511396
Safp014897	N-{3-[N-(4-{[1-hydroxy-3-(4-hydroxyphenyl)prop-2-en-1-ylidene]amino}butyl)-3-(4-hydroxyphenyl)prop-2-enamido]propyl}-3-(4-hydroxyphenyl)prop-2-enimidic acid*	N-{3-[N-(4-{[1-hydroxy-3-(4-hydroxyphenyl)prop-2-en-1-ylidene]amino}butyl)-3-(4-hydroxyphenyl)prop-2-enamido]propyl}-3-(4-hydroxyphenyl)prop-2-enimidic acid*	Alkaloids	生物碱	Phenolamine	酚胺	C34H37N3O6	584.28	438.24	583.2682	[M+H]+	1	-	-	1329321.77	1363108.415	1624535.79	2977363.7410000004	3569908.575	3639264.02	1380551.823	1340540.455	1464651.924	3559173.6810000003	4073420.597	4274947.9	2891634.07	3124182.962	2483630.336	-	-	-	1.1991	0.000106524	sig	0.273137	0.696099	0.969603	-0.0445336	insig	1.22162	0.00563803	2.84478	1.50832	up	0.986447	0.127682	1.16895	0.225212
MW0155335	Phe-Ser-Met	苯丙氨酰-丝氨酰-甲硫氨酸	Amino acids and derivatives	氨基酸及其衍生物	Amino acids and derivatives	氨基酸及其衍生物	C17H25N3O5S1	384.16	120.08	383.1514917	[M+H]+	3	-	-	118768.987	65258.376	110620.57400000001	791547.6235	790480.8465	775747.3375	45908.757000000005	99828.993	86950.04	509797.2015	587392.0989999999	459313.0045	932206.7159999999	793925.5090000001	790779.691	-	-	-	1.41377	2.16698e-06	sig	0.531412	0.424915	0.789715	-0.340597	insig	1.19143	0.00250249	6.68923	2.74184	up	1.36831	0.0174218	0.660157	-0.599119
Zmhp004969	4,4,5-Trihydroxy-1,1'-di-2-propenylbiphenyl	4,4,5-三羟基-1,1'-二-2-丙烯基联苯	Lignans and Coumarins	木脂素和香豆素	Lignans	木脂素	C18H18O3	283.13	121.07	282.1256	[M+H]+	3	-	-	158600.77599999998	244891.5185	248391.58	206517.745	133257.0225	129359.12	245620.025	192606.81	184180.948	94274.0855	59582.9365	117720.4115	202885.078	208698.6935	182909.715	-	-	-	0.456609	0.020142	insig	0.136736	0.795506	0.954783	-0.0667549	insig	1.09534	0.0106702	0.436334	-1.1965	down	1.08005	0.104714	0.578891	-0.788636
MWSHY0202	6-Methylflavone	6-甲基黄酮	Flavonoids	黄酮	Flavones	黄酮	C16H12O2	237.09	135.05	236.0837	[M+H]+	3	29976-75-8	-	728147.804	968117.812	1011851.6120000001	605305.28	683597.281	683603.901	1201093.682	1194809.832	1314380.769	836403.4145	619808.8185	736993.9205	1042885.032	978773.9885	1093935.925	-	-	-	1.37856	0.000193835	sig	1.14503	0.0463012	1.37006	0.45424	insig	1.162	0.0044385	0.591115	-0.758488	insig	0.669973	0.366009	1.11189	0.153011
Wasdp09656	4a,7-dimethyl-7-vinyl-4a,4b,5,6,7,8,10,10a-octahydrophenanthren-2(1H)-one	4a,7-dimethyl-7-vinyl-4a,4b,5,6,7,8,10,10a-octahydrophenanthren-2(1H)-one	Terpenoids	萜类	Ditepenoids	二萜	C18H24O	257.19	121.1	256.1827	[M+H]+	3	-	-	931029.2065	984532.0165	930864.7215	691785.391	778324.4775	780759.3425	1299189.494	1287875.587	1431823.666	968817.69	1074424.508	926517.7545	1432398.0119999999	1256185.96	1341160.811	-	-	-	1.49555	0.000149745	sig	1.34224	0.00710231	1.41191	0.497645	insig	1.1549	0.00543109	0.738951	-0.43645	insig	1.33109	0.0144667	1.31938	0.399864
Walbp07873	12-Oxo phytodienoic acid	12-氧代植物二烯酸	Lipids	脂质	Free fatty acids	游离脂肪酸	C18H28O3	293.21	81.07	292.2038	[M+H]+	1	67204-66-4	-	1508640.638	1763072.997	1697888.447	136282.74800000002	184126.6195	150355.5565	1208261.325	1339020.922	1322601.541	171116.0175	170364.813	192573.7445	910046.6755	790806.42	903444.372	-	-	-	1.37053	9.79825e-08	sig	1.25078	0.0230775	0.778711	-0.36084	insig	1.22821	0.00101501	0.138003	-2.85723	down	0.813812	0.278283	1.13444	0.18198
Jmsp005717	Methyl-6-Paradol	甲基-6-副姜油酮	Phenolic acids	酚酸类	Phenolic acids	酚酸类	C18H28O3	293.2085	137.06	292.2038	[M+H]+	3	-	-	400674.751	480692.862	390345.9835	64489.432	47229.152	31719.767000000003	321453.878	401316.0345	341685.6585	60085.943	65969.1655	48443.2675	221399.59699999998	215916.9645	216568.785	-	-	-	1.37723	1.09711e-05	sig	0.950244	0.139617	0.837025	-0.256658	insig	1.22043	0.00483337	0.163932	-2.60883	down	0.656718	0.405633	1.21654	0.282783
Safp017918	(diphenylphosphoroso)benzene	(二苯基磷)苯	Others	其它类	Others	其它	C18H15OP	279.09	201.05	278.0861	[M+H]+	3	791-28-6	-	2439671.559	2847616.125	2909248.1960000005	1873521.915	1926400.6919999998	1990442.707	2865517.387	2940628.4039999996	3007501.9289999995	2397614.502	2326133.827	2226014.275	2402719.835	2567304.955	2704166.978	-	-	-	1.51769	8.11587e-06	sig	0.755931	0.295495	1.07529	0.104725	insig	1.20205	0.000771833	0.788523	-0.342776	insig	1.38476	0.00462064	1.20023	0.263309
Wcop008480	2,5-dimethyl-2,3,3a,7a-tetrahydro-1H-indene-1,3-diol*	2,5-dimethyl-2,3,3a,7a-tetrahydro-1H-indene-1,3-diol*	Terpenoids	萜类	Sesquiterpenoids	倍半萜	C11H16O2	181.12	135.12	180.115	[M+H]+	3	-	-	9523583.974	8888750.95	9094487.734	7376376.937000001	7425936.726	7471130.675	11272716.87	11008260.88	10878381.55	9497361.224	9286790.361	9512040.428	11836362.49	11749184.06	11059744.09	-	-	-	1.52438	2.02077e-07	sig	1.3364	0.00219318	1.2055	0.269627	insig	1.21367	0.000740346	0.85334	-0.228808	insig	1.44273	0.000369904	1.2704	0.345283
Zjxp110304	3-Hydroxy-3,7,11-trimethyldodeca-1,6E,10-trien-9-yl isobutyrate	3-羟基-3,7,11-三甲基十二碳-1,6E,10-三烯-9-异丁酸酯	Terpenoids	萜类	Sesquiterpenoids	倍半萜	C18H30O3	295.23	151.11	294.2195	[M+H]+	3	-	-	49092.709	50097.6245	67899.7985	134080.015	154363.135	120682.6915	173392.8435	124124.11300000001	93572.765	253391.7145	147914.90099999998	197723.5365	119414.2755	117847.3075	139824.824	-	-	-	0.158438	0.136435	insig	1.23006	0.0763288	2.34059	1.22687	up	0.831425	0.149747	1.53169	0.615129	insig	1.05144	0.16442	1.46417	0.550084
PDP000766	3,3,8,8-tetramethyltricyclo[5.1.0.02,4]oct-5-ene-5-propanoic acid	3,3,8,8-四甲基三环[5.1.0.02,4]辛-5-烯-5-丙酸	Others	其它类	Others	其它	C15H24O2	237.19	81.07	236.17763	[M+H]+	2	-	-	1380172.896	2249296.22	2301783.73	543334.8635	537017.7655	413403.6435	1807844.039	1561189.378	1931168.688	348470.2535	364005.9985	291507.3295	1534122.18	1799967.1269999999	1287707.7959999999	-	-	-	1.11434	1.12925e-05	sig	0.338775	0.563711	0.893606	-0.16229	insig	1.2223	0.00436665	0.189424	-2.40031	down	1.25652	0.0415098	0.67212	-0.573209
Walbp06373	2-Ethynyl-5-methoxybenzo-1,4-quinone	2-Ethynyl-5-methoxybenzo-1,4-quinone	Quinones	醌类	Quinones	醌类	C9H6O3	163.04	77.04	162.0317	[M+H]+	3	82511-23-7	-	40508506.59	38744794.03	38632966.78	22150297.17	22416390.72	21826395.37	44076172.64	42490295.97	43674394.8	27174791.84	27567388.06	26469915.69	31266834.44	31087209.57	30224471.36	-	-	-	1.49715	2.39679e-08	sig	1.28702	0.00693677	1.1048	0.143787	insig	1.22698	2.8239e-05	0.623553	-0.681416	insig	1.43281	0.000797354	1.2232	0.290662
Wcdp009119	Octadeca-9,12,15-trienoic acid	十八碳-9,12,15-三烯酸	Lipids	脂质	Free fatty acids	游离脂肪酸	C18H30O2	279.2317	81.0704	278.2246	[M+H]+	3	28290-79-1	-	1403885.573	2204226.097	3563881.941	7857612.306	7315860.842999999	7550936.7020000005	3781653.068	3303893.395	3769691.275	12146870.59	12210141.04	12536157.95	8219860.501	8228042.017000001	7340745.172	-	-	-	0.920951	3.83501e-08	insig	0.911469	0.185207	1.51356	0.597945	insig	1.2265	3.22901e-06	3.39865	1.76496	up	1.43991	3.08244e-05	1.6235	0.699111
Wcdp010432	Linoleamide	Linoleamide	Lipids	脂质	Free fatty acids	游离脂肪酸	C18H33NO	280.26	245.23	279.2562	[M+H]+	1	3999-01-7	-	8353693.631	10905450.94	8212359.342999999	46092518.45	45384492.49	41547566.04	60114480.58	66023520.86	61959191.81	42371514.41	43479006.04	43489550.83	40387349.97	43227204.92	46907548.17	-	-	-	1.25677	7.01667e-05	sig	1.3688	0.000121334	6.84699	2.77547	up	1.2154	0.00600404	0.687624	-0.540309	insig	0.54461	0.479317	0.972302	-0.0405235
Lmjp002931	Fusaric acid	镰孢菌酸	Organic acids	有机酸	Organic acids	有机酸	C10H13NO2	180.1	120.08	179.0946	[M+H]+	3	536-69-6	C10146	2322512.508	2386903.8219999997	2496208.74	7484810.926	7960653.239	8064720.844	2446645.585	2323999.837	2518697.261	6082824.621	5379373.24	6687675.311000001	3036893.17	4514588.49	5242611.459	-	C10146	-	1.4549	1.20374e-05	sig	0.244904	0.732843	1.01162	0.0166651	insig	1.21662	0.00949236	2.48992	1.3161	up	1.28887	0.0260597	0.772	-0.373326
Wagp002530	2-Methoxy-1-benzofuran-5-carbaldehyde	2-甲氧基-1-苯并呋喃-5-甲醛	Others	其它类	Aldehyde compounds	醛类化合物	C10H8O3	177.06	117.03	176.0473	[M+H]+	1	-	-	71876604.17	74614609.12	81487476.98	50840346.36	45222084.73	46579609.06	68909534.96	69095812.32	66611581.71	53769676.08	59327841.65	52331915.69	79571463.87	76632047.75	87266456.05	-	-	-	1.46384	0.000324104	sig	1.11233	0.103268	0.897527	-0.155973	insig	1.15235	0.0161716	0.808484	-0.30671	insig	1.1852	0.052233	1.15975	0.213817
pmb0876	LysoPE 16:0	溶血磷脂酰乙醇胺 16:0	Lipids	脂质	LPE	溶血磷脂酰乙醇胺	C21H44NO7P	454.29	313.27	453.2855	[M+H]+	1	53862-35-4	-	4100062.7739999997	9666389.662999999	8584784.805	13349299.43	15473686.4	18394021.64	6768630.149	11653206.08	8690556.358	9210088.336000001	6883167.754	11394435.3	6207417.682999999	9078265.797	8382081.931	-	-	-	1.09289	0.0231102	sig	0.482315	0.515128	1.21302	0.278598	insig	0.0499675	0.951385	1.01384	0.0198333	insig	1.22762	0.0289274	0.582157	-0.780521
MWS201449	Asn-Leu	L-天冬酰胺-L-亮氨酸	Amino acids and derivatives	氨基酸及其衍生物	Amino acids and derivatives	氨基酸及其衍生物	C10H19N3O4	246.14	141.1	245.1376	[M+H]+	3	22601-71-4	-	220271.1335	210850.068	200623.25100000002	479329.0275	295516.024	376686.9185	189851.78699999998	141784.5255	105939.963	854848.9559999999	692967.965	498565.992	275189.305	254141.65300000002	444133.5105	-	-	-	0.913832	0.00430492	insig	1.04121	0.110041	0.692648	-0.529807	insig	1.17873	0.0294802	4.67663	2.22547	up	1.16565	0.0823715	1.7771	0.829522
Wcfp003695	Oleracone B	Oleracone B	Others	其它类	Others	其它	C13H18O2	207.14	95.08	206.1307	[M+H]+	3	-	-	96387672.27	106666703.5	110718586.7	108106217.3	82098432.25	88983424.77	138950782.6	146277858.4	136084861.8	135236320.9	115472028.6	115946071.8	136416908.4	125903842.1	130264738.0	-	-	-	1.37196	0.00442059	sig	1.31113	0.00342535	1.34273	0.425173	insig	0.961938	0.0899671	0.870265	-0.200473	insig	1.18464	0.0469657	1.31329	0.393184
PDP243175	2-methyl-4-(2,5,5-trimethyl-7,8-dihydro-6H-naphthalen-1-yl)butan-2-ol*	2-甲基-4-（2,5,5-三甲基-7,8-二氢-6H-萘-1-基）丁-2-醇*	Terpenoids	萜类	Sesquiterpenoids	倍半萜	C18H28O	261.22	121.1	260.21401549999996	[M+H]+	1	-	-	1819673.8090000001	2924096.8639999996	3307960.4510000004	12539303.55	10234660.18	12687482.3	5094217.963	6280474.731000001	5267400.549	10947714.16	9395196.739	9814878.035	8359227.426	9316089.851	7632383.603999999	-	-	-	1.41263	0.000632443	sig	1.22256	0.00851688	2.0669	1.04747	up	1.18864	0.00195122	1.81214	0.857694	insig	1.0003	0.143894	0.850439	-0.233721
Lmsp010763	Monolinolenin*	单亚麻酸甘油酸*	Lipids	脂质	Glycerol ester	甘油酯	C21H36O4	353.27	261.22	352.2614	[M+H]+	1	75685-85-7	-	5775260.211	7161287.316000001	13529500.52	47778280.79	48477601.28	39695258.24	17455763.08	20993155.28	19560446.77	37298541.46	30063718.38	32626254.56	26119978.69	36480210.83	25274972.05	-	-	-	1.46943	0.000402786	sig	1.17074	0.0327243	2.19184	1.13214	up	1.17663	0.0105515	1.72366	0.785477	insig	1.24854	0.0306115	0.735474	-0.443254
Lhsp101904	polygodial*	水蓼二醛*	Terpenoids	萜类	Sesquiterpenoids	倍半萜	C15H22O2	235.1692	179.1052	234.162	[M+H]+	3	6754-20-7	C09712	1618898.95	4423454.041999999	4033584.4110000003	4640745.322	4797952.192	4814856.2930000005	5214636.96	5404480.445	5367969.59	5426958.373	5650398.616	5566136.08	5250356.741	5305119.449	5043880.296	-	C09712	-	1.063	0.000209676	sig	0.895608	0.153156	1.58666	0.665993	insig	0.96036	0.0671723	1.04106	0.0580512	insig	1.4146	0.000833613	1.16767	0.223637
Lsjp211221	Buddledin A	Buddledin A	Terpenoids	萜类	Sesquiterpenoids	倍半萜	C17H24O3	277.18	235.17	276.1725	[M+H]+	3	62346-20-7	C09623	2716121.88	2889008.325	3131008.535	3413479.703	2934227.628	3381624.9510000004	4560610.148	3952055.671	3769091.805	4138400.522	3999266.7430000002	4695678.531	3293796.997	3055128.787	3152052.0310000004	-	C09623	-	1.02081	0.0252262	sig	1.26909	0.0223435	1.40586	0.491449	insig	0.350688	0.596939	1.04491	0.0633803	insig	1.29278	0.0202922	1.31904	0.399485
Wbkp008219	(3S,3'S)-N,N'-((1R,2R)-5-((3,4,5-trihydroxy-6-methyltetrahydro-2H-pyran-2-yl)oxy)cyclohex-3-ene-1,2-diyl)bis(2-methyl-2,3,4,9-tetrahydro-1H-pyrido[3,4-b]indole-3-carboxamide)	(3S,3'S)-N,N'-((1R,2R)-5-((3,4,5-三羟基-6-甲基四氢-2H-吡喃-2-基)氧基)环己-3-烯-1,2-基)双(2-甲基-2,3,4,9-四氢-1H-吡啶并[3,4-b]吲哚-3-甲酰胺)	Alkaloids	生物碱	Alkaloids	生物碱	C38H46N6O7	699.36	699.36	698.3428	[M+H]+	1	-	-	187059627.9	198754803.5	234463921.1	86011139.48	75643459.27	81137519.82	195797111.5	196483528.2	195078126.9	36723560.95	51812807.85	47618617.55	216945309.9	217540275.4	233121521.1	-	-	-	0.906801	1.05681e-07	insig	0.479061	0.522026	0.946928	-0.0786738	insig	1.2179	0.000820255	0.231809	-2.10899	down	1.35494	0.00443177	0.560788	-0.834472
pmb0874	LysoPE 18:2(2n isomer)*	溶血磷脂酰乙醇胺 18:2(2n异构)*	Lipids	脂质	LPE	溶血磷脂酰乙醇胺	C23H44NO7P	478.29	337.27	477.2855	[M+H]+	1	-	-	761636.0465	755729.3905	1038950.7420000001	556641.255	257578.4	712240.676	490940.28799999994	520161.799	530572.9235	202128.5765	225527.741	350675.4735	515412.1915	686168.313	313091.9795	-	-	-	0.129197	0.115308	insig	1.26258	0.0663597	0.603085	-0.729568	insig	1.11005	0.025299	0.504861	-0.986041	insig	0.959601	0.194722	0.509893	-0.971733
PD0954615	3-hydroxy-13-apo-alpha-caroten-13-one	3-羟基-13-环-α-胡萝卜素-13-酮	Terpenoids	萜类	Sesquiterpenoids	倍半萜	C18H26O2	275.2	149.1	274.19328010000004	[M+H]+	3	-	-	97075.31199999999	249947.292	197765.4195	665166.405	785517.527	694169.6885	281098.0915	293150.082	315535.3975	1721217.112	1836641.544	1805059.4840000002	760840.056	720366.0009999999	660804.37	-	-	-	0.750225	8.41049e-08	insig	0.963726	0.118135	1.63327	0.707759	insig	1.22874	0.000206618	6.02722	2.59149	up	1.43691	2.85373e-05	2.50037	1.32214
Qmqp102534	Isoalantolactone	异土木香内酯	Terpenoids	萜类	Sesquiterpenoids	倍半萜	C15H20O2	233.15	159.12	232.1463	[M+H]+	3	470-17-7	C09484	510816.224	499606.4055	561357.5775	232294.0085	366012.1425	256351.16199999998	383221.6135	436352.6205	362086.593	127042.65699999999	158611.603	148320.592	654511.943	526446.4515	447561.3385	-	C09484	-	0.491493	0.00204176	insig	1.25138	0.0117072	0.751798	-0.411583	insig	1.2123	0.00302567	0.367258	-1.44513	down	1.31298	0.0698803	0.507776	-0.977735
Zbjn005343	Acacetin-7-O-(6''-O-glucoside)glucoside	金合欢素-7-O-(6''-O-葡萄糖基)葡萄糖苷	Flavonoids	黄酮	Flavones	黄酮	C28H32O15	609.1822	285.0785	608.1741	[M+H]+	3	-	-	117808.17300000001	109184.591	137881.5275	397329.794	277452.7485	524330.3715	266751.984	350270.1085	275220.88300000003	233334.7075	294793.279	232466.087	538114.157	733516.81	682988.1715	-	CM00974	MetMap121	0.69519	0.144453	insig	1.33487	0.0150546	2.44534	1.29004	up	0.691333	0.265714	0.852452	-0.23031	insig	1.0559	0.169165	0.634297	-0.656769
mws0126	LysoPC 18:0	溶血磷脂酰胆碱 18:0	Lipids	脂质	LPC	溶血磷脂酰胆碱	C26H54NO7P	524.37	184.07	523.3638	[M+H]+	1	19420-57-6	-	417200.936	941723.8755	447297.70399999997	2158214.035	2075213.001	2799864.769	1202727.778	1596422.2140000002	1425252.33	867876.3255	1146449.89	1031121.733	704652.3705	765230.113	864157.54	-	-	-	0.881245	0.00238792	insig	1.18116	0.0219795	2.33881	1.22577	up	1.00444	0.0542944	0.720918	-0.472093	insig	1.3863	0.019149	0.433005	-1.20755
Zmdp000292	Arginine methyl ester	精氨酸甲酯	Amino acids and derivatives	氨基酸及其衍生物	Amino acids and derivatives	氨基酸及其衍生物	C7H16N4O2	189.14	70.07	188.1273	[M+H]+	1	-	-	10545510.67	9622383.194	10120700.69	16942021.94	16897391.14	16456650.75	14889730.28	13979541.01	15908150.6	32016222.09	31845001.91	30154818.97	20877405.76	20424019.74	21881324.57	-	-	-	0.225064	5.98233e-07	insig	1.33947	0.00508022	1.47836	0.563997	insig	1.22216	3.69176e-05	2.09963	1.07014	up	1.4434	0.00090537	1.86925	0.902461
Lmxp010913	1-(9Z-Octadecenoyl)-2-(9-oxo-nonanoyl)-sn-glycero-3-phosphocholine	1-(9Z-十八烯酰基)-2-(9-氧-壬酰基)-sn-甘油-3-磷酸胆碱	Lipids	脂质	Glycerol ester	甘油酯	C35H66NO9P	676.45	184.08	675.4475	[M+H]+	1	-	-	2355565.989	2180366.645	2176528.891	1634511.6	2043122.6509999998	1782636.1719999998	3926677.9460000005	2717651.297	3695967.6160000004	1905221.908	1768567.7880000002	1659628.795	2736558.858	3319252.994	3646466.9710000004	-	-	-	1.23143	0.00320753	sig	1.20258	0.0789757	1.54046	0.623364	insig	1.15309	0.0416792	0.51579	-0.955145	insig	0.193699	0.779333	0.976768	-0.0339119
mws1175	Pinostrobin	球松素	Flavonoids	黄酮	Flavanones	二氢黄酮	C16H14O4	271.1	167.03	270.0892	[M+H]+	3	480-37-5	C16419	36293.9285	63360.8155	39327.1685	198400.271	169080.4805	286033.753	28350.317000000003	35013.831	42931.738	45561.4555	57538.2295	49036.052	68252.7645	72054.4635	81562.3935	ko00941	C16419	-	1.4255	0.00132866	sig	0.701505	0.338596	0.764818	-0.386811	insig	0.983632	0.0518917	1.43125	0.517273	insig	1.40741	0.0402384	0.232796	-2.10286
Wagp006988	4'-Hydroxy-5,6,7,8-Tetramethoxyflavone	4'-羟基-5,6,7,8-四甲氧基黄酮	Flavonoids	黄酮	Flavones	黄酮	C19H18O7	359.1126	329.0662	358.1053	[M+H]+	3	36950-98-8	-	282837.5255	215910.56699999998	252270.62600000002	556895.795	343114.6735	558621.785	264033.286	256718.53600000002	270536.8205	701206.6235	661406.186	537791.4335	506151.4	359656.898	486255.848	-	CM01067	MetMap120	0.949607	0.00574097	insig	0.471468	0.562024	1.05362	0.0753552	insig	1.2087	0.0167414	2.40166	1.26403	up	0.89196	0.174238	1.30287	0.38169
Ymjm000067	14-Hydroxyvibsanin F*	14-Hydroxyvibsanin F*	Terpenoids	萜类	Ditepenoids	二萜	C20H32O3	321.24	179.14	320.2351	[M+H]+	1	-	-	36702.2525	67430.5005	54932.242999999995	107625.9015	103223.8685	101529.00099999999	43522.372	52425.494000000006	42275.725	77373.686	79172.408	72530.807	44584.864	47464.6725	54862.2305	-	-	-	1.50116	8.33687e-06	sig	0.395889	0.526041	0.868976	-0.202613	insig	1.18301	0.00267032	1.65729	0.728828	insig	1.41732	0.000516503	0.733331	-0.447464
Lssp210412	Cuscohygrine	红古豆碱	Alkaloids	生物碱	Pyrrole alkaloids	吡咯类生物碱	C13H24N2O	225.2	100.11	224.1889	[M+H]+	1	454-14-8	C06521	2340265.508	2387455.946	2256367.431	2254096.191	2260165.675	2103968.846	2608688.369	2796539.442	2384040.77	2459287.345	2404892.683	2438802.336	2564397.378	2440661.451	2597922.77	ko00960,ko01110	C06521	-	1.28549	0.0290821	sig	1.01434	0.143369	1.11529	0.157416	insig	0.68388	0.306287	0.93757	-0.0930021	insig	1.29764	0.0369535	1.10346	0.14204
Rfn09804	4-Isopropylcinnamic acid	4-异丙基肉桂酸	Phenolic acids	酚酸类	Phenolic acids	酚酸类	C12H14O2	191.11	91.05	190.0993797	[M+H]+	1	3368-21-6	-	4799480.916	5197862.837	5786123.308999999	3680494.773	3608830.4889999996	3621949.6319999998	6103706.401000001	5849419.623	6023263.841	4586197.94	4556671.884	4617034.371	4959387.478	4834890.265	4760456.149	-	-	-	1.53513	9.43263e-08	sig	1.05348	0.117347	1.13894	0.187689	insig	1.22397	0.00185428	0.765443	-0.385633	insig	1.44363	7.48788e-06	1.26107	0.334651
Wahlp08069	LysoPC 17:2(2n isomer)*	溶血磷脂酰胆碱 17:2(2n异构)*	Lipids	脂质	LPC	溶血磷脂酰胆碱	C25H48NO7P	506.32	184.07	505.3168	[M+H]+	1	-	-	4368224.048	4670189.157	5559722.944	1386959.233	1413105.119	1239102.4540000001	2056578.355	2479093.598	2317791.481	2419902.1890000002	2432175.049	2081659.731	3559539.962	3925196.139	4014874.396	-	-	-	1.27222	0.000827013	sig	1.33805	0.0116712	0.469475	-1.09088	down	0.0989805	0.881457	1.01171	0.0167999	insig	1.40624	0.00565676	1.71663	0.779575
Safp020540	1-Palmitoyl-2-acetyl-sn-glycero-3-phosphocholine	PC(16:0/2:0)	Lipids	脂质	LPC	溶血磷脂酰胆碱	C26H52NO8P	538.35	184.07	537.3431	[M+H]+	2	-	-	314510.3625	350815.1735	432956.07899999997	68664.8475	57049.164000000004	54604.433	210242.38100000002	188655.0285	216094.9655	71351.4085	55581.7935	44275.84099999999	218799.0735	253065.2305	233356.267	-	-	-	1.26883	8.69771e-06	sig	1.29549	0.0380361	0.559959	-0.836608	insig	1.20055	0.000212161	0.278392	-1.84481	down	0.29913	0.756497	0.949482	-0.0747881
MWStz362	3,7,4'-Tri-O-methylquercetin*	阿亚黄素 (3',5-二羟基-3,4',7-三甲氧基黄酮)*	Flavonoids	黄酮	Flavonols	黄酮醇	C18H16O7	345.1	330.08	344.0896	[M+H]+	1	572-32-7	C04444	417384.1305	375640.0635	447537.731	369444.6965	369966.286	386963.9385	402559.099	405407.2515	425258.20200000005	425491.9545	546224.2965	533420.577	423743.974	431743.7405	485664.94899999996	ko00944,ko01110	C04444	-	0.409219	0.0192154	insig	0.0476516	0.92002	0.994085	-0.00855823	insig	0.940566	0.137206	1.22049	0.287459	insig	1.25583	0.077839	1.33627	0.418208
mws0043	Nobiletin	川陈皮素 (5,6,7,8,3',4'-六甲氧基黄酮)	Flavonoids	黄酮	Flavones	黄酮	C21H22O8	403.14	373.1	402.1315	[M+H]+	3	478-01-3	C10112	1323628.999	1115408.265	1168358.023	1319528.8329999999	1128556.476	1152618.041	507778.555	381841.3915	475034.3565	19021484.58	18209325.1	19191056.65	1626437.5980000002	1583635.5480000002	1476605.7319999998	-	C10112	MetMap120	0.388318	7.20533e-10	insig	1.34722	0.00132166	0.378294	-1.40242	down	1.22852	0.000223582	41.3452	5.36965	up	1.44545	0.00018138	15.6697	3.9699
Zbsp010319	[6]-Gingerdiol 5-acetate	[6]-姜辣二醇 5-乙酸酯	Phenolic acids	酚酸类	Phenolic acids	酚酸类	C19H30O5	339.2148	137.0587	338.2093	[M+H]+	3	143519-16-8	-	1180569.325	1521019.101	1693335.8069999998	335176.818	333867.287	308329.38	849198.973	945751.3409999999	899119.7005	162906.668	110533.781	141616.1255	981021.405	991644.7295	885548.955	-	-	-	0.825565	3.25488e-07	insig	1.24817	0.0595019	0.612996	-0.706051	insig	1.22037	0.000129611	0.154063	-2.69841	down	1.39735	0.00132392	0.424665	-1.2356
MWStz562	7-Oxodehydroabietic acid*	7-氧代脱氢松香酸*	Terpenoids	萜类	Ditepenoids	二萜	C20H26O3	315.2	187.12	314.1882	[M+H]+	1	18684-55-4	-	163730.438	272588.401	230325.652	286707.8855	259749.086	299524.29	826674.3105	732682.095	825510.9405	597721.3055	635959.726	574789.6895	505932.716	556756.159	609694.922	-	-	-	1.47192	8.97435e-06	sig	1.33741	0.000209115	3.57742	1.83892	up	1.15711	0.0109171	0.758311	-0.399139	insig	1.43373	0.000285765	2.13772	1.09607
Waqkp05977	2-g-linolenoyl-glycerol	2-g-亚麻酰甘油	Lipids	脂质	Glycerol ester	甘油酯	C21H36O4	353.27	261.22	352.2614	[M+H]+	1	-	-	22367202.32	24530423.24	21487288.74	6470555.02	8749640.307	5639441.379	14678674.77	13764636.25	14980504.82	3394258.0539999995	3841270.753	3049136.732	17450815.67	15345320.77	16395002.59	-	-	-	0.785951	3.25952e-05	insig	1.34673	0.00543644	0.634991	-0.655192	insig	1.22388	5.6676e-05	0.236844	-2.07799	down	1.33299	0.0557481	0.493041	-1.02022
PD0026889	Jasmonoyl-L-leucine	茉莉酰-L-亮氨酸	Alkaloids	生物碱	Alkaloids	生物碱	C18H29NO4	324.22	151.11	323.20965839999997	[M+H]+	1	-	-	59576.9795	61629.4935	56014.602999999996	99529.75	104059.22	101750.7655	114841.77900000001	86063.5345	112809.8985	222096.365	238710.0715	270293.248	97031.6075	108196.2075	120573.80300000001	-	-	-	0.0279129	7.32291e-05	insig	1.30039	0.0356663	1.77019	0.823905	insig	1.19105	0.00218759	2.33046	1.22061	up	1.43314	0.00931292	2.39438	1.25965
MWStz541	Cannabisin F	大麻酰胺 F	Alkaloids	生物碱	Phenolamine	酚胺	C36H36N2O8	625.26	488.17	624.2472	[M+H]+	3	163136-19-4	C17910	136135.159	94991.5955	116416.7115	709630.5909999999	769479.2309999999	735006.5279999999	226354.5665	231650.5645	201569.424	1781139.043	1751358.98	1675563.185	725837.0855	769429.627	710696.6065	-	C17910	-	0.897922	1.23103e-08	insig	1.29939	0.00284638	1.89782	0.924342	insig	1.22861	0.000158299	7.89609	2.98114	up	1.44328	7.74769e-05	2.35221	1.23402
Lskp211408	polypodin B	polypodin B	Steroids	甾体	Steroid	甾体	C27H44O8	497.31	335.26	496.3036	[M+H]+	3	-	-	10079057.28	8548620.046	17870535.67	2645269.6969999997	2066987.4540000001	1197044.861	4085909.224	4142027.4710000004	7430835.812999999	1076005.841	1486963.0790000001	1042343.973	9376985.59	7722587.744	5900286.931	-	-	-	0.948594	0.0134686	insig	1.11988	0.124778	0.429028	-1.22085	down	1.17268	0.0658126	0.230242	-2.11877	down	0.952811	0.202371	0.610108	-0.712863
MWSmce041	Butylphthalide	丁基苯酞	Others	其它类	Lactones	内酯类化合物	C12H14O2	191.1	145.1	190.0994	[M+H]+	2	6066-49-5	C17854	632080.9285	608969.8845	692877.9765	422201.846	409551.58700000006	428479.86100000003	493365.8185	490320.2325	561413.7615	377872.477	471248.383	439061.23	434441.1765	585817.7185	511612.804	-	C17854	-	1.12674	0.0343516	sig	1.22047	0.0193396	0.798943	-0.323835	insig	0.934857	0.0772505	0.833721	-0.262363	insig	0.193135	0.768398	1.02218	0.0316457
pmp001235	Cnidilide*	蛇床内脂*	Others	其它类	Lactones	内酯类化合物	C12H18O2	195.14	79.05	194.1307	[M+H]+	2	-	C16937	1750318.65	1830463.5480000002	1703548.362	1886676.707	1953819.2859999998	1949341.914	2303292.846	2255301.8219999997	2368417.422	2135907.0609999998	2042732.51	2052656.9019999998	2510518.9159999997	2574824.9269999997	2447671.014	-	C16937	-	1.48661	0.00023918	sig	1.35246	0.000410363	1.31086	0.390512	insig	1.15021	0.00646211	0.899565	-0.152701	insig	1.29831	0.0188595	1.07625	0.106009
WaQzp09970	Estrane-3,17-diol	Estrane-3,17-diol	Steroids	甾体	Steroid	甾体	C18H30O2	279.23	67.05	278.2246	[M+H]+	3	517-01-1	-	1090407.99	2236829.911	2211177.9790000003	5684245.927999999	5796520.405	5508702.496	2483383.871	2108204.4669999997	2969704.07	8630760.187	9121947.565	8601120.264	5800661.694	5195657.305	5701217.7639999995	-	-	-	0.973905	9.59708e-07	insig	0.777015	0.221276	1.36524	0.449159	insig	1.21446	8.30623e-05	3.48536	1.80131	up	1.43805	0.000550729	1.55119	0.633372
Latp003160	6-Hydroxymellein*	6-羟基蜂蜜曲菌素*	Lignans and Coumarins	木脂素和香豆素	Coumarins	香豆素	C10H10O4	195.06	117.03	194.0574	[M+H]+	3	70901-60-9	C02379	698071.3705	509362.93	635937.5695	1153131.169	1371255.861	2180452.011	1009032.887	956083.5179999999	897597.536	1457642.195	1200894.5929999999	1209580.5890000002	1183908.972	976125.2135	1214061.406	-	C02379	-	1.15648	0.147265	insig	1.2569	0.0110781	1.55298	0.635036	insig	1.10777	0.0437536	1.35121	0.434248	insig	0.542018	0.469561	0.822157	-0.282514
Sadp017169	Dinortrixagone	Dinortrixagone	Terpenoids	萜类	Sesquiterpenoids	倍半萜	C18H28O	261.22	121.1	260.21401549999996	[M+H]+	1	-	-	149244765.1	131339092.3	159185675.1	80020856.01	91289469.99	71229730.51	135892127.7	155168185.4	142817101.7	53368640.16	62623109.81	57598229.28	143023104.1	142253697.9	133308625.6	-	-	-	0.95386	4.17878e-05	insig	0.119723	0.853664	0.986602	-0.0194602	insig	1.2194	0.00103439	0.40009	-1.3216	down	1.2862	0.0409371	0.715717	-0.482539
Rfn07779	Tamaridone	Tamaridone	Flavonoids	黄酮	Flavones	黄酮	C17H14O7	331.08	316.06	330.0739528	[M+H]+	1	-	-	30330909.75	28495439.92	27917046.38	22431553.38	22462457.53	24157466.48	32487092.08	31650391.14	32589068.0	33514690.92	37370497.66	36882802.82	32029578.77	32213526.97	31438837.88	-	-	-	1.09532	6.82213e-05	sig	1.23807	0.0307413	1.11509	0.157158	insig	1.02432	0.0859157	1.11415	0.155945	insig	1.42116	0.00295377	1.56069	0.642185
Rfn010265	Phosphatidylethanolamine lyso 18:2*	Phosphatidylethanolamine lyso 18:2*	Lipids	脂质	Free fatty acids	游离脂肪酸	C23H44NO7P	478.29	337.28	477.28553939999995	[M+H]+	1	-	-	1056551.633	984661.913	850395.1195	528029.8855	443578.8375	535041.2675	452195.286	503200.2205	472692.9345	292952.039	209329.6545	669425.345	417449.37100000004	309346.61699999997	662301.6555	-	-	-	0.087019	0.638146	insig	1.34777	0.0113555	0.493873	-1.01779	down	0.516851	0.607916	0.820472	-0.285473	insig	0.681091	0.514985	0.77769	-0.362732
Wagp007236	7-Hydroxy-3',4',5,6-tetramethoxyflavone*	7-羟基-3',4',5,6-四甲氧基黄酮*	Flavonoids	黄酮	Flavones	黄酮	C19H18O7	359.11	344.09	358.1053	[M+H]+	2	40983-99-1	-	2279842.418	2557848.466	2486173.0919999997	4592834.884	2353129.15	5018268.365	2386257.5719999997	1629180.125	2521854.399	5966917.058999999	5553287.507999999	5644339.419	4549467.398	3775735.209	3820005.3239999996	-	CM00955	MetMap121	0.78305	0.00780088	insig	0.574473	0.448594	0.892602	-0.163912	insig	1.18348	0.00192636	2.62564	1.39267	up	0.94261	0.168256	1.43465	0.520704
MWSmce698	2',4'-Dimethylacetophenone	2',4'-二甲基苯乙酮	Others	其它类	Ketone compounds	酮类化合物	C10H12O	149.1	65.04	148.0888	[M+H]+	3	89-74-7	-	4150621.455	3322794.537	3420309.0930000003	2926043.043	2456260.336	2570285.2369999997	3669980.067	3722888.89	4050811.58	3423285.085	3414510.918	3359293.953	2321174.0409999997	2623682.305	2238313.627	-	-	-	1.43172	0.000741091	sig	0.455003	0.571532	1.05048	0.0710538	insig	1.07816	0.0694512	0.891067	-0.166394	insig	1.33335	0.0318068	1.28224	0.358661
Smcp000882	N-benzoyl-2-aminoethyl-β-D-glucopyranoside	N-苯甲酰基-2-氨基乙基-β-D-吡喃葡萄糖苷	Alkaloids	生物碱	Alkaloids	生物碱	C15H21NO7	328.13	310.12	327.1318	[M+H]+	2	-	-	605645.68	589497.5965	535496.475	1270409.148	1647154.669	1245549.005	660132.4335	780201.9605	842220.505	1726875.611	1751028.866	1731138.523	1268159.567	1518644.115	1281013.525	-	-	-	1.03128	0.000420702	sig	1.18381	0.0596728	1.31891	0.399344	insig	1.21182	0.00256166	2.28211	1.19037	up	1.14338	0.114862	1.25124	0.323356
Wagp009413	5,7-Dihydroxy-3,4',6,8-tetramethoxyflavone*	5,7-二羟基-3,4',6,8-四甲氧基黄酮*	Flavonoids	黄酮	Flavonols	黄酮醇	C19H18O8	375.11	345.06	374.1002	[M+H]+	3	50461-86-4	-	67379.86200000001	63482.6745	55753.5975	50420.355	45986.977999999996	58732.0325	51077.14	33331.8735	60387.703	125349.484	96628.16	119456.8545	71359.0615	56559.026	78196.1765	-	-	-	0.13573	0.00104433	insig	0.82788	0.214372	0.775907	-0.366045	insig	1.12564	0.00531904	2.35803	1.23758	up	1.39556	0.00999821	2.20082	1.13804
MWS20184	[6]-Shogaol	[6]-姜烯酚	Phenolic acids	酚酸类	Phenolic acids	酚酸类	C17H24O3	277.18	137.07	276.1725	[M+H]+	3	555-66-8	C10494	392906.03799999994	467478.2175	469253.227	665863.6115	664112.716	813972.3155	440019.4235	479427.0025	457295.05100000004	935993.3640000001	904003.9565	921693.7885	1216661.744	1142871.146	1135401.733	-	C10494	-	0.943433	0.000108885	insig	0.387898	0.612277	1.03543	0.0502247	insig	1.22627	8.99917e-06	2.00596	1.00429	up	1.27915	0.0492864	1.28813	0.365282
Lhmp122023	Scopoletin 7-O-(6''-Malonylglucoside)	东莨菪内酯 3-(6''-O-丙二酰葡萄糖苷)	Lignans and Coumarins	木脂素和香豆素	Coumarins	香豆素	C19H20O12	441.1	193.05	440.0955	[M+H]+	3	-	-	1060891.071	1306033.779	714683.2109999999	4264476.858	3057758.643	3778067.3880000003	1480677.006	1838553.1530000002	976376.0245	6927053.817000001	9872919.964	5621972.937000001	2526594.0	5580886.2	5408854.496	-	-	-	0.864398	0.00404759	insig	0.743095	0.261411	1.39395	0.479178	insig	1.17821	0.0363364	5.21974	2.38398	up	1.26445	0.0860111	2.01994	1.01431
pmp000417	Daidzein-4'-O-glucoside*	大豆苷元-4'-O-葡萄糖苷*	Flavonoids	黄酮	Isoflavones	异黄酮	C21H20O9	417.12	255.07	416.1107	[M+H]+	3	-	-	211506.80399999997	302170.613	203760.3835	532830.879	732477.1685	581700.3595	340820.00899999996	331259.055	360010.096	768873.8829999999	797203.5805	788749.1325	500137.409	620820.2170000001	766070.4975	-	-	-	1.01335	0.000350276	sig	1.14094	0.0712749	1.43858	0.524642	insig	1.22733	3.18561e-06	2.28161	1.19005	up	1.15332	0.103553	1.27494	0.35043
Lmgp004152	Diosmetin-8-C-(2''-O-arabinosyl)glucoside	香叶木素-8-C-(2''-O-阿拉伯糖基)葡萄糖苷	Flavonoids	黄酮	Flavones	黄酮	C27H30O15	595.17	445.11	594.1585	[M+H]+	3	-	-	347389.597	234699.2255	313718.4365	186001.3395	214081.96899999998	248920.1975	304979.474	279001.1075	274964.7355	207125.3665	210581.3625	188038.3285	295414.50399999996	186215.9575	186222.73100000003	-	CM00982	MetMap121	1.03918	0.00653794	sig	0.166708	0.752938	0.958851	-0.0606221	insig	1.18611	0.00265403	0.70522	-0.503856	insig	0.470438	0.521114	0.933346	-0.0995155
mws0051	Acacetin	金合欢素	Flavonoids	黄酮	Flavones	黄酮	C16H12O5	285.08	242.05	284.0685	[M+H]+	3	480-44-4	C01470	179958.7085	166647.5545	142741.4825	231716.313	245021.668	222472.4325	210041.7555	181248.7845	154475.8795	219247.069	215608.2095	210849.3545	220497.0475	272787.5015	228234.9005	ko00944	C01470	MetMap121	1.22621	0.030475	sig	0.588645	0.393916	1.11529	0.157424	insig	0.861914	0.170867	1.18312	0.242591	insig	1.14845	0.0986309	0.923477	-0.114852
Zmgp004297	7-(4-Hydroxyphenyl)-1-phenyl-4-hepten-3-one	7-(4-羟基苯基)-1-苯基-4-庚烯-3-酮	Others	其它类	Ketone compounds	酮类化合物	C19H20O2	281.15	107.05	280.1463	[M+H]+	2	100667-52-5	-	2377477.182	2073129.399	2198585.3880000003	1704321.501	2396075.563	1909437.1930000002	1947429.6909999999	1951719.946	1823045.436	1538562.824	983560.2259999999	1529245.15	2294004.991	2174343.741	2156811.015	-	-	-	0.0909134	0.0567029	insig	1.17367	0.0542075	0.860585	-0.21661	insig	0.951226	0.0867369	0.708009	-0.498159	insig	1.08504	0.0774444	0.674123	-0.568916
Sayp010368	phyllanflexoid A*	phyllanflexoid A*	Terpenoids	萜类	Ditepenoids	二萜	C20H26O3	315.19	187.11	314.1882	[M+H]+	1	-	-	182673.19	235313.035	218778.01	304628.8895	259525.7315	259240.608	756020.7265	778699.9445	821212.5605	619503.5325	600655.8520000001	614892.0160000001	547190.208	626727.951	559912.2495	-	-	-	1.46501	7.72205e-07	sig	1.36553	2.81791e-05	3.69985	1.88747	up	1.20402	0.00769721	0.778906	-0.360478	insig	1.43325	0.000631622	2.22864	1.15616
MWStz583	5-Hydroxy-7,3',4'-trimethoxyflavone	5-羟基-7,3',4'-三甲氧基黄酮	Flavonoids	黄酮	Flavones	黄酮	C18H16O6	329.11	313.07	328.0947	[M+H]+	1	29080-58-8	-	45723.4795	69422.281	61112.2275	44403.0855	67160.765	68136.9645	85233.4535	49612.1965	86707.3905	94280.265	85566.33	118352.545	57267.322	81792.107	95638.5975	-	-	-	0.42151	0.0797792	insig	0.595366	0.354889	1.25698	0.329963	insig	0.750797	0.179812	1.34595	0.428624	insig	1.20699	0.0367324	1.65942	0.730679
PD0983496	Pyroglutamylphenylalanine*	焦谷氨酰苯丙氨酸*	Amino acids and derivatives	氨基酸及其衍生物	Amino acids and derivatives	氨基酸及其衍生物	C14H16N2O4	277.12	120.08	276.111007	[M+H]+	1	-	-	1058200.693	1006878.781	1149909.205	2796259.605	2702858.883	3082002.5539999995	350916.4125	457564.66	578068.907	1510235.447	1899579.997	1735345.361	900529.947	1328996.26	1104538.638	-	-	-	1.46946	8.56043e-06	sig	1.29917	0.00274593	0.431277	-1.21331	down	1.19616	0.00179553	3.71076	1.89172	up	1.38502	0.00203767	0.599591	-0.73795
Wafp004334	N-Feruloyltyramine 4'-glucoside	N-阿魏酰酪胺 4'-葡萄糖苷	Alkaloids	生物碱	Phenolamine	酚胺	C24H29NO9	476.2	177.05	475.1842	[M+H]+	1	-	-	6028127.255	5677217.227000001	4689838.762	4962180.943	6726190.187000001	3481248.047	8218190.527000001	7391123.7360000005	4081407.865	8114703.904	9920022.04	10365782.28	8547428.785	4078982.502	9131627.707	-	-	-	0.43525	0.0506317	insig	0.411793	0.481691	1.20101	0.264244	insig	0.810888	0.134318	1.44233	0.528401	insig	1.22731	0.0225152	1.8722	0.904732
Rfn03227	Pyr-phe-OH*	Pyr-phe-OH*	Amino acids and derivatives	氨基酸及其衍生物	Amino acids and derivatives	氨基酸及其衍生物	C14H16N2O4	277.12	120.08	276.111007	[M+H]+	1	21282-12-2	-	700517.54	782012.79	597087.5435	1481495.135	1576967.3590000002	890153.0545	1385916.642	1409855.0690000001	1392003.726	2628248.29	2539274.9269999997	2061566.67	2392700.412	1890961.47	2410085.086	-	-	-	0.184105	0.00508026	insig	1.34306	0.00509805	2.01372	1.00987	up	1.18395	0.0286535	1.72624	0.78763	insig	1.22781	0.0182747	1.83079	0.872467
Hmcp001829	Quercetin-3,7-Di-O-rhamnoside	槲皮素-3,7-二-O-鼠李糖苷	Flavonoids	黄酮	Flavonols	黄酮醇	C27H30O15	595.16	303.04	594.1585	[M+H]+	3	28638-13-3	-	562715.989	795616.2945	769536.267	150209.142	270631.9025	188842.30800000002	105368.75300000001	181575.68	394873.3865	144559.661	238361.35199999998	264730.644	180975.318	206281.7685	293254.4245	-	CM00590	MetMap116	0.00561801	0.958216	insig	1.16514	0.0140206	0.320423	-1.64195	down	0.0906794	0.912049	0.94989	-0.0741682	insig	0.16242	0.815857	1.06228	0.0871579
MWSmce482	beta-Asarone	细辛脑	Phenolic acids	酚酸类	Phenolic acids	酚酸类	C12H16O3	209.12	179.07	208.1099	[M+H]+	1	2883-98-9	C10430	2085150.217	1231800.783	1637604.4840000002	840249.7945	803755.2579999999	469367.4405	711032.7495	762772.311	695572.345	1083106.848	1184429.834	1203832.223	716045.3255	602992.327	707972.08	-	C10430	-	0.13853	0.00724756	insig	1.28363	0.0628544	0.437855	-1.19147	down	1.20966	0.00178464	1.60017	0.678224	insig	1.1732	0.0508515	1.64257	0.715958
Zahp011321	N-Isobutyl Decanamide	N-异丁基癸酰胺	Alkaloids	生物碱	Alkaloids	生物碱	C14H29NO	228.23	228.24	227.2249	[M+H]+	1	73785-31-6	-	89701145.55	93582501.42	98254815.09	90822077.12	91501869.03	86099499.55	152410264.3	152588438.3	159317253.0	104412972.1	104518436.7	103061355.3	118146684.6	117518124.9	113726542.2	-	-	-	1.48643	3.41464e-07	sig	1.3655	5.71713e-05	1.64921	0.721775	insig	1.22622	0.00138313	0.671941	-0.573594	insig	1.39961	0.00932617	1.16232	0.217002
Lcsp013328	linoleoyl ethanolamine	亚油酰乙醇胺	Lipids	脂质	LPE	溶血磷脂酰乙醇胺	C20H37NO2	324.29	62.06	323.2824	[M+H]+	2	68171-52-8	-	71815.432	105346.8505	179402.9785	173613.246	170145.8405	166126.3855	335582.4715	307894.9025	259193.80899999998	259636.824	276134.0915	224335.622	231644.9745	229588.603	192773.109	-	-	-	1.41322	0.00296151	sig	1.20115	0.0121912	2.53157	1.34003	up	0.806978	0.163173	0.842064	-0.247999	insig	1.37952	0.0298723	1.49074	0.576028
Lmtp006908	Dihydroisoalantolactone*	二氢异土木香内酯*	Terpenoids	萜类	Sesquiterpenoids	倍半萜	C15H22O2	235.1686	179.1063	234.162	[M+H]+	3	1856-58-2	-	1753482.5	4312354.255	4071133.3419999997	4570122.251	4636626.609	4436474.187	5745484.516	5218418.705	5139623.691000001	5692768.815	5376837.727000001	5490976.078	5078066.895	5038533.603	5127590.054	-	-	-	1.13036	0.00335504	sig	0.928082	0.128481	1.58859	0.66775	insig	0.430818	0.524986	1.02838	0.0403767	insig	1.41322	0.00182569	1.21383	0.279569
MWS1844	alpha-Amylcinnamaldehyde	α-戊基肉桂醛	Others	其它类	Aldehyde compounds	醛类化合物	C14H18O	203.14	129.07	202.1358	[M+H]+	3	122-40-7	C12288	215501.543	212575.7525	242137.6885	235611.8265	253064.63600000003	283780.3375	308342.605	254457.57	304552.6085	300229.4125	355923.5255	339253.6575	226286.6635	237213.63600000003	238706.84699999998	-	C12288	-	0.542148	0.0454854	insig	1.18806	0.0430894	1.29414	0.371995	insig	0.805732	0.149558	1.14764	0.198667	insig	1.24945	0.0276864	1.28862	0.365832
Wacyp04031	4-(2,4,6-Trihydroxybenzoyl)-3-Formyl-5-Hydroxybenzoic acid	4-(2,4,6-三羟基苯甲酰基)-3-甲酰基-5-羟基苯甲酸	Phenolic acids	酚酸类	Phenolic acids	酚酸类	C15H10O8	319.05	153.02	318.0376	[M+H]+	2	-	-	2770908.5110000004	3144547.707	2833293.377	1244980.858	1138785.638	688038.432	3222474.6760000004	4196255.63	3648029.422	1799597.0990000002	1377573.8930000002	1406178.264	2114006.351	2283379.903	2256863.985	-	-	-	1.44233	0.000212129	sig	1.10431	0.0958493	1.26495	0.339084	insig	1.19024	0.00705256	0.414155	-1.27176	down	1.04359	0.085541	1.49207	0.577316
PDP002625	Herbacetin 7-methyl ether 3-glucoside	草质素-7-甲醚-3-葡萄糖苷	Others	其它类	Others	其它	C22H22O12	479.12	317.07	478.1111261	[M+H]+	2	30484-94-7	-	5593059.552999999	7823645.359	6153624.391	4273368.9860000005	3862335.354	3999465.125	6762365.813999999	8238803.293	10046547.34	6695352.846	5138674.903	5212502.365	9224670.863	6853342.51	8198972.944	-	-	-	1.43084	0.00789588	sig	0.862365	0.199145	1.27988	0.356011	insig	0.981848	0.0879607	0.680562	-0.555201	insig	1.27011	0.0768029	1.40472	0.490284
Zbsp003857	3'-O-Methyltricetin-5-O-glucoside*	3'-O-甲基五羟黄酮-5-O-葡萄糖苷*	Flavonoids	黄酮	Flavones	黄酮	C22H22O12	479.12	317.06	478.1111	[M+H]+	2	-	-	5593059.552999999	7823645.359	6153624.391	4273368.9860000005	3862335.354	3999465.125	6762365.813999999	8238803.293	10046547.34	6695352.846	5138674.903	5212502.365	9224670.863	6853342.51	8198972.944	-	CM01072	MetMap120	1.43084	0.00789588	sig	0.862365	0.199145	1.27988	0.356011	insig	0.981848	0.0879607	0.680562	-0.555201	insig	1.27011	0.0768029	1.40472	0.490284
PD0954848	dimethoxycinnamoylhexose	二甲氧基肉桂酰己糖	Phenolic acids	酚酸类	Phenolic acids	酚酸类	C17H22O9	371.13	191.07	370.12638230000005	[M+H]+	2	-	-	1411740.466	2175744.39	2941520.11	1218846.7920000001	1227300.7820000001	1298046.818	2086021.321	2369700.3109999998	2258429.816	2116946.122	1720644.368	1817934.0969999998	2389441.613	3142679.15	1695548.5269999998	-	-	-	1.45648	0.000497119	sig	0.219248	0.902585	1.02836	0.0403419	insig	0.94605	0.0796272	0.842329	-0.247544	insig	1.37856	0.0288947	1.51048	0.595006
Qmyp101115	9-O-β-D-Glucoside of 3-hydroxy-7,8-didehydro-β-ionol*	9-O-β-D-葡萄糖苷3-羟基-7,8-二氢-β-紫罗兰醇*	Terpenoids	萜类	Sesquiterpenoids	倍半萜	C19H30O7	371.21	191.14	370.1992	[M+H]+	3	-	-	1411740.466	2175744.39	2941520.11	1218846.7920000001	1227300.7820000001	1298046.818	2086021.321	2369700.3109999998	2258429.816	2116946.122	1720644.368	1817934.0969999998	2389441.613	3142679.15	1695548.5269999998	-	-	-	1.45648	0.000497119	sig	0.219248	0.902585	1.02836	0.0403419	insig	0.94605	0.0796272	0.842329	-0.247544	insig	1.37856	0.0288947	1.51048	0.595006
Lmqp003887	Kaempferol-3-O-xylosyl(1→2)glucoside	山柰酚-3-O-木糖基(1→2)葡萄糖苷	Flavonoids	黄酮	Flavonols	黄酮醇	C26H28O15	581.15	287.05	580.1428	[M+H]+	3	-	-	912677.9045	903671.993	715324.9125	1238609.7920000001	1174629.557	1192379.494	612977.444	761798.6235	529094.1635	1432077.324	1201447.478	1339519.639	1231630.788	1350509.7040000001	1046291.936	-	CM00484	MetMap113	1.18447	0.000280353	sig	1.01552	0.0893488	0.75202	-0.411157	insig	1.17265	0.00195096	2.08683	1.06131	up	0.957134	0.203097	1.1019	0.139998
mws0636	L-Phenylalanyl-L-phenylalanine	L-苯丙氨酰-L-苯丙氨酸	Amino acids and derivatives	氨基酸及其衍生物	Amino acids and derivatives	氨基酸及其衍生物	C18H20N2O3	313.15	166.09	312.1474	[M+H]+	1	2577-40-4	-	240631.6375	213491.01899999997	301555.911	769864.6465	715266.5385	671774.3709999999	343413.982	335167.493	345665.4135	805962.298	708212.3255	754820.7625	426875.8245	578511.6755	606666.0425	-	-	-	1.27421	2.61823e-05	sig	1.15395	0.0730849	1.3554	0.438719	insig	1.22416	0.00419678	2.21528	1.14749	up	0.612274	0.403418	1.05197	0.0730907
Hmzp003994	Pedaliin*	胡麻素-6-O-葡萄糖苷*	Flavonoids	黄酮	Flavones	黄酮	C22H22O12	479.12	317.08	478.1111	[M+H]+	2	22860-72-6	-	5593059.552999999	7823645.359	6153624.391	4273368.9860000005	3862335.354	3999465.125	6762365.813999999	8238803.293	10046547.34	6695352.846	5138674.903	5212502.365	9224670.863	6853342.51	8198972.944	-	CM00897	MetMap110	1.43084	0.00789588	sig	0.862365	0.199145	1.27988	0.356011	insig	0.981848	0.0879607	0.680562	-0.555201	insig	1.27011	0.0768029	1.40472	0.490284
NK10246260	4-Hydroxy-2-quinolone	2,4-二羟基喹啉	Alkaloids	生物碱	Quinoline alkaloids	喹啉类生物碱	C9H7NO2	162.06	116.05	161.0477	[M+H]+	2	86-95-3	C16716	198838.0545	112342.87800000001	209019.91199999998	2473472.586	2631549.938	1619751.7580000001	530085.2925	666113.9575	396786.36600000004	3579557.472	2545005.671	2667518.017	2675323.636	2121680.723	2272723.174	ko00996	C16716	-	1.15991	0.00179746	sig	1.25853	0.0309229	3.06225	1.61459	up	1.20257	0.0141121	5.51925	2.46447	up	0.866169	0.203002	1.30742	0.386719
PDP242583	7-(hydroxymethyl)-2,3,3a,4,5,7a-hexahydro-1H-inden-4-ol	7-（羟甲基）-2,3,3a，4,5,7a-六氢-1H-茚-4-醇	Terpenoids	萜类	Monoterpenoids	倍萜	C10H16O2	169.12	81.07	168.11502980000003	[M+H]+	2	-	-	1704319.09	1168466.793	1655320.369	760314.2309999999	1060063.365	931193.3620000001	1685700.13	1856941.6819999998	1799622.773	644562.986	834867.7935	511487.1435	995851.57	1295600.252	1159440.947	-	-	-	0.952894	0.000141898	insig	0.801134	0.249422	1.1798	0.238544	insig	1.18213	0.00168787	0.372673	-1.42402	down	1.00755	0.118765	0.723557	-0.466822
MWSHY0199	Quercetin-3-O-(6''-O-galloyl)galactoside	槲皮素-3-O-(6''-O-没食子酰)半乳糖苷	Flavonoids	黄酮	Flavonols	黄酮醇	C28H24O16	617.11	303.05	616.1064	[M+H]+	3	53171-28-1	-	289935.1145	300105.409	233484.8475	265106.5155	127162.1765	105771.925	305618.869	431655.9	412838.508	451815.5475	293207.108	363285.771	446794.8615	328393.7985	336423.155	-	-	-	1.16045	0.0251958	sig	1.06738	0.0905067	1.39657	0.481891	insig	0.151888	0.829084	0.963652	-0.0534165	insig	1.17959	0.0403161	2.22534	1.15402
pmp001251	LysoPC 18:2(2n isomer)	溶血磷脂酰胆碱 18:2(2n异构)	Lipids	脂质	LPC	溶血磷脂酰胆碱	C26H50NO7P	520.34	184.07	519.3325	[M+H]+	1	-	-	2422683.465	2517340.341	2899075.377	1006339.462	1005150.7309999999	966933.9305	1376911.3059999999	1580104.1269999999	1280184.996	1232783.683	1306767.393	1154736.11	2136759.53	1914710.281	1863546.2959999999	-	-	-	1.40615	0.00610438	sig	1.32941	0.00427243	0.540521	-0.887577	insig	0.844122	0.166215	0.87187	-0.197815	insig	1.36407	0.0246211	1.24035	0.310747
Lmzp009151	Lepadin D	Lepadin D	Alkaloids	生物碱	Quinoline alkaloids	喹啉类生物碱	C18H35NO2	298.27	141.13	297.2668	[M+H]+	3	-	-	288857.8485	262935.4805	270093.363	210600.83399999997	245668.2895	206417.9595	354031.0415	459422.848	347469.0045	232365.09399999998	259903.6485	243153.045	291448.5245	227115.2085	320140.6155	-	-	-	1.35797	0.00410906	sig	1.20043	0.0834675	1.41251	0.498261	insig	1.13132	0.0536633	0.63348	-0.658628	insig	0.925027	0.188802	1.10976	0.150244
Lhnp111728	Massoniresinol; Vladinol A	马尾松树脂醇	Lignans and Coumarins	木脂素和香豆素	Lignans	木脂素	C20H24O8	393.1531	151.0391	392.1471	[M+H]+	3	96087-10-4	-	303220.6765	328462.5985	386998.18	141881.3575	267539.2345	171983.734	242861.1825	326779.5015	329110.33	332006.7345	296295.953	329661.755	264654.228	238378.3375	251295.35100000002	-	-	-	0.995691	0.0401599	insig	0.64139	0.349612	0.882269	-0.18071	insig	0.394163	0.570751	1.06588	0.0920506	insig	1.17638	0.0695613	1.64767	0.72043
PDP002602	6-Hydroxykaempferol 3-glucoside*	6-羟基山奈酚-3-葡萄糖苷*	Flavonoids	黄酮	Flavones	黄酮	C21H20O12	465.1	303.05	464.0954761	[M+H]+	2	-	-	43296430.42	44709017.23	41726040.4	19124935.67	26720921.57	19287768.93	64691013.21	62801816.1	47981855.71	61868812.2	59539285.04	63950926.47	52533672.29	50013777.24	68692817.87	-	-	-	1.25269	0.000307161	sig	1.14665	0.0983546	1.3526	0.435734	insig	0.379059	0.600296	1.05633	0.0790594	insig	1.41516	0.000788465	2.84583	1.50885
Qmjp080407	14(15)-Bisnor-13-oxolabd-8(17),11(E)-dien-19-oic acid	14(15)-双去甲基-13-氧化半日花烷-8(17),11(E)-二烯-19-酸	Terpenoids	萜类	Sesquiterpenoids	倍半萜	C18H26O3	291.19	233.16	290.1882	[M+H]+	1	-	-	1104288.097	675997.5885	868771.543	680547.12	651245.0805	623767.12	1483878.7130000002	1135132.047	1403391.116	770034.9635	700463.2115	731627.3255	771241.2779999999	746818.3005	934460.618	-	-	-	1.40046	0.000453978	sig	1.09637	0.0494955	1.51843	0.602578	insig	1.18164	0.0254481	0.547465	-0.869161	insig	1.22516	0.0359074	1.12608	0.171315
MWStz602	Quercetagetin-7-O-glucoside(Quercetagitrin)*	槲皮万寿菊素-7-O-葡萄糖苷(万寿菊苷)*	Flavonoids	黄酮	Flavonols	黄酮醇	C21H20O13	481.1	319.05	480.0904	[M+H]+	2	548-75-4	-	4903857.9	4521528.252	4393142.134	2413811.721	3042520.973	2707054.2060000002	2571172.358	2969190.383	3689561.3510000003	3404019.957	3508547.113	3455298.6380000003	3551663.738	3563264.413	4106935.6939999997	-	-	-	0.524434	0.1333	insig	1.21346	0.0269396	0.667938	-0.582213	insig	0.636492	0.366057	1.12329	0.167728	insig	1.26614	0.0525167	1.27004	0.344879
pmb0108	Feruloyl syringic acid	阿魏酰丁香酸	Phenolic acids	酚酸类	Phenolic acids	酚酸类	C19H18O8	375.11	137.1	374.1002	[M+H]+	3	-	-	438812.945	619886.8929999999	436432.9215	470020.5465	423473.9895	453499.0275	648021.698	815226.797	739795.9095	756068.699	749956.168	904117.186	772210.2309999999	785349.4755	877976.5945	-	CM020545	MetMap156	1.15553	0.00197412	sig	1.14105	0.0409868	1.47348	0.559225	insig	0.550831	0.378969	1.09401	0.12962	insig	1.40709	0.0145981	1.78928	0.839375
Sadp005010	8-Methyltheophylline	8-甲基茶碱	Alkaloids	生物碱	Alkaloids	生物碱	C8H10N4O2	195.09	138.07	194.0803756	[M+H]+	1	830-65-9	-	2672604.52	2677380.0930000003	5823233.95	11072069.49	2546973.0069999998	2203876.0330000003	2172790.193	1531445.7030000002	2037836.9980000001	8350660.717	10668390.34	9976720.835	6077622.76	6587946.456	5337309.347	-	-	-	0.582833	0.0511916	insig	1.00963	0.223854	0.513914	-0.960401	insig	1.21443	0.0048621	5.0497	2.3362	up	0.936527	0.266572	1.83252	0.873827
mws2218	Caffeine	咖啡碱	Alkaloids	生物碱	Alkaloids	生物碱	C8H10N4O2	195.09	83.06	194.0804	[M+H]+	2	58-08-2	C07481	170818.812	143247.5575	248244.1695	481965.1785	127683.022	141875.7095	224246.53399999999	241830.612	275259.619	894023.343	692693.005	698641.67	432865.62700000004	417693.977	539099.1355	ko00232,ko01100,ko01110	C07481	-	0.169003	0.00494171	insig	0.900108	0.189342	1.31838	0.398762	insig	1.2098	0.0127906	3.08275	1.62422	up	1.20228	0.0282117	3.04097	1.60453
Zblp004317	3-(2-oxopropyl)-3-hydroxyindolin-2-one	3-(2-氧丙基)-3-羟基吲哚-2-酮	Alkaloids	生物碱	Plumerane	吲哚类生物碱	C11H11NO3	206.08	120.09	205.0739	[M+H]+	1	-	-	24476612.34	21895295.07	23763728.71	27661778.25	29262523.62	27139178.23	9279365.332999999	9845176.621	8088559.159	22904161.65	23239879.9	19734923.84	28360498.88	28629758.75	32749267.34	-	-	-	1.45112	8.13983e-06	sig	1.36211	0.000240908	0.388007	-1.36585	down	1.21106	0.00242017	2.42085	1.27552	up	1.31127	0.015832	0.783681	-0.351661
Yalp008047	Methyl 12-phenyldodecanoate	12-苯基十二酸甲酯	Lipids	脂质	Free fatty acids	游离脂肪酸	C19H30O2	291.23	93.07	290.2246	[M+H]+	1	38795-65-2	-	259444.496	182963.111	307403.9735	132969.8485	173051.767	191042.7555	265608.227	251322.0675	242525.8515	71276.4825	72001.205	64262.5675	695263.0915	738850.418	703233.007	-	-	-	0.496322	6.04486e-05	insig	0.15121	0.937979	1.01286	0.0184386	insig	1.22694	0.000399684	0.273275	-1.87158	down	1.39787	0.0281201	0.417532	-1.26004
MWSHC20102	3-Hydroxy-1-(4-Hydroxy-3-Methoxyphenyl)Propan-1-One	3-羟基-1-(4-羟基-3-甲氧基苯基)丙烷-1-酮	Others	其它类	Ketone compounds	酮类化合物	C10H12O4	197.08	151.04	196.0736	[M+H]+	3	2196-18-1	-	3919112.146	3742456.807	3490637.808	4272090.022	3092992.883	3429350.397	9965374.258	9863117.432	10079844.9	9456067.131000001	8693019.552000001	7573234.337	6563490.348999999	5185720.563	6574357.069	-	-	-	1.39633	4.8936e-05	sig	1.37235	2.78565e-05	2.68183	1.42322	up	0.941687	0.123516	0.860039	-0.217527	insig	1.3989	0.0029129	2.38292	1.25273
Hmgp003163	3,3',5,7-Tetrahydroxy-4',6-Dimethoxyflavone; (Laciniatin)*	3,3',5,7-四羟基-4',6-二甲氧基黄酮*	Flavonoids	黄酮	Flavonols	黄酮醇	C17H14O8	347.08	332.05	346.0689	[M+H]+	3	74161-28-7	-	78238.594	91808.62800000001	57686.4565	27662.8125	60246.045	53548.8915	153404.4055	125693.766	142057.4185	119982.1055	143674.3995	86141.569	79159.8655	95017.4265	80568.2325	-	-	-	1.29735	0.00398306	sig	1.24537	0.00807759	1.84933	0.887006	insig	0.65929	0.292786	0.830567	-0.267831	insig	1.23779	0.0327094	2.47281	1.30615
Hmhp010886	Sarisan	细辛素	Others	其它类	Others	其它	C11H12O3	193.08	133.06	192.0786	[M+H]+	3	18607-93-7	C10493	82546.93	247317.7305	285547.7045	156960.633	96903.38900000001	139875.5015	252976.5415	218127.2375	209584.2925	93324.494	127106.7065	146177.5635	202284.4615	214170.234	195443.56399999998	-	C10493	-	1.06809	0.00574325	sig	0.379143	0.762727	1.10607	0.14544	insig	1.11894	0.00721835	0.538586	-0.892753	insig	0.249135	0.721689	0.931095	-0.103
Lmmp003903	Kaempferol-3-O-(2''-O-acetyl)glucoside	山柰酚-3-O-(2''-O-乙酰)葡萄糖苷	Flavonoids	黄酮	Flavonols	黄酮醇	C23H22O12	491.12	287.05	490.1111	[M+H]+	3	-	-	169717.962	388224.23	136419.1655	251745.92	573766.5195	375897.50299999997	783266.1579999999	1019012.267	718364.318	327671.622	352124.96200000006	311294.8285	333583.0235	189635.3465	205844.049	-	CM00472	MetMap113	1.07519	0.0062783	sig	1.23821	0.00768056	3.63016	1.86003	up	1.19584	0.0288985	0.39319	-1.3467	down	0.396605	0.533428	0.82494	-0.277638
WapTKC002297	1,6-Dihydroxy-2,7(19),10,14-Phytatetraen-13-one*	1,6-Dihydroxy-2,7(19),10,14-Phytatetraen-13-one*	Terpenoids	萜类	Ditepenoids	二萜	C20H32O3	321.24	179.14	320.23514489999997	[M+H]+	1	79404-59-4	-	26040.389	47774.612	46812.452000000005	106982.6925	76550.2155	102306.0845	27044.0715	34760.7285	42055.51	68324.064	56763.10400000001	59887.3615	65412.100999999995	51946.58900000001	45901.6785	-	-	-	1.44778	0.00152837	sig	0.362886	0.545172	0.861001	-0.215914	insig	1.11253	0.00923271	1.78099	0.832682	insig	1.26549	0.0571915	0.647128	-0.627876
MW0168670	9,12-Octadecadiynoic Acid*	9,12-十八碳二烯酸*	Lipids	脂质	Free fatty acids	游离脂肪酸	C18H28O2	277.22	93.07	276.20893019999994	[M+H]+	3	2012-14-8	-	6509441.324	6370225.419	7367531.161	21416049.64	22324531.74	21968077.16	3723522.765	3591533.534	4400371.614	39304529.75	39461618.53	39087736.08	38799409.5	36998887.35	39316254.29	-	-	-	1.10419	9.79987e-11	sig	1.32405	0.00245052	0.57862	-0.789313	insig	1.2281	3.04956e-06	10.0597	3.33052	up	1.44533	2.99345e-05	1.79358	0.842844
Wcgp010223	3-(Cyclohexen-1-yl)-2-hydroxy-4a,5-dimethyl-2,3,4,5,6,7,8,8a-octahydronaphthalen-1-one	3-(Cyclohexen-1-yl)-2-hydroxy-4a,5-dimethyl-2,3,4,5,6,7,8,8a-octahydronaphthalen-1-one	Others	其它类	Others	其它	C18H28O2	277.22	93.07	276.2089	[M+H]+	3	-	-	6509441.324	6370225.419	7367531.161	21416049.64	22324531.74	21968077.16	3723522.765	3591533.534	4400371.614	39304529.75	39461618.53	39087736.08	38799409.5	36998887.35	39316254.29	-	-	-	1.10419	9.79987e-11	sig	1.32405	0.00245052	0.57862	-0.789313	insig	1.2281	3.04956e-06	10.0597	3.33052	up	1.44533	2.99345e-05	1.79358	0.842844
Zbkp004942	Dodecanamide	十二酰胺	Alkaloids	生物碱	Alkaloids	生物碱	C12H25NO	200.2	88.07	199.1936	[M+H]+	1	-	C13831	23123161.05	33548594.9	32271673.6	41770424.5	42857784.34	42776044.2	64550010.69	61921398.26	61095856.94	61693002.78	64464707.58	64052728.34	48558329.29	50815536.97	50960376.61	-	C13831	-	1.29877	2.59042e-06	sig	1.31175	0.00579526	2.10884	1.07645	up	0.382468	0.55154	1.01409	0.0201884	insig	1.44195	0.000434499	1.49297	0.578183
PD0296445	2-(4-Methoxybenzylidene)imino-2-deoxy-D-glucopyranose	2-(4-甲氧基亚苄基)亚氨基-2-脱氧-D-吡喃葡萄糖	Alkaloids	生物碱	Alkaloids	生物碱	C14H19NO6	298.13	136.06	297.1212373	[M+H]+	2	-	-	48581137.26	48762354.49	40713761.41	67295769.42	63668601.37	61385622.2	61232635.87	61447995.59	61383100.86	105116077.2	83805830.49	86902592.67	70545616.26	55215850.96	64804315.99	-	-	-	0.138705	0.00282985	insig	1.27394	0.0285918	1.33324	0.414939	insig	1.16024	0.0441205	1.49853	0.583545	insig	1.33278	0.0450816	1.43397	0.520017
Smhp011040	ageconyflavone B	胜红蓟黄酮 B	Flavonoids	黄酮	Flavones	黄酮	C19H18O7	359.11	298.08	358.1053	[M+H]+	3	-	-	124322.7385	131464.3365	143437.055	147751.6885	197044.5	173398.01100000003	157831.475	159659.495	152166.0215	261704.05399999997	219088.75699999998	273275.4545	199217.0685	240236.704	205634.961	-	CM00956	MetMap121	0.25491	0.00387288	insig	1.21037	0.0375459	1.17642	0.234409	insig	1.17965	0.0270403	1.60557	0.683088	insig	1.25729	0.0233483	1.45518	0.541202
pmd0130	LysoPC 14:0	溶血磷脂酰胆碱 14:0	Lipids	脂质	LPC	溶血磷脂酰胆碱	C22H46NO7P	468.31	184.07	467.3012	[M+H]+	1	20559-16-4	-	654408.4095	460258.4715	691777.4725	428307.135	431580.357	361802.9645	620501.475	582670.9955	604011.9315	711700.1435	627540.1375	620748.3895	775407.935	785772.459	925486.6209999999	-	-	-	1.15308	0.000536393	sig	0.0825541	0.997585	1.00041	0.00059091	insig	0.789668	0.217141	1.08455	0.117102	insig	1.38356	0.00327872	1.60433	0.681967
WapTKC179389	8-(5-Hydroxy-2,6,6-Trimethylcyclohex-2-En-1-Yl)-6-Methyloct-5-En-2-one	8-(5-Hydroxy-2,6,6-Trimethylcyclohex-2-En-1-Yl)-6-Methyloct-5-En-2-one	Terpenoids	萜类	Sesquiterpenoids	倍半萜	C18H30O2	279.23	81.07	278.2245802	[M+H]+	1	-	-	1403885.573	3009661.088	3563881.941	7774001.262999999	7932989.234	7550936.7020000005	3781653.068	3303893.395	3769691.275	11605660.1	11968513.05	12547006.34	8219860.501	8228042.017000001	7340745.172	-	-	-	0.96145	2.48203e-07	insig	0.752526	0.274249	1.36074	0.444396	insig	1.22566	7.4357e-05	3.32753	1.73445	up	1.43556	0.00137497	1.55307	0.635122
MWSHC2067	3,4-Dihydroxybenzaldehyde	原儿茶醛	Others	其它类	Aldehyde compounds	醛类化合物	C7H6O3	139.04	65.04	138.0317	[M+H]+	3	139-85-5	C16700	286198.093	286529.3885	358594.311	1021775.537	1415172.332	1310901.634	354732.652	467119.1195	304337.9945	1804526.69	1777587.86	1665632.469	1292083.386	1201319.1709999999	1322678.967	ko00950	C16700	-	1.12016	4.60053e-05	sig	0.719037	0.315329	1.20924	0.274098	insig	1.21355	3.177e-05	4.65974	2.22025	up	1.24871	0.0387247	1.4002	0.485635
Lcsp002236	Pro-Glu-Ile	脯氨酰-谷氨酰-异亮氨酸	Amino acids and derivatives	氨基酸及其衍生物	Amino acids and derivatives	氨基酸及其衍生物	C16H27N3O6	358.2	70.07	357.19	[M+H]+	2	-	-	292476.4645	250818.9175	202479.456	1550487.382	913846.703	1262205.1709999999	285846.6525	317219.523	353204.99600000004	884286.4615	1069600.219	1286292.942	828242.687	988852.7575	726503.9759999999	-	-	-	1.34864	0.00442512	sig	0.994214	0.102293	1.28225	0.35868	insig	1.20483	0.0201237	3.38835	1.76058	up	0.469761	0.504838	0.869488	-0.201763
Hmhp005846	Tenaxin I*	韧黄芩素 I*	Flavonoids	黄酮	Flavones	黄酮	C18H16O7	345.09	330.07	344.0896	[M+H]+	3	86926-52-5	-	478550.9025	518883.2105	501128.344	400635.7435	404276.5375	383602.0295	488041.17600000004	515644.755	516175.914	814180.546	752972.694	665191.3545	584622.719	581243.807	486436.6055	-	-	-	0.587621	0.000209605	insig	0.320471	0.660122	1.01421	0.020361	insig	1.17028	0.0271419	1.46878	0.55462	insig	1.42045	0.0136096	1.87826	0.9094
Zmhp004065	7,8-Dihydroxy-5,6,4'-trimethoxyflavone*	7,8-二羟基-5,6,4'-三甲氧基黄酮*	Flavonoids	黄酮	Flavones	黄酮	C18H16O7	345.1	330.07	344.0896	[M+H]+	3	-	-	478550.9025	518883.2105	501128.344	400635.7435	404276.5375	383602.0295	488041.17600000004	515644.755	516175.914	814180.546	752972.694	665191.3545	584622.719	581243.807	486436.6055	-	CM01064	MetMap120	0.587621	0.000209605	insig	0.320471	0.660122	1.01421	0.020361	insig	1.17028	0.0271419	1.46878	0.55462	insig	1.42045	0.0136096	1.87826	0.9094
MW0150848	His-Asn-Cys	组氨酸-天门冬酰氨-半胱氨酸	Amino acids and derivatives	氨基酸及其衍生物	Amino acids and derivatives	氨基酸及其衍生物	C13H20N6O5S1	373.13	147.04	372.12158860000005	[M+H]+	3	-	-	538507.1385	437427.331	574188.8615	686670.5635	699161.84	523169.961	347883.2255	334701.25399999996	241200.77	678605.2235	664474.073	795498.305	680546.3035	678448.391	433624.3285	-	-	-	1.15317	0.00155631	sig	1.20965	0.0182059	0.595943	-0.746754	insig	1.17634	0.00192209	2.31502	1.21102	up	0.68663	0.342527	1.12026	0.163833
mws0677	N-Acetylserotonin	N-乙酰-5-羟基色胺	Alkaloids	生物碱	Plumerane	吲哚类生物碱	C12H14N2O2	219.11	160.08	218.1055	[M+H]+	3	1210-83-9	C00978	727502.348	620366.9025	592054.2905	1900580.299	2090352.4	1839887.822	803304.6985	851141.0795	779743.5759999999	3248208.392	2636620.215	2801912.7569999998	1680880.946	1558299.1909999999	1934421.381	ko00380,ko01100,ko01110	C00978	-	1.02531	4.29062e-05	sig	1.18741	0.0384158	1.25479	0.327442	insig	1.22307	0.00700191	3.56864	1.83537	up	1.35788	0.0222802	1.4898	0.575116
Lcsp003873	Leu-Ala-Ile	L-亮氨酸-L-丙氨酸-L-异亮氨酸	Amino acids and derivatives	氨基酸及其衍生物	Amino acids and derivatives	氨基酸及其衍生物	C15H29N3O4	316.22	86.1	315.2158	[M+H]+	2	-	-	836851.4090000001	1014805.8309999999	1037870.377	946852.1095	915322.7735	1058544.222	792338.196	540988.0665	458524.186	1227521.289	1044203.475	1286646.744	1026122.7009999999	813908.412	1154852.362	-	-	-	0.975751	0.00431616	insig	1.12626	0.0462206	0.620119	-0.689383	insig	1.10406	0.0112325	1.98586	0.989767	insig	1.13521	0.0808209	1.21832	0.284894
Lcfp060275	N-Acetyltyramine	N-乙酰基酪胺	Amino acids and derivatives	氨基酸及其衍生物	Amino acids and derivatives	氨基酸及其衍生物	C10H13NO2	180.1	121.07	179.0946	[M+H]+	2	1202-66-0	-	288385.9795	310200.3465	218413.935	244137.28399999999	254724.6225	186588.543	347012.722	347095.842	411839.684	401988.649	398475.049	377306.334	447788.6655	250206.794	371402.638	-	-	-	1.16804	0.00134071	sig	1.08601	0.0551222	1.35367	0.436875	insig	0.589112	0.386695	1.06494	0.090774	insig	1.36034	0.00935882	1.71824	0.780934
MWStz460	Ombuin	商陆素; 3,5 ,3'-三羟基-7,4'-二甲氧基黄酮	Flavonoids	黄酮	Flavonols	黄酮醇	C17H14O7	331.08	316.06	330.074	[M+H]+	1	529-40-8	-	358718.3115	503216.6465	497163.9515	1032514.8990000001	1164611.467	1023193.692	596980.074	493397.302	558171.8955	955371.4040000001	883187.935	1264845.574	886136.0475	949812.18	795115.2755	-	-	-	1.29861	0.00440242	sig	0.866689	0.1726	1.21297	0.278547	insig	1.14465	0.0460796	1.88251	0.912655	insig	0.291039	0.779642	0.963695	-0.0533521
Hmmp007513	5,7-Dihydroxy-6,3',4',5'-tetramethoxyflavone (Arteanoflavone)*	5,7-二羟基-6,3',4',5'-四甲氧基黄酮*	Flavonoids	黄酮	Flavones	黄酮	C19H18O8	375.11	345.06	374.1002	[M+H]+	3	68710-17-8	-	81355.24	87684.4355	48598.804000000004	56699.475	66901.2825	64336.078	85444.2715	51180.3125	56985.1435	165045.7225	143927.3685	103326.5685	91727.8975	40786.7235	62282.0855	-	CM01089	MetMap120	0.00560502	0.00778389	insig	0.303073	0.645136	0.889593	-0.168782	insig	1.07847	0.0359138	2.12954	1.09054	up	1.35171	0.0503657	2.19382	1.13345
PDP114864	10-Oxo-11,15-phytodienoic acid	10-Oxo-11,15-phytodienoic acid	Others	其它类	Others	其它	C18H28O3	293.21	149.1	292.2038448	[M+H]+	1	-	-	321425.859	355648.061	337036.686	1235599.895	1046001.9029999999	1064028.575	382661.595	395452.3725	423266.6765	2314664.372	2454657.466	2453131.3959999997	1111370.956	998597.3485	1099007.045	-	-	-	0.872137	1.86678e-07	insig	1.23454	0.017058	1.18466	0.244478	insig	1.22892	0.000254109	6.01179	2.5878	up	1.43109	0.00011036	2.15877	1.11021
PDP151614	6-Hydroxyluteolin 7-rhamnoside	6-羟基木犀草素-7-鼠李糖苷	Flavonoids	黄酮	Flavones	黄酮	C21H20O11	449.11	303.05	448.1005615	[M+H]+	1	-	-	15899590.12	15868539.61	13173082.19	7100405.107999999	13183892.78	11050213.39	27144949.13	18924865.33	21842238.1	15078337.25	16341152.96	17091591.82	17628663.33	16581733.68	23250420.91	-	-	-	1.34614	0.0080146	sig	1.17918	0.0717277	1.51113	0.595629	insig	1.01708	0.107652	0.714322	-0.485353	insig	1.12899	0.0726619	1.54817	0.630562
pmb0302	2-Aminoethylphosphonate	2-氨基乙基磷酸酯	Others	其它类	Others	其它	C2H8NO3P	126.03	96.97	125.0242	[M+H]+	3	2041-14-7	C03557	741990.9945	680975.675	708717.7220000001	724499.9670000001	707478.86	590304.0015	510645.1905	533409.897	666722.5795	463970.9295	348080.422	385045.362	583708.502	616997.6575	490712.48299999995	ko00440,ko01100,ko02010	C03557	-	0.419678	0.0100842	insig	1.09304	0.0886287	0.802547	-0.317342	insig	1.02609	0.0513446	0.699738	-0.515113	insig	1.34208	0.00798854	0.591953	-0.756445
Cmsp004086	Dihydrokaempferide	二氢山柰素	Flavonoids	黄酮	Flavanonols	二氢黄酮醇	C16H14O6	303.09	229.08	302.079	[M+H]+	3	137225-59-3	-	130485819.0	118220910.4	121544563.2	81601289.58	92997696.45	57616440.72	174334720.8	158085630.0	130470815.8	138912080.9	115091587.3	127427618.2	141140389.2	127330200.1	148373981.2	-	CM00456	MetMap114	1.34735	0.00525301	sig	1.05791	0.128418	1.25021	0.322168	insig	0.841409	0.15655	0.824019	-0.27925	insig	1.2422	0.021635	1.64258	0.715959
PDP004292	6-Hydroxyluteolin 6-rhamnoside	6-羟基木犀草素-6-鼠李糖苷	Flavonoids	黄酮	Flavones	黄酮	C21H20O11	449.11	303.05	448.1005615	[M+H]+	2	-	-	10633944.42	9304346.585	6485781.312000001	6106300.656	5721446.197000001	3735791.9080000003	12324942.26	8540924.802000001	8219756.708	5261346.64	5629824.075	6467423.887999999	8597988.781	5622027.933999999	9610849.397	-	-	-	1.23607	0.0234756	sig	0.339798	0.64772	1.10072	0.138453	insig	1.0697	0.0884596	0.59681	-0.744656	insig	0.519059	0.518535	1.11534	0.15748
Lhcp120314	7-H-9(10)-ene-11,12-Epoxy-8-oxoeremophilane*	7-H-9(10)-烯-11,12-环氧-8-氧化里莫芬烷*	Terpenoids	萜类	Sesquiterpenoids	倍半萜	C15H22O2	235.17	179.11	234.162	[M+H]+	3	-	-	1640984.823	4444461.602	4073484.642	4427595.156	4481192.699	4688667.299	5469131.663	5148091.938	5446786.107999999	5489349.876	5529377.686000001	5409391.92	5407417.116	5303363.858	5032908.317	-	-	-	1.19502	0.000273512	sig	0.893977	0.15279	1.58127	0.661083	insig	0.595653	0.363653	1.02267	0.0323353	insig	1.41987	0.00243632	1.20818	0.272831
Zahp007439	3,4-Methylenedioxycinnamaldehyde	3,4-亚甲基二氧肉桂醛	Others	其它类	Aldehyde compounds	醛类化合物	C10H8O3	177.05	149.02	176.0473	[M+H]+	1	58095-77-5	-	2356800.339	1881530.341	1806037.43	1764048.2659999998	1590755.986	1592296.9	2288184.38	2326326.469	2290854.85	2001858.815	1962197.6909999999	1910299.497	1384209.1469999999	1316665.332	1445284.3930000002	-	-	-	1.5027	5.29935e-05	sig	0.88921	0.237423	1.14245	0.192126	insig	1.21038	0.00175356	0.850694	-0.233287	insig	1.33024	0.0190634	1.18743	0.247847
Lmjp006246	9-Methoxy-alpha-lapachone	9-甲氧基-α-拉帕醌	Quinones	醌类	Quinones	醌类	C16H16O4	273.11	189.06	272.1049	[M+H]+	3	35241-80-6	C10372	261691.4315	186154.8675	175179.2225	161388.6475	161002.4995	176176.08899999998	292540.2885	293667.372	279693.17100000003	205811.9815	195202.75600000002	171194.402	240905.3595	269115.2015	229367.3955	-	C10372	-	1.43759	4.1012e-05	sig	1.11216	0.0929935	1.38983	0.474911	insig	1.1864	0.00442242	0.660825	-0.597659	insig	1.06816	0.123262	1.14771	0.198754
Yamp012546	(6S,6aS)-9,11-diphenoxy-6,6a-diphenyl-2,3,5,5a,6,6a,11b,11c,12,12a-decahydro-1H-benzofuro[2',3':4,5]cyclopenta[1,2-d]pyrrolo[1,2-a]pyrimidin-5-ol	(6S,6aS)-9,11-diphenoxy-6,6a-diphenyl-2,3,5,5a,6,6a,11b,11c,12,12a-decahydro-1H-benzofuro[2',3':4,5]cyclopenta[1,2-d]pyrrolo[1,2-a]pyrimidin-5-ol	Alkaloids	生物碱	Alkaloids	生物碱	C40H36N2O4	609.27	591.26	608.2675	[M+H]+	3	-	-	1519491.856	1429352.8090000001	1074439.845	3462805.667	6952050.004	7034164.744	1940618.678	2309308.482	2143121.422	8426349.867999999	8105716.356000001	8144860.766	2471944.292	2408144.986	901875.0025	-	-	-	1.00201	0.00219313	sig	1.23079	0.0116251	1.58901	0.66813	insig	1.22629	2.07726e-06	3.85996	1.94859	up	0.934791	0.176382	1.41423	0.500017
Latp007436	Normelanothyrsin A*	Normelanothyrsin A*	Terpenoids	萜类	Sesquiterpenoids	倍半萜	C18H26O3	291.19	151.07	290.1877	[M+H]+	3	-	-	10002336.21	9036133.304	9340019.507000001	5898500.893999999	6219249.512	6040841.767000001	12474605.54	12457779.14	13143021.89	7484829.778	7165521.035	7033459.296	9818055.977	9197098.998	9728959.292000001	-	-	-	1.47097	2.30953e-07	sig	1.33914	0.00111834	1.3417	0.424062	insig	1.22481	0.000141826	0.569496	-0.812241	insig	1.3971	0.00303045	1.19413	0.255966
Smgp005565	Cinchonain 1a	金鸡纳素 Ia	Flavonoids	黄酮	Flavanols	黄烷醇类	C24H20O9	453.11	343.08	452.1107	[M+H]+	3	85022-69-1	C10217	4831868.085	5210563.823	5815952.199	5405802.642000001	5902831.129	5671307.261	7805103.966	8261022.491	6223388.294	9310772.008	9784990.337000001	8960639.822	3824290.85	3536719.889	3585245.666	-	C10217	-	0.754929	0.00166862	insig	1.17481	0.0556916	1.40554	0.491119	insig	0.978023	0.0745515	1.25873	0.331965	insig	1.43236	0.000584999	1.65233	0.724499
Wahp006114	Tri-p-coumaroyl Spermidine*	三对香豆酰亚精胺*	Alkaloids	生物碱	Phenolamine	酚胺	C34H37N3O6	584.28	438.24	583.2677	[M+H]+	1	-	-	1263157.737	1204228.11	1564530.4819999998	3094080.526	2912313.1119999997	3608043.0160000003	1161091.861	1246475.22	1437266.915	3240525.039	4075314.084	3737219.309	3258271.9110000003	2631376.9359999998	2814943.4439999997	-	-	-	1.21034	0.000250822	sig	0.296165	0.677348	0.9536	-0.0685444	insig	1.21177	0.00559176	2.87478	1.52345	up	0.870607	0.209514	1.14963	0.201171
Wagp007545	3'-Hydroxy-3,4',5,7,8-Pentamethoxyflavone	3'-羟基-3,4',5,7,8-五甲氧基黄酮	Flavonoids	黄酮	Flavonols	黄酮醇	C20H20O8	389.12	359.08	388.1158	[M+H]+	3	4670-40-0	-	310773.088	282743.6645	250204.08899999998	409738.26399999997	364438.211	400357.852	325029.593	342556.857	362548.461	856145.6309999999	831090.0165	723568.6525	578622.422	548729.214	478727.024	-	-	-	0.219546	2.63149e-05	insig	1.13175	0.0495444	1.22094	0.287996	insig	1.21755	0.00509283	2.34028	1.22668	up	1.42515	0.00525596	2.05256	1.03743
Ladp004569	portulacanone C malonyl glucoside	马齿苋黄酮 C 丙二酰葡萄糖苷	Flavonoids	黄酮	Other Flavonoids	其它类黄酮	C27H30O14	579.17	331.12	578.1636	[M+H]+	3	-	-	8110717.443	13249020.55	10683451.71	4883246.513	5701992.817000001	3661809.189	7168096.205	5591679.517999999	6911733.762	8775374.843	7370942.656	9639776.678	5881596.318	11413978.72	8461839.434	-	-	-	0.751501	0.0102348	insig	1.13617	0.0968464	0.613906	-0.70391	insig	0.952836	0.0736525	1.31083	0.390486	insig	1.29157	0.0126536	1.80993	0.85593
MW0012052	5,8,14-Eicosatrienoic acid, 11,12-dihydroxy-, (5Z,8Z,14Z)-	5,8,14-二十碳三烯酸，11,12-二羟基-，(5Z,8Z,14Z)-	Lipids	脂质	Free fatty acids	游离脂肪酸	C20H34O4	339.25	247.21	338.2457097	[M+H]+	3	-	-	12657027.0	14225713.11	14758200.91	3469132.584	3383140.208	3144749.66	8750841.784	7679759.499	8047130.375	1671790.264	1380382.435	1529163.895	9686734.29	8779782.667000001	9906263.863	-	-	-	0.819776	9.14407e-07	insig	1.34192	0.00422821	0.587828	-0.766533	insig	1.22594	0.00123612	0.187163	-2.41763	down	1.4285	0.000168321	0.45827	-1.12573
MWSHY0069	Hispidulin (5,7,4'-Trihydroxy-6-methoxyflavone)*	高车前素*	Flavonoids	黄酮	Flavones	黄酮	C16H12O6	301.07	286.0486	300.0634	[M+H]+	3	1447-88-7	C10058	136247.447	220646.1115	133791.3765	203195.6475	182250.7045	179093.0345	251012.147	231469.6215	227505.139	216630.27399999998	198318.397	203442.9785	209173.483	192428.7995	250525.8495	-	C10058	MetMap110	1.37713	0.00671825	sig	1.05349	0.116926	1.44693	0.532995	insig	1.06326	0.0317203	0.87099	-0.199272	insig	1.00641	0.13359	1.09539	0.131447
Zmjp004795	5,6,7-Trihydroxy-8-methoxyflavone*	5,6,7-三羟基-8-甲氧基黄酮*	Flavonoids	黄酮	Flavones	黄酮	C16H12O6	301.07	286.05	300.0634	[M+H]+	3	-	-	136247.447	220646.1115	133791.3765	203195.6475	182250.7045	179093.0345	251012.147	231469.6215	227505.139	216630.27399999998	198318.397	203442.9785	209173.483	192428.7995	250525.8495	-	CM00893	MetMap110	1.37713	0.00671825	sig	1.05349	0.116926	1.44693	0.532995	insig	1.06326	0.0317203	0.87099	-0.199272	insig	1.00641	0.13359	1.09539	0.131447
Zmxp004471	Thunberginol B	Thunberginol B	Lignans and Coumarins	木脂素和香豆素	Coumarins	香豆素	C15H10O6	287.06	153.02	286.0477	[M+H]+	3	147666-81-7	-	25663675.82	31692500.21	27326878.09	15770303.81	19770081.31	18581261.93	51799904.21	52526943.09	46142207.16	41409885.27	25669964.12	30466891.04	45841250.19	18675981.03	36668282.85	-	-	-	1.46876	0.000858913	sig	1.33121	0.00132646	1.77685	0.829322	insig	1.03325	0.0466241	0.648284	-0.625301	insig	1.27243	0.0817303	1.80236	0.849888
MWSHC2041	sophorabioside*	槐苷*	Flavonoids	黄酮	Isoflavones	异黄酮	C27H30O14	579.1712	271.0615	578.1636	[M+H]+	3	2945-88-2	-	107178.7245	168642.783	61367.2765	171441.447	158878.1035	110084.075	196202.3995	293773.3335	137419.263	374667.232	336899.78	182932.3395	333714.087	194087.44	206625.556	-	-	-	0.514709	0.127608	insig	0.918448	0.163962	1.86066	0.895817	insig	0.608522	0.300531	1.42574	0.511706	insig	1.1477	0.112036	2.03109	1.02225
Salp004689	Platanionoside F	Platanionoside F	Terpenoids	萜类	Monoterpenoids	倍萜	C24H38O11	503.25	133.1	502.241412	[M+H]+	1	-	-	928758.304	1522323.121	545444.7165	1392238.845	1809640.504	1223837.162	2486475.617	1468731.879	1473479.991	3143913.4760000003	2288412.589	4090284.833	2369810.597	1677931.1730000002	2423921.224	-	-	-	0.306612	0.0389967	insig	0.943352	0.142637	1.81166	0.857312	insig	0.933981	0.103966	1.75413	0.810754	insig	1.27084	0.070059	2.15165	1.10545
Wagp004859	Columbianetin Glucopyranoside	二氢山芹醇葡萄糖苷	Lignans and Coumarins	木脂素和香豆素	Coumarins	香豆素	C20H24O9	409.1468	247.0964	408.142	[M+H]+	3	55836-35-6	-	648245.226	523980.797	728682.132	4887776.794	5911049.4520000005	5854272.807	436668.62299999996	562856.426	747291.0909999999	6419570.446	8402314.795	6492828.86	2385671.8819999998	4043492.402	3514349.401	-	-	-	1.24908	8.76705e-05	sig	0.360739	0.662979	0.918938	-0.121961	insig	1.21777	0.00875412	12.202	3.60905	up	1.08454	0.123467	1.27992	0.356059
Wayp004564	gamma-Hydroxy-3-pyridinebutanoate	4-羟基-4-(3-吡啶基)-丁酸	Alkaloids	生物碱	Pyridine alkaloids	吡啶类生物碱	C9H11NO3	182.08	136.08	181.0739	[M+H]+	2	15569-97-8	C19579	1043639.545	1021181.448	956010.2465	7411611.735	7402869.476	5566832.957	2536068.1780000003	1900781.74	2037483.977	12478924.08	11393918.62	13309017.62	9407031.562	7275939.142000001	9472877.204	-	C19579	-	0.976998	1.90644e-05	insig	1.33746	0.0252141	2.14323	1.09979	up	1.22226	0.00117737	5.74296	2.5218	up	1.36608	0.00257257	1.82431	0.867352
Wbtp004961	1,2,4,5-tetrahydroxy-7-(hydroxymethyl)anthracene-9,10-dione	1,2,4,5-四羟基-7-(羟甲基)蒽-9,10-二酮	Flavonoids	黄酮	Other Flavonoids	其它类黄酮	C15H10O7	303.05	229.05	302.0427	[M+H]+	3	-	-	31947119.89	36192488.6	32050080.61	22966741.27	23856471.74	15289957.37	41701743.89	24925907.92	39216294.3	34746068.75	27600219.95	26118289.53	38882840.82	32845629.74	35994011.23	-	-	-	1.14971	0.0834574	insig	0.130841	0.757123	1.05644	0.0792047	insig	0.495436	0.396816	0.835802	-0.258767	insig	1.06732	0.0822782	1.42425	0.510201
Sadp004383	2-((7-hydroxy-3,8-dimethyl-4-vinyl-9,10-dihydrophenanthren-2-yl)oxy)-6-(hydroxymethyl)tetrahydro-2H-pyran-3,4,5-triol	2-((7-羟基-3,8-二甲基-4-乙烯基-9,10-二氢菲-2-基)氧基)-6-(羟甲基)四氢-2H-吡喃-3,4,5-三醇	Terpenoids	萜类	Ditepenoids	二萜	C24H28O7	429.19	267.14	428.1835	[M+H]+	3	-	-	996430.037	906253.5745	1059440.929	625971.219	801898.9659999999	535270.1165	1543397.2619999999	1297173.1979999999	1395150.165	1187863.038	874820.0755	742577.8215	1215631.5890000002	738063.947	1105609.267	-	-	-	1.39184	0.00437554	sig	1.28547	0.011555	1.42996	0.515975	insig	1.01511	0.0484496	0.662287	-0.594472	insig	1.009	0.157699	1.42897	0.514972
MWSHY0107	Bavachin	补骨脂二氢黄酮	Flavonoids	黄酮	Flavanones	二氢黄酮	C20H20O4	325.1434	269.0828	324.1362	[M+H]+	3	19879-32-4	-	100068.091	82116.937	97855.29199999999	66421.189	49229.957	94502.5745	104981.2305	100038.381	132085.8005	53115.8795	42589.0455	51896.731	88925.1325	60724.6685	90324.148	-	-	-	0.818256	0.00999168	insig	0.895579	0.190518	1.20377	0.267565	insig	1.18755	0.0161881	0.43785	-1.19149	down	0.905536	0.251416	0.702351	-0.509736
MWStz038	Grossamide*	克罗酰胺*	Alkaloids	生物碱	Phenolamine	酚胺	C36H36N2O8	625.26	325.11	624.2472	[M+H]+	1	80510-06-1	-	346641.0365	279991.2065	349265.82399999996	2691028.336	2992104.684	2403821.378	438127.38899999997	437648.355	436645.9965	6725765.191000001	6982720.703	7246394.128	2951782.79	3100641.2060000002	2775761.0160000003	-	-	-	0.990851	9.91545e-08	insig	1.23927	0.038445	1.34483	0.427429	insig	1.22972	0.00052646	15.9666	3.99698	up	1.43247	5.1337e-05	2.5912	1.37362
Lmjp006533	Pachypodol*	4',5-二羟基-3,3',7-三甲氧基黄酮; 藿香黄酮醇*	Flavonoids	黄酮	Flavonols	黄酮醇	C18H16O7	345.1	330.07	344.0896	[M+H]+	1	33708-72-4	C10117	360291.5425	342756.969	368692.9965	274916.3955	291563.9925	316479.852	362491.1005	405984.436	347999.653	474824.5125	467608.535	391125.3955	403050.5615	329096.307	412147.0315	-	C10117	-	0.798043	0.00502798	insig	0.492985	0.495223	1.04174	0.0589942	insig	0.923281	0.0971587	1.19444	0.25633	insig	1.36102	0.0173708	1.51033	0.594861
Qmjp080402	15,16-Bisnor-13-oxo-8(17),11-labdadien-19-ol	15,16-双去甲基-13-氧化-8(17),11-半日花二烯-19-醇	Terpenoids	萜类	Sesquiterpenoids	倍半萜	C18H28O2	277.22	235.18	276.2089	[M+H]+	3	-	-	225700.23899999997	209880.3495	279998.0225	582591.193	546975.06	513899.5915	128208.90800000001	97920.772	111867.4535	976196.195	1088431.604	963133.7205	966457.8735	1009979.446	896386.5755	-	-	-	1.07393	1.03094e-06	sig	1.31384	0.0162385	0.472341	-1.0821	down	1.22604	0.00129005	8.95795	3.16317	up	1.42538	0.00208984	1.8423	0.88151
mws1515	alpha-Ionone	α-紫罗兰酮	Terpenoids	萜类	Monoterpenoids	倍萜	C13H20O	193.16	175.15	192.1514	[M+H]+	3	127-41-3	C12286	622349.7285	1162374.236	1209669.251	597770.1070000001	584889.591	550846.139	1156208.354	1439006.9819999998	956180.4765	538851.438	467096.771	743514.0535	1331981.43	1243837.182	1241533.004	-	C12286	-	1.21155	0.00585195	sig	0.515228	0.476663	1.18602	0.246122	insig	1.09665	0.030164	0.492613	-1.02147	down	0.0532953	0.954987	1.0092	0.0132189
Lmgp008943	3,5-Dihydroxy-7,3',4'-trimethoxyflavone	3,5-二羟基-7,3',4'-三甲氧基黄酮	Flavonoids	黄酮	Flavonols	黄酮醇	C18H16O7	345.1	287.06	344.0896	[M+H]+	1	6068-80-0	-	1219459.67	1197994.878	1215388.821	1015946.7679999999	1025123.36	1002760.193	1110549.578	1122235.717	1162616.098	1449025.971	1460611.925	1409600.725	1355584.784	1284907.344	1420203.5269999998	-	-	-	0.466983	1.28001e-06	insig	1.25865	0.0242747	0.93464	-0.097517	insig	1.21708	0.000153499	1.27208	0.347195	insig	1.44306	0.000281902	1.41901	0.504889
Wcdp010708	Octadeca-2,9,12,15-tetraen-1-ol	十八碳-2,9,12,15-四烯-1-醇	Others	其它类	Others	其它	C18H30O	263.24	81.07	262.2297	[M+H]+	1	-	-	16616198.97	16120767.12	14334310.88	71787883.95	60934037.22	72178269.33	117798764.8	106632497.2	108477884.9	71031647.76	73408670.95	63354711.37	86124524.04	58827734.69	85695685.11	-	-	-	1.29664	0.000168876	sig	1.37344	0.000896538	7.07245	2.82221	up	1.19871	0.000885031	0.624179	-0.679967	insig	0.154095	0.849995	1.01413	0.0202398
Hmgp001986	5,7,8,3',4'-Pentahydroxy-6-methoxyxanthone	5,7,8,3',4'-五羟基-6-甲氧基氧杂蒽酮	Flavonoids	黄酮	Other Flavonoids	其它类黄酮	C16H12O9	349.06	303.05	348.0481	[M+H]+	3	-	-	718918.0305	1122310.903	945367.542	2555189.5530000003	1827269.4719999998	2354478.98	912987.9355	834675.5955	711849.179	3722479.2180000003	3696234.635	4032703.526	1992363.46	1928213.514	1839714.878	-	-	-	0.976851	1.95406e-05	insig	0.492146	0.466084	0.882622	-0.180132	insig	1.22359	0.000125608	4.65597	2.21908	up	1.34785	0.00797892	1.6998	0.765361
Wafp004641	N-Feruloyltyramine 4-glucoside	N-阿魏酰酪胺 4-葡萄糖苷	Alkaloids	生物碱	Phenolamine	酚胺	C24H29NO9	476.19	314.14	475.1842	[M+H]+	1	-	-	1064507.354	849787.7745	787357.061	38366668.07	48475145.4	42914938.51	684344.6109999999	850787.382	1013732.5490000001	70187355.25	92290879.69	84098962.56	27070491.92	35307084.18	31506680.37	-	-	-	1.22001	2.54704e-05	sig	0.287725	0.708849	0.943447	-0.0839873	insig	1.22762	0.00622295	96.74	6.59604	up	1.37471	0.0143171	1.9003	0.92623
Lajp004824	Medicarpinglucoside	美迪紫檀素葡萄糖苷	Flavonoids	黄酮	Isoflavones	异黄酮	C22H24O9	433.15	271.1	432.142	[M+H]+	3	-	-	1403133.524	1180659.351	1286583.533	1508147.862	1789953.833	1662995.7319999998	854818.2435	800737.262	863180.247	1856272.716	1137721.4640000002	1485572.45	1396543.344	1482746.034	914141.5085	-	-	-	1.32102	0.00954315	sig	1.33167	0.0136627	0.650773	-0.619774	insig	1.09323	0.0864166	1.7785	0.830659	insig	0.535365	0.530659	0.902939	-0.1473
Lmlp005572	Galangin 7-glucoside*	高良姜素-7-葡萄糖苷*	Flavonoids	黄酮	Flavonols	黄酮醇	C21H20O10	433.11	271.06	432.1056	[M+H]+	3	-	-	1403133.524	1180659.351	1286583.533	1508147.862	1789953.833	1662995.7319999998	854818.2435	800737.262	863180.247	1856272.716	1137721.4640000002	1485572.45	1396543.344	1482746.034	914141.5085	-	-	-	1.32102	0.00954315	sig	1.33167	0.0136627	0.650773	-0.619774	insig	1.09323	0.0864166	1.7785	0.830659	insig	0.535365	0.530659	0.902939	-0.1473
pma1303	LysoPC 16:2*	溶血磷脂酰胆碱 16:2*	Lipids	脂质	LPC	溶血磷脂酰胆碱	C24H46NO7P	492.31	184.07	491.3012	[M+H]+	1	-	-	1142095.253	988363.7365	1168476.629	533929.3955	596524.4685	624630.9245	856001.2705	685416.7515	857120.282	722554.2815	780456.6140000001	868601.066	1118769.0159999998	1116741.15	1129247.759	-	-	-	1.16503	0.0223823	sig	1.19702	0.0199702	0.727064	-0.459845	insig	0.0589139	0.906131	0.988774	-0.0162875	insig	1.30774	0.02098	1.35128	0.434327
HJAP135	Pinocembrin-7-O-(6''-O-malonyl)glucoside	乔松素-7-O-(6''-O-丙二酰)葡萄糖苷	Flavonoids	黄酮	Flavanones	二氢黄酮	C24H24O12	505.12	257.08	504.1268	[M+H]+	1	-	-	803788.2865	865545.891	985671.5079999999	322204.9375	210921.5	565553.9705	268285.3165	304214.182	460057.6945	254432.4775	203424.3505	221917.1755	574963.5775	271672.9695	623810.1075	-	CM00908	MetMap110	0.02159	0.376699	insig	1.29467	0.00252022	0.38891	-1.36249	down	0.918964	0.177755	0.65834	-0.603095	insig	0.818933	0.313253	0.618719	-0.692645
Zahp008363	5-hydroxyl-3',4',7,8-tetramethoxyflavone*	5-羟基-3',4',7,8-四甲氧基黄酮*	Flavonoids	黄酮	Flavones	黄酮	C19H18O7	359.11	344.09	358.1053	[M+H]+	1	13003-74-2	-	12863363.23	17359234.44	16370711.03	17455381.87	18869009.27	17737506.44	18897298.4	18471843.89	18050572.14	29325641.37	30433761.24	29400177.73	22471395.32	22893712.67	22337949.62	-	-	-	0.0667775	6.02599e-07	insig	0.961286	0.160008	1.18944	0.250276	insig	1.2264	3.66894e-05	1.60881	0.685991	insig	1.43864	4.06787e-05	1.64921	0.721778
Wcgp002561	6-(1,2-dihydroxyethyl)-3-hydroxy-2,2,5,7-tetramethyl-3H-inden-1-one	6-(1,2-dihydroxyethyl)-3-hydroxy-2,2,5,7-tetramethyl-3H-inden-1-one	Others	其它类	Others	其它	C15H20O4	265.14	119.09	264.1362	[M+H]+	3	-	-	1330994.672	1170336.727	1133416.666	1007401.281	892825.3475	797179.0175	1700625.5659999999	1965593.739	1912203.9430000002	1643366.833	1228792.689	1657441.7140000002	1198072.106	977384.4545	1481491.7280000001	-	-	-	1.42705	0.00143133	sig	1.31476	0.00393312	1.53475	0.618002	insig	0.869278	0.114639	0.811986	-0.300473	insig	1.31068	0.0337444	1.67924	0.747812
PD1013337	L-Aspartyl-L-Tryptophan	L-天门冬氨酰-L-色氨酸	Amino acids and derivatives	氨基酸及其衍生物	Amino acids and derivatives	氨基酸及其衍生物	C15H17N3O5	320.13	188.07	319.1168207	[M+H]+	1	-	-	305892.1565	203463.9135	277925.308	1509967.7759999998	931767.5	816939.777	127115.5445	279283.8735	183925.8065	1233410.7140000002	1298537.924	1287838.706	404533.015	525048.815	449910.409	-	-	-	1.20763	0.00207516	sig	0.731734	0.297956	0.749827	-0.415369	insig	1.19657	0.000322674	6.47065	2.69391	up	0.665975	0.475376	1.17219	0.229207
zjbp110810	6,8-dihydroxy-2-[2-(3'-hydroxy-4'-methoxyphenyl)ethyl]chromone	6,8-二羟基-2-[2-(3'-羟基-4'-甲氧基苯基)乙基]色酮	Others	其它类	Chromone	色酮类	C18H16O6	329.1022	313.0752	328.0947	[M+H]+	3	-	-	44577.626	55378.9875	45522.799000000006	49608.0635	76853.202	45480.2205	81014.1955	78362.6125	70992.6375	95449.189	98793.2255	116506.685	76732.3395	68755.4915	88841.7705	-	-	-	0.696616	0.0100548	insig	1.3005	0.00369865	1.58352	0.663134	insig	1.10295	0.0376614	1.34892	0.431801	insig	1.25943	0.0225584	1.8073	0.853833
pma0461	14,15-Dehydrocrepenynic acid*	14,15-脱氢还阳参油酸*	Lipids	脂质	Free fatty acids	游离脂肪酸	C18H28O2	277.22	93.07	276.2089	[M+H]+	3	4154-44-3	-	6668907.851	5931243.117000001	7110561.569	20812287.6	21657384.72	22612368.44	3766677.252	3868985.4489999996	3805495.517	39135193.18	38164147.46	37615078.58	35682519.41	36456981.48	38097145.75	-	-	-	1.11337	3.89174e-09	sig	1.34947	0.0146794	0.580454	-0.784747	insig	1.22979	0.000156002	10.0439	3.32825	up	1.44048	2.08498e-05	1.76569	0.820228
Lmjp101205	Coumurrayin	月橘香豆精	Lignans and Coumarins	木脂素和香豆素	Coumarins	香豆素	C16H18O4	275.13	219.05	274.1205	[M+H]+	3	17245-25-9	-	93347.665	58152.018	100403.4045	43249.865	35476.087	46561.0325	68533.658	53767.3515	66507.655	53882.84	48305.5735	33569.0865	85897.3865	63137.7275	97678.7335	-	-	-	1.09971	0.0422467	sig	0.797138	0.244096	0.749529	-0.415944	insig	0.894394	0.0856977	0.719022	-0.475893	insig	0.291974	0.646615	1.08357	0.115795
Lmhp009590	LysoPC 17:1	溶血磷脂酰胆碱 17:1	Lipids	脂质	LPC	溶血磷脂酰胆碱	C25H50NO7P	508.34	184.07	507.3325	[M+H]+	1	-	-	3884426.16	3958620.205	4936393.606000001	2885009.708	3376692.1689999998	3183896.472	2041790.71	2320902.124	2613159.0640000002	4850146.173	4390050.583000001	4960229.948	4990796.143	5112363.416999999	4428412.201	-	-	-	0.631114	0.000121913	insig	1.29976	0.0156045	0.545865	-0.873383	insig	1.19986	0.000565712	2.03565	1.02549	up	1.38898	0.0024953	1.50339	0.58822
Lcfp199969	Dehydronerolisovalerate	异戊酸脱氢烯醇	Others	其它类	Others	其它	C15H24O2	237.18	135.12	236.1776	[M+H]+	1	49831-79-0	-	805501.0635	1030983.2640000001	1129660.711	657341.753	733353.5145	694989.6740000001	1363582.843	1287743.794	1251956.299	749453.1615	717233.9745	743820.7065	1173415.61	1018824.08	1081098.9409999999	-	-	-	1.38364	2.93235e-06	sig	1.10786	0.0700011	1.31594	0.396099	insig	1.22374	0.00172935	0.56632	-0.82031	insig	0.941767	0.189503	1.05985	0.0838566
Waptp02742	5-Hydroxy-6-Methoxychromanon	5-羟基-6-甲氧基苯并二氢吡喃	Lignans and Coumarins	木脂素和香豆素	Coumarins	香豆素	C10H10O4	195.06	117.03	194.0574	[M+H]+	3	-	-	650235.906	587875.1775	611239.2425	1843304.899	1620700.7240000002	1493555.0690000001	505045.76200000005	496004.2285	552677.145	4275360.598	3723130.124	4162064.186	1605625.544	1480559.3369999998	1833579.468	-	-	-	0.859809	1.66843e-06	insig	1.22437	0.0176466	0.840148	-0.251285	insig	1.2282	0.00206009	7.8267	2.9684	up	1.42676	0.0007432	2.45293	1.29451
Lmtp001399	5,6-Dihydroxyindole-5-O-β-glucoside	5,6-二羟基吲哚-5-O-β-葡萄糖苷	Alkaloids	生物碱	Plumerane	吲哚类生物碱	C14H17NO7	312.11	150.05	311.1005	[M+H]+	3	-	-	683577.78	625826.715	720933.02	504184.4185	573682.7265	762649.627	960004.853	1074074.4209999999	1066054.402	920246.681	555637.287	669761.5205	598724.781	628767.799	795638.854	-	-	-	1.21944	0.0225954	sig	1.33128	0.00200755	1.52691	0.610611	insig	0.969477	0.0853543	0.692114	-0.530919	insig	0.518176	0.489643	1.16578	0.221301
Wcfp003211	1,1'-(6-hydroxy-2,3-dihydro-1H-indene-2,5-diyl)bis(ethan-1-one)	1,1'-(6-hydroxy-2,3-dihydro-1H-indene-2,5-diyl)bis(ethan-1-one)	Terpenoids	萜类	Sesquiterpenoids	倍半萜	C13H14O3	219.1	189.09	218.0943	[M+H]+	3	-	-	2635956.768	2864678.203	2815044.501	1634129.4340000001	1861940.506	1176065.128	2617324.7830000003	2705304.77	2765745.1939999997	2629377.43	2330089.724	2373589.845	2672791.68	2486250.184	2803197.8260000004	-	-	-	1.31539	0.00196641	sig	0.571068	0.415944	0.972666	-0.0399843	insig	0.949106	0.0974012	0.906617	-0.141435	insig	1.23663	0.0315824	1.56953	0.650333
MWSmce417	5-O-Methylvisammioside	5-O-甲基维斯阿米醇苷	Others	其它类	Chromone	色酮类	C22H28O10	453.17	291.13	452.1682	[M+H]+	3	84272-85-5	-	1111983.533	1088861.781	755938.025	1204640.623	1390406.273	1609135.695	1426405.281	2147865.386	2005068.5590000001	1528029.01	1175534.28	1328081.568	1951879.612	2332066.078	2468607.366	-	-	-	0.88299	0.108146	insig	1.2004	0.0388187	1.88696	0.916066	insig	0.897913	0.12966	0.722603	-0.468726	insig	0.255888	0.730042	0.95896	-0.0604568
Wbtp004927	1,3,6-trihydroxy-7-methoxy-2-{[(2s,3r,4s,5s,6r)-3,4,5-trihydroxy-6-(hydroxymethyl)oxan-2-yl]oxy}xanthen-9-one	1,3,6-三羟基-7-甲氧基-2-{[(2s,3r,4s,5s,6r)-3,4,5-三羟基-6-(羟甲基)氧基-2-基]氧基}蒽酮	Flavonoids	黄酮	Other Flavonoids	其它类黄酮	C20H20O12	453.1	291.05	452.0955	[M+H]+	3	-	-	1399994.455	1473734.112	1249793.76	1995155.6730000002	2122080.121	1772955.841	2402041.652	2218076.772	2587912.148	2643112.597	2056905.332	2453135.773	3085101.159	3203387.1539999996	3153784.555	-	-	-	1.04354	0.0944021	insig	1.33921	0.00255579	1.74803	0.805728	insig	0.0783076	0.933351	0.992387	-0.0110257	insig	1.04708	0.119825	1.21442	0.280265
Lshp211012	Gentiacaulein	1,7-二羟基-3,8-二甲氧基呫吨酮	Others	其它类	Others	其它	C15H12O6	289.07	274.05	288.0634	[M+H]+	3	-	C10064	152604.1665	182895.458	136443.49	119591.299	97652.1915	93635.028	191651.625	148550.169	160117.7955	95944.6165	113343.5375	76787.707	185114.453	141460.732	167693.9845	-	C10064	-	1.06749	0.00615448	sig	0.350615	0.640384	1.06013	0.084237	insig	1.10875	0.013846	0.571786	-0.806452	insig	0.452711	0.569657	0.920218	-0.119953
Zbkp004768	Schizonepetoside A	荆芥皂苷A	Terpenoids	萜类	Ditepenoids	二萜	C16H26O7	331.17	151.11	330.1679	[M+H]+	3	-	C17634	4559553.3610000005	4797028.567	5041765.673	3209401.753	3432853.5719999997	3552099.126	2383245.196	2703798.7989999996	3062741.798	2961113.751	5373504.083	3341158.6789999995	3165861.8210000005	3409853.627	3448561.546	-	C17634	-	0.686079	0.257659	insig	1.32716	0.00154067	0.566022	-0.821069	insig	0.793135	0.253622	1.43265	0.518684	insig	0.38796	0.578455	1.14532	0.195748
MWStz255	Cyclo(L-Phe-L-Pro)*	环(脯氨酸-苯丙氨酸)*	Amino acids and derivatives	氨基酸及其衍生物	Amino acids and derivatives	氨基酸及其衍生物	C14H16N2O2	245.1283	120.0833	244.1212	[M+H]+	3	3705-26-8	C11847	101606.8525	114750.40400000001	84583.55099999999	199181.6615	257823.0515	231685.1495	33205.36	74605.1375	90093.373	289350.625	277651.075	226228.062	152913.805	217072.59100000001	189908.8155	-	C11847	-	1.16516	0.000477575	sig	0.842869	0.170242	0.657617	-0.60468	insig	1.12993	0.00164113	4.00816	2.00294	up	0.800938	0.248712	1.1518	0.203884
PD0763797	3',7-Dimethoxy-4',5,8-trihydroxyflavone 8-glucoside*	3',7-二甲氧基-4',5,8-三羟基黄酮 8-葡萄糖苷*	Flavonoids	黄酮	Flavones	黄酮	C23H24O12	493.13	331.08	492.1267762	[M+H]+	2	-	-	9014745.98	8835634.434	9481119.703	5539385.285	4586324.961	4634162.263	17955056.12	12254830.34	9988036.019	11370058.21	7200606.238	2569358.397	12244157.61	10472246.56	10590637.14	-	-	-	1.06348	0.0569727	insig	0.985179	0.21141	1.47075	0.556556	insig	0.784316	0.141909	0.525898	-0.927144	insig	0.31083	0.491389	1.43226	0.518297
MWSslk002	Sophoricoside*	槐角苷*	Flavonoids	黄酮	Isoflavones	异黄酮	C21H20O10	433.11	271.06	432.1056	[M+H]+	3	152-95-4	-	446742.5665	817028.845	294038.6645	975942.9285	893695.0875	1141437.865	1328292.66	947726.834	856010.9585	770648.0115	1020810.0970000001	491913.811	855860.3459999999	763132.1205	667840.437	-	-	-	0.04161	0.313152	insig	1.05105	0.069022	2.01053	1.00758	up	0.692274	0.250032	0.729039	-0.455932	insig	0.828365	0.251262	0.758324	-0.399113
MWStz205	Cyclo(D-Phe-L-Pro)*	环(D-苯丙氨酸-L-脯氨酸)*	Amino acids and derivatives	氨基酸及其衍生物	Amino acids and derivatives	氨基酸及其衍生物	C14H16N2O2	245.13	120.08	244.1212	[M+H]+	3	26488-24-4	-	101606.8525	114750.40400000001	84583.55099999999	199181.6615	257823.0515	231685.1495	33205.36	74605.1375	90093.373	289350.625	277651.075	226228.062	152913.805	217072.59100000001	189908.8155	-	-	-	1.16516	0.000477575	sig	0.842869	0.170242	0.657617	-0.60468	insig	1.12993	0.00164113	4.00816	2.00294	up	0.800938	0.248712	1.1518	0.203884
pmp001270	LysoPC 16:1*	溶血磷脂酰胆碱 16:1*	Lipids	脂质	LPC	溶血磷脂酰胆碱	C24H48NO7P	494.32	184.07	493.3168	[M+H]+	1	76790-27-7	-	7603473.159	7459445.067000001	9189972.719	4217758.364	3995145.057	4637722.82	5695427.15	5020200.29	4956120.66	6279787.267999999	5372258.505	5909781.28	8018378.376	8107177.552	7301475.552999999	-	-	-	0.863009	0.00858652	insig	1.29136	0.0223442	0.646181	-0.629991	insig	0.820725	0.150586	1.1206	0.164277	insig	1.3414	0.0106914	1.36661	0.450604
Wagp007665	3,3',4',5'-Tetrahydroxy-5,7-Dimethoxyflavone*	3,3',4',5'-四羟基-5,7-二甲氧基黄酮*	Flavonoids	黄酮	Flavonols	黄酮醇	C17H14O8	347.08	332.05	346.0689	[M+H]+	3	-	-	83585.902	84445.3435	75662.329	56965.3555	63590.047	49252.443	105998.48	118029.31199999999	136319.452	96020.2945	114012.234	103078.46699999999	92954.409	94377.8895	117066.638	-	-	-	1.3934	0.00101585	sig	1.26995	0.0376749	1.47869	0.56432	insig	0.755963	0.215143	0.868915	-0.202714	insig	1.3893	0.00244767	1.84391	0.882771
Hmcp003223	Limocitrin (5,7,4'-trihydroxy-8,3'-dimethoxyflavone)*	柠檬素*	Flavonoids	黄酮	Flavonols	黄酮醇	C17H14O8	347.07	332.05	346.0689	[M+H]+	3	489-33-8	-	83585.902	84445.3435	75662.329	56965.3555	63590.047	49252.443	105998.48	118029.31199999999	136319.452	96020.2945	114012.234	103078.46699999999	92954.409	94377.8895	117066.638	-	-	-	1.3934	0.00101585	sig	1.26995	0.0376749	1.47869	0.56432	insig	0.755963	0.215143	0.868915	-0.202714	insig	1.3893	0.00244767	1.84391	0.882771
Rdp04590	3-(3,4-Dihydroxyphenyl)-1-(3,4,5-trihydroxyphenyl)prop-2-en-1-one	3-(3,4-Dihydroxyphenyl)-1-(3,4,5-trihydroxyphenyl)prop-2-en-1-one	Flavonoids	黄酮	Chalcones	查耳酮	C15H12O6	289.07	153.02	288.0633881	[M+H]+	1	-	-	3431993.709	3200517.837	3156072.818	1285016.976	1281104.36	1700398.283	3919629.2430000002	4504005.59	3275913.704	2293588.556	1623456.842	1591476.5459999999	3619153.66	3115616.619	3234274.895	-	-	-	1.39681	0.00102508	sig	0.91437	0.209721	1.19522	0.257281	insig	1.14364	0.0119799	0.470832	-1.08672	down	0.922715	0.21174	1.2911	0.368606
Lwmp121421	Expoxy-1,10-dihydrocurdione	环氧-1,10-二氢姜黄二酮	Terpenoids	萜类	Sesquiterpenoids	倍半萜	C15H24O3	253.18	161.09	252.1725	[M+H]+	3	-	-	176757.908	312399.92699999997	205956.9795	424742.2705	490464.7045	562955.0210000001	238448.5165	232098.0375	269655.7065	427446.992	408368.28	543794.1845	428845.14200000005	318617.8105	413737.3055	-	-	-	1.32319	0.00447483	sig	0.342564	0.755024	1.06486	0.0906682	insig	1.16977	0.0299971	1.86383	0.898268	insig	0.40791	0.602545	0.933328	-0.0995445
pmp001135	Buddlenoid A	望春花黄酮醇苷 I	Flavonoids	黄酮	Flavonols	黄酮醇	C30H26O13	595.14	147.0	594.1373	[M+H]+	1	142750-32-1	-	2806142.29	1294935.588	946484.1515	2426048.315	1853915.868	2660997.288	4110442.255	4038730.867	2851097.914	5099666.506	4356286.246	5837365.255	3178691.187	2194777.91	3725748.4910000004	-	-	-	0.797244	0.00522579	insig	1.08135	0.053253	2.17932	1.12388	up	0.927727	0.0728659	1.39027	0.475362	insig	1.36622	0.00951184	2.20334	1.13969
Lmhp008885	LysoPE 15:0(2n isomer)*	溶血磷脂酰乙醇胺 15:0(2n异构)*	Lipids	脂质	LPE	溶血磷脂酰乙醇胺	C20H42NO7P	440.28	299.26	439.2699	[M+H]+	1	-	-	43571.1805	73648.2565	69882.364	189349.2885	175620.4685	126103.8635	73343.213	67571.7705	78544.259	249435.889	247867.6595	309839.83	153359.2565	78413.091	152570.878	-	-	-	0.90258	0.000446025	insig	0.645906	0.37472	1.17294	0.23013	insig	1.2194	0.00936359	3.67787	1.87887	up	1.25429	0.0199034	1.64363	0.716886
WapTKC012013	Eperuol*	Eperuol*	Terpenoids	萜类	Ditepenoids	二萜	C18H30O	263.24	81.07	262.2296656	[M+H]+	1	87553-46-6	-	17712994.08	38915592.1	35036572.74	21105526.19	22135339.65	18893213.88	24545843.28	23337168.44	21933684.17	9755525.946	10748157.34	10065449.17	26637594.56	28592082.04	25310040.37	-	-	-	0.201862	3.16641e-05	insig	0.552896	0.380024	0.761649	-0.392801	insig	1.22321	0.00113586	0.437848	-1.1915	down	1.42941	0.00480607	0.491987	-1.02331
Lcfp090372	Feruloyldehydrotyramine*	阿魏酰去氢酪胺*	Alkaloids	生物碱	Phenolamine	酚胺	C18H17NO4	312.12	177.06	311.1158	[M+H]+	1	-	-	4434722.583000001	3130172.171	3765256.9060000004	3427844.7389999996	3987846.103	2478175.595	4867172.912	5367161.076	6116024.335	5892196.379	4998104.054	5428403.248	5605498.19	5874615.806	3439499.08	-	-	-	1.18651	0.00842435	sig	1.15562	0.0329797	1.44308	0.529155	insig	0.00198955	0.982348	0.998064	-0.0027958	insig	1.25486	0.021377	1.64938	0.72192
Rfn04475	Botryllamide F*	Botryllamide F*	Alkaloids	生物碱	Phenolamine	酚胺	C18H17NO4	312.12	177.06	311.115758	[M+H]+	1	724434-04-2	-	4353949.952	4712159.869	3675780.422	3256344.135	2437979.982	2462210.9469999997	4724493.48	4990825.912	5668618.717999999	5634339.333	5230644.927	6226039.098999999	5673113.021000001	5215838.473	5710052.512999999	-	-	-	1.17435	0.000633263	sig	0.996916	0.100894	1.20735	0.271846	insig	0.715338	0.231009	1.11097	0.151814	insig	1.38925	0.00168823	2.09538	1.06721
Wafp004987	N-Feruloylphenylacetamide*	N-阿魏酰苯乙胺*	Alkaloids	生物碱	Phenolamine	酚胺	C18H17NO4	312.1232	177.0588	311.1158	[M+H]+	1	-	-	4434722.583000001	3130172.171	3765256.9060000004	3427844.7389999996	3987846.103	2478175.595	4867172.912	5367161.076	6116024.335	5892196.379	4998104.054	5428403.248	5605498.19	5874615.806	3439499.08	-	-	-	1.18651	0.00842435	sig	1.15562	0.0329797	1.44308	0.529155	insig	0.00198955	0.982348	0.998064	-0.0027958	insig	1.25486	0.021377	1.64938	0.72192
Zmjp004455	Trollioside	金莲花苷	Phenolic acids	酚酸类	Phenolic acids	酚酸类	C19H26O9	399.17	237.11	398.1577	[M+H]+	3	-	-	1138727.924	944346.93	902465.3845	1808414.7040000001	1460906.9519999998	1425897.8090000001	867709.314	1006993.449	1095586.855	1653864.854	1500393.1530000002	1617000.029	1608480.541	1464419.0269999998	1457086.215	-	-	-	1.20432	0.00385895	sig	0.0296619	0.961323	0.994892	-0.00738841	insig	1.17455	0.00270613	1.60633	0.683766	insig	0.184234	0.860411	1.01619	0.0231771
pmp001164	Iristectorin B	鸢尾新苷	Flavonoids	黄酮	Isoflavones	异黄酮	C23H24O12	493.13	316.1	492.1268	[M+H]+	3	94396-09-5	-	1534299.727	1510650.9340000001	1427262.2340000002	789500.0225	895640.065	768173.1009999999	488918.7715	788704.845	861742.08	1007465.73	1176481.145	810428.6170000001	1004714.932	1274984.648	973290.297	-	-	-	0.449948	0.169466	insig	1.24766	0.0151885	0.478368	-1.06381	down	0.800316	0.141291	1.39966	0.485072	insig	0.909891	0.224192	1.22054	0.287524
Zbsp004650	Tricin-5-O-Glucoside	苜蓿素-5-O-葡萄糖苷	Flavonoids	黄酮	Flavones	黄酮	C23H24O12	493.13	331.08	492.1268	[M+H]+	2	32769-00-9	-	42507394.19	27275460.29	39555045.55	21892512.85	13892715.78	13502480.97	11286477.98	17371834.18	27001678.11	23308117.38	23337079.76	27718709.83	23466475.63	30012257.13	26626136.8	-	-	-	0.186356	0.236164	insig	1.07488	0.051991	0.509064	-0.974081	insig	0.688602	0.304767	1.33604	0.417962	insig	1.14477	0.0725074	1.50877	0.593375
Lcgp000245	dihydrodehydrodiconiferyl alcohol-9-O-β-D-xylopyranoside	二氢脱氢双松柏醇-9-O-β-D-木糖	Lignans and Coumarins	木脂素和香豆素	Lignans	木脂素	C25H32O10	493.21	331.15	492.1995	[M+H]+	2	-	-	42507394.19	27275460.29	39555045.55	21892512.85	13892715.78	13502480.97	11286477.98	17371834.18	27001678.11	23308117.38	23337079.76	27718709.83	23466475.63	30012257.13	26626136.8	-	-	-	0.186356	0.236164	insig	1.07488	0.051991	0.509064	-0.974081	insig	0.688602	0.304767	1.33604	0.417962	insig	1.14477	0.0725074	1.50877	0.593375
HX1357	ent-16β,17-dihydroxy-kauran-19-oic acid	ent-16β,17-二羟基-考兰-19-油酸	Terpenoids	萜类	Ditepenoids	二萜	C19H30O5	339.22	177.05	338.2093	[M+H]+	2	-	-	375766.8275	461663.967	548077.744	100830.522	83887.522	82654.841	253471.777	246433.935	265750.9025	46009.995	58541.420999999995	42177.7245	263631.9395	251521.081	243690.27800000002	-	-	-	0.955961	4.25671e-07	insig	1.2853	0.051693	0.552618	-0.855646	insig	1.22095	1.21282e-05	0.191638	-2.38354	down	1.34869	0.00683449	0.548781	-0.865698
Zjyp102908	Ligucyperonol	橐吾香附酮醇	Terpenoids	萜类	Sesquiterpenoids	倍半萜	C15H22O2	235.17	105.07	234.162	[M+H]+	3	105108-20-1	-	215905.1085	165467.7265	200959.9875	315842.82899999997	357854.7425	305035.245	186382.181	269055.3825	211156.12300000002	357037.9065	388121.1125	330013.0435	216257.4495	302765.228	239513.539	-	-	-	1.04896	0.00621165	sig	0.598548	0.393784	1.1447	0.194964	insig	1.10794	0.0134655	1.61293	0.689688	insig	0.830431	0.239361	1.09853	0.135581
MWSHY0089	Sakuranetin*	5,4'-二羟基-7-甲氧基黄烷酮 (樱花素)*	Flavonoids	黄酮	Flavanones	二氢黄酮	C16H14O5	287.0914	167.035	286.0841	[M+H]+	1	2957-21-3	C09833	70716.8875	53509.206	88169.668	88426.3015	101775.2835	82697.188	50965.9725	45846.4375	51582.100999999995	82069.438	57964.149000000005	90764.035	91059.12800000001	88087.3595	96550.7535	ko00941,ko01110	C09833	MetMap110	1.33233	0.0118288	sig	1.03358	0.16288	0.69867	-0.517317	insig	1.02525	0.102807	1.5553	0.637191	insig	0.754621	0.298399	0.845726	-0.241738
WapTKC157160	11-hydroxy-4,8,10,12-tetramethyltetradeca-3,6,8,12-tetraenoic acid	11-hydroxy-4,8,10,12-tetramethyltetradeca-3,6,8,12-tetraenoic acid	Terpenoids	萜类	Sesquiterpenoids	倍半萜	C18H28O3	293.21	133.1	292.2038448	[M+H]+	1	-	-	2264609.244	2628600.912	2385537.925	231179.4945	193146.6995	200659.242	1926260.21	1853639.936	2099097.307	246162.815	230203.7175	262469.4565	1249719.505	1260427.531	1204073.104	-	-	-	1.38048	1.65245e-07	sig	1.21192	0.0280651	0.807693	-0.30812	insig	1.22828	0.00155462	0.125674	-2.99224	down	1.13463	0.0664289	1.18217	0.241432
Zkep1310	4-Hydroxy-L-tryptophan*	4-羟基-L-色氨酸*	Amino acids and derivatives	氨基酸及其衍生物	Amino acids and derivatives	氨基酸及其衍生物	C11H12N2O3	221.09	130.06	220.0848	[M+H]+	1	25242-90-4	C21777	137106.93300000002	125163.369	131247.511	1783925.2480000001	1970072.06	2158921.816	194420.0895	186150.28399999999	195414.962	2065081.9109999998	1754253.939	1732523.208	1474145.755	1693772.667	1469728.379	ko00901	C21777	-	1.34881	1.21629e-05	sig	1.35837	0.000207103	1.46368	0.549603	insig	1.22824	0.00414493	9.63889	3.26887	up	0.535737	0.474147	0.938937	-0.0908996
MWS1939	Fluoren-9-one	9-芴酮	Others	其它类	Ketone compounds	酮类化合物	C13H8O	181.06	152.06	180.0575	[M+H]+	3	486-25-9	C06712	104132.011	91162.692	90674.515	69557.9155	78811.321	69699.238	166914.8955	187093.4895	154966.235	90293.6415	95836.3355	89864.4735	96186.4715	105689.679	110299.8195	ko01100	C06712	-	1.47156	5.02827e-05	sig	1.33537	0.00665575	1.77982	0.831734	insig	1.20783	0.0116598	0.542256	-0.882954	insig	1.34825	0.00950643	1.26563	0.339858
Zjrp083011	Panaxytriol	人参三醇	Lipids	脂质	Free fatty acids	游离脂肪酸	C17H26O3	279.2	149.02	278.1882	[M+H]+	2	87005-03-6	C16792	832760.921	813993.277	898744.418	1881380.054	1864489.176	1702186.374	1558144.054	1596143.5790000001	1673001.497	1007477.484	1250143.176	1088046.3909999998	1821699.65	2009689.916	640796.743	-	C16792	-	0.347762	0.00031794	insig	1.36652	9.28311e-05	1.8964	0.923265	insig	1.1574	0.00954311	0.693074	-0.528919	insig	1.38971	0.00187612	0.614103	-0.703448
Wcfp007836	Tetradecyldiethanolamine	十四烷基二乙醇胺	Alkaloids	生物碱	Alkaloids	生物碱	C18H39NO2	302.3	88.08	301.2981	[M+H]+	1	18924-66-8	-	1955620.2140000002	1898031.804	1662234.092	1480284.654	1389275.3569999998	1063697.125	2254876.367	2188471.675	2233384.464	1553148.375	1469812.2240000002	1484907.9880000001	3447011.8839999996	3240234.44	3282857.6010000003	-	-	-	1.40384	0.000317499	sig	1.21914	0.0443035	1.21046	0.27555	insig	1.22409	4.00209e-05	0.675161	-0.566697	insig	0.837488	0.266878	1.14609	0.196721
MWStz661	Neocnidilide*	新蛇床内酯*	Others	其它类	Lactones	内酯类化合物	C12H18O2	195.14	79.05	194.1307	[M+H]+	2	4567-33-3	C17002	1788867.836	1672943.506	1917566.0580000002	1960059.73	1902452.392	1888095.7380000001	1912060.468	2114771.69	2179549.383	1963500.0159999998	2029082.408	1940013.86	2314928.089	2332446.4590000003	2300277.191	-	C17002	-	1.0121	0.18311	insig	1.08365	0.0628427	1.15374	0.206313	insig	0.5699	0.377154	0.955886	-0.0650888	insig	0.958322	0.156571	1.03165	0.0449491
Lmlp006175	Phlorizin chalcone	异杞柳苷 (根皮苷查耳酮)	Flavonoids	黄酮	Chalcones	查耳酮	C21H22O10	435.13	273.09	434.1213	[M+H]+	3	4547-85-7	C16406	2008330.9330000002	2027706.93	1712589.4330000002	3413833.9469999997	3733970.6960000005	3359284.56	1987867.836	2310525.1	2535156.67	2648718.203	3076416.9669999997	3030904.92	4079141.622	4011629.885	3374219.147	ko00941	C16406	-	1.40819	0.00232427	sig	0.950998	0.140098	1.18873	0.249418	insig	1.01658	0.0385737	1.28133	0.357643	insig	1.22377	0.032066	0.833346	-0.263013
Lahp003986	3,4-Dihydro-4-(4'-hydroxyphenyl)-5,7-dihydroxycoumarin glucoside	3,4-二氢-4-(4'-羟基苯基)-5,7-二羟基香豆素 葡萄糖苷	Lignans and Coumarins	木脂素和香豆素	Coumarins	香豆素	C21H22O10	435.13	273.08	434.1208	[M+H]+	3	-	-	2008330.9330000002	2027706.93	1712589.4330000002	3413833.9469999997	3733970.6960000005	3359284.56	1987867.836	2310525.1	2535156.67	2648718.203	3076416.9669999997	3030904.92	4079141.622	4011629.885	3374219.147	-	-	-	1.40819	0.00232427	sig	0.950998	0.140098	1.18873	0.249418	insig	1.01658	0.0385737	1.28133	0.357643	insig	1.22377	0.032066	0.833346	-0.263013
Qmyp101440	Blumenol C	布卢门醇C	Terpenoids	萜类	Monoterpenoids	倍萜	C13H22O2	211.17	109.1	210.162	[M+H]+	3	36151-02-7	-	1761480.034	2273963.3230000003	2353218.7569999998	1869213.7519999999	2295355.827	1183152.253	3050448.3239999996	3314893.979	2620613.628	2652917.155	1833454.3730000001	2105093.296	2646081.9159999997	2388328.705	2936240.99	-	-	-	1.18667	0.0426216	sig	1.14461	0.0347216	1.40655	0.492158	insig	0.957239	0.0660536	0.73353	-0.447073	insig	0.670114	0.367	1.23257	0.301675
mws0062	Orobol	异木犀草素(香豌豆苷元)	Flavonoids	黄酮	Isoflavones	异黄酮	C15H10O6	287.06	241.05	286.0477	[M+H]+	3	480-23-9	C10510	9120812.129	6220865.596	7223865.227000001	7755224.449	8298544.677999999	8451909.605	9794751.824	10765578.02	11222010.98	9107675.108	8575855.828	5971052.042	10818434.67	11225518.67	9186742.189	-	C10510	-	0.914647	0.040589	insig	1.14335	0.0496761	1.40845	0.494104	insig	0.919206	0.0911877	0.744268	-0.426106	insig	0.267373	0.799687	0.965269	-0.0509964
Wacyp09666	6-Hydroxy-3,9-Undecadienoic acid Methyl Ester	6-羟基-3,9-十一碳烯酸甲酯	Lipids	脂质	Free fatty acids	游离脂肪酸	C12H20O3	213.15	111.04	212.1412	[M+H]+	1	-	-	26245076.27	35624912.1	33596719.22	40186802.42	42311920.44	42722702.44	49330153.75	49940099.13	48854664.73	47631729.96	49153084.09	47331035.82	73825529.25	70791223.24	69960231.28	-	-	-	1.3839	0.000200966	sig	1.26799	0.0242048	1.55159	0.633745	insig	0.884692	0.126381	0.972935	-0.0395853	insig	1.3798	0.00400304	1.15089	0.202748
Lmhp011562	1-α-Linolenoyl-glycerol*	1-α-亚麻酸甘油酯*	Lipids	脂质	Glycerol ester	甘油酯	C21H36O4	353.27	261.22	352.2614	[M+H]+	1	-	-	5925396.565	7424043.8	13541239.2	39540992.32	49723247.93	43243939.76	20585202.66	15834846.3	16794416.65	31976869.09	34218859.31	36331544.61	29357310.64	27973380.36	30039789.33	-	-	-	1.45215	0.000284416	sig	1.12498	0.0423827	1.97892	0.984712	insig	1.18871	0.00111471	1.92668	0.946117	insig	1.23986	0.0617965	0.773743	-0.370074
Waqkp05282	1-g-linolenoyl-glycerol	1-g-亚麻酰甘油	Lipids	脂质	Glycerol ester	甘油酯	C21H36O4	353.27	261.22	352.2614	[M+H]+	2	-	-	3899184.501	3294625.599	3682576.3589999997	2012289.7680000002	1830541.9919999999	1908080.215	2278290.988	2140417.438	2475887.777	960362.428	994024.1985	976423.0505	3045057.3510000003	3018898.797	3190975.477	-	-	-	0.307796	1.75742e-05	insig	1.3223	0.00639556	0.633905	-0.657661	insig	1.22355	0.00503106	0.425088	-1.23417	down	1.44124	0.00239417	0.509625	-0.972491
Lcsp002417	Ser-Val-Leu	丝氨酰-缬氨酰-亮氨酸	Amino acids and derivatives	氨基酸及其衍生物	Amino acids and derivatives	氨基酸及其衍生物	C14H27N3O5	318.2	159.11	317.1951	[M+H]+	3	-	-	283333.9045	241836.677	256459.173	241758.7725	306008.70399999997	206511.46	159083.8575	119829.17599999999	223903.95899999997	539362.1945	458082.8435	349418.1715	342079.041	225652.4665	269225.528	-	-	-	0.575413	0.00652896	insig	1.07781	0.0765365	0.643293	-0.636452	insig	1.12581	0.0191852	2.67864	1.4215	up	1.2466	0.0494751	1.78563	0.836433
Lskp211409	20,26-Dihydroxyecdysone*	麦角甾烷-5,24(28)-二烯-3,20,26-三醇 (罗汉松甾酮 C)*	Steroids	甾体	Steroid	甾体	C27H44O8	497.31	335.26	496.3036	[M+H]+	3	19458-46-9	C16500	961462.089	1627805.0780000002	2710956.878	284375.094	185805.456	325739.4945	935470.0129999999	970679.9095	716518.125	74628.5405	79572.5065	209493.65600000002	1156572.942	1127756.8909999998	871980.9965	-	C16500	-	0.832703	0.000204035	insig	0.971875	0.219968	0.494822	-1.01502	insig	1.16703	0.0031586	0.138674	-2.85024	down	1.10175	0.0764428	0.456949	-1.1299
Lasp001037	N-ethylcytisine	N-乙基金雀花碱	Alkaloids	生物碱	Piperidine alkaloids	哌啶类生物碱	C13H18N2O	219.15	72.08	218.1419	[M+H]+	2	-	-	5308444.398	3754155.687	3596373.564	5656587.223999999	3781540.6810000003	3512591.39	4596322.427	3292242.062	3252076.08	6313545.003	7811161.23	6248807.82	5929941.63	4635744.09	5454789.792	-	-	-	0.293195	0.0165721	insig	0.481255	0.512705	0.880059	-0.184328	insig	1.12545	0.0108401	1.82876	0.870863	insig	1.18413	0.0469165	1.57316	0.653663
pme0490	Nicotinate	烟酸 (维生素 B3)	Others	其它类	Vitamin	维生素	C6H5NO2	124.04	78.03	123.03200000000001	[M+H]+	3	59-67-6	C00253	1079239.235	1021704.1340000001	809712.845	6080204.286	3815375.9239999996	3755733.7569999998	1406833.86	1245166.577	1136205.625	3614789.193	5525569.622	4696065.719	3909372.848	3455757.81	3485719.256	ko00760,ko00960,ko01100,ko01110,ko01240	C00253	-	1.27237	0.0075784	sig	1.07187	0.0617059	1.3015	0.38017	insig	1.20226	0.0243114	3.6525	1.86888	up	0.0873097	0.951318	1.01356	0.0194314
PD0619170	4-(1,2,4a,5-tetramethyl-2,3,4,7,8,8a-hexahydronaphthalen-1-yl)butan-2-one	4-(1,2,4a,5-四甲基-2,3,4-7,8,8a-六氢萘-1-基）丁-2-酮	Terpenoids	萜类	Sesquiterpenoids	倍半萜	C18H30O	263.24	95.09	262.2296656	[M+H]+	1	-	-	17549291.94	21373097.01	17202096.97	66072552.91	71121848.69	62033445.27	119912653.4	113448577.1	108411160.8	74753295.45	67801261.71	76018039.75	91743622.57	73491437.71	80971457.54	-	-	-	1.41272	4.5092e-05	sig	1.37078	0.000287656	6.08954	2.60633	up	1.20467	0.000836166	0.639527	-0.644923	insig	0.950224	0.15343	1.0971	0.133693
Wcop010618	13-hydroxy-13-(hydroxymethyl)-2,6-dimethyltetracyclo[10.3.1.01,10.02,7]hexadecan-5-one*	13-hydroxy-13-(hydroxymethyl)-2,6-dimethyltetracyclo[10.3.1.01,10.02,7]hexadecan-5-one*	Terpenoids	萜类	Ditepenoids	二萜	C19H30O3	307.22	219.17	306.2195	[M+H]+	3	52592-14-0	-	4486210.065	7478507.071	3495257.78	833355.178	1652868.509	1042278.594	3803511.173	8171583.007999999	4661257.03	385626.071	480417.42299999995	447784.703	8273525.2979999995	5290140.15	5782006.715	-	-	-	0.91689	0.00742211	insig	0.151033	0.837813	1.07609	0.105801	insig	1.20805	0.0620722	0.0789733	-3.66249	down	1.32091	0.0934963	0.372347	-1.42528
zjbp110804	6,7-dimethoxy-2-[2-(4'-hydroxy-3'-methoxyphenyl)ethyl]chromone	6,7-二甲氧基-2-[2-(4'-羟基-3'-甲氧基苯基)乙基]色酮	Others	其它类	Chromone	色酮类	C20H20O6	357.13	307.1	356.126	[M+H]+	3	-	-	79152.7435	94840.5	54980.5405	72456.0255	95202.7695	45531.2905	201928.7945	152831.5625	165890.0325	61105.044	50126.8045	63101.1815	98047.507	73282.6475	96633.0665	-	-	-	1.13372	0.000961017	sig	1.26433	0.00752541	2.27384	1.18513	up	1.20586	0.0112835	0.334837	-1.57847	down	0.486779	0.465718	0.817735	-0.290294
Safp017931	Carbanilide	Carbanilide	Alkaloids	生物碱	Alkaloids	生物碱	C13H12N2O	213.1	94.07	212.095	[M+H]+	3	102-07-8	-	192224.047	170296.0035	176393.646	59135.4425	65493.7535	56198.5565	370005.8365	349367.729	390732.3905	700610.44	694804.72	683731.8585	310903.687	345639.1585	322501.981	-	-	-	1.09987	5.27879e-09	sig	1.36356	0.00066621	2.0599	1.04257	up	1.22316	0.000306579	1.87293	0.905294	insig	1.44556	9.92044e-07	11.4979	3.5233
Rfp06083	Damascenone	突厥烯酮	Terpenoids	萜类	Monoterpenoids	倍萜	C13H18O	191.14	133.1	190.13576519999998	[M+H]+	1	23696-85-7	-	44802654.45	34837299.52	17418438.81	7505135.509	7490408.503	9002929.358	42567795.1	41202242.47	45093221.3	7240337.985	7363824.992000001	6953155.991	27787292.16	31806952.58	26874980.43	-	-	-	1.28734	5.23312e-08	sig	0.733011	0.315648	1.32769	0.408916	insig	1.2291	0.000903273	0.167288	-2.57959	down	0.91547	0.242757	0.898279	-0.154765
Lmhp002001	L-Valyl-L-Phenylalanine	L-缬氨酰-L-苯丙氨酸	Amino acids and derivatives	氨基酸及其衍生物	Amino acids and derivatives	氨基酸及其衍生物	C14H20N2O3	265.15	72.08	264.1474	[M+H]+	2	3918-92-1	-	859054.0229999999	684728.1125	802089.577	1345196.44	1499502.024	1514787.2519999999	738838.4355	660865.267	571303.0425	1580068.096	1579226.935	1414311.5180000002	1222135.555	1004314.895	1199194.754	-	-	-	1.27328	4.14414e-05	sig	0.905589	0.151457	0.840202	-0.251191	insig	1.20676	0.000321017	2.32044	1.2144	up	0.60092	0.407951	1.04912	0.0691743
PDP060686	6-hydroxysphingosine*	6-羟基鞘氨醇*	Lipids	脂质	Sphingolipids	鞘脂	C18H37NO3	316.29	60.04	315.2773441	[M+H]+	1	-	-	5798760.092	5511441.972	5164335.114	2886142.03	2817803.861	2948464.639	8430759.484	8472032.422	7232173.28	2315018.856	2456286.2430000002	2393808.203	3334208.025	3483420.271	3630502.028	-	-	-	1.20127	4.80272e-06	sig	1.30805	0.0129603	1.46499	0.550887	insig	1.22494	0.00478053	0.296877	-1.75206	down	1.41011	0.000901856	0.828106	-0.272113
PD0251534	[(4S,5R,9S,10R,13S,14R)-5-methyl-5-pentacyclo[11.2.1.01,10.04,9.012,14]hexadecanyl]methanol	[(4S,5R,9S,10R,13S,14R)-5-methyl-5-pentacyclo[11.2.1.01,10.04,9.012,14]hexadecanyl]methanol	Terpenoids	萜类	Sesquiterpenoids	倍半萜	C18H28O	261.22	203.18	260.21401549999996	[M+H]+	3	-	-	1374687.5669999998	2364584.131	1816318.763	1424487.41	1224135.887	1279610.404	2449414.163	1893865.7380000001	1885902.7380000001	851730.9695	880820.1205	902376.4775	2056979.13	2741379.98	2324165.3619999997	-	-	-	0.797605	0.0008524	insig	0.472417	0.552475	1.12125	0.165103	insig	1.20454	0.0228203	0.422997	-1.24128	down	1.40664	0.0144777	0.670766	-0.576117
Sayp012405	Tomocinol A*	Tomocinol A*	Terpenoids	萜类	Ditepenoids	二萜	C22H36O3	349.27	179.14	348.2664	[M+H]+	3	-	-	95756.3435	73430.7045	113246.9665	503338.9725	468455.845	416735.526	91689.177	85607.138	78327.9085	263690.3375	306278.1995	305379.591	116391.508	114460.67599999999	127432.7875	-	-	-	1.48169	1.23112e-05	sig	0.422611	0.526249	0.905076	-0.143889	insig	1.22254	0.0027385	3.42436	1.77583	up	1.37788	0.00841311	0.630413	-0.66563
MWSHC2011	5-Hydroxytryptophan	5-羟基-色氨酸	Amino acids and derivatives	氨基酸及其衍生物	Amino acids and derivatives	氨基酸及其衍生物	C11H12N2O3	221.0932	162.056	220.0848	[M+H]+	3	4350-09-8	C01017	162506.7045	101634.2605	168847.896	700840.5265	594036.559	541908.6785	196602.3185	199858.072	162961.3355	674365.0035	803398.8309999999	816059.5475	441329.376	505763.1595	485322.3885	-	C01017	-	1.1918	0.00010038	sig	0.850215	0.180084	1.292	0.369606	insig	1.22002	0.00395329	4.10035	2.03575	up	1.09284	0.0794151	1.24882	0.320571
MWSslk096	Dihydrojasmone	二氢茉莉酮	Others	其它类	Ketone compounds	酮类化合物	C11H18O	167.14	111.08	166.1358	[M+H]+	3	1128-08-1	-	75401.5515	57839.8275	107340.205	85768.8395	71543.4125	57557.678	112929.979	119932.04699999999	122934.552	77276.334	75647.3105	67192.0815	161279.545	152762.191	159711.53699999998	-	-	-	1.27011	0.0012212	sig	1.04426	0.112312	1.4789	0.564526	insig	1.20381	0.000472007	0.618656	-0.69279	insig	0.20577	0.855876	1.02441	0.0347986
Walbp07184	MG(16:3)	MG(16:3)	Lipids	脂质	Glycerol ester	甘油酯	C19H32O4	325.24	233.19	324.2301	[M+H]+	1	-	-	2338446.088	1590332.618	2148544.491	894369.1975	769131.0920000001	872449.729	1258061.398	1344054.034	1289258.943	321096.507	299243.3945	284927.256	1548673.457	1651385.604	1425983.11	-	-	-	0.440156	7.07655e-07	insig	1.20648	0.0814749	0.640311	-0.643156	insig	1.22805	0.000108033	0.232634	-2.10386	down	1.43728	0.00305199	0.356974	-1.48611
Lcsp002508	Pro-Thr-Ile	脯氨酰-苏氨酰-异亮氨酸	Amino acids and derivatives	氨基酸及其衍生物	Amino acids and derivatives	氨基酸及其衍生物	C15H27N3O5	330.2	70.06	329.1951	[M+H]+	2	-	-	1101387.758	769532.6995	686329.7259999999	1982731.554	1456716.69	2189522.673	800169.7395	803930.022	740258.3765	2050471.361	1923219.368	1824009.606	1588139.1519999998	1404045.616	1634764.114	-	-	-	1.26517	0.00134802	sig	0.306822	0.633659	0.91675	-0.1254	insig	1.22432	0.00154729	2.47304	1.30629	up	0.240995	0.824833	1.02998	0.0426096
pmb0885	4-Oxo-9Z,11Z,13E,15E-Octadecatetraenoic Acid	4-氧化-9Z,11Z,13E,15E-十八碳四烯酸	Lipids	脂质	Free fatty acids	游离脂肪酸	C18H26O3	291.2	191.11	290.1882	[M+H]+	3	-	-	1063758.219	1103208.5790000001	1179252.414	822570.1645	866024.6059999999	910570.178	1561281.904	1451792.9319999998	1355730.731	1037619.809	1086627.058	956108.5635	1304654.006	1142724.493	1086710.43	-	-	-	1.46202	0.000184951	sig	1.28432	0.0135073	1.30559	0.384707	insig	1.17248	0.00610073	0.70508	-0.504142	insig	1.26303	0.0309632	1.18513	0.245049
WapTKC207821	2-isopropyl-3,4,8,9-tetramethyl-5-methylenecyclodeca-3,8-dien-1-ol	2-isopropyl-3,4,8,9-tetramethyl-5-methylenecyclodeca-3,8-dien-1-ol	Terpenoids	萜类	Sesquiterpenoids	倍半萜	C18H30O	263.24	81.07	262.2296656	[M+H]+	1	-	-	14506171.46	15485482.44	20356150.46	71736573.67	61479878.75	74033504.92	118901152.9	127775046.1	109450217.6	79018553.3	66293166.78	85999168.87	93414872.61	93362854.77	96314529.71	-	-	-	1.3631	0.000910413	sig	1.36616	0.00109269	7.07333	2.82239	up	1.13897	0.00615132	0.649519	-0.622556	insig	0.704694	0.32076	1.1161	0.158461
WapTKC182483	2-( 1,1,7,7a-tetramethyl-2-methylene-1a,2,4,5,6,7,7a,7b-octahydro-1H-cyclopropa[a]naphthalen-4-yl)ethan-1-ol*	2-( 1,1,7,7a-tetramethyl-2-methylene-1a,2,4,5,6,7,7a,7b-octahydro-1H-cyclopropa[a]naphthalen-4-yl)ethan-1-ol*	Terpenoids	萜类	Sesquiterpenoids	倍半萜	C18H28O	261.22	121.1	260.21401549999996	[M+H]+	1	-	-	1430663.886	1806382.611	2411239.4	11671621.06	11215008.97	13198101.75	5726035.721	5037947.788	4334011.623	9971788.461000001	9381338.46	9028710.42	8631040.482	8142845.109	7321882.914	-	-	-	1.45981	9.40761e-05	sig	1.3005	0.0043399	2.67302	1.41847	up	1.18768	0.00141348	1.87984	0.910611	insig	1.3048	0.0338847	0.786533	-0.346421
Salp009727	Lauramide	月桂酰胺	Lipids	脂质	Free fatty acids	游离脂肪酸	C12H25NO	200.2	57.07	199.1936144	[M+H]+	1	1120-16-7	-	13156625.76	20567838.75	20665976.7	27107792.62	27723702.53	28066590.73	41672193.89	41400695.57	40862361.11	38892396.11	40813841.55	38820279.85	33239762.27	32140739.12	32631512.64	-	-	-	1.39512	1.01913e-06	sig	1.29574	0.0107712	2.27862	1.18816	up	0.972307	0.096394	0.956358	-0.0643767	insig	1.43848	0.000813403	1.42979	0.515799
Zmlp003063	Luteolin 7-rutinoside-4'-O-Rhamnoside*	木犀草素 7-芸香糖苷-4'-O-鼠李糖苷*	Flavonoids	黄酮	Flavones	黄酮	C33H40O19	741.23	433.12	740.2164	[M+H]+	3	-	-	146839.5045	226312.4775	267625.2075	1236470.425	1764282.535	1034176.0390000001	224503.8455	142588.3455	174468.2895	2256461.085	1656996.239	2188414.974	1042028.8570000001	1109616.707	970398.9765	-	CM00199	MetMap105	1.16621	0.000663097	sig	0.455328	0.487701	0.845162	-0.2427	insig	1.21882	0.00943051	11.2672	3.49406	up	1.09484	0.0765894	1.51226	0.596709
mws1035	Robinin*	山柰酚-3-O-刺槐糖苷-7-O-鼠李糖苷 (刺槐苷)*	Flavonoids	黄酮	Flavonols	黄酮醇	C33H40O19	741.22	433.11	740.2164	[M+H]+	3	301-19-9	C10178	146839.5045	226312.4775	267625.2075	1236470.425	1764282.535	1034176.0390000001	224503.8455	142588.3455	174468.2895	2256461.085	1656996.239	2188414.974	1042028.8570000001	1109616.707	970398.9765	-	C10178	MetMap113,MetMap114	1.16621	0.000663097	sig	0.455328	0.487701	0.845162	-0.2427	insig	1.21882	0.00943051	11.2672	3.49406	up	1.09484	0.0765894	1.51226	0.596709
MWS201381	Ser-Trp	L-丝氨酸-L-色氨酸	Amino acids and derivatives	氨基酸及其衍生物	Amino acids and derivatives	氨基酸及其衍生物	C14H17N3O4	292.13	188.07	291.1219	[M+H]+	1	94421-70-2	-	895871.665	848417.6035	571628.6925	881128.443	1045237.767	840555.4295	599049.9029999999	529906.4065	684534.0695	1256540.646	1408857.489	1958128.074	514799.3205	563920.3570000001	563786.7445	-	-	-	0.659025	0.00627378	insig	0.803733	0.234874	0.783055	-0.352815	insig	1.16805	0.042954	2.54952	1.35022	up	1.24193	0.0907912	1.671	0.740712
pmb0855	LysoPC 16:0	溶血磷脂酰胆碱 16:0	Lipids	脂质	LPC	溶血磷脂酰胆碱	C24H50NO7P	496.34	184.07	495.3325	[M+H]+	1	17364-16-8	-	206148.64800000002	396339.0815	431789.4735	736106.9675	790731.113	640961.3685	503801.4065	505311.304	536251.314	1063099.247	1046747.5009999999	1022272.97	557642.687	529735.965	566923.3495	-	-	-	0.712776	2.59711e-05	insig	0.952534	0.132564	1.49415	0.579324	insig	1.22725	5.51154e-06	2.02678	1.01919	up	1.37071	0.0132318	1.44484	0.530908
pmb0889	Punicic acid	石榴酸 (9Z,11E,13Z-十八碳三烯酸)	Lipids	脂质	Free fatty acids	游离脂肪酸	C18H30O2	279.23	95.09	278.2246	[M+H]+	3	544-72-9	C08364	1225789.018	2430545.985	1938788.644	5950636.238	5746628.634	5834330.054	2866178.7189999996	2710816.756	3752000.439	9268437.27	10022108.07	9902648.188	5972480.56	5156166.603999999	5658993.525	-	C08364	-	0.841119	3.07344e-06	insig	1.05621	0.0597851	1.66734	0.737552	insig	1.2106	0.000147577	3.1293	1.64584	up	1.43875	0.00224819	1.66518	0.735675
Lcyp000107	Stellarin	Stellarin	Phenolic acids	酚酸类	Phenolic acids	酚酸类	C13H16O10	333.08	171.03	332.0743	[M+H]+	3	-	-	325417.748	346535.6715	419341.125	648746.84	1095280.4109999998	881596.679	726153.7715	519165.4735	446410.7315	895275.5625	812632.9140000001	682743.882	828868.2565	768307.0035	809358.9585	-	-	-	1.04699	0.133968	insig	1.08906	0.128268	1.5502	0.632459	insig	0.90938	0.0947682	1.41314	0.498905	insig	0.315829	0.623566	0.910508	-0.135256
PD0866397	3-methyl-5-(1,2,5-trimethyl-3,7,8,8a-tetrahydro-2H-naphthalen-1-yl)pentanoic acid	3-甲基-5-（1,2,5-三甲基-3,7,8,8a-四氢-2H-萘-1-基）戊酸	Terpenoids	萜类	Ditepenoids	二萜	C19H30O2	291.23	79.05	290.2245802	[M+H]+	1	-	-	39936420.26	34995671.27	57795921.06	24064404.93	27609387.85	33327202.96	44284584.74	45838678.54	43493970.92	11160803.19	11403362.21	11210993.86	126186502.2	125134506.7	126018794.2	-	-	-	0.50041	2.02515e-05	insig	0.132337	0.96983	1.0067	0.00963321	insig	1.22952	0.000373348	0.252775	-1.98407	down	1.41622	0.0240029	0.39735	-1.33152
Lhcp090202	3-(Acetyloxy)-13,15-dihydroxyoleanan-12-one (Rubiprasin A)	3-(乙酰基氧基)-13,15-二羟基齐墩果烷-12-酮 (黑果茜草萜 A)	Terpenoids	萜类	Triterpene	三萜	C32H52O5	517.39	425.34	516.3815	[M+H]+	3	125263-65-2	-	482546.484	702418.3809999999	324828.87899999996	1083504.351	1203745.919	976818.0140000001	1763982.8180000002	1739460.293	1856361.799	958307.3285	991079.912	938981.5955	898947.579	966033.562	968151.2875	-	-	-	1.15357	2.33061e-05	sig	1.30289	0.00389203	3.55002	1.82783	up	1.22575	0.00043084	0.538894	-0.891926	insig	0.997966	0.191345	0.884898	-0.176416
MWSslk210	Irigenin*	野鸢尾苷元*	Flavonoids	黄酮	Isoflavones	异黄酮	C18H16O8	361.09	346.07	360.0845	[M+H]+	2	548-76-5	C17957	541413.8755	538221.6070000001	440133.0895	436678.9045	375532.7215	376206.186	581116.223	578276.186	582737.3195	823017.6405	751215.4090000001	767600.685	626691.4735	588622.685	660132.0145	-	C17957	-	0.85782	1.27547e-05	insig	0.991072	0.155323	1.14631	0.197	insig	1.20889	0.011384	1.34424	0.426787	insig	1.42642	0.000211721	1.97055	0.978597
Lcsp012679	linolenoyl ethanolamine	亚麻酰乙醇胺	Lipids	脂质	LPE	溶血磷脂酰乙醇胺	C20H35NO2	322.27	62.06	321.2668	[M+H]+	2	57086-93-8	-	42470.985	36187.0875	33119.206	38877.745	37937.178	34031.8305	102727.94699999999	109548.3775	105809.67199999999	54285.9775	52712.3135	47482.295999999995	59857.203	59308.4605	61104.026	-	-	-	1.49703	4.60095e-07	sig	1.36191	7.24735e-05	2.84571	1.50879	up	1.22057	4.44778e-05	0.485657	-1.04199	down	1.36697	0.00608216	1.39364	0.478859
mws1611	Ligustilide	Z-蒿本内酯	Others	其它类	Lactones	内酯类化合物	C12H14O2	191.1067	117.0695	190.0994	[M+H]+	3	4431-01-0	C16987	1573593.374	1694956.906	1722209.799	1020998.3459999999	1102180.624	960549.1995	1890709.561	1833814.8480000002	1751521.075	1318735.3390000002	1522957.029	1219127.731	1535641.976	1485250.9409999999	1547746.261	-	C16987	-	1.48035	0.000284181	sig	1.0911	0.057708	1.09724	0.133875	insig	1.11959	0.0202933	0.741561	-0.431363	insig	1.26327	0.0500002	1.31685	0.397096
Wasdp10471	4-Pentylbenzene-1,2-diol	4-戊基-1,2-苯二醇	Others	其它类	Others	其它	C11H16O2	181.12	135.12	180.115	[M+H]+	1	2525-11-3	-	4268813.971	4674069.662	5049430.096	5323741.915	6116667.442000001	6807079.323	7632727.99	8391079.966	7016130.61	8067736.778	8015443.789	8874450.32	11120858.91	11381673.33	10248387.27	-	-	-	0.948571	0.0138179	insig	1.32227	0.00598793	1.64661	0.719502	insig	0.680854	0.26568	1.08323	0.115344	insig	1.2966	0.0166272	1.36773	0.451783
MWSHY0189	Apigenin 7-O-beta-D-glucoside*	芹菜素-7-O-葡萄糖苷*	Flavonoids	黄酮	Flavones	黄酮	C21H20O10	433.1129	271.066	432.1056	[M+H]+	3	578-74-5	C04608	481795.403	530602.0260000001	398387.6415	512588.2705	622994.48	863304.4595	1078376.13	708094.583	904673.3255	545169.285	608620.872	594841.3865	687799.931	739862.637	898367.9335	ko00944	C04608	-	0.790751	0.0971217	insig	1.24804	0.0445728	1.90755	0.931721	insig	1.05191	0.094594	0.649773	-0.621993	insig	0.486136	0.506624	0.874803	-0.192971
MWS20148	Apigenin-4'-O-glucoside*	芹菜素-4'-O-葡萄糖苷*	Flavonoids	黄酮	Flavones	黄酮	C21H20O10	433.11	271.07	432.1056	[M+H]+	3	20486-34-4	-	481795.403	530602.0260000001	398387.6415	512588.2705	622994.48	863304.4595	1078376.13	708094.583	904673.3255	545169.285	608620.872	594841.3865	687799.931	739862.637	898367.9335	-	-	-	0.790751	0.0971217	insig	1.24804	0.0445728	1.90755	0.931721	insig	1.05191	0.094594	0.649773	-0.621993	insig	0.486136	0.506624	0.874803	-0.192971
Lmgp004731	Genistein-7-O-galactoside*	染料木素-7-O-半乳糖苷*	Flavonoids	黄酮	Isoflavones	异黄酮	C21H20O10	433.11	271.06	432.1056	[M+H]+	3	-	-	481795.403	530602.0260000001	398387.6415	512588.2705	622994.48	863304.4595	1078376.13	708094.583	904673.3255	545169.285	608620.872	594841.3865	687799.931	739862.637	898367.9335	-	-	-	0.790751	0.0971217	insig	1.24804	0.0445728	1.90755	0.931721	insig	1.05191	0.094594	0.649773	-0.621993	insig	0.486136	0.506624	0.874803	-0.192971
Hmmp002150	3,5-Bis(3-methoxy-4-hydroxyphenyl)-2,3-dihydro-2(1H)-pyridinone*	3,5-双(3-甲氧基-4-羟基苯基)-2,3-二氢-2(1H)-吡啶酮*	Alkaloids	生物碱	Pyridine alkaloids	吡啶类生物碱	C19H19NO5	342.13	177.05	341.1263	[M+H]+	3	-	-	192198.5685	139178.74	109282.579	977318.4955	837051.795	644947.3165	176920.418	212522.7945	194665.0815	1847376.72	1503297.014	1508737.275	1098327.023	1032773.656	1041993.589	-	-	-	1.00448	7.37523e-05	sig	0.915898	0.177269	1.32553	0.40657	insig	1.22583	0.00598918	8.31937	3.05647	up	1.34163	0.0062831	1.97592	0.982523
Wafp005168	N-Feruloylphenylalanine*	N-阿魏酰苯丙氨酸*	Alkaloids	生物碱	Phenolamine	酚胺	C19H19NO5	342.13	177.06	341.1263	[M+H]+	3	-	-	192198.5685	139178.74	109282.579	977318.4955	837051.795	644947.3165	176920.418	212522.7945	194665.0815	1847376.72	1503297.014	1508737.275	1098327.023	1032773.656	1041993.589	-	-	-	1.00448	7.37523e-05	sig	0.915898	0.177269	1.32553	0.40657	insig	1.22583	0.00598918	8.31937	3.05647	up	1.34163	0.0062831	1.97592	0.982523
PD0462863	2-aminooctadec-12-ene-1,3,4-triol*	2-氨基十八烷-12-烯-1,3,4-三醇*	Lipids	脂质	Sphingolipids	鞘脂	C18H37NO3	316.29	60.04	315.2773441	[M+H]+	1	-	-	5086423.797	5808428.33	4465074.994	2642750.174	2812170.972	2870019.598	8594075.633	7894595.887999999	7960382.232000001	2115988.86	2073806.21	2181293.591	2526161.1980000003	2854675.671	2640575.884	-	-	-	1.16299	1.27719e-07	sig	1.30149	0.00540653	1.59174	0.670607	insig	1.2286	0.00113389	0.260586	-1.94017	down	1.41407	0.00414547	0.765301	-0.3859
MWSmce294	Elemicin	榄香素	Others	其它类	Others	其它	C12H16O3	209.11	153.05	208.1099	[M+H]+	3	487-11-6	C10451	442621.6855	376843.907	444697.2055	241455.6585	148868.99	184116.9535	390050.0285	490246.1895	261462.86399999997	204229.1345	300956.922	177319.2765	258369.4245	341788.4905	338329.79600000003	-	C10451	-	1.14112	0.0605913	insig	0.447965	0.608587	0.903174	-0.146924	insig	0.889748	0.133027	0.597767	-0.742346	insig	0.531139	0.483516	1.18812	0.24868
Lcfp121148	2-aminohexadec-4-ene-1,3-diol	2-氨基十六碳-4-烯-1,3-二醇	Lipids	脂质	Sphingolipids	鞘脂	C16H33NO2	272.26	254.25	271.2511	[M+H]+	1	-	-	1128500.222	1169357.514	1257944.1709999999	1127032.56	1279236.585	1435017.705	1319780.513	1273555.99	1297607.6709999999	1601752.88	1495535.8190000001	1504279.999	1446472.021	1298580.702	1331114.883	-	-	-	0.0994791	0.0312433	insig	1.10541	0.0867396	1.09425	0.129945	insig	1.1813	0.0113846	1.18264	0.242005	insig	1.1356	0.0896653	1.19792	0.260536
Lhjp120709	Dimethyllimettin	二甲基柠檬油素	Lignans and Coumarins	木脂素和香豆素	Coumarins	香豆素	C13H14O4	235.1	175.07	234.0892	[M+H]+	3	-	-	221447.5925	279806.828	299430.5145	408128.2855	338574.8565	489642.74100000004	229777.7115	261272.4135	214129.444	306613.76399999997	434562.5135	359502.5935	368843.97799999994	316259.2175	291355.841	-	-	-	1.29845	0.0246815	sig	0.678002	0.320707	0.88072	-0.183244	insig	1.08608	0.0568324	1.56085	0.642331	insig	0.527991	0.475222	0.890268	-0.167689
PD0584112	N,N-Diethylphenylacetamide	N,N-二乙基-2-苯基乙酰胺	Alkaloids	生物碱	Alkaloids	生物碱	C12H17NO	192.14	91.05	191.1310142	[M+H]+	1	2431-96-1	C10938	393824.70399999997	357608.32200000004	381267.01	336301.6825	300156.7935	289441.3455	376463.7005	381180.7355	358281.79	338566.55100000004	348165.7995	365672.4375	357903.71200000006	324934.4445	313322.4105	-	C10938	-	1.31421	0.0123545	sig	0.286468	0.686002	0.985191	-0.0215242	insig	0.869645	0.116804	0.943077	-0.0845519	insig	1.13944	0.0769781	1.13663	0.184762
Lmhp008718	LysoPC 17:2*	溶血磷脂酰胆碱 17:2*	Lipids	脂质	LPC	溶血磷脂酰胆碱	C25H48NO7P	506.32	184.07	505.3168	[M+H]+	1	-	-	4892526.609	4798153.083000001	5543645.458	1289162.275	1329039.014	1441045.128	2338865.139	2334338.192	2637931.515	2627607.3430000003	2775970.5760000004	2574009.77	4148648.813	3973740.855	3866133.653	-	-	-	1.21399	3.08103e-05	sig	1.35713	0.00294653	0.479912	-1.05916	down	0.849541	0.146474	1.09116	0.125857	insig	1.43676	0.000109897	1.96529	0.974741
Lhlp111209	Cupressic acid	柏油酸	Terpenoids	萜类	Ditepenoids	二萜	C20H32O3	321.24	147.12	320.2351	[M+H]+	2	1909-90-6	-	442163.37200000003	507222.765	474056.47	83047.6505	125312.6575	114493.1535	329674.1925	265058.416	303777.0805	46425.1105	34441.687999999995	54156.499	392186.101	333049.2555	299456.354	-	-	-	0.819906	2.73211e-05	insig	1.30845	0.00274801	0.631223	-0.663778	insig	1.21549	0.00295968	0.150275	-2.73433	down	1.33549	0.0239495	0.418219	-1.25767
Zasp102439	m-Aminophenylacetylene	间氨基苯乙炔	Alkaloids	生物碱	Alkaloids	生物碱	C8H7N	118.06	91.05	117.0578	[M+H]+	1	54060-30-9	-	18749612.56	19979863.55	17687439.58	112735636.5	109547857.1	98819183.78	22237237.5	23668340.27	25076262.72	126529192.4	127080099.1	116802475.9	78519948.63	73749761.51	68513826.86	-	-	-	1.26479	1.06321e-06	sig	1.26425	0.011042	1.25817	0.331322	insig	1.22815	0.000621662	5.2184	2.38361	up	1.19958	0.0402764	1.15356	0.206095
Rlp02599	furo[2,3-h]quinoline	呋喃[2,3-H]喹啉	Alkaloids	生物碱	Quinoline alkaloids	喹啉类生物碱	C11H7NO	170.06	115.05	169.0527638	[M+H]+	1	-	-	16125274.07	16137823.65	15408344.35	128828485.5	111253333.3	114748253.9	25903405.08	24095764.93	23036801.55	145214504.6	151713445.2	148088053.0	87661189.82	82787676.61	76525333.63	-	-	-	1.23383	4.83222e-07	sig	1.35467	0.00618736	1.53207	0.615482	insig	1.22886	2.16224e-05	6.09311	2.60718	up	1.33964	0.0209687	1.25417	0.326729
Zahp012577	Octadecadienamide	十八碳二烯酰胺	Alkaloids	生物碱	Alkaloids	生物碱	C18H33NO	280.26	81.07	279.2562	[M+H]+	1	-	-	66554.6195	56522.295	66762.727	338214.3755	315344.9625	351855.38399999996	344191.49100000004	349510.1235	444537.9655	228311.4875	271771.4835	227113.0805	217731.89	245829.98899999997	273103.571	-	-	-	0.356595	0.0108838	insig	1.36713	0.0098641	5.9958	2.58395	up	1.11821	0.0357819	0.638878	-0.646388	insig	1.33712	0.00884648	0.72328	-0.467374
MW0106978	Glutamylproline	谷氨酰脯氨酸	Amino acids and derivatives	氨基酸及其衍生物	Amino acids and derivatives	氨基酸及其衍生物	C10H16N2O5	245.12	227.01	244.10592169999998	[M+H]+	3	41745-47-5	-	13408622.91	15150746.49	18336749.82	10844303.28	18350722.7	17139630.21	20603177.08	29324591.61	32699977.39	29624657.45	32603083.67	26054983.04	27448817.59	19751430.28	30652144.31	-	-	-	1.05405	0.0211035	sig	1.17978	0.065037	1.76193	0.817158	insig	0.312355	0.674602	1.06844	0.0955048	insig	1.27791	0.0105526	1.90533	0.930039
Walbp09179	Myristamide	肉豆蔻酰胺	Lipids	脂质	Free fatty acids	游离脂肪酸	C14H29NO	228.23	57.07	227.2249	[M+H]+	1	638-58-4	-	24819408.52	27325151.15	26826255.49	26350831.17	26596126.13	24542389.67	47214960.47	45955233.5	47599826.84	28253696.94	29154709.04	27631975.38	35109190.79	32138956.56	33858930.83	-	-	-	1.42505	2.68111e-07	sig	1.36739	7.49547e-05	1.78256	0.833949	insig	1.22643	1.10028e-05	0.604109	-0.72712	insig	1.22021	0.0388976	1.09745	0.13415
Hasp010605	MG(18:3(9Z,12Z,15Z)/0:0/0:0)	MG(18:3(9Z,12Z,15Z)/0:0/0:0)	Lipids	脂质	Glycerol ester	甘油酯	C21H36O4	353.27	261.22	352.2614	[M+H]+	1	129828-41-7	-	39677192.87	48886877.18	69763516.55	27968038.29	20812946.24	29704803.55	30294136.31	41234331.62	36325428.53	12784012.76	13256154.54	14193032.83	38481137.5	37186901.47	42047779.79	-	-	-	0.474193	0.00177145	insig	0.959873	0.191072	0.681207	-0.553834	insig	1.20755	0.0177694	0.373034	-1.42262	down	1.36696	0.0399487	0.512618	-0.964045
MWStz489	Gardenin B*	栀子黄素 B*	Flavonoids	黄酮	Flavones	黄酮	C19H18O7	359.11	329.07	358.1053	[M+H]+	3	2798-20-1	C15109	1321963.787	1908689.285	1769245.937	1904840.689	2114703.731	2056283.872	1970601.011	1880339.254	2046505.4740000002	3426360.528	3395112.733	3386526.5310000004	2588843.545	2452655.504	2482524.326	-	C15109	-	0.0727902	8.67524e-07	insig	0.838787	0.228353	1.17951	0.238191	insig	1.22495	0.000602475	1.73092	0.791538	insig	1.43627	0.00148836	1.6801	0.748547
Zmjp010694	5-Hydroxy-3,7,3',4'-tetramethoxyflavone (Retusin)*	5-羟基-3,7,3',4'-四甲氧基黄酮*	Flavonoids	黄酮	Flavonols	黄酮醇	C19H18O7	359.1127	344.0896	358.1053	[M+H]+	1	1245-15-4	-	13056859.62	16276627.47	16698024.77	17160989.45	19096608.13	16938211.94	18750434.0	17937751.92	18787959.9	30888453.66	30153364.64	30604313.61	23351182.43	22559150.65	21645644.65	-	-	-	0.110633	1.45409e-06	insig	1.05896	0.104275	1.20518	0.269246	insig	1.22719	7.73914e-06	1.65199	0.724206	insig	1.43228	0.00134747	1.72281	0.784761
pmp000169	Andrographidine D aglycone*	穿心莲黄酮苷 D 苷元*	Flavonoids	黄酮	Flavanones	二氢黄酮	C19H18O7	359.11	329.06	358.1053	[M+H]+	3	-	-	1375605.7380000001	1799817.5590000001	1869783.2380000001	1961047.929	2171959.641	1935058.977	2068091.483	1948960.149	2103377.505	3487480.055	3213914.389	3533116.46	2385095.857	2356359.522	2454368.849	-	-	-	0.0275797	2.00882e-05	insig	0.978977	0.1366	1.21312	0.278719	insig	1.21694	0.00145445	1.67219	0.741737	insig	1.42353	0.000547846	1.68662	0.754133
WapTKC121645	Cupresin B	Cupresin B	Terpenoids	萜类	Ditepenoids	二萜	C18H28O2	277.22	93.07	276.20893010000003	[M+H]+	1	-	-	7249676.563999999	7303695.256	8941906.782	21974631.86	22683823.21	24890921.6	4630203.181	4884104.563999999	4805170.916	37628992.46	38142153.58	38185822.88	40473570.15	38558832.18	38520344.97	-	-	-	1.12214	2.47018e-08	sig	1.32253	0.0295278	0.609462	-0.714392	insig	1.22972	1.69568e-06	7.95818	2.99244	up	1.43022	0.0025613	1.6385	0.71238
MWSHY0124	Pinocembrin	乔松素 (二氢白杨素)	Flavonoids	黄酮	Flavanones	二氢黄酮	C15H12O4	257.08	153.02	256.0736	[M+H]+	3	480-39-7	C09827	179651.359	455787.67	159451.283	511871.6505	424617.51	547850.9825	115948.9395	157207.617	111829.9835	813190.2895	728167.4435	806405.1190000001	516354.4375	507556.976	460215.508	ko00941	C09827	-	1.09449	9.09872e-06	sig	0.912101	0.288028	0.484327	-1.04595	insig	1.22035	0.000209015	6.0983	2.60841	up	1.35932	0.00419007	1.58169	0.661465
MWStz550	Lyciumamide B	枸杞酰胺 B	Alkaloids	生物碱	Phenolamine	酚胺	C36H36N2O8	625.26	462.19	624.2472	[M+H]+	3	1647111-41-8	-	259214.985	247832.33	272263.7325	1985864.9209999999	2182403.719	1985020.03	349600.1515	339548.1295	358322.4565	4809033.1219999995	4992971.664	5426217.847	2098913.079	2311221.874	2133344.91	-	-	-	1.00016	2.81424e-07	sig	1.34561	0.000759364	1.3441	0.426639	insig	1.22935	0.00148228	14.5381	3.86177	up	1.4384	0.00147118	2.47481	1.30732
Wcfp008029	Sphinganine	二氢鞘胺醇	Lipids	脂质	Sphingolipids	鞘脂	C18H39NO2	302.3	60.04	301.2981	[M+H]+	1	764-22-7	C00836	162015.0465	206429.871	177209.31399999998	84085.3685	89344.40199999999	61690.6485	332627.1525	358927.1565	373770.3115	35249.557	29972.951	19170.286	102184.6045	77990.515	65039.460999999996	ko00600,ko01100	C00836	-	0.898113	4.47598e-07	insig	1.33951	0.000635317	1.95238	0.965234	insig	1.21719	0.000345672	0.0792179	-3.65803	down	1.33629	0.0125434	0.358934	-1.47821
pmd0160	LysoPE 16:0(2n isomer)	溶血磷脂酰乙醇胺 16:0(2n异构)	Lipids	脂质	LPE	溶血磷脂酰乙醇胺	C21H44NO7P	454.29	313.27	453.2855	[M+H]+	3	-	-	3957861.582	9195784.367	8652119.161	16039149.74	17210892.09	12545190.83	7629492.396000001	6734907.211	11683520.55	12639257.38	8747267.285	12341808.12	7275415.357000001	5493001.317000001	5531936.642999999	-	-	-	1.19648	0.0417168	sig	0.439462	0.564794	1.19454	0.256459	insig	0.683527	0.266091	1.29486	0.372793	insig	1.03252	0.0998113	0.736503	-0.441236
MWSslk100	Diphenylamine	二苯胺	Alkaloids	生物碱	Alkaloids	生物碱	C12H11N	170.1	93.06	169.0891	[M+H]+	3	122-39-4	C11016	170903.8725	226622.9485	173993.292	77118.9255	59514.4325	77462.991	239804.938	226949.884	238518.608	147565.0795	163154.294	192576.646	145376.538	145881.54	141166.6575	-	C11016	-	1.46465	3.3675e-05	sig	1.04835	0.126314	1.23403	0.303378	insig	1.11583	0.027667	0.713618	-0.486776	insig	1.39494	0.00875247	2.35079	1.23315
Safp001959	gamma-Glutamyltyramine	γ-谷氨酰酪胺	Alkaloids	生物碱	Phenolamine	酚胺	C13H18N2O4	267.13	121.06	266.1267	[M+H]+	2	65520-56-1	C20926	237497.9965	306183.589	332435.94899999996	1436896.862	1654299.736	1426605.019	673421.583	635429.781	479672.3415	2487617.1769999997	2408450.827	2171969.357	1494629.644	1230363.223	1390351.872	ko01100,ko01240	C20926	-	1.00655	1.17446e-05	sig	1.27236	0.0209499	2.04142	1.02957	up	1.21387	0.000291339	3.95188	1.98254	up	1.39291	0.00261377	1.56449	0.645689
MW0151563	Ile-Pro-Thr*	L-异亮氨酸-L-脯氨酸-L-苏氨酸*	Amino acids and derivatives	氨基酸及其衍生物	Amino acids and derivatives	氨基酸及其衍生物	C15H27N3O5	330.2	116.07	329.1950711	[M+H]+	1	-	-	4506616.249	3371686.6010000003	3992324.267	5518031.687000001	4335537.343	3727712.296	3019915.756	1759177.196	2847689.395	2955074.36	3765930.94	3803784.512	2857931.599	2485703.168	3600731.0739999996	-	-	-	1.22575	0.0394866	sig	1.06092	0.052941	0.642492	-0.63825	insig	0.823957	0.123753	1.37998	0.464645	insig	0.957955	0.183936	0.774948	-0.367828
mws0193	L-Homocitrulline	L-高瓜氨酸	Amino acids and derivatives	氨基酸及其衍生物	Amino acids and derivatives	氨基酸及其衍生物	C7H15N3O3	190.12	84.08	189.1113	[M+H]+	3	1190-49-4	C02427	439518.2055	599798.113	632668.6185	2576163.392	3175415.111	3545716.878	1021545.2320000001	865592.3690000001	864070.9445	3049895.723	4174820.137	2315028.163	3726773.475	3332626.098	3439794.5760000004	-	C02427	-	1.28502	0.00636841	sig	1.23019	0.0109575	1.64547	0.718504	insig	1.17986	0.0514314	3.46747	1.79389	up	0.0236009	0.902966	1.02608	0.0371395
Wcdp010180	9,11,13,15-Octadecatetraenal	9,11,13,15-十八碳四烯醛	Others	其它类	Aldehyde compounds	醛类化合物	C18H28O	261.221	121.1011	260.214	[M+H]+	3	148408-16-6	-	1991072.05	2102763.399	2940094.894	12588251.06	11387711.8	9413228.305	5586528.187000001	4844148.45	5207396.6389999995	9520449.806	9768506.222000001	10346220.17	6982344.467999999	6919709.317000001	7745777.107999999	-	-	-	1.38376	0.000730519	sig	1.3107	0.00217921	2.22323	1.15266	up	1.21628	0.000152981	1.89507	0.922248	insig	0.777527	0.307501	0.887568	-0.172071
Lmgp009246	5-Hydroxy-7,3',4'-trimethoxyflavanone	5-羟基-7,3',4'-三甲氧基二氢黄酮	Flavonoids	黄酮	Flavanones	二氢黄酮	C18H18O6	331.1182	167.03400000000002	330.1103	[M+H]+	3	-	-	169343.1125	191642.702	210070.6385	250453.157	221400.496	257714.1635	265409.149	252271.8545	283057.789	405252.211	323670.8085	270673.9345	282129.095	198294.1185	237708.4365	-	-	-	0.355839	0.0872438	insig	1.26979	0.00797979	1.40221	0.487698	insig	0.8031	0.228751	1.24834	0.320015	insig	1.11526	0.139711	1.37012	0.454304
Ladp002110	4-hydroxy-2-oxo-1,2-dihydroquinoline-3-carboxylic acid	4-羟基-2-氧代-1,2-二氢喹啉-3-羧酸	Alkaloids	生物碱	Quinoline alkaloids	喹啉类生物碱	C10H7NO4	206.04	160.04	205.0375	[M+H]+	2	73776-24-6	-	3068546.335	2798231.1610000003	2738833.248	19906027.44	22888406.09	19257597.32	3496454.764	3973374.042	3337807.5960000004	20515188.41	19586331.58	21891145.86	13544481.84	13552435.57	13591708.91	-	-	-	1.32735	5.39824e-06	sig	1.20314	0.0416861	1.25588	0.328702	insig	1.22684	0.000740248	5.73601	2.52005	up	0.00829105	0.988764	0.999043	-0.00138088
MWSmce364	Xanthoxylin	花椒油素; 秦椒素	Phenolic acids	酚酸类	Phenolic acids	酚酸类	C10H12O4	197.08	151.07	196.0736	[M+H]+	3	90-24-4	C10726	71398.003	70981.9375	80713.733	45033.825999999994	49871.405999999995	43754.1605	105701.7165	63046.7205	89321.8385	57824.073	31078.2115	44642.432	69636.2	48861.543	57906.5005	-	C10726	-	1.06288	0.0225915	sig	0.506505	0.449544	1.15678	0.210114	insig	1.00476	0.0579033	0.517474	-0.950441	insig	0.261611	0.848081	0.963113	-0.0542224
MWSHY0169	4',5,7-Trihydroxy-3',6-dimethoxyflavone (Jaceosidin)	4',5,7-三羟基-3',6-二甲氧基黄酮 (棕矢车菊素)	Flavonoids	黄酮	Flavones	黄酮	C17H14O7	331.08	301.04	330.074	[M+H]+	3	18085-97-7	-	54562.363	41823.4135	56202.6955	58538.246	44271.9605	51507.2825	52421.276	90254.5115	82088.38900000001	86467.1055	91548.9375	113323.8965	81215.6155	100503.50300000001	84145.4965	-	CM00935	MetMap121	0.728638	0.0253356	insig	0.953166	0.160343	1.47301	0.558766	insig	0.736351	0.19888	1.2962	0.374291	insig	1.35857	0.0164909	1.88793	0.916802
Lmfp009701	Glycerol 9,11,13-octadecatrienoyl ester*	9,11,13-十八碳三烯酸甘油酯*	Lipids	脂质	Glycerol ester	甘油酯	C21H36O4	353.27	261.22	352.2614	[M+H]+	1	-	-	4409453.359	8038921.688999999	12196685.36	45546143.16	51744733.94	41558660.04	20742168.24	16999969.06	22503645.6	37789837.39	29763080.78	36618088.32	27066460.55	23269993.63	28323590.05	-	-	-	1.44157	0.000804676	sig	1.16145	0.0157567	2.44454	1.28956	up	1.13879	0.0117633	1.7291	0.790022	insig	1.19679	0.0421887	0.750244	-0.414569
Lskp211410	1,2,3,14,20,22,25-Heptahydroxycholest-7-en-6-one (Integristerone A)	1,2,3,14,20,22,25-七羟基胆甾烷-7-烯-6-酮 (Integristerone A)	Steroids	甾体	Steroid	甾体	C27H44O8	497.31	335.27	496.3036	[M+H]+	3	-	-	9673112.467	12150587.15	10033002.92	3429538.659	1739199.5559999999	1782385.8280000002	7287228.275	9377118.787	4566313.101	1296690.236	1080163.383	894135.2505	5410851.13	7271338.454	10939338.6	-	-	-	0.881316	0.00628317	insig	0.971892	0.109077	0.666442	-0.585448	insig	1.19118	0.0491921	0.154069	-2.69835	down	1.18921	0.153292	0.47057	-1.08752
Rfn09271	4-(1,2,4a-trimethyl-5-methylidene-1,2,3,4,4a,5,8,8a-octahydronaphthalen-1-yl)butan-2-one	4-（1,2,4a-三甲基-5-亚甲基-1,2,3,4,4a，5,8,8a-八氢萘-1-基）丁-2-酮	Terpenoids	萜类	Sesquiterpenoids	倍半萜	C18H28O	261.22	147.12	260.21401549999996	[M+H]+	3	-	-	18692334.88	19520244.27	23232174.7	4549377.461	6524633.645	6655774.442000001	13730129.06	16020789.61	12984772.05	3700798.82	3209612.452	3405407.063	18174171.3	18321260.7	17746001.84	-	-	-	0.936604	6.17021e-05	insig	1.22924	0.0262318	0.695514	-0.523848	insig	1.22304	0.00607238	0.241386	-2.05058	down	1.29673	0.0627111	0.581835	-0.781317
Wahp005790	Di-p-coumaroylcaffeoyl Spermidine	二对香豆酰咖啡酰亚精胺	Alkaloids	生物碱	Phenolamine	酚胺	C34H37N3O7	600.2721	454.236	599.2626	[M+H]+	3	-	-	137864.705	126520.011	148465.8135	278393.0365	426392.53	290767.827	161317.759	177650.9445	195053.508	370735.72	406625.0825	541192.3255	312175.9865	315997.103	276121.3165	-	-	-	0.941521	0.0114897	insig	1.20051	0.0324535	1.2935	0.37128	insig	1.18343	0.0334175	2.4691	1.30398	up	0.909408	0.200851	1.32444	0.405385
MWS20185	[6]-Gingerol	[6]-姜酚	Others	其它类	Ketone compounds	酮类化合物	C17H26O4	295.19	137.06	294.1831	[M+H]+	1	23513-14-6	C10462	154768.5665	158430.589	160683.547	371679.8745	399622.75299999997	360391.2535	166966.3915	164358.244	215379.6525	421980.2925	452021.55700000003	477877.06700000004	379250.2925	316262.0025	323726.939	ko00945,ko01110	C10462	-	1.14158	3.84395e-05	sig	0.837119	0.280339	1.15367	0.206231	insig	1.20424	0.000317694	2.47278	1.30613	up	1.27585	0.0249061	1.19456	0.256482
pmp000479	N-Isobutyl-2E,4E-dodedienamide	N-异丁基-2E,4E-十二烯酰胺	Alkaloids	生物碱	Alkaloids	生物碱	C16H29NO	252.23	196.2	251.2249	[M+H]+	3	-	-	55725.058	56164.8875	74567.073	69278.8445	66615.2745	70627.6905	126186.475	135415.8945	105738.6775	136131.9325	129482.25099999999	150157.858	77911.885	74143.4815	85693.4475	-	-	-	1.14736	0.000505717	sig	1.29567	0.00672967	1.97011	0.978277	insig	0.734004	0.213506	1.13184	0.178673	insig	1.43328	0.0060194	2.01321	1.0095
mws0040	Chrysin	白杨素	Flavonoids	黄酮	Flavones	黄酮	C15H10O4	255.07	153.02	254.0579	[M+H]+	3	480-40-0	C10028	220008.5045	506383.1145	204039.1605	1075402.597	510970.5115	763997.6775	100377.9405	109298.7865	121656.2845	227450.2225	242477.74300000002	199186.5055	471277.8165	503491.9115	417713.524	ko00941	C10028	MetMap110	1.48152	0.00501764	sig	1.16454	0.178612	0.356107	-1.48962	down	1.19906	0.00466512	2.01946	1.01397	up	1.35815	0.0745036	0.284685	-1.81256
Zbzp007397	5,6,7,7a-tetrahydro-4,4,7a-trimethyl-2(4H)-benzofuranone	5,6,7,7a-四氢-4,4,7a-三甲基-2(4H)-苯并呋喃酮	Others	其它类	Others	其它	C11H16O2	181.1214	135.1174	180.115	[M+H]+	3	15356-74-8	-	9514555.349	9183906.281	9189095.711000001	7270879.42	7765510.583	7605887.71	11130832.48	10137944.41	11437946.49	9291962.316	9553195.464	8666599.456	11916064.72	11734263.08	11565829.28	-	-	-	1.4821	0.000509538	sig	1.23833	0.0461687	1.17281	0.229966	insig	1.08169	0.0270863	0.841165	-0.249539	insig	1.36274	0.0112341	1.21506	0.281029
WapTKC084003	3-(4-Methylcyclohex-3-En-1-Yl)But-3-Enoic Acid*	3-(4-Methylcyclohex-3-En-1-Yl)But-3-Enoic Acid*	Terpenoids	萜类	Monoterpenoids	倍萜	C11H16O2	181.12	135.12	180.11502980000003	[M+H]+	3	-	-	9261225.341	9031094.705	9783708.61	7815649.256	8085128.995	8100091.371	11191283.76	10952767.9	11450114.09	9381264.854	9138800.57	9029300.133	12198775.61	11358453.3	11819206.48	-	-	-	1.52022	3.41809e-06	sig	1.31753	0.00396184	1.19654	0.258872	insig	1.21194	0.000562005	0.820064	-0.286192	insig	1.40882	0.0011149	1.14785	0.198932
Lmhp008744	1-α-Linolenoyl-glycerol-2,3-di-O-glucoside	1-α-亚麻酸甘油酯-2,3-二-O-葡萄糖苷	Lipids	脂质	Glycerol ester	甘油酯	C33H56O14	677.37	261.22	676.367	[M+H]+	1	-	-	1087291.77	1171122.086	1828231.031	466508.8775	393852.104	349165.9	669620.0495	1084371.592	585843.539	179144.424	181805.5755	233397.93399999998	639230.86	410254.64	802242.854	-	-	-	0.688224	0.0113394	insig	1.03728	0.117315	0.572557	-0.80451	insig	1.17592	0.06177	0.254013	-1.97703	down	1.37156	0.012962	0.491389	-1.02506
PD0255143	cicerin-7-O-glucoside-6''-malonate	cicerin-7-O-葡萄糖苷-6''-丙二酸酯	Flavonoids	黄酮	Isoflavones	异黄酮	C26H26O15	579.13	331.08	578.1271701000001	[M+H]+	2	-	-	5169021.794	5777798.493	4782060.179	4406296.056	3396465.668	3504443.8680000002	6060883.936000001	5577912.818	5358014.938	8403128.531	7627923.607000001	5792505.007	4827209.018999999	4596577.725	5664000.075	-	-	-	0.880744	0.0073889	insig	0.710004	0.307649	1.08061	0.111848	insig	0.878587	0.166273	1.28398	0.360622	insig	1.33238	0.0312632	1.93006	0.948644
Lcfp121209	Val-Ala-Ile	缬氨酸-丙氨酸-异亮氨酸	Amino acids and derivatives	氨基酸及其衍生物	Amino acids and derivatives	氨基酸及其衍生物	C14H27N3O4	302.21	143.12	301.2002	[M+H]+	2	-	-	194658.7995	239381.9575	251646.4545	330878.036	428406.7275	211090.478	210664.5385	141323.801	204618.14399999997	358603.5835	348220.8025	446998.036	219698.21399999998	279101.9855	174083.914	-	-	-	0.877074	0.0402707	insig	0.807294	0.20502	0.81175	-0.300893	insig	1.13864	0.00872529	2.07296	1.05169	up	0.61335	0.449209	1.18905	0.249807
mws4108	1-Methoxyphaseollin	1-Methoxyphaseollin	Flavonoids	黄酮	Isoflavones	异黄酮	C21H20O5	353.14	189.09	352.1311	[M+H]+	3	157226-48-7	-	627881.3465	807926.7779999999	923049.105	304350.8255	264936.2935	214476.7575	283763.0025	385571.50299999997	500427.662	180607.454	127629.26699999999	190318.1205	888263.5575	605869.8910000001	663933.63	-	-	-	0.63184	0.0226272	insig	1.20193	0.0238103	0.495902	-1.01187	down	1.10401	0.0592416	0.426202	-1.23039	down	1.18318	0.0472121	0.636103	-0.652667
Walp013004	Glycidyl Linoleate*	亚油酸缩水甘油酯*	Lipids	脂质	Glycerol ester	甘油酯	C21H36O3	337.27	263.24	336.2664	[M+H]+	1	24305-63-3	-	183795.3405	172614.5075	197590.7255	708373.757	636786.629	538677.04	616183.184	515738.1635	549485.5295	499825.1605	500365.4235	349031.6115	558301.8355	560852.094	472040.328	-	-	-	0.364598	0.073293	insig	1.36597	0.00417541	3.03503	1.60171	up	0.814521	0.147509	0.802436	-0.317541	insig	1.10414	0.0645854	0.716209	-0.481547
Lcfp006237	GrossamideK	克罗酰胺K	Alkaloids	生物碱	Phenolamine	酚胺	C28H29NO7	492.2	325.11	491.1944	[M+H]+	1	-	-	434695.291	439015.0265	459270.7785	1106690.12	1065072.12	1067904.466	709435.7845	643882.1365	642070.4029999999	2489142.1040000003	2338552.667	2346841.347	1273127.995	1307362.1709999999	1334778.712	-	-	-	0.578109	5.28874e-08	insig	1.35263	0.00543284	1.49694	0.582013	insig	1.22764	0.000113933	3.59556	1.84622	up	1.44399	0.000691674	2.21459	1.14704
Rfn02447	2-[[2-amino-3-(4-hydroxyphenyl)propanoyl]amino]-3-methylpentanoic acid	2-[[2-氨基-3-（4-羟基苯基）丙酰基]氨基]-3-甲基戊酸	Alkaloids	生物碱	Phenolamine	酚胺	C15H22N2O4	295.16	136.07	294.15795719999994	[M+H]+	2	-	-	2282288.574	3059962.2339999997	2822112.798	3106949.82	3125289.3019999997	3389267.164	2596890.524	2508479.267	2662819.84	3461047.405	3424015.119	3610308.905	3329099.028	3819480.98	3633243.1789999995	-	-	-	1.03495	0.000207473	sig	0.320276	0.626346	0.951475	-0.071762	insig	1.21493	0.000317536	1.35107	0.434103	insig	1.16192	0.0648424	1.09082	0.125419
Rlp02736	Tyrosyl-Hydroxyproline	酪氨酰-羟脯氨酸	Amino acids and derivatives	氨基酸及其衍生物	Amino acids and derivatives	氨基酸及其衍生物	C14H18N2O5	295.13	136.07	294.12157169999995	[M+H]+	1	-	-	2282288.574	3059962.2339999997	2822112.798	3106949.82	3125289.3019999997	3389267.164	2596890.524	2508479.267	2662819.84	3461047.405	3424015.119	3610308.905	3329099.028	3819480.98	3633243.1789999995	-	-	-	1.03495	0.000207473	sig	0.320276	0.626346	0.951475	-0.071762	insig	1.21493	0.000317536	1.35107	0.434103	insig	1.16192	0.0648424	1.09082	0.125419
ZbWp002423	N-methylphenylalanine*	N-甲基苯丙氨酸*	Amino acids and derivatives	氨基酸及其衍生物	Amino acids and derivatives	氨基酸及其衍生物	C10H13NO2	180.1	120.08	179.0946	[M+H]+	2	-	-	4737683.472	4927839.317	4483098.343	14548656.01	12794581.25	13834127.57	4713458.433	4208954.548	4917149.969	12671353.47	11580927.07	10790349.81	10346007.98	9140985.302000001	9032748.556	-	-	-	1.4145	1.68047e-05	sig	0.290532	0.701951	0.978156	-0.0318631	insig	1.21781	0.00241655	2.53206	1.34031	up	1.16414	0.0521295	0.851017	-0.23274
Wbjp006632	Tribulusamide A*	Tribulusamide A*	Alkaloids	生物碱	Alkaloids	生物碱	C36H36N2O8	625.25	325.11	624.2472	[M+H]+	1	-	-	359893.43100000004	362763.3655	317656.173	2791151.3230000003	2913295.863	2637690.8219999997	436427.2465	468737.4065	473492.1145	7260971.518999999	7603796.618	7108308.1620000005	2715581.558	2397171.518	2983278.8710000003	-	-	-	0.985534	1.19707e-08	insig	1.29732	0.00440302	1.32523	0.406246	insig	1.22955	0.00042258	15.938	3.9944	up	1.44289	8.77285e-05	2.63399	1.39725
Rdp07790	Bucegin*	Bucegin*	Flavonoids	黄酮	Flavones	黄酮	C17H14O6	315.09	300.07	314.07903819999996	[M+H]+	1	-	-	793255.9655	768778.895	890009.205	1098014.696	1164612.4070000001	1090178.299	998081.521	920450.9759999999	969717.5195	1137682.63	1172701.104	1179018.512	1329843.2859999998	1261314.232	1271772.6909999999	-	-	-	1.08905	0.00102483	sig	1.17308	0.0379444	1.17789	0.236211	insig	1.18547	0.00378011	1.20814	0.272784	insig	0.936191	0.186277	1.04074	0.0576112
MW0146370	Asp-Trp	天冬氨酸-色氨酸	Amino acids and derivatives	氨基酸及其衍生物	Amino acids and derivatives	氨基酸及其衍生物	C15H17N3O5	320.13	203.05	319.1168208	[M+H]+	3	71835-79-5	-	13565174.89	14030710.52	13200729.27	2261267.934	2624798.4390000002	2361035.017	10329251.44	11550010.72	11011030.68	3157765.606	2711692.752	2815103.7660000003	5265195.915	5826162.637999999	4616314.687	-	-	-	1.40589	2.95621e-07	sig	1.30165	0.00526443	0.806202	-0.310788	insig	1.22552	0.000579811	0.264046	-1.92114	down	1.18295	0.0529441	1.19835	0.261049
pme0124	L-Glycyl-L-proline	L-甘氨酰-L-脯氨酸	Amino acids and derivatives	氨基酸及其衍生物	Amino acids and derivatives	氨基酸及其衍生物	C7H12N2O3	173.09	116.07	172.0848	[M+H]+	3	704-15-4	-	508528.0555	446655.749	475167.1145	1324569.764	1166214.285	1331809.798	435816.87700000004	497623.8125	490592.3885	1203408.548	1158607.853	1067593.144	1044771.035	995652.9765	1008961.038	-	-	-	1.39221	1.74607e-05	sig	0.057371	0.940465	0.995583	-0.00638648	insig	1.22044	0.000760582	2.40838	1.26806	up	1.00277	0.129125	0.897194	-0.156508
Lskp211422	Intergristerone A-22-O-galactoside (Sileneoside C)*	Intergristerone A-22-O-galactoside (Sileneoside C)*	Steroids	甾体	Steroidal saponins	甾体皂苷	C33H54O13	659.36	335.26	658.3564	[M+H]+	3	83207-65-2	-	39817988.99	47394745.47	57055681.23	3951752.52	6019413.984	2813320.608	10021337.28	20971077.35	14956949.02	793249.6775	817761.8325	782871.8125	15503473.32	20160792.51	11379550.67	-	-	-	0.667806	0.00405106	insig	1.27618	0.00831751	0.318499	-1.65064	down	1.2168	0.0444087	0.0520983	-4.26262	down	1.3962	0.0661819	0.187249	-2.41697
Qahp006824	Periseoside B*	杠柳苷 B*	Steroids	甾体	Steroidal saponins	甾体皂苷	C33H54O13	659.37	335.26	658.3564	[M+H]+	3	-	-	39817988.99	47394745.47	57055681.23	3951752.52	6019413.984	2813320.608	10021337.28	20971077.35	14956949.02	793249.6775	817761.8325	782871.8125	15503473.32	20160792.51	11379550.67	-	-	-	0.667806	0.00405106	insig	1.27618	0.00831751	0.318499	-1.65064	down	1.2168	0.0444087	0.0520983	-4.26262	down	1.3962	0.0661819	0.187249	-2.41697
Zmpp001726	L-Adrenaline	肾上腺素	Alkaloids	生物碱	Alkaloids	生物碱	C9H13NO3	184.1	124.07	183.0895	[M+H]+	2	51-43-4	C00788	2884391.412	2916470.555	2786109.305	4739904.512	4688165.326	4946861.916999999	3122602.645	3124456.168	3152262.942	5317288.547	6067917.936000001	5536582.66	4952072.657	5185475.746	4103453.376	ko00350,ko01100	C00788	-	1.07274	3.68662e-05	sig	1.3139	0.0159674	1.0946	0.130407	insig	1.21903	0.00771753	1.80032	0.848254	insig	1.28223	0.0496655	1.17717	0.235327
WapTKC002568	methyl 1,4a-dimethyl-6-methylidene-5-(3-oxobutyl)-3,4,5,7,8,8a-hexahydro-2H-naphthalene-1-carboxylate	methyl 1,4a-dimethyl-6-methylidene-5-(3-oxobutyl)-3,4,5,7,8,8a-hexahydro-2H-naphthalene-1-carboxylate	Terpenoids	萜类	Ditepenoids	二萜	C19H30O3	307.23	149.09	306.2194948	[M+H]+	3	58964-78-6	-	874569.7765	1372148.356	1222037.515	268550.399	259306.5655	196292.1515	914959.416	598873.284	945447.32	143474.763	128596.63699999999	123164.3055	923430.8635	1248448.433	853582.7525	-	-	-	0.995848	0.000631959	insig	0.902087	0.147522	0.70898	-0.496182	insig	1.21241	0.0246757	0.160712	-2.63745	down	1.35898	0.0331085	0.545793	-0.873574
Lcfp190543	N-(2-Hydroxyethyl)dodecanamide	N-(2-羟乙基)十二烷酰胺	Alkaloids	生物碱	Alkaloids	生物碱	C14H29NO2	244.23	62.06	243.2198	[M+H]+	1	142-78-9	-	1028823.056	1310716.3290000001	1248292.061	58943.358	52497.389	60771.291	1501847.18	1469336.009	1453594.0890000002	73974.9325	77011.7825	77056.5895	783228.682	768360.3055	777045.8885	-	-	-	1.38823	3.16458e-11	sig	1.12928	0.0786664	1.23327	0.302493	insig	1.2298	9.55897e-05	0.0515378	-4.27823	down	1.3736	0.00936862	1.3242	0.405122
Yalp008000	(2S,3S,5R)-2-[[(1R,4aR,8aR)-5,5,8a-trimethyl-2-methylene-decalin-1-yl]methyl]-5-methoxy-tetrahydrofuran-3-carbaldehyde*	(2S,3S,5R)-2-[[(1R,4aR,8aR)-5,5,8a-trimethyl-2-methylene-decalin-1-yl]methyl]-5-methoxy-tetrahydrofuran-3-carbaldehyde*	Terpenoids	萜类	Ditepenoids	二萜	C21H34O3	335.26	81.07	334.2508	[M+H]+	3	-	-	4614217.837	3014401.441	5418817.075	5013736.017	3755468.3989999997	3704317.6139999996	6437476.517000001	5186556.746	5248461.222	2623717.143	2750041.245	3028085.2169999997	7579385.961	6820427.517999999	5935132.772000001	-	-	-	0.637767	0.00366041	insig	0.821427	0.210376	1.29317	0.370907	insig	1.19712	0.0143439	0.497961	-1.0059	down	1.26622	0.0774075	0.673574	-0.570091
HX1332	Roupelliol	紫金牛酚 II	Others	其它类	Others	其它	C19H30O2	291.23	93.07	290.2246	[M+H]+	3	-	-	247949.8735	192205.4255	354961.7895	146034.021	157126.7725	183139.615	245053.3495	244935.479	251802.18300000002	70655.043	68849.326	69095.245	709219.8790000001	708714.998	720290.3975	-	-	-	0.505141	3.90222e-06	insig	0.145899	0.745593	0.932933	-0.100155	insig	1.22964	7.03899e-05	0.281211	-1.83028	down	1.42825	0.0136382	0.428952	-1.22111
pmb0468	N-Formylmethionine	N-甲酰-L-蛋氨酸	Amino acids and derivatives	氨基酸及其衍生物	Amino acids and derivatives	氨基酸及其衍生物	C6H11NO3S	178.05	161.03	177.046	[M+H]+	3	4289-98-9	C03145	3719671.833	3314860.7830000003	2463862.904	2984902.312	2155785.933	1393834.4719999998	3208954.932	2521694.484	3961250.1989999996	4326628.539	5067022.26	5309690.37	1837419.457	1476112.2680000002	1739887.448	ko00270	C03145	-	0.659417	0.00799807	insig	0.071193	0.913394	1.02037	0.0290956	insig	1.02095	0.0356142	1.51708	0.601293	insig	1.27389	0.0113402	2.2501	1.16999
Zblp005760	dihydro-N-feruloyltyramine	二氢阿魏酰酪胺	Alkaloids	生物碱	Phenolamine	酚胺	C18H21NO4	316.14	177.06	315.1471	[M+H]+	1	-	-	53676.295999999995	34314.1305	37143.189	101963.489	66147.784	97992.4	56743.988	84144.4905	76796.4145	206317.7825	140520.471	133327.958	92414.75300000001	95671.778	113664.6085	-	-	-	0.322905	0.0162273	insig	1.15342	0.0431424	1.73962	0.798772	insig	1.11596	0.0509912	2.20579	1.14129	up	1.20642	0.0727609	1.80443	0.851545
Lmjp007279	Penduletin 4'-Methyl Ether (5-Hydroxy-3,6,7,4'-Tetramethoxyflavone)	垂叶黄素-4'-甲醚	Flavonoids	黄酮	Flavonols	黄酮醇	C19H18O7	359.11	326.08	358.1053	[M+H]+	1	14787-34-9	-	22027.14	37375.638999999996	38318.068	66727.4085	41269.5095	47978.2925	40406.13	48865.61	55578.9025	93382.8265	69324.727	90971.618	47870.619000000006	56417.9815	61041.5915	-	-	-	0.123116	0.0164325	insig	0.983363	0.0862669	1.48229	0.567828	insig	1.11132	0.0231301	1.75132	0.808439	insig	1.19155	0.0392888	1.62641	0.701688
pme3017	2-Amino-2-methylpropanoate	2-氨基异丁酸	Organic acids	有机酸	Organic acids	有机酸	C4H9NO2	104.07	58.07	103.0633	[M+H]+	2	62-57-7	C03665	26503106.78	26215118.42	23792463.27	13694850.81	13667174.02	15116080.32	17771305.68	20768971.49	19050611.98	22683676.63	19363884.46	21934171.05	22039861.91	22163080.55	21853046.32	-	C03665	-	1.04085	0.00211026	sig	1.27773	0.0066941	0.752717	-0.409821	insig	0.76596	0.185555	1.11097	0.151819	insig	1.39038	0.00875318	1.50623	0.590941
MW0155862	Pro-Glu-Val	脯氨酰-谷氨酰-缬氨酸	Amino acids and derivatives	氨基酸及其衍生物	Amino acids and derivatives	氨基酸及其衍生物	C15H25N3O6	344.18	116.07	343.1743357	[M+H]+	3	-	-	3498293.798	2974306.403	2762943.1739999996	7470341.768999999	6327760.632	7968252.625	2016039.744	1748132.186	1838650.948	7685615.437999999	8101292.347999999	7900869.089	4256553.487	5135684.166999999	4638099.923	-	-	-	1.28506	1.19358e-05	sig	1.30674	0.0210933	0.606659	-0.721043	insig	1.22754	8.44963e-06	4.22783	2.07992	up	0.773375	0.31679	1.08827	0.122043
Sadp016944	Aristelegone A	Aristelegone A	Terpenoids	萜类	Sesquiterpenoids	倍半萜	C12H14O2	191.11	117.07	190.0993797	[M+H]+	1	-	-	4332883.15	4422837.657	4876472.773	3339541.251	3137810.588	3344985.308	5405528.52	5060254.431	4807539.202	3822776.753	3656564.495	4144698.565	4784168.477	4399454.213	4020788.336	-	-	-	1.47915	0.000221765	sig	1.0336	0.0862683	1.12039	0.163996	insig	1.15519	0.00624451	0.761068	-0.393902	insig	1.28977	0.0350926	1.18343	0.242973
Qmzp101823	Hinokinin	扁柏脂素	Lignans and Coumarins	木脂素和香豆素	Lignans	木脂素	C20H18O6	355.12	135.04	354.1103	[M+H]+	3	26543-89-5	C10627	3117960.099	5082634.478999999	4970370.5030000005	1983244.477	2019610.227	2038741.6930000002	3766528.305	3353692.8210000005	3656525.088	1221256.437	1021783.498	1087361.361	3555265.262	3370444.772	2737792.172	-	C10627	-	0.753722	1.66938e-06	insig	0.660021	0.336263	0.81822	-0.289439	insig	1.2229	0.000482217	0.309036	-1.69415	down	1.42439	0.00244437	0.551245	-0.859234
Wbsp007290	Lycoposerramine E	Lycoposerramine E	Others	其它类	Ketone compounds	酮类化合物	C17H24O3	277.18	137.06	276.1725	[M+H]+	3	-	-	436752.0245	387649.1785	430750.955	1074782.104	1116362.301	1050973.868	485246.2445	490812.325	413153.8615	1338835.961	1286135.717	1296960.175	1048842.354	1030644.988	980628.1165	-	-	-	1.17498	2.74405e-07	sig	0.819374	0.216946	1.10681	0.146405	insig	1.22253	3.5751e-05	2.82313	1.4973	up	1.41132	0.00093379	1.20968	0.274628
MWS20147	Luteolin-3'-O-glucoside	木犀草素-3'-O-葡萄糖苷	Flavonoids	黄酮	Flavones	黄酮	C21H20O11	449.11	287.06	448.1006	[M+H]+	3	5154-41-6	-	7706598.101	6968534.385	6651087.279	12624339.86	26222344.64	18553275.22	19869906.2	29403076.24	9023767.637	18202345.92	10063272.22	21210963.62	16103348.19	13686805.0	11694982.33	-	CM00159	MetMap105	0.0797442	0.881972	insig	1.08365	0.171027	2.73357	1.45079	up	0.149975	0.691763	0.848702	-0.23667	insig	0.34664	0.636141	0.861962	-0.214304
Wasdp04041	Tricin-7-O-(6''-feruloyl)xyloside-5-O-glucoside	苜蓿素-7-O-(6''-阿魏酰)木糖苷-5-O-葡萄糖苷	Flavonoids	黄酮	Flavones	黄酮	C38H40O19	801.22	493.14	800.2164	[M+H]+	2	-	-	2164841.1	966880.566	376254.98799999995	205270.9945	292286.6555	175269.8525	278213.0765	374567.214	277861.392	3276901.482	442703.076	659175.253	306633.6935	185474.8045	278271.2145	-	-	-	0.267597	0.257455	insig	1.00279	0.243796	0.265293	-1.91434	down	0.842682	0.334166	4.70512	2.23423	insig	1.10899	0.307759	6.50803	2.70222
Lhhp111109	Schisantherin J	五味子酯 J	Lignans and Coumarins	木脂素和香豆素	Lignans	木脂素	C35H40O11	637.26	559.23	636.2571	[M+H]+	3	135432-28-9	-	3710830.2630000003	2977002.8260000004	2598590.54	7368536.592	20243717.26	8574838.319	7205878.43	10031155.54	8985642.194	14773288.32	11094923.31	11014018.14	9508766.863	9841822.97	3312766.648	-	-	-	0.433888	0.568406	insig	1.32713	0.0117522	2.82376	1.49762	up	0.958239	0.0851414	1.4065	0.492111	insig	0.249783	0.961143	1.01921	0.0274507
Lmbp002309	Sinapaldehyde-4-O-Glucoside	芥子醛-4-O-葡萄糖苷	Others	其它类	Aldehyde compounds	醛类化合物	C17H22O9	371.1017	209.0484	370.1264	[M+H]+	3	154461-65-1	-	252148.34100000001	302745.8115	307970.898	349378.644	352985.0485	403112.782	576728.228	621264.5725	382831.9545	450273.8865	668719.54	811959.878	436965.6025	351741.38200000004	361099.9465	-	CM020731	MetMap153	0.71696	0.101896	insig	1.20092	0.0747218	1.83206	0.873471	insig	0.475166	0.419617	1.22148	0.288636	insig	1.19719	0.116625	1.74672	0.804645
Walp012785	(Oxiran-2-yl)methyl octadeca-9,12-dienoate*	(Oxiran-2-yl)methyl octadeca-9,12-dienoate*	Lipids	脂质	Glycerol ester	甘油酯	C21H36O3	337.27	263.24	336.2664	[M+H]+	1	856386-19-1	-	210549.775	95426.7345	186785.4165	672289.2405	536946.8829999999	543771.235	532423.0045	547477.1170000001	623488.1485	477901.3845	408384.01399999997	358709.651	541401.475	572265.6665	520631.8565	-	-	-	0.080152	0.0299655	insig	1.28226	0.0010534	3.45682	1.78944	up	1.05211	0.0283516	0.730893	-0.452267	insig	1.2163	0.0418138	0.710205	-0.493692
Lazp008807	(25S)-5β-Furost-1β,2β,3β,4β,5β,22α,26-heptaol-26-O-β-D-glucoside	(25S)-5β-Furost-1β,2β,3β,4β,5β,22α,26-heptaol-26-O-β-D-glucoside	Steroids	甾体	Steroidal saponins	甾体皂苷	C33H56O13	661.38	337.27	660.3721	[M+H]+	3	-	-	68477.56599999999	177138.793	197577.975	45488.552	56696.5355	51966.399000000005	106035.189	196119.19	169144.3905	41606.207	49726.439000000006	21794.25	138972.014	210145.228	146477.913	-	-	-	1.02169	0.00382999	sig	0.224433	0.85652	1.06341	0.0887025	insig	1.13006	0.0368586	0.240032	-2.0587	down	0.827946	0.235834	0.733868	-0.446407
pma2987	L-Histidinol	组氨醇	Alkaloids	生物碱	Alkaloids	生物碱	C6H11N3O	142.1	124.09	141.0902	[M+H]+	3	501-28-0	C00860	14182403.36	24974921.98	23595204.91	21077249.72	15695336.67	17316597.46	45636961.51	41233217.8	64475813.51	48934195.66	70260085.52	57856237.19	45080492.96	53424633.99	56667821.4	ko00340,ko01100,ko01110,ko01230	C00860	-	1.17004	0.0043982	sig	1.22775	0.0361179	2.41179	1.2701	up	0.534203	0.416185	1.16984	0.226311	insig	1.40976	0.017023	3.27331	1.71075
Wcdp004275	Lauramine oxide	月桂基二甲基氧化胺	Others	其它类	Others	其它	C14H31NO	230.25	57.07	229.2406	[M+H]+	1	1643-20-5	-	412076.7285	487503.08	504076.7745	447982.2155	437807.475	490060.521	590160.9015	580116.1705	553236.249	531466.1135	495618.751	525465.672	872438.6785	843717.14	907973.3185	-	-	-	1.42253	0.00217921	sig	1.16497	0.0492251	1.22787	0.296162	insig	1.07558	0.0218601	0.900806	-0.150712	insig	1.2023	0.045229	1.12843	0.174317
pmp000110	7-Hydroxy-3,5,6,8-tetramethoxyflavone*	7-羟基-3,5,6,8-四甲氧基黄酮*	Flavonoids	黄酮	Flavonols	黄酮醇	C19H18O7	359.11	344.09	358.1053	[M+H]+	2	-	-	2973965.453	2591371.367	2731294.462	4714325.91	4536066.885	4438022.2069999995	2769073.541	2697766.705	2391003.585	6262041.7	5779933.302	5976366.243	4224235.84	4406714.024	3748722.6569999997	-	-	-	1.0043	2.47031e-06	sig	0.567754	0.415264	0.947113	-0.0783922	insig	1.22074	6.26197e-05	2.29304	1.19726	up	1.41474	0.00228402	1.31632	0.396511
Yamp009440	Meliavosin	Meliavosin	Terpenoids	萜类	Ditepenoids	二萜	C21H34O3	335.26	135.12	334.2508	[M+H]+	3	-	-	38643590.53	49682684.96	50868741.46	23751365.59	26688254.1	23090408.66	44040840.65	41352840.32	43370689.07	15026895.2	15024394.27	15787395.81	43929727.59	44104901.3	44009603.48	-	-	-	0.835094	9.12394e-07	insig	0.504756	0.467659	0.925065	-0.112374	insig	1.22843	0.000316315	0.355989	-1.4901	down	1.4184	0.0109216	0.623401	-0.681768
MWS1787	2-Methylpyridine	2-甲基吡啶	Alkaloids	生物碱	Pyridine alkaloids	吡啶类生物碱	C6H7N	94.07	53.04	93.0578	[M+H]+	3	109-06-8	C14447	21034246.39	19067805.53	17963176.24	16198109.94	15953640.9	15815316.24	19779210.43	20466433.24	21712702.14	18213275.57	16449020.27	17552135.8	16163390.39	17023591.49	18048519.34	-	C14447	-	1.44883	0.00084724	sig	0.726747	0.300032	1.06705	0.0936241	insig	1.11231	0.0134491	0.842734	-0.24685	insig	1.16858	0.104525	1.08855	0.122404
Wbtp006564	4,8,10-trihydroxy-2-methoxy-1h,2h-furo[3,2-a]xanthen-11-one*	4,8,10-三羟基-2-甲氧基-1h,2h-呋喃并[3,2-a]-11-蒽酮*	Flavonoids	黄酮	Other Flavonoids	其它类黄酮	C16H12O7	317.07	302.04	316.0583	[M+H]+	1	-	-	2447634.554	2482456.23	2364449.774	1877901.165	1989169.68	1870166.12	3740542.883	3494321.1739999996	3736195.341	3118020.102	3174920.69	3041866.46	2944865.14	3237994.4489999996	3046819.7860000003	-	-	-	1.47139	1.6799e-06	sig	1.36402	0.00134742	1.50401	0.588814	insig	1.17165	0.0103927	0.850857	-0.233011	insig	1.4401	2.51355e-05	1.62706	0.702264
MWStz571	Nepetin (5,7,3',4'-Tetrahydroxy-6-methoxyflavone)*	泽兰黄酮 (6-甲氧基木犀草素)*	Flavonoids	黄酮	Flavones	黄酮	C16H12O7	317.07	302.05	316.0583	[M+H]+	1	520-11-6	-	2447634.554	2482456.23	2364449.774	1877901.165	1989169.68	1870166.12	3740542.883	3494321.1739999996	3736195.341	3118020.102	3174920.69	3041866.46	2944865.14	3237994.4489999996	3046819.7860000003	-	-	-	1.47139	1.6799e-06	sig	1.36402	0.00134742	1.50401	0.588814	insig	1.17165	0.0103927	0.850857	-0.233011	insig	1.4401	2.51355e-05	1.62706	0.702264
Hmsp004125	3'-Deoxy-4-O-methylsappanol	3'-去氧-4-O-甲基苏木醇	Others	其它类	Alcohol compounds	醇类化合物	C16H14O6	303.09	123.04	302.079	[M+H]+	2	112408-68-1	-	2248906.125	1722427.418	1874219.835	653056.1155	1284247.356	965005.132	2419912.801	1945828.701	2100378.921	1042217.555	1310272.035	1329195.625	1545277.115	1651432.053	1850370.572	-	-	-	1.33781	0.00250294	sig	0.624018	0.380384	1.10616	0.145561	insig	1.15765	0.00776675	0.569381	-0.812534	insig	0.777916	0.294199	1.26854	0.343165
Walp007738	14-Amino-15-hydroxy-11-methylpentadecanoic acid	14-氨基-15-羟基-11-甲基十五烷酸	Lipids	脂质	Sphingolipids	鞘脂	C16H33NO3	288.25	88.08	287.246	[M+H]+	2	-	-	64949.4215	50137.0375	62973.705	37034.644	50414.9215	37706.195	64644.754	75898.5885	84350.712	65306.88	60217.61	73735.1465	108826.692	112542.2115	113320.2505	-	-	-	1.33942	0.0061945	sig	0.992168	0.104005	1.26302	0.336881	insig	0.640305	0.293228	0.886016	-0.174596	insig	1.29763	0.0139051	1.59209	0.670925
Lmjp003982	Chlorajaposide	日本金粟兰苷	Terpenoids	萜类	Sesquiterpenoids	倍半萜	C21H28O8	409.19	247.13	408.1784	[M+H]+	3	-	-	674170.04	465484.104	739512.9165	6325499.301	7505563.414	6825261.193	552508.226	604499.4065	981321.45	6452793.527000001	8629628.026	7706694.6	3041837.6360000004	3855952.9310000003	4005771.518	-	-	-	1.28993	4.61331e-05	sig	0.337548	0.620045	1.13791	0.186391	insig	1.21352	0.00634983	10.6574	3.41379	up	0.624128	0.393068	1.10325	0.141761
Rdp04471	Luteolin-7-O-Alpha-L-Rhamnoside	木犀草素-7-O-α-L-鼠李糖苷	Flavonoids	黄酮	Flavones	黄酮	C21H20O10	433.11	287.06	432.10564680000005	[M+H]+	2	18016-54-1	-	488337.18200000003	2059845.7859999998	947002.198	267192.1365	500461.5735	559130.7495	1021562.25	2023355.542	1302056.558	1146556.185	920944.363	673418.012	706095.6415	785011.9335	1420269.3730000001	-	-	-	1.32287	0.0306931	sig	0.482411	0.639644	1.2437	0.314643	insig	0.811259	0.207627	0.630535	-0.665352	insig	1.16582	0.053434	2.06584	1.04673
Wcdp009528	2-oxononadecanoic acid	2-oxononadecanoic acid	Lipids	脂质	Free fatty acids	游离脂肪酸	C19H36O3	313.27	57.07	312.2664	[M+H]+	2	-	-	5252021.343	4312613.573	5223453.441000001	1431942.731	1018354.459	1087374.881	1910442.3159999999	1886489.063	1897303.729	355988.4045	344293.576	326805.6835	2443914.601	2446318.894	2329394.149	-	-	-	0.422579	1.85481e-05	insig	1.36289	0.0101696	0.385056	-1.37686	down	1.22934	2.67004e-08	0.180373	-2.47094	down	1.42499	0.0221776	0.290329	-1.78424
MWSmce585	Methyl 3-aminopropanoate	3-氨基丙酸甲酯	Amino acids and derivatives	氨基酸及其衍生物	Amino acids and derivatives	氨基酸及其衍生物	C4H9NO2	104.07	59.01	103.0633	[M+H]+	3	4138-35-6	-	26102102.27	23911715.55	23416756.44	12263609.8	13563794.07	13030014.73	18269789.78	17901210.7	17987903.71	20354670.49	19046053.53	19285729.74	20459628.92	21479458.03	21717539.33	-	-	-	1.15516	1.69926e-05	sig	1.34211	0.0147934	0.737553	-0.439182	insig	1.0854	0.0553938	1.0836	0.115829	insig	1.42565	0.000284366	1.5103	0.594837
Wbsp000172	Apigenin-4'-O-(2''-O-p-coumaroyl)-β-D-glucopyranoside	芹菜素-4'-O-(2''-O-对香豆酰基)-β-D-葡萄糖苷	Flavonoids	黄酮	Flavones	黄酮	C30H26O12	579.15	271.06	578.1424	[M+H]+	2	-	-	169910.3625	149936.2895	152347.289	342036.9625	277594.946	299266.869	150114.198	128674.4345	166665.62699999998	196548.7005	227456.548	227607.7115	268365.5955	272777.7135	261368.518	-	-	-	1.4741	0.000627003	sig	0.472731	0.529784	0.943371	-0.0841022	insig	1.11438	0.0104738	1.46281	0.548738	insig	1.31667	0.0242419	0.709124	-0.495891
MWStz338	Quercetin 3,4'-dimethyl ether*	槲皮素 3,4'-二甲醚; 5,7,3'-三羟基-3,4'-二甲氧基黄酮*	Flavonoids	黄酮	Flavonols	黄酮醇	C17H14O7	331.08	316.06	330.074	[M+H]+	2	33429-83-3	-	985230.5365	1074651.019	1052395.271	700244.1690000001	705318.02	749426.0255	890611.572	986015.96	919840.2605	1161560.922	1252169.711	1127721.259	1084796.678	1045113.162	1007295.2940000001	-	-	-	0.78653	8.11097e-05	insig	1.10479	0.0541645	0.898528	-0.154365	insig	1.15477	0.00727099	1.2664	0.340735	insig	1.43043	0.00234087	1.64337	0.716661
Rlp00485	Feruloyl-beta-phenethylamine	阿魏酰-β-苯乙胺	Alkaloids	生物碱	Phenolamine	酚胺	C18H19NO3	298.14	177.05	297.13649350000003	[M+H]+	1	142351-00-6	-	124818.116	142281.636	120080.1795	1016997.345	974679.8879999999	875313.0165	231909.8365	204894.044	201651.43600000002	2041909.1809999999	2033785.399	1960857.7580000001	920195.9605	940713.5745	975317.579	-	-	-	1.00826	2.89868e-08	sig	1.32786	0.00303246	1.64899	0.721581	insig	1.22884	3.58104e-05	9.45493	3.24107	up	1.43544	0.000112365	2.10554	1.07419
Zbsp005869	7,4'-Dihydroxy-3,5,3'-trimethoxyflavone*	7,4'-二羟基-3,5,3'-三甲氧基黄酮*	Flavonoids	黄酮	Flavonols	黄酮醇	C18H16O7	345.1	315.05	344.0896	[M+H]+	2	13459-09-1	-	62068.558	52792.551	55169.092000000004	61678.3975	57177.8655	39010.977	54118.501	68034.882	79301.545	99129.597	110351.431	92336.6795	65907.55099999999	71177.63900000001	77007.25099999999	-	-	-	0.511805	0.00538107	insig	0.758884	0.28534	1.18482	0.244666	insig	1.05843	0.0241113	1.49819	0.58322	insig	1.31706	0.00645137	1.91185	0.934966
Zbsp010780	Methyl [6]-Gingerdiol 5-acetate	甲基 [6]-姜辣二醇 5-乙酸酯	Phenolic acids	酚酸类	Phenolic acids	酚酸类	C20H32O5	353.2314	151.0757	352.225	[M+H]+	3	-	-	28743353.64	42806841.22	38163454.13	22319250.91	21345957.94	17986280.04	30543172.02	29505979.69	31557267.08	13272261.22	10081555.05	10635564.4	33450426.7	31353725.97	36209890.29	-	-	-	0.605212	3.25269e-05	insig	0.787059	0.280886	0.834959	-0.260222	insig	1.21181	0.000274456	0.371037	-1.43036	down	1.36236	0.00615527	0.551315	-0.859052
pmp000114	5,6,7,8,3',4'-Hexamethoxyflavanone	5,6,7,8,3',4'-六甲氧基黄烷酮	Flavonoids	黄酮	Flavanones	二氢黄酮	C21H24O8	405.15	241.07	404.1471	[M+H]+	3	-	-	61977.124	108093.0055	136801.4815	37825.131	39562.2255	31254.857000000004	68573.94	96103.1125	99013.925	48099.71	28611.997000000003	25249.1925	79556.838	79234.2155	85840.5425	-	-	-	1.15606	0.00273121	sig	0.291341	0.592165	0.859288	-0.218787	insig	1.11283	0.013342	0.386668	-1.37083	down	0.330233	0.79102	0.938502	-0.0915688
Sadp013780	N,N-Diethyl-m-toluamide	N,N-二乙基-3-甲基苯甲酰胺	Alkaloids	生物碱	Alkaloids	生物碱	C12H17NO	192.14	119.05	191.1310142	[M+H]+	1	134-62-3	C10935	950586.532	800182.6340000001	889143.788	670122.6020000001	711869.405	783613.413	871589.5405	840900.8145	944900.7155	890994.3520000001	865957.9355	860073.7425	861802.178	862884.5375	827255.8740000001	-	C10935	-	1.2263	0.0086558	sig	0.0901823	0.91902	1.00662	0.00952019	insig	0.237009	0.71149	0.98481	-0.0220823	insig	1.30001	0.0368366	1.20845	0.273158
Wcop008363	Tricalysione A	Tricalysione A	Terpenoids	萜类	Ditepenoids	二萜	C18H26O3	291.19	207.14	290.1882	[M+H]+	3	941711-43-9	-	2119179.958	2080317.7659999998	2058402.747	1567847.6819999998	1630890.0669999998	1857466.4330000002	2804545.7539999997	2811047.5560000003	2742824.7189999996	2038052.687	1954848.1130000001	1873521.5980000002	2427370.503	2474900.008	2532734.226	-	-	-	1.45935	2.92432e-05	sig	1.37115	2.12914e-05	1.33566	0.417551	insig	1.2173	0.000784747	0.701858	-0.510749	insig	1.15731	0.071685	1.16024	0.214426
Lmhp010190	LysoPC 18:1(2n isomer)	溶血磷脂酰胆碱 18:1(2n异构)	Lipids	脂质	LPC	溶血磷脂酰胆碱	C26H52NO7P	522.36	184.07	521.3481	[M+H]+	1	-	-	16670331.43	40310956.9	46881927.39	26744783.14	26832435.76	30062154.76	21981882.07	17482846.07	21211089.7	30025619.35	30485507.9	30873460.63	35840073.68	33412142.97	27642136.35	-	-	-	1.07766	0.00102788	sig	0.776626	0.255613	0.58419	-0.775491	insig	1.16248	0.0156314	1.50611	0.590829	insig	1.09002	0.13573	1.0926	0.127769
WapTKC006782	Norflickinflimiod F	Norflickinflimiod F	Terpenoids	萜类	Ditepenoids	二萜	C18H26O3	291.2	145.1	290.1881947	[M+H]+	1	1660144-11-5	-	575681.672	588261.9265	563473.289	466642.37700000004	459886.2565	535638.1095	787847.6555	655018.3795	756592.7355	509956.135	596394.892	464187.9995	611487.147	726455.8025	750635.9990000001	-	-	-	1.28647	0.00522086	sig	1.23997	0.0551731	1.27326	0.348532	insig	1.08065	0.0198314	0.714057	-0.485889	insig	0.528763	0.481346	1.07412	0.103152
pmb0856	LysoPE 18:1(2n isomer)	溶血磷脂酰乙醇胺 18:1(2n异构)	Lipids	脂质	LPE	溶血磷脂酰乙醇胺	C23H46NO7P	480.31	339.29	479.3012	[M+H]+	3	-	-	259417.9455	1057028.5359999998	991239.1185	1070744.315	706018.83	1276873.627	820848.8775	646076.0755	683471.3420000001	343119.297	706761.6825	309057.0605	391544.776	775415.1985	629988.958	-	-	-	0.485662	0.0505602	insig	0.139988	0.858088	0.931841	-0.101844	insig	0.857792	0.162705	0.631948	-0.662123	insig	1.16338	0.0586569	0.445023	-1.16805
MWS1962	cis-Citral	柠檬醛	Terpenoids	萜类	Monoterpenoids	倍萜	C10H16O	153.13	83.05	152.1201	[M+H]+	3	5392-40-5	C09847	1594358.27	1302308.465	1395059.8080000002	1157411.622	1173923.493	1090524.8020000001	1598071.9530000002	1495443.481	1519107.279	1284903.821	1206016.342	1017074.7679999999	1313556.798	1236961.21	1452714.215	ko01110	C09847	-	1.25459	0.00270119	sig	0.708736	0.341684	1.07477	0.104029	insig	1.09011	0.0305541	0.760521	-0.394941	insig	0.203898	0.758594	1.02517	0.035866
pma3101	Nicotinate D-ribonucleoside	烟酸核糖核苷	Others	其它类	Vitamin	维生素	C11H14NO6+	256.08	124.04	256.0816	[M]+	2	17720-18-2	C05841	590166.936	617553.7955	972605.3615	2304624.57	2225420.1659999997	1793473.958	613666.5995	504081.70200000005	671568.036	2224763.511	3100021.4680000003	2045804.46	1226067.904	1443519.783	1430036.718	ko00760,ko01100	C05841	-	1.22713	0.00174085	sig	0.609625	0.407485	0.820665	-0.285135	insig	1.20195	0.0270624	4.11922	2.04237	up	0.625471	0.408716	1.16558	0.221052
Lmhp008589	LysoPE 18:3(2n isomer)	溶血磷脂酰乙醇胺 18:3(2n异构)	Lipids	脂质	LPE	溶血磷脂酰乙醇胺	C23H42NO7P	476.28	335.26	475.2699	[M+H]+	1	-	-	17297201.31	15147548.99	19767869.21	28953999.09	25301130.72	21395743.44	8643118.769	18858059.06	11424139.81	19065744.07	28567360.28	18298117.69	31188385.58	14210728.88	18442984.14	-	-	-	1.16651	0.0561489	insig	0.795537	0.283209	0.745516	-0.42369	insig	0.886457	0.116204	1.69379	0.760253	insig	0.59469	0.465589	0.87152	-0.198395
Wasyqp1805	L-Kynurenine	L-犬尿氨酸	Alkaloids	生物碱	Alkaloids	生物碱	C10H12N2O3	209.09	146.06	208.0848	[M+H]+	2	2922-83-0	C00328	1151140.126	1122934.165	955079.2425	3917843.683	4130841.271	3635436.352	1956605.6230000001	2174875.95	2427101.9269999997	4333531.886	4037495.0539999995	4661033.98	3397062.3310000002	3710132.055	3227335.805	ko00380,ko01100,ko01240	C00328	-	1.16921	0.000142835	sig	1.33768	0.00649255	2.03105	1.02223	up	1.20195	0.000942143	1.98702	0.990609	insig	1.00977	0.126286	1.11537	0.157516
WapTKC071098	2,6-Dimethyldeca-2,4,6,8-tetraenedial	2,6-Dimethyldeca-2,4,6,8-Tetraenedial	Terpenoids	萜类	Monoterpenoids	倍萜	C12H14O2	191.11	115.05	190.0993797	[M+H]+	1	-	C21078	1549163.9	1627133.737	1663543.072	1011654.303	1137866.56	959217.329	1819158.243	1774691.606	1593777.6430000002	1413146.233	1286677.71	1298958.503	1549189.217	1395370.476	1639648.039	-	C21078	-	1.48581	0.000351921	sig	0.820484	0.230853	1.07186	0.100115	insig	1.14668	0.0132171	0.770831	-0.375514	insig	1.31326	0.013091	1.2863	0.363232
PD0699908	Phe-Asn	Phe-Asn	Amino acids and derivatives	氨基酸及其衍生物	Amino acids and derivatives	氨基酸及其衍生物	C13H17N3O4	280.13	120.08	279.121906	[M+H]+	1	-	-	4254826.505	3695836.597	4028928.597	5376505.872	5192236.618	5611679.852999999	3796460.9489999996	3949436.639	4133325.588	6310952.933999999	6121447.602999999	6177931.149	5695292.097	5473985.351	5599656.757999999	-	-	-	1.02355	8.94967e-06	sig	0.104482	0.870103	0.991622	-0.0121382	insig	1.22168	0.000182314	1.56663	0.647663	insig	1.36755	0.0107764	1.15018	0.201855
Rfn01211	6-Hydroxytryptamine*	6-羟色胺*	Alkaloids	生物碱	Alkaloids	生物碱	C10H12N2O	177.1	160.08	176.09496299999998	[M+H]+	1	443-31-2	-	26877623.27	22662324.53	27215262.14	23226564.82	20392629.61	18678621.47	33993362.29	32440364.39	30256739.31	43783995.58	40137215.6	45567702.76	14389077.6	14349829.4	14956016.68	-	-	-	0.901377	7.3623e-05	insig	1.18723	0.0251354	1.25973	0.333109	insig	1.16217	0.00699621	1.33921	0.421383	insig	1.41781	0.000499572	2.07855	1.05558
Lmzp004885	Tricin	苜蓿素(麦黄酮)	Flavonoids	黄酮	Flavones	黄酮	C17H14O7	331.08	315.05	330.074	[M+H]+	2	520-32-1	C10193	47498.5445	67424.796	50640.837999999996	28059.5515	26940.3455	43566.0835	413456.0055	399326.2195	336989.77	48038.72900000001	46939.579000000005	60307.055	39128.1825	65829.172	65277.7865	-	C10193	-	1.43251	3.50316e-06	sig	1.36421	0.00320374	6.94457	2.79589	up	1.22362	0.0039651	0.135058	-2.88835	down	1.16571	0.0539606	1.57545	0.65576
pme0295	4-Acetamidobutanoate	4-乙酰氨基丁酸	Organic acids	有机酸	Organic acids	有机酸	C6H11NO3	146.08	86.06	145.0739	[M+H]+	3	3025-96-5	C02946	4151019.271	4263861.023	3973160.225	1375206.0219999999	1799140.909	1475092.0280000002	4114239.227	4137464.0510000004	5123979.511	1966238.4640000002	1576607.227	2441411.779	1488213.591	1493982.384	1376542.507	ko00330,ko01100	C02946	-	1.41501	0.000368775	sig	0.59486	0.428778	1.07973	0.110665	insig	1.15824	0.00514646	0.447398	-1.16037	down	0.910017	0.211951	1.28709	0.364116
pmb0863	LysoPC 16:2(2n isomer)*	溶血磷脂酰胆碱 16:2(2n异构)*	Lipids	脂质	LPC	溶血磷脂酰胆碱	C24H46NO7P	492.31	184.07	491.3012	[M+H]+	1	-	-	1162032.456	898900.9005	1090654.405	580674.8625	531725.061	596088.7195	747287.2775	744045.878	822006.2775	819640.684	791222.5279999999	831368.2175	1107529.115	1074698.8329999999	1142312.788	-	-	-	1.17059	0.00026273	sig	1.20474	0.059199	0.734023	-0.446102	insig	0.75162	0.229027	1.05572	0.078223	insig	1.41547	0.00108093	1.42947	0.515479
Lmhp008833	LysoPC 16:1(2n isomer)*	溶血磷脂酰胆碱 16:1(2n异构)*	Lipids	脂质	LPC	溶血磷脂酰胆碱	C24H48NO7P	494.32	184.07	493.3168	[M+H]+	1	-	-	7412809.426	8321008.998	9173849.245	4363223.459	4415696.113	4328099.333000001	4802813.95	4835077.039	5645633.73	6441369.8379999995	6865415.727999999	6379662.382	7736237.44	8242059.679	7882245.374	-	-	-	0.545329	0.000407687	insig	1.30527	0.0107497	0.613607	-0.704613	insig	1.1213	0.0171075	1.28808	0.365226	insig	1.43705	0.00396427	1.50198	0.586863
PD0127674	(7-ethynyl-4a-methyl-2,5,6,7,8,8a-hexahydro-1H-naphthalen-1-yl)methanol	(7-乙炔基-4a-甲基-2,5,6,7,8,8a-六氢-1H-萘-1-基)甲醇	Terpenoids	萜类	Sesquiterpenoids	倍半萜	C14H20O	205.16	105.07	204.15141530000002	[M+H]+	1	-	-	151063.706	153425.5435	236843.10100000002	121974.269	135139.0405	166483.3125	200249.543	167123.87300000002	187621.503	273014.712	289412.1865	284285.5175	224173.378	212554.217	239887.354	-	-	-	0.568172	0.00014779	insig	0.192843	0.890221	1.02524	0.03596	insig	1.18976	0.00310182	1.52562	0.609397	insig	1.3983	0.00421917	1.99886	0.999181
WapTKC031788	3,7-Epoxy-1,10-Bisaboladien-12-ol; Butanoyl*	3,7-Epoxy-1,10-Bisaboladien-12-ol; Butanoyl*	Terpenoids	萜类	Sesquiterpenoids	倍半萜	C19H30O3	307.23	219.17	306.2194948	[M+H]+	3	149067-94-7	-	3975376.7860000003	8236415.223999999	6385742.82	1062946.087	1671385.78	1285689.623	3347300.42	7329134.36	3593035.48	307541.5465	517821.1045	300389.418	5852393.057999999	5602315.057999999	5347312.086	-	-	-	0.721195	0.0142551	insig	0.552643	0.464049	0.767278	-0.38218	insig	1.19459	0.0762102	0.0788924	-3.66397	down	1.36753	0.0205802	0.280036	-1.83631
MW0109363	Prolylglutamic acid	脯氨酰-谷氨酸	Amino acids and derivatives	氨基酸及其衍生物	Amino acids and derivatives	氨基酸及其衍生物	C10H16N2O5	267.1	150.05	244.10592169999998	[M+Na]+	3	67644-00-2	-	1074314.345	826860.2225	652658.407	589456.98	408818.695	317946.1235	400899.487	380599.1295	341688.8735	925235.6359999999	881374.4635	829593.655	345379.869	284754.756	310235.66	-	-	-	0.19581	0.000723866	insig	1.28637	0.057298	0.439805	-1.18507	down	1.21916	0.000304109	2.34707	1.23086	up	1.29275	0.0218436	2.00286	1.00206
Sadp001705	N-Benzyloxycarbonyl-L-asparagine	N-苄氧羰基-L-天冬酰胺	Others	其它类	Others	其它	C12H14N2O5	267.1	150.05	266.0902716	[M+H]+	1	2304-96-3	-	1074314.345	826860.2225	652658.407	589456.98	408818.695	317946.1235	400899.487	380599.1295	341688.8735	925235.6359999999	881374.4635	829593.655	345379.869	284754.756	310235.66	-	-	-	0.19581	0.000723866	insig	1.28637	0.057298	0.439805	-1.18507	down	1.21916	0.000304109	2.34707	1.23086	up	1.29275	0.0218436	2.00286	1.00206
pmp000476	N-Isobutyl-4,5-epoxy-2E-decaenamide	N-异丁基-4,5-环氧-2E-癸酰胺	Alkaloids	生物碱	Alkaloids	生物碱	C14H25NO2	240.2	57.1	239.1885	[M+H]+	2	-	-	517471.471	521706.36299999995	422253.1135	164005.315	164808.6275	187439.705	516315.6845	670464.366	747701.788	409772.751	400990.2465	257357.826	449337.81200000003	594844.139	426973.8375	-	-	-	1.47457	0.00138597	sig	0.998632	0.131722	1.32369	0.404566	insig	1.04506	0.0304954	0.552148	-0.856872	insig	1.32258	0.0619532	2.06898	1.04892
WapTKC006470	5,6-Epoxy-6,10,14-Trimethyl-9,13-Pentadecadien-2-one	5,6-Epoxy-6,10,14-Trimethyl-9,13-Pentadecadien-2-one	Terpenoids	萜类	Ditepenoids	二萜	C18H30O2	279.23	67.05	278.2245802	[M+H]+	1	115028-53-0	-	9248660.125	10489017.18	9170828.833999999	21518407.95	19193013.08	17832344.25	18688780.77	18160723.42	18992467.27	11308636.87	12970761.18	9962874.635	19603120.88	21916857.75	8163837.103999999	-	-	-	0.109164	0.000754184	insig	1.36281	0.000253879	1.93168	0.949856	insig	1.17383	0.00995116	0.6132	-0.705571	insig	1.36563	0.00485353	0.5849	-0.773737
Qmyp101119	Procurcumenol	原莪术醇	Terpenoids	萜类	Sesquiterpenoids	倍半萜	C15H22O2	235.17	133.1	234.162	[M+H]+	3	21698-40-8	-	206986.515	182712.275	200643.7075	297435.9965	241121.6825	315901.1585	206608.7925	179403.5965	158589.6305	363233.348	319406.767	269909.2735	207514.5875	235224.83399999997	225156.2145	-	-	-	1.06568	0.0107318	sig	0.616043	0.402428	0.922519	-0.11635	insig	1.13688	0.0207893	1.74907	0.806592	insig	0.600201	0.405964	1.1148	0.156783
Lmhp008801	LysoPE 18:3	溶血磷脂酰乙醇胺 18:3	Lipids	脂质	LPE	溶血磷脂酰乙醇胺	C23H42NO7P	476.28	335.26	475.2699	[M+H]+	1	-	-	3668038.635	4217372.585	2848137.039	5048227.262	6090138.16	6923758.022999999	2719055.485	3026912.832	3646739.07	7520094.245	5593126.266	6309245.948	5852137.397000001	3865940.233	5645515.645	-	-	-	1.17074	0.00512129	sig	0.558426	0.41289	0.875079	-0.192514	insig	1.16658	0.0140271	2.06782	1.04811	up	0.406791	0.592866	1.07531	0.104759
PDP152114	Neosakuranetin*	新樱花素*	Flavonoids	黄酮	Chalcones	查耳酮	C16H14O5	287.09	167.04	286.0841235	[M+H]+	1	81719-04-2	-	94428.70300000001	80328.2295	74515.48599999999	98154.725	87565.4455	110619.5515	64833.303	68498.1375	79117.984	51414.791	79241.5265	71240.9505	121329.96	92048.109	93723.146	-	-	-	0.973846	0.0286286	insig	0.897443	0.174898	0.852278	-0.230604	insig	0.267256	0.730836	0.950331	-0.073498	insig	1.16234	0.0437507	0.681303	-0.553631
Hmbp001276	Gallacetophenone	没食子苯乙酮	Others	其它类	Ketone compounds	酮类化合物	C8H8O4	169.05	65.03	168.0423	[M+H]+	3	528-21-2	-	1384609.9530000002	1388878.142	1450591.395	2157176.571	1601143.322	1334793.273	2223192.273	2954043.725	1905716.063	1297799.432	1796062.344	1289332.594	1331759.733	1081036.278	1073734.665	-	-	-	0.777201	0.0953743	insig	1.22131	0.0910268	1.6768	0.745714	insig	1.00323	0.0818214	0.618837	-0.692368	insig	0.538759	0.471968	0.860612	-0.216565
WaYp004901	Reseoside*	Reseoside*	Terpenoids	萜类	Monoterpenoids	倍萜	C19H30O7	371.21	191.14	370.1992	[M+H]+	3	-	-	971192.734	947093.0295	1319157.702	812205.7370000001	427716.131	781864.3165	379000.6885	412001.723	374688.844	412205.4685	837489.5795	496022.906	597550.301	799947.7335	429304.7495	-	-	-	1.01119	0.219787	insig	1.34416	0.0280082	0.360065	-1.47367	down	0.788137	0.274983	1.49758	0.582635	insig	0.362023	0.634902	0.863453	-0.21181
MW0155143	Phe-Cys-Gln	苯丙氨酰-半胱氨酰-谷氨酰胺	Amino acids and derivatives	氨基酸及其衍生物	Amino acids and derivatives	氨基酸及其衍生物	C17H24N4O5S1	397.15	293.14	396.14674069999995	[M+H]+	3	-	-	28685351.65	30694815.47	27195205.79	25318429.19	23796990.7	20255446.7	33773460.2	33269605.14	33621860.39	27980574.71	32436086.9	30428632.64	34710575.09	34987095.98	34069889.42	-	-	-	1.38269	0.00178786	sig	1.24808	0.041028	1.16274	0.217532	insig	0.949384	0.124387	0.902452	-0.148077	insig	1.25035	0.0232254	1.30956	0.389082
MW0061827	Pinolenic acid	松油酸	Lipids	脂质	Free fatty acids	游离脂肪酸	C18H30O2	279.23	81.07	278.2245803	[M+H]+	3	16833-54-8	-	9966576.513	14661908.22	11686000.6	33008645.22	25457393.59	26718954.95	25511064.51	24325251.68	23577186.16	17974077.7	15553660.04	15919672.04	32265327.02	33108083.03	11627332.3	-	-	-	0.370097	0.00316025	insig	1.31011	0.00561982	2.0216	1.0155	up	1.19206	0.00147027	0.673547	-0.57015	insig	1.37014	0.0271337	0.580471	-0.784704
Safp023654	PAz-PC	聚苯胺	Lipids	脂质	LPC	溶血磷脂酰胆碱	C33H64NO10P	666.43	184.07	665.4268	[M+H]+	1	117205-52-4	-	661356.375	594263.3755	1096759.404	4646438.114	4573543.499	3101513.5110000004	6926863.082	6203025.098999999	5032742.657	1682799.605	2331845.176	2272029.403	1212041.245	1474015.9130000002	1466075.301	-	-	-	0.534934	0.00234892	insig	1.34734	0.00708704	7.72096	2.94878	up	1.18917	0.0109946	0.346132	-1.5306	down	1.29153	0.0420319	0.51022	-0.970808
Sadp003054	(2R)-2-azaniumyl-3-(4-chlorophenyl)propanoate	(2R)-2-氮-3-(4-氯苯基)丙酸酯	Amino acids and derivatives	氨基酸及其衍生物	Amino acids and derivatives	氨基酸及其衍生物	C9H10ClNO2	200.05	154.04	199.0400062	[M+H]+	1	-	-	9479558.398	8452376.0	7611913.807	9423434.347000001	7872935.132	7575843.393999999	11039695.68	10461782.34	9522018.545	9566844.044	8874048.976	9566128.204	9792011.385	8520525.359	9461515.47	-	-	-	1.23317	0.0444995	sig	1.0849	0.0613215	1.21452	0.280385	insig	0.874929	0.136805	0.902768	-0.147573	insig	0.938215	0.201773	1.12604	0.171254
Lcsp002261	Thr-Trp	苏氨酸-色氨酸	Amino acids and derivatives	氨基酸及其衍生物	Amino acids and derivatives	氨基酸及其衍生物	C15H19N3O4	306.14	188.07	305.1376	[M+H]+	1	186761-42-2	-	350341.6935	202863.565	154034.839	786699.8715	728851.2835	359407.609	196918.557	249510.37	375646.83200000005	1008972.564	1053651.4840000002	649177.691	308837.28	348502.6125	518652.6555	-	-	-	0.865825	0.0199961	insig	0.378269	0.654939	1.16237	0.217071	insig	1.14044	0.0255882	3.29872	1.72191	up	0.819487	0.206643	1.44633	0.532393
Wbwp008548	[(1R,2S)-1-(1,3-benzodioxol-5-yl)-2-methyl-3-oxobutyl]4-hydroxy-3-methoxybenzoate	[(1R,2S)-1-(1,3-苯并二氧基-5-基)-2-甲基-3-氧代丁基]4-羟基-3-甲氧基苯甲酸酯	Lignans and Coumarins	木脂素和香豆素	Lignans	木脂素	C20H20O7	373.13	343.08	372.1209	[M+H]+	3	-	-	702015.9605	616930.065	652908.5095	813365.8459999999	723585.2335	657371.7665	274330.9365	222517.9675	239960.5455	9521760.376	9426295.151	9715471.662999999	699747.205	727451.1675	779579.998	-	-	-	0.446525	4.15324e-11	insig	1.36112	0.000427036	0.373663	-1.42019	down	1.22917	5.16188e-05	38.9022	5.28178	up	1.44476	2.43076e-06	13.0626	3.70737
MWS201478	Phe-Ser	L-苯丙氨酸-L-丝氨酸	Amino acids and derivatives	氨基酸及其衍生物	Amino acids and derivatives	氨基酸及其衍生物	C12H16N2O4	253.12	120.09	252.111	[M+H]+	2	16053-39-7	-	1505776.554	1105538.825	1280717.439	2231550.665	2402716.496	2184044.261	1562863.9409999999	1089640.28	1504033.8090000001	2680295.403	2165355.876	2427988.954	2046722.414	2185013.506	2461230.338	-	-	-	1.14457	0.0023991	sig	0.284717	0.665966	1.06796	0.0948585	insig	1.1186	0.00782755	1.74993	0.807295	insig	0.596653	0.425198	1.06678	0.0932631
pme2596	4-Pyridoxate	4-吡哆酸	Others	其它类	Vitamin	维生素	C8H9NO4	184.06	148.04	183.0532	[M+H]+	3	82-82-6	C00847	886606.563	665949.204	614339.317	647405.787	606674.856	487728.9635	1129884.279	794507.6479999999	929439.2170000001	1237682.914	1197871.165	1002717.7729999999	535751.1020000001	532221.6165	561852.2255	ko00750,ko01100	C00847	-	0.988685	0.00502666	insig	0.932486	0.150569	1.31701	0.397271	insig	0.765556	0.189882	1.20479	0.268784	insig	1.37985	0.00468885	1.97397	0.981097
MWS1777	3-Chloroaniline	3-氯苯胺	Alkaloids	生物碱	Alkaloids	生物碱	C6H6ClN	128.03	93.06	127.0189	[M+H]+	1	108-42-9	-	29624448.33	30151588.38	28132225.72	20125314.35	19342642.62	17464238.7	22560830.37	22803764.05	22598814.68	23398609.25	22898022.04	22938266.98	18290127.37	18204099.12	17978417.83	-	-	-	1.18234	0.0014845	sig	1.35704	0.00744612	0.773117	-0.371241	insig	0.94577	0.10164	1.01871	0.0267412	insig	1.32665	0.0308954	1.21609	0.282255
WapTKC002542	14,15-Bisnor-3,11-Kolavadien-13-one	14,15-Bisnor-3,11-Kolavadien-13-one	Terpenoids	萜类	Ditepenoids	二萜	C18H28O	261.22	93.07	260.21401549999996	[M+H]+	1	126582-61-4	-	2625349.313	3095615.79	3904302.034	19123843.61	15109071.48	16420216.36	7343508.581	9045852.402	6344928.96	14275818.19	14244140.66	15231075.89	11067735.28	11246250.0	13003629.22	-	-	-	1.38616	0.000569484	sig	1.29404	0.0172366	2.36194	1.23997	up	1.17241	0.00583309	1.92445	0.944447	insig	1.01507	0.184513	0.863738	-0.211334
Layp000971	Hydroxymenisdaurin D	Hydroxymenisdaurin D	Alkaloids	生物碱	Alkaloids	生物碱	C14H21NO8	332.13	152.07	331.1267	[M+H]+	3	-	-	3122319.591	2702401.727	2070352.862	4643966.291	3581914.5439999998	2520325.098	3695645.7989999996	3629999.373	3291526.5539999995	9482775.182	10544870.8	9875928.607	2420422.253	2510058.254	1471333.322	-	-	-	0.0231739	4.07273e-05	insig	1.06856	0.0813681	1.34478	0.427375	insig	1.22471	0.000658863	2.81653	1.49392	up	1.36859	0.00278127	2.78271	1.47649
Walbp01749	N-Glucosylpicolinate	N-葡糖基吡啶甲酸酯	Alkaloids	生物碱	Pyridine alkaloids	吡啶类生物碱	C12H16NO7+	286.09	124.04	286.0927	[M]+	3	-	-	276988.8585	286144.625	308103.3295	263920.6255	292155.018	303763.01300000004	417562.422	335377.0425	394601.8815	386831.9955	401150.734	440949.3125	317952.8625	317088.661	365241.401	-	-	-	1.05411	0.00722721	sig	1.21246	0.0499323	1.31714	0.397409	insig	0.519503	0.41502	1.07093	0.098859	insig	1.37716	0.00475124	1.42926	0.515267
Yalp005253	Toonasterone A	Toonasterone A	Steroids	甾体	Steroid	甾体	C21H34O4	351.25	259.21	350.2457	[M+H]+	3	-	-	1368489.639	1274735.7859999998	1352155.167	745480.6165	772239.526	909824.8035	618654.8645	699328.7315	789982.6165	339728.2845	291766.9065	375122.7805	3323800.662	3322118.867	3619350.659	-	-	-	0.220781	0.00058188	insig	1.34037	0.0011619	0.527601	-0.922481	insig	1.18586	0.00762998	0.47753	-1.06634	down	1.41416	0.00423616	0.414665	-1.26998
Wcdp006929	(9Z,11E,13E,15Z)-4-Oxo-9,11,13,15-Octadecatetraenoic Acid	(9Z,11E,13E,15Z)-4-Oxo-9,11,13,15-Octadecatetraenoic Acid	Lipids	脂质	Free fatty acids	游离脂肪酸	C18H26O3	291.2	207.14	290.1882	[M+H]+	1	17699-21-7	-	2114140.9590000003	2114322.2709999997	2154779.125	1584529.7340000002	1756455.925	1617967.624	2823236.71	2898389.335	2760494.838	2032502.968	1989118.322	2001360.745	2651855.091	2578351.4159999997	2717991.435	-	-	-	1.50929	1.86959e-06	sig	1.36718	0.00139007	1.32881	0.410136	insig	1.2249	0.00101701	0.71008	-0.493947	insig	1.37457	0.0168017	1.21457	0.280442
Rfp109585	cis-N-p-coumaroyltyramine	顺式-N-对香豆酰酪胺	Alkaloids	生物碱	Phenolamine	酚胺	C17H17N1O3	284.13	147.05	283.1208	[M+H]+	1	-	-	24720.822999999997	43815.362	63017.523	1582309.497	1821506.486	1727795.428	64236.0915	82607.1135	75535.5635	3282010.278	3194600.568	3499618.663	1476558.745	1503807.1619999998	1293640.242	-	-	-	1.18775	1.19867e-07	sig	0.99267	0.0937579	1.6904	0.757367	insig	1.22884	0.000748677	44.8614	5.4874	up	1.43089	0.000217821	1.94407	0.959083
Hmqp002567	4-Hydroxycinnamic acid p-hydroxyphenethylamine*	4-羟基桂皮酸酰对羟基苯乙胺*	Alkaloids	生物碱	Phenolamine	酚胺	C17H17NO3	284.1275	147.04	283.1208	[M+H]+	1	-	-	24720.822999999997	43815.362	63017.523	1582309.497	1821506.486	1727795.428	64236.0915	82607.1135	75535.5635	3282010.278	3194600.568	3499618.663	1476558.745	1503807.1619999998	1293640.242	-	-	-	1.18775	1.19867e-07	sig	0.99267	0.0937579	1.6904	0.757367	insig	1.22884	0.000748677	44.8614	5.4874	up	1.43089	0.000217821	1.94407	0.959083
MWSmce089	N-p-Coumaroyltyramine*	N-对香豆酰酪胺*	Alkaloids	生物碱	Phenolamine	酚胺	C17H17NO3	284.12	147.04	283.1208	[M+H]+	1	36417-86-4	-	24720.822999999997	43815.362	63017.523	1582309.497	1821506.486	1727795.428	64236.0915	82607.1135	75535.5635	3282010.278	3194600.568	3499618.663	1476558.745	1503807.1619999998	1293640.242	-	-	-	1.18775	1.19867e-07	sig	0.99267	0.0937579	1.6904	0.757367	insig	1.22884	0.000748677	44.8614	5.4874	up	1.43089	0.000217821	1.94407	0.959083
Wasdp05565	2,8-bis(hydroxymethyl)-4b,8-dimethyl-5,6,7,8a,9,10-hexahydrophenanthren-3-ol*	2,8-双羟甲基-4b,8-二甲基-5,6,7,8a,9,10-六氢菲-3-醇*	Terpenoids	萜类	Ditepenoids	二萜	C18H26O3	291.2	151.08	290.1882	[M+H]+	3	-	-	3328933.999	2973120.941	3084413.216	2367101.577	2332008.027	2500582.098	4168151.7260000003	4224042.502	4247835.424	2749031.501	3110573.1939999997	2824629.796	3804788.165	3584708.002	3657725.943	-	-	-	1.48934	5.02861e-06	sig	1.34188	0.00698244	1.34662	0.429346	insig	1.2057	0.00519189	0.687042	-0.541529	insig	1.31389	0.0297963	1.2062	0.270464
MWSslk191	Linderane	乌药醚内酯	Terpenoids	萜类	Sesquiterpenoids	倍半萜	C15H16O4	261.11	173.1	260.1049	[M+H]+	3	13476-25-0	C09495	3232020.575	4913579.291999999	3691439.538	1043454.532	861161.4720000001	1073601.652	1711130.466	1967306.7130000002	1701164.6330000001	761620.502	713169.4465	835955.8990000001	4188851.3710000003	2958923.729	3894786.4560000002	-	C09495	-	1.027	8.41549e-05	sig	1.3018	0.0466192	0.454472	-1.13774	down	1.21509	0.00283609	0.429538	-1.21914	down	1.20734	0.0582507	0.775882	-0.366091
pmb0862	LysoPC 12:0	溶血磷脂酰胆碱 12:0	Lipids	脂质	LPC	溶血磷脂酰胆碱	C20H42NO7P	440.28	184.07	439.2699	[M+H]+	3	20559-18-6	-	68494.166	41911.3865	28162.266	46481.3185	47077.6025	75426.5885	78273.2585	81405.349	76939.695	94304.615	121785.305	115979.1675	73333.955	79494.0065	95796.877	-	-	-	0.700024	0.00575755	insig	1.04555	0.108191	1.7076	0.771969	insig	1.10818	0.0593658	1.4034	0.488922	insig	1.28881	0.0133103	1.96507	0.974584
pme1286	S-Adenosyl-L-homocysteine	S-(5-腺苷)-L-高半胱氨酸	Amino acids and derivatives	氨基酸及其衍生物	Amino acids and derivatives	氨基酸及其衍生物	C14H20N6O5S	385.13	250.0	384.1216	[M+H]+	1	979-92-0	C00021	406289.6435	516671.255	401098.638	659855.8495	659415.62	574411.2065	369152.376	471205.0885	357045.50299999997	689353.8015	765513.0815	793821.343	512326.7465	672243.5285	604935.4955	ko00270,ko01100,ko01230,ko01240	C00021	-	1.03106	0.000696482	sig	0.53532	0.464549	0.904342	-0.145059	insig	1.17616	0.0020017	1.87797	0.909175	insig	1.16875	0.0490588	1.18747	0.247889
Yaap005860	7,4',5'-Trihydroxy-3,5,3'-trimethoxyflavone	7,4',5'-三羟基-3,5,3'-三甲氧基黄酮	Flavonoids	黄酮	Flavonols	黄酮醇	C18H16O8	361.09	346.07	360.0845	[M+H]+	1	-	-	5575531.804	5152277.472	5064499.203	4276103.565	4442750.347	3876522.6760000004	9671830.601	9980973.53	10112790.48	8028733.079	8012042.21	8946208.872000001	6419770.125	6850658.282000001	6713739.576	-	-	-	1.4484	3.98434e-06	sig	1.36856	2.91986e-05	1.88482	0.914424	insig	1.12581	0.022442	0.839459	-0.252469	insig	1.42812	0.00115041	1.98382	0.988283
Wasdp05532	5-hydroxy-4a-methyl-4,4a,5,6,7,8-hexahydronaphthalen-2(3h)-one	5-羟基-4a-甲基-4,4a,5,6,7,8-六氢萘-2(3h)-酮	Terpenoids	萜类	Monoterpenoids	倍萜	C11H16O2	181.12	107.09	180.115	[M+H]+	1	4242-00-6	-	11302302.97	8989996.409	11370168.62	8430099.718	8076295.482000001	8678505.33	11329640.66	11504971.85	12467066.49	10276474.33	10088186.23	9843784.733	13238803.27	12589816.59	12405397.28	-	-	-	1.49898	0.000183291	sig	0.778539	0.259127	1.11494	0.156963	insig	1.13575	0.0296379	0.855723	-0.224785	insig	1.39798	0.0021711	1.19947	0.262393
pmb0374	2-Aminopurine	2-氨基嘌呤	Nucleotides and derivatives	核苷酸及其衍生物	Nucleotides and derivatives	核苷酸及其衍生物	C5H5N5	136.06	119.04	135.0545	[M+H]+	1	452-06-2	-	16288031.0	13681238.24	15439985.17	8484539.132000001	8147156.396000001	7635563.248	7106911.344	7640389.953	7490123.297	7444409.605	9229879.912	8213063.922	11651095.61	12432295.08	12600513.66	-	-	-	0.725866	0.242387	insig	1.35877	0.0076847	0.489711	-1.03	down	0.785361	0.224241	1.11917	0.162423	insig	0.229793	0.743218	1.02555	0.0364017
pmb2319	LysoPC 15:0*	溶血磷脂酰胆碱 15:0*	Lipids	脂质	LPC	溶血磷脂酰胆碱	C23H48NO7P	482.32	184.07	481.3168	[M+H]+	1	108273-89-8	-	395904.6225	522266.2965	496226.2565	1665136.105	1785302.382	1710140.7780000002	1052872.228	1408029.9430000002	960631.204	4013436.778	3500388.854	3783444.1939999997	1412445.986	1663731.458	1504404.045	-	-	-	0.523283	9.97314e-06	insig	1.30689	0.0313683	2.41908	1.27446	up	1.20548	0.000209068	3.30181	1.72326	up	1.43725	0.00359451	2.18915	1.13037
Qmqp102515	Desacetoxymatricarin	去乙酰氧母菊素	Terpenoids	萜类	Sesquiterpenoids	倍半萜	C15H18O3	247.13	187.11	246.1256	[M+H]+	2	17946-87-1	C09394	627031.185	544925.9805	538569.7825	313089.777	314430.2025	302718.062	709133.5329999999	807617.4335	731006.7515	453445.3605	410199.251	539466.007	473452.198	460175.0325	464632.6895	-	C09394	-	1.50956	9.29415e-05	sig	1.25116	0.0123178	1.31407	0.394046	insig	1.15186	0.00510706	0.624227	-0.679858	insig	1.34179	0.0522337	1.50834	0.592957
Lhhp120812	Methylillicinone F	甲基芥子酮 F	Others	其它类	Others	其它	C16H22O4	279.1582	149.0231	278.1518	[M+H]+	3	-	-	16835676.13	6942192.5139999995	17184296.11	9650637.29	17644946.36	22109436.77	6865488.643999999	28632311.89	6756348.656	3397041.747	9152361.59	7551117.748	5405340.211	6633213.473999999	13192871.59	-	-	-	0.355448	0.384504	insig	0.167916	0.960714	1.03154	0.0448011	insig	0.558656	0.418219	0.475705	-1.07186	insig	1.10377	0.0984179	0.406852	-1.29742
Lcsp001468	Glu-Ile-Glu	谷氨酸-异亮氨酸-谷氨酸	Amino acids and derivatives	氨基酸及其衍生物	Amino acids and derivatives	氨基酸及其衍生物	C16H27N3O8	390.19	215.14	389.1798	[M+H]+	3	-	-	148453.973	115734.6165	171402.8035	867110.3575	1136951.2820000001	1520983.168	147157.4935	99181.2485	157548.7215	1147159.281	999516.832	1085073.502	580588.879	460730.8545	597531.9875	-	-	-	1.33193	0.00111174	sig	0.300324	0.684715	0.927216	-0.109022	insig	1.21758	0.000513369	8.00161	3.00029	up	0.263637	0.660973	0.916797	-0.125326
Safp000364	S-Methyl-methionine*	S-甲基甲硫氨酸*	Amino acids and derivatives	氨基酸及其衍生物	Amino acids and derivatives	氨基酸及其衍生物	C6H13NO2S	164.07	56.05	163.0667	[M+H]+	1	7329-84-2	-	2537905.095	2395217.047	2349614.136	34245884.86	37432358.04	42563090.28	2435452.91	3358791.3219999997	2713229.8439999996	23525892.93	22835205.48	30775921.54	13325832.66	12094313.48	13046498.22	-	-	-	1.42079	5.19615e-05	sig	0.829137	0.271939	1.16817	0.22425	insig	1.22088	0.0113889	9.06697	3.18062	up	1.25639	0.0244556	0.675211	-0.566589
Lmbp000123	Homomethionine*	L-高甲硫氨酸*	Amino acids and derivatives	氨基酸及其衍生物	Amino acids and derivatives	氨基酸及其衍生物	C6H13NO2S	164.074	56.0495	163.0667	[M+H]+	1	25148-30-5	C17213	2537905.095	2395217.047	2349614.136	34245884.86	37432358.04	42563090.28	2435452.91	3358791.3219999997	2713229.8439999996	23525892.93	22835205.48	30775921.54	13325832.66	12094313.48	13046498.22	ko00966,ko01110,ko01210	C17213	-	1.42079	5.19615e-05	sig	0.829137	0.271939	1.16817	0.22425	insig	1.22088	0.0113889	9.06697	3.18062	up	1.25639	0.0244556	0.675211	-0.566589
pmb0818	5-Methoxyindoleacetate	甲氧基吲哚乙酸	Alkaloids	生物碱	Plumerane	吲哚类生物碱	C11H11NO3	206.08	145.05	205.0739	[M+H]+	3	3471-31-6	C05660	6744183.127	6423733.387	5416751.406	51234704.55	50800653.58	41990728.12	7288695.185	8523915.498	8606534.257000001	56800826.01	56786143.86	57442354.29	29946201.4	33800316.94	34375749.06	ko00380	C05660	-	1.26005	2.49256e-06	sig	1.16852	0.0293449	1.31394	0.3939	insig	1.22801	2.33598e-06	7.0039	2.80816	up	1.16236	0.0953296	1.18749	0.247914
pme3337	Succinyladenosine	琥珀酰腺苷	Nucleotides and derivatives	核苷酸及其衍生物	Nucleotides and derivatives	核苷酸及其衍生物	C14H17N5O8	384.12	252.07	383.1077	[M+H]+	1	4542-23-8	-	390470.6645	476202.661	360428.469	2036542.32	1486306.275	1740948.149	534971.1395	416135.8735	521620.041	2601417.642	2476572.139	2244469.301	1898472.965	1679011.842	1743121.0890000002	-	-	-	1.14208	5.07992e-05	sig	0.858013	0.185114	1.20017	0.263235	insig	1.22212	0.00108829	4.97204	2.31384	up	1.2412	0.0289416	1.3911	0.476224
MWSHC20122	Dehydrovomifoliol	去氢催吐萝芙木醇	Terpenoids	萜类	Monoterpenoids	倍萜	C13H18O3	223.13	111.08	222.1256	[M+H]+	3	15764-81-5	C02533	368389.11799999996	450497.026	405406.48600000003	445228.588	508201.1345	429845.9245	539952.0079999999	556527.2235	678467.959	602329.3295	682889.468	627702.3225	529056.939	628952.2135	540019.456	-	C02533	-	0.982017	0.0189226	insig	1.23107	0.0328279	1.44977	0.535828	insig	0.540173	0.421436	1.07773	0.108001	insig	1.34944	0.0063901	1.38289	0.467689
Sadp001677	3-O-Methyl-a-methyldopa*	3-O-甲基-酪氨酸*	Amino acids and derivatives	氨基酸及其衍生物	Amino acids and derivatives	氨基酸及其衍生物	C10H13NO4	212.09	149.06	211.084458	[M+H]+	2	-	-	244902.4605	236310.2295	228042.5575	447853.8745	497700.8085	416284.638	230853.224	215843.6055	230769.09600000002	546411.73	452916.8785	552440.2665	378953.115	425866.794	451685.4745	-	-	-	1.17949	0.000270393	sig	0.82752	0.203126	0.955179	-0.0661565	insig	1.21341	0.0105948	2.29055	1.19569	up	0.888837	0.194821	1.13947	0.188357
Wagp006039	2-Hexylphosphoric Acid	2-己基膦酸	Others	其它类	Others	其它	C6H15O4P	183.08	98.98	182.0708	[M+H]+	3	-	-	1353717.3380000002	1201394.773	1149716.688	1015218.7420000001	1031456.598	948802.9125	1182010.735	1144020.074	1218351.098	1084704.034	1065673.594	1066383.229	713515.863	728945.1109999999	685198.302	-	-	-	1.44447	0.0016616	sig	0.514308	0.481421	0.956692	-0.0638728	insig	1.14387	0.0286514	0.907566	-0.139925	insig	1.16786	0.0925274	1.07387	0.102822
mws4532g	L-Ornithine	鸟氨酸	Amino acids and derivatives	氨基酸及其衍生物	Amino acids and derivatives	氨基酸及其衍生物	C5H12N2O2	133.1	70.07	132.0899	[M+H]+	3	348-66-3	C00077	1115730.0659999999	1132556.856	1036556.156	1506343.919	1715442.3590000002	1627559.111	5112757.761	5696301.417	5889048.86	3191807.6	3046642.147	3288576.107	3921795.807	3984002.79	3826913.647	ko00220,ko00330,ko00470,ko00480,ko01100,ko01110,ko01210,ko01230,ko02010,ko04148	C00077	-	1.53106	3.86203e-06	sig	1.37292	0.00237981	5.08338	2.34579	up	1.21205	0.00576754	0.570545	-0.809587	insig	1.43449	8.54579e-05	1.9646	0.974236
Lmrj002087	L-Isoleucyl-L-Aspartate	L-异亮氨酰-L-天冬氨酸	Amino acids and derivatives	氨基酸及其衍生物	Amino acids and derivatives	氨基酸及其衍生物	C10H18N2O5	247.13	86.09	246.1216	[M+H]+	2	-	-	3399256.07	2954848.76	3209389.978	6555073.477000001	6763602.991	6516961.39	4300527.02	2705508.211	2741014.1689999998	9151314.465	9253853.223	8907921.905	6671843.547	6422703.592	5886210.21	-	-	-	1.01006	3.53262e-05	sig	0.0160441	0.919351	1.01919	0.0274276	insig	1.18121	0.00635843	2.80219	1.48656	up	1.4395	7.26485e-05	1.37697	0.461498
Wasyqp1413	IPA imine	亚氨基色氨酸	Amino acids and derivatives	氨基酸及其衍生物	Amino acids and derivatives	氨基酸及其衍生物	C11H10N2O2	203.08	157.08	202.0742	[M+H]+	1	-	C21124	312519.01300000004	205034.0215	319104.5685	3506875.193	4517721.828	4110763.912	369662.648	374256.8165	518754.3825	3744857.357	3851724.19	3731745.85	3480857.683	3765904.502	3427586.235	ko01100,ko01110	C21124	-	1.34302	1.00941e-05	sig	1.03846	0.0865208	1.50919	0.593773	insig	1.2237	1.37263e-06	8.9717	3.16538	up	0.56525	0.456815	0.933497	-0.0992822
Sasp001236	7-Hydroxy-tryptophan*	7-羟基色氨酸*	Amino acids and derivatives	氨基酸及其衍生物	Amino acids and derivatives	氨基酸及其衍生物	C11H12N2O3	221.09	130.06	220.0848	[M+H]+	1	-	-	128978.175	131970.4005	120578.13699999999	1661439.106	1937219.05	2018644.916	192589.457	195308.7985	218821.5535	1885354.18	1674566.707	1605195.3730000001	1649471.06	1562269.699	1436021.43	-	-	-	1.35418	1.00857e-05	sig	1.34653	0.00564272	1.59024	0.669246	insig	1.22779	0.00283105	8.51318	3.0897	up	0.687382	0.33651	0.919501	-0.121077
Sasp000997	2,3-Dihydrobenzofuran*	2,3-二氢苯并呋喃*	Others	其它类	Others	其它	C8H8O	121.06	77.04	120.0575	[M+H]+	1	496-16-2	-	869111.975	819216.838	854032.7890000001	1215949.524	831865.3715	833771.7325	863781.072	732075.42	797191.3335	1318460.0929999999	1445946.869	1265578.66	1296840.314	1117998.166	1042463.985	-	-	-	0.441015	0.00901426	insig	0.719639	0.321761	0.94127	-0.08732	insig	1.19666	0.00176955	1.68404	0.751925	insig	1.15444	0.0792864	1.39853	0.483911
Lcsp001439	Pro-Leu-Glu	脯氨酰-亮氨酰-谷氨酸	Amino acids and derivatives	氨基酸及其衍生物	Amino acids and derivatives	氨基酸及其衍生物	C16H27N3O6	358.2	183.15	357.19	[M+H]+	3	-	-	97231.12800000001	96477.526	82880.89	392090.0865	439778.276	425988.51399999997	85909.8175	53935.8895	88560.12400000001	431936.375	356240.1505	345602.854	279131.226	175872.6125	180983.77800000002	-	-	-	1.34979	2.54354e-05	sig	0.732956	0.284928	0.825793	-0.276147	insig	1.20225	0.00328945	4.96388	2.31147	up	0.821572	0.269673	0.901358	-0.149828
MWS201447	Phe-Ala	L-苯丙氨酸-L-丙氨酸	Amino acids and derivatives	氨基酸及其衍生物	Amino acids and derivatives	氨基酸及其衍生物	C12H16N2O3	237.12	120.09	236.1161	[M+H]+	2	3918-87-4	-	840198.5055	920984.8425	921504.182	1110141.1	1058812.873	960319.1765	1340479.0520000001	1027305.068	1101061.3329999999	929295.0905	738642.6540000001	839488.0995	1149775.981	1412063.9119999998	1127557.24	-	-	-	0.386394	0.0409927	insig	1.13738	0.0996198	1.29305	0.370777	insig	1.03431	0.0560027	0.722842	-0.468249	insig	1.18323	0.0448977	0.801281	-0.319621
Zbbp005255	Aureusidin*	金鱼草素*	Flavonoids	黄酮	Aurones	橙酮类	C15H10O6	287.06	153.02	286.0477	[M+H]+	1	38216-54-5	C08576	8998225.68	6023158.453	10171440.64	9513793.051	9794230.176	7403098.526000001	12203019.46	12819249.59	14140855.74	10050516.83	7126728.122	10992186.03	12030700.52	13347679.98	12482758.07	-	C08576	MetMap144	1.13135	0.0281363	sig	1.12197	0.0458767	1.55453	0.636483	insig	0.956899	0.0687256	0.719285	-0.475365	insig	0.195691	0.746431	1.0546	0.0766899
MWSHY0058	Luteolin*	木犀草素*	Flavonoids	黄酮	Flavones	黄酮	C15H10O6	287.055	153.0186	286.0477	[M+H]+	1	491-70-3	C01514	8998225.68	6023158.453	10171440.64	9513793.051	9794230.176	7403098.526000001	12203019.46	12819249.59	14140855.74	10050516.83	7126728.122	10992186.03	12030700.52	13347679.98	12482758.07	ko00941,ko00944,ko01100,ko01110	C01514	MetMap105	1.13135	0.0281363	sig	1.12197	0.0458767	1.55453	0.636483	insig	0.956899	0.0687256	0.719285	-0.475365	insig	0.195691	0.746431	1.0546	0.0766899
Hmbp002730	Isoscutellarein*	异野黄芩素*	Flavonoids	黄酮	Flavones	黄酮	C15H10O6	287.06	153.01	286.0477	[M+H]+	1	41440-05-5	C10097	8998225.68	6023158.453	10171440.64	9513793.051	9794230.176	7403098.526000001	12203019.46	12819249.59	14140855.74	10050516.83	7126728.122	10992186.03	12030700.52	13347679.98	12482758.07	-	C10097	MetMap110	1.13135	0.0281363	sig	1.12197	0.0458767	1.55453	0.636483	insig	0.956899	0.0687256	0.719285	-0.475365	insig	0.195691	0.746431	1.0546	0.0766899
MW0121542	2-ammonio-3-(5-hydroxy-1H-indol-3-yl)propanoate	2-ammonio-3-(5-hydroxy-1H-indol-3-yl)propanoate	Amino acids and derivatives	氨基酸及其衍生物	Amino acids and derivatives	氨基酸及其衍生物	C11H12N2O3	221.09	70.06	220.0847923	[M+H]+	3	-	-	553642.0435	453128.8565	462014.6505	908802.5490000001	895530.6555	845314.9145	448373.0925	530149.4095	489306.1365	1097173.904	1146037.446	1063990.622	830612.1965	845592.8475	765307.4175	-	-	-	1.07286	3.57524e-06	sig	0.0110618	0.994032	0.999349	-0.00094022	insig	1.21961	5.27217e-05	2.25313	1.17193	up	1.39391	0.00237585	1.24817	0.31981
Zmhp006502	Kaempferide-3-O-(6''-malonyl)glucoside	山柰素-3-O-(6''-丙二酰)葡萄糖苷	Flavonoids	黄酮	Flavonols	黄酮醇	C25H24O14	549.12	301.07	548.1166	[M+H]+	3	-	-	801359.108	813148.087	727147.2195	596371.5655	621641.751	582971.9755	383552.76200000005	416649.89200000005	413015.721	750511.412	655735.9715	664572.7315	650401.5075	688858.7779999999	670811.1275	-	CM00479	MetMap114	1.0745	0.000133899	sig	1.36314	0.00196714	0.518103	-0.948689	insig	1.20861	0.00607067	1.70688	0.771363	insig	1.19736	0.0824873	1.14983	0.201416
Hmsp005892	[4]-Shogaol	[4]-姜烯酚	Phenolic acids	酚酸类	Phenolic acids	酚酸类	C15H20O3	249.14	137.06	248.1412	[M+H]+	1	-	-	766539.0605	646572.4255	762864.4175	151911.559	151371.0725	157056.5205	478764.4395	449175.9005	522440.907	131288.2375	140484.7225	152044.7155	499833.698	444434.761	430584.967	-	-	-	1.2786	2.1414e-06	sig	1.29757	0.0116556	0.666543	-0.58523	insig	1.22387	0.00217207	0.292211	-1.77492	down	1.00262	0.17194	0.920664	-0.119253
pmb0492	N',N'',N'''-p-Coumaroyl-cinnamoyl-caffeoyl spermidine	N',N'',N'''-对香豆酰肉桂酰咖啡酰亚精胺	Alkaloids	生物碱	Phenolamine	酚胺	C34H37N3O6	584.28	325.0	583.2682	[M+H]+	3	-	-	1190047.71	1141034.58	945204.4015	12661992.02	12594273.37	14164366.09	2126309.105	2267454.2430000002	1957201.46	16123446.26	14478915.77	16050610.41	8943804.919	10032622.7	8658605.56	-	-	-	1.26899	1.2487e-06	sig	1.33516	0.00107197	1.93846	0.954914	insig	1.22798	0.0012314	7.34581	2.87692	up	1.23115	0.0314841	1.18347	0.243018
MWS201437	Leu-Asp	L-亮氨酸-L-天冬氨酸	Amino acids and derivatives	氨基酸及其衍生物	Amino acids and derivatives	氨基酸及其衍生物	C10H18N2O5	247.13	86.1	246.1216	[M+H]+	3	32949-40-9	-	8674917.596	6627797.126	7610176.033	16950793.33	12064348.46	13829447.94	7571268.969	7038221.598999999	6325808.757999999	12815569.81	17394317.72	10988030.59	15885303.06	11392003.34	16073336.85	-	-	-	1.26871	0.0175026	sig	0.579614	0.405385	0.913691	-0.130222	insig	1.12659	0.0664824	1.96787	0.976634	insig	0.203436	0.829861	0.961566	-0.0565416
Zbqp002380	Tyr-Leu	酪氨酰-亮氨酸	Amino acids and derivatives	氨基酸及其衍生物	Amino acids and derivatives	氨基酸及其衍生物	C15H22N2O4	295.16	136.08	294.158	[M+H]+	2	17355-10-1	-	2289438.615	2567344.129	2344400.531	3418890.4269999997	3452391.76	3370275.69	2573525.014	2567063.363	2837561.115	3749979.4	3291785.2569999998	3340401.317	3024508.808	2877484.062	3126151.506	-	-	-	1.21651	0.00208486	sig	1.00485	0.103408	1.10789	0.14782	insig	1.14139	0.0144843	1.30133	0.379981	insig	0.20587	0.779052	1.01373	0.0196723
ML10195036	3-Dehydrosphinganine	3-脱氢二氢鞘氨醇	Lipids	脂质	Sphingolipids	鞘脂	C18H37NO2	300.3	60.05	299.2824	[M+H]+	2	16105-69-4	C02934	67271.27799999999	60367.808	50319.287000000004	74316.5045	73411.7865	59195.468	146458.0835	113211.0635	131936.657	24458.2455	36325.6945	31152.1365	53255.653	47260.598	29883.3475	ko00600,ko01100	C02934	-	0.657155	0.000111434	insig	1.323	0.00726914	2.20055	1.13786	up	1.20862	0.00468405	0.234767	-2.0907	down	1.37217	0.00439581	0.444299	-1.1704
MWS201465	Glu-Phe	L-谷氨酸-L-苯丙氨酸	Amino acids and derivatives	氨基酸及其衍生物	Amino acids and derivatives	氨基酸及其衍生物	C14H18N2O5	295.13	120.08	294.1216	[M+H]+	3	20556-22-3	-	1126904.352	1157143.022	1147926.6409999998	3693289.3310000002	3498846.792	3340498.361	1428985.78	1401779.956	1345177.9719999998	3234872.732	3399087.863	3438324.8989999997	2896748.6980000003	2677236.267	2599232.137	-	-	-	1.36083	1.17782e-06	sig	1.34874	0.00498424	1.21678	0.283064	insig	1.22773	0.000230685	2.41198	1.27022	up	0.781741	0.281762	0.956293	-0.0644753
WaTKp10541	7-Phenylhept-4-enoic acid	7-苯基庚-4-烯酸	Phenolic acids	酚酸类	Phenolic acids	酚酸类	C13H16O2	205.12	131.09	204.115	[M+H]+	1	-	-	1181400.432	1180845.7079999999	1157893.7179999999	1769338.2419999999	2034144.4719999998	2186033.878	1239194.605	1397201.18	1417909.2030000002	2078840.95	2214781.974	2028444.9409999999	1988186.229	1803439.88	1522154.625	-	-	-	1.17419	0.00142074	sig	1.17015	0.0848417	1.15175	0.203822	insig	1.2	0.000675574	1.55935	0.640942	insig	0.567167	0.472273	1.05552	0.077957
pmp000786	Eupatorin; 3',5-Dihydroxy-4',6,7-Trimethoxyflavone*	泽兰黄素; 3',5-二羟基-4',6,7-三甲氧基黄酮*	Flavonoids	黄酮	Flavones	黄酮	C18H16O7	345.1	330.07	344.0896	[M+H]+	3	855-96-9	-	278745.415	300261.3425	257217.2105	248925.7475	198310.211	250735.1435	294820.2655	259477.09600000002	288440.331	498330.734	371487.157	429172.0805	316386.6855	357588.328	310089.44	-	-	-	0.436182	0.00265807	insig	0.0963387	0.901841	1.00779	0.0111943	insig	1.12663	0.0440654	1.54139	0.624235	insig	1.35656	0.0180404	1.86109	0.896151
Yacp000453	3-hydroxy-1-methylpyrrolidin-2-one*	3-羟基-1-甲基吡咯烷-2-酮*	Alkaloids	生物碱	Pyrrole alkaloids	吡咯类生物碱	C5H9NO2	116.07	70.06	115.0633	[M+H]+	1	132996-63-5	-	729199.858	776903.2895	932902.8955	3332660.564	3337132.7369999997	3295370.6	1695028.967	1666988.629	2514349.598	1680718.467	1699935.196	1835832.112	2015199.937	1607379.189	2106288.4080000003	-	-	-	1.116	0.000938087	sig	1.29673	0.0482828	2.40933	1.26863	up	0.425121	0.513104	0.887706	-0.171846	insig	1.44148	0.000456426	0.523472	-0.933815
MWStz040	L-Proline*	L-脯氨酸*	Amino acids and derivatives	氨基酸及其衍生物	Amino acids and derivatives	氨基酸及其衍生物	C5H9NO2	116.07	70.07	115.0633	[M+H]+	1	147-85-3	C00148	729199.858	776903.2895	932902.8955	3332660.564	3337132.7369999997	3295370.6	1695028.967	1666988.629	2514349.598	1680718.467	1699935.196	1835832.112	2015199.937	1607379.189	2106288.4080000003	ko00330,ko00332,ko00470,ko00970,ko01100,ko01110,ko01230,ko02010	C00148	-	1.116	0.000938087	sig	1.29673	0.0482828	2.40933	1.26863	up	0.425121	0.513104	0.887706	-0.171846	insig	1.44148	0.000456426	0.523472	-0.933815
MWS00330g	1-Amino-1-cyclobutane-carboxylic-acid*	1-氨基-1-环丁烷羧酸*	Amino acids and derivatives	氨基酸及其衍生物	Amino acids and derivatives	氨基酸及其衍生物	C5H9NO2	116.0708	70.0662	115.0633	[M+H]+	1	22264-50-2	-	729199.858	776903.2895	932902.8955	3332660.564	3337132.7369999997	3295370.6	1695028.967	1666988.629	2514349.598	1680718.467	1699935.196	1835832.112	2015199.937	1607379.189	2106288.4080000003	-	-	-	1.116	0.000938087	sig	1.29673	0.0482828	2.40933	1.26863	up	0.425121	0.513104	0.887706	-0.171846	insig	1.44148	0.000456426	0.523472	-0.933815
Safp003571	5-Formylbenzofuran	5-甲酰基苯并呋喃	Others	其它类	Others	其它	C9H6O2	147.04	91.05	146.0368	[M+H]+	2	10035-16-2	-	2152453.943	2207578.988	2138961.68	1747450.4640000002	1871136.3059999999	1877067.06	1896246.564	1832549.868	1947784.6430000002	1997651.899	2080833.2030000002	2011899.3280000002	2206490.458	2091824.8069999998	2061184.231	-	-	-	0.402798	0.0167994	insig	1.31813	0.00412332	0.873455	-0.195194	insig	1.04789	0.0335101	1.0729	0.101511	insig	1.28741	0.0232514	1.10822	0.148242
Wagp006511	7-Demethyltangeretin	7-去甲基桔皮素	Flavonoids	黄酮	Flavones	黄酮	C19H18O7	359.11	344.09	358.1053	[M+H]+	2	73213-66-8	-	397349.9015	403319.029	452287.9645	525493.7295	376807.69200000004	651435.055	407370.3015	391543.93700000003	428428.43200000003	883274.7315	716749.4715	816743.0390000001	610854.2645	716530.3475	562803.6915	-	CM00954	MetMap121	0.429084	0.00514405	insig	0.274096	0.701461	0.979557	-0.0297987	insig	1.20685	0.0115794	1.96911	0.97754	insig	1.16433	0.0470059	1.55546	0.637337
pmb0197	N7-Methylguanosine	N7-甲基鸟苷	Nucleotides and derivatives	核苷酸及其衍生物	Nucleotides and derivatives	核苷酸及其衍生物	C11H15N5O5	298.11	166.07	297.1073	[M+H]+	3	20244-86-4	C20674	1017103.777	1024251.589	956999.275	2303360.829	2160742.527	2693417.087	1080326.147	856201.8305	1114734.264	3385536.5760000004	4558864.676	4339269.686000001	1905967.014	2148042.137	1893088.1130000001	-	C20674	-	0.923876	0.000257903	insig	0.0911322	0.850706	1.01765	0.0252351	insig	1.21076	0.0104857	4.02577	2.00926	up	1.3329	0.0268662	1.71619	0.77921
Zbqp002414	h-gamma-Glu-leu-oh	h-γ-谷氨酸-亮氨酸-羟基	Amino acids and derivatives	氨基酸及其衍生物	Amino acids and derivatives	氨基酸及其衍生物	C11H20N2O5	261.15	132.1	260.1372	[M+H]+	2	-	-	112046.7365	148832.7675	115278.494	3933735.667	4514433.603999999	4528741.352	293315.42100000003	294522.0465	344523.374	4665361.913	4820479.671	4976814.419	2807053.798	2898801.648	2551949.833	-	-	-	1.30332	4.37097e-07	sig	1.34095	0.00139402	2.47864	1.30955	up	1.22886	0.000261258	15.5119	3.9553	up	1.07094	0.111378	1.11449	0.156386
Sasp001120	3-(dimethylamino)-5-hydroxy-4-methoxybenzoic acid	3-(二甲基氨基)-5-羟基-4-甲氧基苯甲酸	Alkaloids	生物碱	Alkaloids	生物碱	C10H13NO4	212.09	194.08	211.0845	[M+H]+	1	80547-67-7	-	1075075.648	944292.7885	767105.3665	567914.476	505094.79799999995	307323.872	799713.413	893576.2445	777775.0275	746821.762	587098.7679999999	750703.345	421727.2215	357597.99	378938.458	-	-	-	1.25972	0.0126718	sig	0.637995	0.364055	0.886807	-0.173308	insig	0.849156	0.127619	0.843614	-0.245346	insig	1.05617	0.0774706	1.51023	0.594771
MW0148050	Cys-Phe-Asn	半胱氨酸-苯丙氨酸-天门冬酰氨	Amino acids and derivatives	氨基酸及其衍生物	Amino acids and derivatives	氨基酸及其衍生物	C16H22N4O5S1	383.13	120.08	382.13109060000005	[M+H]+	3	-	-	67019.6565	52302.0635	78908.1645	374410.3865	265889.1605	225529.931	78861.2455	65281.4325	83583.8785	243988.7095	242190.19199999998	199081.9845	290010.7275	289420.3555	293471.807	-	-	-	1.38798	0.00379592	sig	0.636628	0.362649	1.1488	0.200128	insig	1.2102	0.00441747	3.00914	1.58935	up	0.79583	0.307354	0.79145	-0.33743
MWS201419	Lys-Gly	赖氨酰-甘氨酸	Amino acids and derivatives	氨基酸及其衍生物	Amino acids and derivatives	氨基酸及其衍生物	C8H17N3O3	204.13	84.08	203.127	[M+H]+	3	7563-03-3	-	386378.68799999997	411126.94200000004	399468.6615	338938.4305	363690.961	360130.8305	127809.925	106177.98800000001	126289.9645	108135.8295	92942.036	116272.6145	126481.3785	91284.498	106750.978	-	-	-	1.23847	4.93582e-07	sig	1.36804	9.82773e-06	0.30099	-1.73221	down	0.71605	0.216691	0.880849	-0.183033	insig	1.43739	1.99388e-05	0.29861	-1.74367
MWS201444	Gln-Gly	L-谷氨酰胺-L-甘氨酸	Amino acids and derivatives	氨基酸及其衍生物	Amino acids and derivatives	氨基酸及其衍生物	C7H13N3O4	204.1	84.04	203.0906	[M+H]+	3	2650-65-9	-	386378.68799999997	411126.94200000004	399468.6615	338938.4305	363690.961	360130.8305	127809.925	106177.98800000001	126289.9645	108135.8295	92942.036	116272.6145	126481.3785	91284.498	106750.978	-	-	-	1.23847	4.93582e-07	sig	1.36804	9.82773e-06	0.30099	-1.73221	down	0.71605	0.216691	0.880849	-0.183033	insig	1.43739	1.99388e-05	0.29861	-1.74367
MW0146158	Asp-Ile-Thr	L-天冬氨酰-L-异亮氨酰-L-苏氨酸	Amino acids and derivatives	氨基酸及其衍生物	Amino acids and derivatives	氨基酸及其衍生物	C14H25N3O7	348.17	201.12	347.1692503	[M+H]+	3	-	-	295701.537	444183.7635	428182.93	3041529.25	2520815.76	3883275.567	393789.2365	393267.4475	339513.6265	2022277.739	1935234.7719999999	2146158.48	1228285.425	1430029.378	1768841.925	-	-	-	1.44632	0.000450211	sig	0.112639	0.804186	0.964473	-0.0521872	insig	1.227	0.000612945	5.41792	2.43774	up	1.23527	0.103694	0.646191	-0.629968
Sadp001651	2-amino-7-[(2R,3R,4R,5R)-3,4-dihydroxy-5-(hydroxymethyl)oxolan-2-yl]-1H-purin-6-one*	2-amino-7-[(2R,3R,4R,5R)-3,4-dihydroxy-5-(hydroxymethyl)oxolan-2-yl]-1H-purin-6-one*	Nucleotides and derivatives	核苷酸及其衍生物	Nucleotides and derivatives	核苷酸及其衍生物	C10H13N5O5	284.1	152.06	283.0916685	[M+H]+	1	-	-	12204284.95	8844533.058	10693833.63	25829374.52	25139845.38	23417586.56	11660624.64	12813252.59	8371277.511	41344316.83	40967975.69	34697007.24	24651987.57	26612515.51	17573412.89	-	-	-	0.964152	3.9418e-05	insig	0.11402	0.835392	1.03473	0.0492579	insig	1.20111	0.000965009	3.56245	1.83287	up	1.39218	0.0148346	1.57298	0.653505
ZbWp000749	ethyl-L-arginine	乙基-L-精氨酸	Amino acids and derivatives	氨基酸及其衍生物	Amino acids and derivatives	氨基酸及其衍生物	C8H18N4O2	203.15	70.07	202.143	[M+H]+	2	-	-	1696979.1830000002	1789787.906	1848564.4340000001	5997724.897999999	6587408.209	6828642.506	2604155.279	2498706.236	2882852.905	10080558.95	11132691.41	10432964.56	5921143.558999999	5700668.551	5931063.318	-	-	-	0.976179	1.25518e-06	insig	1.33599	0.00898146	1.49676	0.581844	insig	1.22648	0.000466417	3.96285	1.98654	up	1.41939	0.000637192	1.63009	0.704952
Sadp001783	2-imino-3-(1H-indol-3-yl)propanoic acid	2-亚氨基-3-(1H-吲哚-3-基)丙酸	Amino acids and derivatives	氨基酸及其衍生物	Amino acids and derivatives	氨基酸及其衍生物	C11H10N2O2	203.08	130.06	202.07422759999997	[M+H]+	1	-	-	89613.475	34580.7305	68624.714	1007554.85	1199633.288	1157453.415	116181.757	92770.463	129377.6775	981595.225	1019206.099	992821.4605	815347.9535	872586.8385	815717.2779999999	-	-	-	1.36023	1.6714e-06	sig	0.993894	0.0747941	1.75465	0.811184	insig	1.22494	5.67515e-07	8.84824	3.14539	up	1.04639	0.163768	0.88973	-0.16856
mws5041	L-Glycyl-L-isoleucine*	L-甘氨酰-L-异亮氨酸*	Amino acids and derivatives	氨基酸及其衍生物	Amino acids and derivatives	氨基酸及其衍生物	C8H16N2O3	189.1234	86.0964	188.1161	[M+H]+	2	19461-38-2	-	1714688.986	1210745.803	1315210.574	2918739.124	2810815.751	2783703.9889999996	1155348.3390000002	1426384.5669999998	1586143.679	2731288.666	3294910.418	3006827.6560000004	2418425.149	2107463.772	2206186.708	-	-	-	1.24063	0.000145149	sig	0.0695652	0.90884	0.98284	-0.0249713	insig	1.18545	0.00179852	2.1673	1.1159	up	0.651421	0.399786	1.06105	0.085498
mws0736	Glycyl-leucine*	甘氨酰-亮氨酸*	Amino acids and derivatives	氨基酸及其衍生物	Amino acids and derivatives	氨基酸及其衍生物	C8H16N2O3	189.12	86.1	188.1161	[M+H]+	2	869-19-2	C02155	1714688.986	1210745.803	1315210.574	2918739.124	2810815.751	2783703.9889999996	1155348.3390000002	1426384.5669999998	1586143.679	2731288.666	3294910.418	3006827.6560000004	2418425.149	2107463.772	2206186.708	-	C02155	-	1.24063	0.000145149	sig	0.0695652	0.90884	0.98284	-0.0249713	insig	1.18545	0.00179852	2.1673	1.1159	up	0.651421	0.399786	1.06105	0.085498
Layp001601	Malonyl hydroxymenisdaurin D	Malonylhydroxymenisdaurin D	Alkaloids	生物碱	Alkaloids	生物碱	C17H23NO11	418.13	152.07	417.1271	[M+H]+	3	-	-	3931857.837	3402614.901	2525601.739	1104541.485	854415.8335	413555.1735	1440839.88	1619203.399	1311067.905	2194964.489	2222840.02	1943542.392	645299.7145	509573.82700000005	740830.5345	-	-	-	0.860967	0.00146763	insig	1.29388	0.0413581	0.443314	-1.1736	down	1.14365	0.0062265	1.45532	0.541332	insig	1.26231	0.0117501	2.68127	1.42292
Zmdp000972	S-Methyl-L-cysteine	S-甲基-L-半胱氨酸	Amino acids and derivatives	氨基酸及其衍生物	Amino acids and derivatives	氨基酸及其衍生物	C4H9NO2S	136.04	91.05	135.0354	[M+H]+	2	1187-84-4	C22040	169440.2315	101442.0695	139403.3585	981842.074	545685.58	698649.953	153237.44199999998	158257.3445	183612.25199999998	755321.3715	1024733.767	563903.596	677361.4	472541.719	630106.0245	ko02010	C22040	-	1.26256	0.0111733	sig	0.748139	0.289202	1.20674	0.271112	insig	1.19676	0.0433491	4.73425	2.24313	up	0.153413	0.842253	1.05291	0.0743785
HJKP000649	N-Benzylformamide*	正苄基甲酰胺*	Alkaloids	生物碱	Alkaloids	生物碱	C8H9NO	136.07	91.05	135.0684	[M+H]+	1	6343-54-0	C15561	193360.2605	103722.90800000001	171167.677	1117449.9209999999	701759.9555	758360.0645	216770.009	171380.8025	183960.1175	997922.922	1294329.272	658251.056	860559.0015	517789.279	719683.932	-	C15561	-	1.23453	0.0104609	sig	0.676997	0.335553	1.2218	0.289013	insig	1.19039	0.0490506	5.15722	2.36659	up	0.34518	0.613356	1.14468	0.194949
MWS04559g	3-Hydroxy-L-phenylalanine*	3-羟基-L-苯丙氨酸*	Amino acids and derivatives	氨基酸及其衍生物	Amino acids and derivatives	氨基酸及其衍生物	C9H11NO3	182.08	136.08	181.0739	[M+H]+	1	587-33-7	C20807	2841702.4189999998	1799904.799	2275537.649	15761965.38	10126565.69	10695129.0	2531050.91	2296100.913	2103655.078	13348400.65	16046625.14	8370640.853999999	10777479.84	6967167.382	9334090.39	-	C20807	-	1.2884	0.00755169	sig	0.0791804	0.98982	1.00198	0.00284665	insig	1.19548	0.0442851	5.44896	2.44598	up	0.0516244	0.897914	1.03231	0.0458758
MWStz070	N-(2-Hydroxy-4-methoxyphenyl)acetamide	N-(2-羟基-4-甲氧基苯基)乙酰胺	Alkaloids	生物碱	Alkaloids	生物碱	C9H11NO3	182.08	91.05	181.0739	[M+H]+	1	58469-06-0	-	66084.947	52984.4745	66589.12299999999	483143.1065	291195.4185	290615.335	68200.094	75694.021	60780.8295	388851.92299999995	455307.0195	226418.557	293165.488	182650.2555	268757.2535	-	-	-	1.283	0.0139457	sig	0.61802	0.36404	1.10243	0.140683	insig	1.18643	0.0507241	5.23062	2.38698	up	0.0156958	0.984956	1.00528	0.00759831
mws0250	L-Tyrosine*	L-酪氨酸*	Amino acids and derivatives	氨基酸及其衍生物	Amino acids and derivatives	氨基酸及其衍生物	C9H11NO3	182.08	136.08	181.0739	[M+H]+	1	60-18-4	C00082	2606249.412	1712810.727	2278188.985	15630907.98	8932285.854	9670654.62	2355077.655	2308935.46	2138713.505	13440239.4	14965300.3	8857851.105	10933714.21	6266427.601	9358816.015	ko00130,ko00261,ko00350,ko00360,ko00400,ko00460,ko00730,ko00940,ko00950,ko00965,ko00966,ko00970,ko00999,ko01100,ko01110,ko01210,ko01230,ko01240	C00082	-	1.2565	0.00811674	sig	0.237897	0.820466	1.03115	0.0442485	insig	1.20741	0.0310123	5.47771	2.45357	up	0.278265	0.737343	1.0885	0.122335
Waptp01054	4-(2-aminoethenyl)phenol*	4-(2-氨基乙烯基)苯酚*	Alkaloids	生物碱	Alkaloids	生物碱	C8H9NO	136.07	91.05	135.0684	[M+H]+	1	-	-	177775.6455	117762.0125	163531.634	1190941.137	638529.86	745380.9345	162658.341	190301.9835	172652.815	937959.892	1307387.397	605937.277	838521.104	453668.0935	730227.7195	-	-	-	1.23667	0.0219376	sig	0.667128	0.350867	1.14495	0.195289	insig	1.18547	0.0617865	5.42468	2.43954	up	0.223313	0.74513	1.10736	0.147123
Lmgp000659	2-Phenylacetamide*	2-苯乙酰胺*	Alkaloids	生物碱	Alkaloids	生物碱	C8H9NO	136.08	91.05	135.0684	[M+H]+	1	103-81-1	C02505	193360.2605	103722.90800000001	171167.677	1117449.9209999999	701759.9555	758360.0645	216770.009	171380.8025	183960.1175	997922.922	1294329.272	658251.056	860559.0015	517789.279	719683.932	ko00360,ko01100	C02505	-	1.23453	0.0104609	sig	0.676997	0.335553	1.2218	0.289013	insig	1.19039	0.0490506	5.15722	2.36659	up	0.34518	0.613356	1.14468	0.194949
Ladp005021	Kumatakenin malonyl glucoside	华良姜素 丙二酰葡萄糖苷	Flavonoids	黄酮	Flavonols	黄酮醇	C26H26O14	563.14	315.09	562.1323	[M+H]+	2	-	-	2051165.905	2256301.8140000002	2108394.171	1857745.595	1779539.467	1998280.2769999998	1751522.811	1854644.3830000001	1731409.7859999998	1725292.017	1873291.756	1811651.149	1993651.227	1997638.865	1929281.68	-	-	-	0.785495	0.395133	insig	1.2836	0.0118166	0.831935	-0.265458	insig	0.251985	0.695233	1.01361	0.0195063	insig	0.631467	0.392191	0.960016	-0.0588691
mws1433	N-Feruloyltyramine*	N-阿魏酰酪胺*	Alkaloids	生物碱	Phenolamine	酚胺	C18H19NO4	314.14	177.05	313.1314	[M+H]+	1	66648-43-9	C02717	7779734.657000001	7661673.797	8393259.498	16577126.62	15990961.38	15764423.27	13843344.02	13716398.46	14412946.0	33337855.7	28928475.14	30379022.81	19274799.28	19901604.87	18385323.45	-	C02717	-	0.254445	8.8458e-06	insig	1.36663	4.27988e-05	1.76099	0.816389	insig	1.22226	0.00488786	2.20728	1.14227	up	1.43326	0.00618202	1.91683	0.938725
MWSmce492	Peganine	鸭嘴花碱	Alkaloids	生物碱	Pyrrole alkaloids	吡咯类生物碱	C11H12N2O	189.1	171.09	188.095	[M+H]+	3	6159-55-3	C10733	7783555.932	6923234.046	6862154.489	50821532.18	48526581.74	47956462.55	10711609.77	9987564.522	9778286.832999999	57430758.01	61991596.65	60958048.82	35440414.44	38116603.28	38384049.62	ko00996	C10733	-	1.24571	6.29828e-08	sig	1.32372	0.00195537	1.41303	0.498787	insig	1.22885	0.000489675	5.91849	2.56523	up	1.38952	0.0044977	1.22454	0.29224
pme2244	3-(1H-Indol-3-yl)propanoate	3-吲哚丙酸	Alkaloids	生物碱	Plumerane	吲哚类生物碱	C11H11NO2	190.09	118.07	189.079	[M+H]+	2	830-96-6	C22236	628315.6075	722106.3925	509874.6915	5636538.96	5026118.875	4937375.074	878051.186	805917.2855	914569.1445	7126867.254	6556058.64	6697242.948	3575953.981	3960397.352	3745219.865	-	C22236	-	1.22878	5.72452e-07	sig	1.16565	0.0377826	1.39684	0.482167	insig	1.22873	0.000584356	7.84294	2.97139	up	1.36018	0.00550812	1.30642	0.385617
Zbsp004707	Chrysoeriol-7-O-rutinoside	金圣草黄素-7-O-芸香糖苷	Flavonoids	黄酮	Flavones	黄酮	C28H32O15	609.1777	301.0699	608.1741	[M+H]+	3	-	-	617390.948	783951.0970000001	571700.6785	510791.208	472783.7225	522331.0165	696022.6315	635141.1405	794495.0875	1030396.575	924613.1955	865657.1955	708111.1159999999	871844.7265	681905.382	-	-	-	0.807312	0.000707365	insig	0.450451	0.560192	1.07735	0.107488	insig	1.06429	0.0258273	1.32696	0.408126	insig	1.42181	0.00740034	1.87307	0.905405
PDP001360	(7z)-N-(4'-hydroxyphenethyl)-3-methoxy-4-hydroxycinnamamide*	(7z)-N-(4'-羟基苯乙基)-3-甲氧基-4-羟基肉桂酰胺*	Alkaloids	生物碱	Phenolamine	酚胺	C18H19NO4	314.14	177.06	313.13140810000004	[M+H]+	1	-	-	7811438.777000001	7771568.719	8265586.821	15907118.2	15530283.17	15518731.03	13957667.77	13093675.18	13867288.25	30699003.62	29674374.7	28915949.3	19696094.08	18626168.32	18182407.39	-	-	-	0.255098	9.8681e-08	insig	1.36786	0.000252745	1.71577	0.778854	insig	1.22703	9.42905e-05	2.18212	1.12573	up	1.44409	0.000756377	1.90155	0.927174
pmp000097	Guvacoline	去甲基槟榔碱	Alkaloids	生物碱	Piperidine alkaloids	哌啶类生物碱	C7H11NO2	142.09	124.07	141.079	[M+H]+	3	495-19-2	C16821	729986.4375	693737.3155	563513.2585	427064.67	374516.476	459247.992	1268702.887	748027.2475	1278138.754	948917.0415	966527.2540000001	890747.0335	909355.8990000001	811032.6775	841144.7109999999	-	C16821	-	1.32918	0.00830721	sig	1.07242	0.121322	1.65802	0.729457	insig	0.424416	0.451021	0.851685	-0.231608	insig	1.42838	0.000110622	2.22567	1.15424
Ladp005693	portulacanone A malonyl glucoside	马齿苋黄酮 A 丙二酰葡萄糖苷	Flavonoids	黄酮	Other Flavonoids	其它类黄酮	C27H30O13	563.18	315.12	562.1686	[M+H]+	3	-	-	2329687.233	2274497.765	2339477.042	2171898.281	2179015.9159999997	2177417.313	1754160.0559999999	1817177.561	1914539.98	2118385.825	2011264.291	2160176.516	2351098.45	2034905.8830000001	2347690.716	-	-	-	1.36666	0.00137528	sig	1.34096	0.00356865	0.790055	-0.339974	insig	1.10701	0.0141797	1.14655	0.197298	insig	0.959444	0.214634	0.963466	-0.0536941
Lmgp005640	Isorhamnetin-3-O-Galactoside; Cacticin	异鼠李素-3-O-β-D-半乳糖苷; 仙人掌素	Flavonoids	黄酮	Flavonols	黄酮醇	C22H22O12	479.12	317.07	478.1111	[M+H]+	1	6743-92-6	-	18026896.47	17541082.26	18059963.33	4718614.552	4658663.413	4001783.815	2441121.624	2382716.239	2875343.387	4874627.536	5136044.352	4884694.3889999995	9158650.729	7312523.6389999995	8115228.281	-	CM00834	MetMap109	1.16363	0.000125085	sig	1.37279	3.2033e-07	0.143567	-2.80021	down	1.20937	0.000725881	1.93467	0.952087	insig	1.01614	0.147264	1.11333	0.154887
MWSmce118	Imidazole-4-acetate*	咪唑-4-乙酸*	Alkaloids	生物碱	Alkaloids	生物碱	C5H6N2O2	127.0471	81.044	126.0429	[M+H]+	3	645-65-8	C02835	1356082.35	1338915.128	1374749.1519999998	9404355.379	8674983.433	8325426.464	2162892.933	1825509.2280000001	2074068.0559999999	9007275.363	8595403.252	8652239.354	5473180.352000001	4873179.287	5371101.717	ko00340,ko01100	C02835	-	1.33081	5.78235e-07	sig	1.33117	0.0214016	1.48964	0.574967	insig	1.22669	3.71418e-06	4.33073	2.11461	up	0.0872347	0.894597	0.994325	-0.00821063
MWSmce448	Imidazol-1-yl-acetic acid*	咪唑-1-乙酸*	Alkaloids	生物碱	Alkaloids	生物碱	C5H6N2O2	127.05	81.04	126.0429	[M+H]+	3	22884-10-2	-	1356082.35	1338915.128	1374749.1519999998	9404355.379	8674983.433	8325426.464	2162892.933	1825509.2280000001	2074068.0559999999	9007275.363	8595403.252	8652239.354	5473180.352000001	4873179.287	5371101.717	-	-	-	1.33081	5.78235e-07	sig	1.33117	0.0214016	1.48964	0.574967	insig	1.22669	3.71418e-06	4.33073	2.11461	up	0.0872347	0.894597	0.994325	-0.00821063
pmb0774	N-Hydroxyl-tryptamine*	N-羟基色胺*	Alkaloids	生物碱	Plumerane	吲哚类生物碱	C10H12N2O	177.1022	160.0751	176.095	[M+H]+	1	-	C17203	76929743.71	71939605.02	33610660.7	59070349.84	62024253.5	32934710.32	69641059.77	69469960.1	74099861.76	111397756.3	115640908.2	143844644.3	45159780.98	43085382.86	42451140.83	ko00380,ko01100	C17203	-	0.559816	0.00175319	insig	0.52455	0.532779	1.16841	0.224543	insig	1.17758	0.0331451	1.73951	0.798684	insig	1.30333	0.0064334	2.40787	1.26776
Wbmp007680	5,6,6a,7-tetrahydro-1,2,9,10-tetraethoxy-6-n-pentyl-4H-dibenzo[de,g]quinolin-4-ol	5,6,6a,7-四氢-1,2,9,10-四乙氧基-6-n-戊基-4H-二苯并[de,g]喹啉-4-醇	Alkaloids	生物碱	Alkaloids	生物碱	C29H41NO5	484.3	484.3	483.2985	[M+H]+	2	-	-	1313551.383	1246256.6840000001	966994.233	1238121.803	2045029.949	1127093.257	1801719.3730000001	1755356.889	1794968.783	2470517.753	2848608.71	2003347.592	1733427.074	1933246.865	1967276.8369999998	-	-	-	0.523532	0.0503367	insig	1.2572	0.0272394	1.51753	0.60173	insig	1.01881	0.11459	1.36816	0.452241	insig	1.13431	0.0641158	1.66033	0.731472
Rfn01969	N-methylanthraniloyl-beta-D-glucose	N-甲基邻氨基苯基-β-D-葡萄糖	Alkaloids	生物碱	Alkaloids	生物碱	C14H19NO7	314.12	152.07	313.116152	[M+H]+	2	-	-	167225.844	152455.275	148297.9115	450640.369	715780.3045	604097.0435	352727.3095	173864.9855	199208.11399999997	998458.093	745642.8415	859762.8095	491526.11799999996	438267.737	515047.1945	-	-	-	0.976137	0.00207054	insig	0.914226	0.263176	1.55093	0.633129	insig	1.1599	0.00309262	3.58758	1.84301	up	1.12819	0.0590121	1.47068	0.556483
MWS201400	Val-Trp	L-缬氨酸-L-色氨酸	Amino acids and derivatives	氨基酸及其衍生物	Amino acids and derivatives	氨基酸及其衍生物	C16H21N3O3	304.17	188.07	303.1583	[M+H]+	2	24587-37-9	-	215081.685	108850.5275	200421.642	661989.7710000001	457199.0225	521469.846	123102.5875	141518.747	165332.788	451564.6615	387262.999	391562.9215	123586.65199999999	232654.9205	181171.6585	-	-	-	1.4258	0.000763027	sig	0.454293	0.45052	0.819969	-0.286358	insig	1.20912	0.00110371	2.86168	1.51686	up	1.09959	0.141337	0.749937	-0.415159
PDP245066	7,8-dihydropterin	7,8-二氢蝶呤	Alkaloids	生物碱	Alkaloids	生物碱	C6H7N5O	166.07	149.05	165.06505990000002	[M+H]+	2	-	-	926837.4935	965683.6885	853329.6935	1122794.754	1113837.668	1242536.6090000002	1060814.103	869104.57	843217.502	1687938.7659999998	1396533.542	1872083.251	1215154.5320000001	1133802.148	1262417.436	-	-	-	0.56737	0.00383455	insig	0.0505058	0.912752	1.00994	0.0142652	insig	1.14684	0.0191377	1.78735	0.837819	insig	1.27529	0.0604695	1.42464	0.510595
Wbjp001169	o-Carboxy-5-hydroxytryptamine	邻羧基-5-羟色胺	Alkaloids	生物碱	Alkaloids	生物碱	C11H12N2O3	221.09	130.06	220.0848	[M+H]+	1	-	-	62485.16	98578.9165	77415.9315	1403319.914	1492543.4130000002	1708325.005	108733.5195	119130.2155	113437.763	1306162.32	1342059.5359999998	1434268.751	1155781.156	1246477.044	1163835.747	-	-	-	1.36203	3.96565e-06	sig	1.11799	0.072239	1.43115	0.517178	insig	1.22928	0.000876752	11.9615	3.58033	up	0.975846	0.185394	0.886691	-0.173497
MW0150871	His-Asp-Glu	组氨酸-天门冬氨酸-谷氨酸	Amino acids and derivatives	氨基酸及其衍生物	Amino acids and derivatives	氨基酸及其衍生物	C15H21N5O8	400.15	136.06	399.1390128	[M+H]+	3	-	-	4765248.602	4603163.308	4579635.121	18073222.71	20513266.35	16531026.43	4219861.203	4387538.735	4828282.091	80342680.79	67482279.8	73998148.45	24707538.8	28016467.86	24358067.26	-	-	-	0.77076	1.36652e-06	insig	0.577053	0.450579	0.963266	-0.0539936	insig	1.2286	0.00278984	16.51	4.04527	up	1.43697	0.0022838	4.02455	2.00883
Rfn01821	1-aminobenzocyclobutene	1-氨基苯并环丁烯	Alkaloids	生物碱	Alkaloids	生物碱	C8H9N	120.08	103.05	119.0734993	[M+H]+	1	61599-85-7	-	1286289.834	1498052.6719999998	1444883.409	9675566.183	10863530.64	10061505.04	1460714.591	1568965.779	1798790.695	9704383.629	9504183.417000001	10382385.38	7578416.143999999	8077350.8889999995	7662212.517999999	-	-	-	1.34	6.14175e-07	sig	0.894564	0.178962	1.14169	0.191173	insig	1.2266	0.000275215	6.12843	2.61552	up	0.518626	0.489239	0.967006	-0.0484039
pmc0281	Ribosyladenosine	核糖腺苷	Nucleotides and derivatives	核苷酸及其衍生物	Nucleotides and derivatives	核苷酸及其衍生物	C15H21N5O8	400.15	136.06	399.139	[M+H]+	3	-	-	4392040.855	4588685.786	4132339.644	18148290.1	19937511.01	16931704.76	4787947.755	4753738.338	5254657.817	73738948.26	55265269.23	79991271.24	26360439.72	29531468.92	24536922.16	-	-	-	0.76027	9.53431e-05	insig	1.10989	0.0570583	1.12837	0.174236	insig	1.22509	0.0128633	14.1248	3.82016	up	1.42224	0.0191282	3.79871	1.92551
Hmtp000776	4,5,6-Trihydroxy-2-cyclohexen-1-ylideneacetonitrile	4,5,6-三羟基-2-环己烯-1-亚乙乙腈	Alkaloids	生物碱	Alkaloids	生物碱	C8H9NO3	168.07	105.03	167.0582	[M+H]+	3	-	-	942769.9890000001	1077736.496	1002193.051	7386305.2870000005	8131254.027000001	7329252.035	941561.793	1140222.7040000001	1173135.644	7175219.203	6692275.448	7043891.119	5612116.679	5639248.2639999995	5702809.867000001	-	-	-	1.3573	3.59682e-07	sig	0.562401	0.414299	1.07683	0.106785	insig	1.22624	5.22342e-05	6.42455	2.68359	up	1.07729	0.113398	0.915287	-0.127704
MWS20672	Glu-Phe-Ala	谷氨酰-苯丙氨酸-丙氨酸	Amino acids and derivatives	氨基酸及其衍生物	Amino acids and derivatives	氨基酸及其衍生物	C17H23N3O6	366.17	120.08	365.1587	[M+H]+	2	-	-	415061.19700000004	272440.947	288691.75399999996	376134.3915	317295.897	574562.5129999999	234360.46	242689.4875	138292.473	344506.232	494945.891	448380.972	493934.5945	352465.456	562785.747	-	-	-	1.10996	0.0466961	sig	0.999003	0.1046	0.630349	-0.665778	insig	1.07356	0.0182397	2.09287	1.06548	up	0.126446	0.945581	1.01565	0.0223991
MWS4525	6-O-methylguanine	6-O-甲基鸟嘌呤	Nucleotides and derivatives	核苷酸及其衍生物	Nucleotides and derivatives	核苷酸及其衍生物	C6H7N5O	166.07	124.05	165.0651	[M+H]+	2	20535-83-5	-	733139.042	638769.2335	548755.512	4647060.621	3772549.055	3321088.778	843100.936	833511.4295	679895.1915	2979888.892	4905627.8889999995	3581300.847	2532190.8419999997	2894459.8230000003	2403184.195	-	-	-	1.32292	0.00224923	sig	0.946944	0.12491	1.22692	0.295045	insig	1.20446	0.0323972	4.86602	2.28274	up	0.145306	0.901811	0.976673	-0.0340532
pme1002	Tyramine	L-酪胺	Alkaloids	生物碱	Alkaloids	生物碱	C8H11NO	138.09	103.05	137.0841	[M+H]+	1	51-67-2	C00483	82217709.31	75359543.18	66018390.94	84058005.43	78864076.8	81044654.7	61314977.16	58767062.54	54369776.54	91950976.83	94547946.15	86842613.89	77734297.6	78258907.01	70504408.74	ko00350,ko00950,ko01100,ko01110,ko01240	C00483	-	1.08993	5.75045e-05	sig	1.18197	0.0563292	0.780211	-0.358063	insig	1.20775	0.000436704	1.56686	0.647876	insig	1.26928	0.0287241	1.1204	0.16402
Walbp00984	N-(1-Deoxy-1-fructosyl)isoleucine	N-(1-脱氧-1-果糖基)异亮氨酸	Amino acids and derivatives	氨基酸及其衍生物	Amino acids and derivatives	氨基酸及其衍生物	C12H23NO7	294.15	86.1	293.1475	[M+H]+	2	-	-	164315.5755	195645.1855	152888.811	635645.122	533690.4	404924.11299999995	216633.637	253120.59399999998	240428.21399999998	456643.67299999995	529924.6415	237220.7615	163960.872	299383.92100000003	310815.373	-	-	-	1.23695	0.0504826	insig	1.21832	0.017885	1.38478	0.469654	insig	0.859436	0.18932	1.7232	0.785093	insig	0.66516	0.353636	0.777374	-0.363319
PD0959765	Tyr-pro	Tyr-pro	Amino acids and derivatives	氨基酸及其衍生物	Amino acids and derivatives	氨基酸及其衍生物	C14H18N2O4	279.13	136.08	278.12665710000005	[M+H]+	1	51871-47-7	-	2937465.35	2874888.095	2683050.267	5846610.914	6604991.485	4627430.8	3580155.9439999997	3582485.143	3172091.748	6146528.044	6040927.137999999	6283288.132999999	5615506.157000001	5334099.904	5275657.3	-	-	-	1.13334	0.00301588	sig	1.23011	0.0270827	1.21651	0.282747	insig	1.21718	0.000403292	1.78725	0.837741	insig	0.563016	0.505788	1.08149	0.113016
Lcsp001306	Ser-Ile-Asp	丝氨酰-异亮氨酰-天冬氨酸	Amino acids and derivatives	氨基酸及其衍生物	Amino acids and derivatives	氨基酸及其衍生物	C13H23N3O7	334.16	173.13	333.1536	[M+H]+	2	-	-	619197.4025	525585.7220000001	556286.532	3920826.25	3624789.31	4185118.841	462764.6445	579431.241	546781.644	3085628.9039999996	3027668.498	3329299.65	2409825.377	2174421.29	2542207.72	-	-	-	1.39814	1.44378e-06	sig	0.536976	0.449213	0.934105	-0.0983435	insig	1.22575	0.000345951	5.94256	2.57108	up	1.31049	0.0235931	0.804945	-0.313038
MWStz152	2-(Acetylamino)-3-phenyl-2-propenoic acid	α-乙酰氨基肉桂酸	Alkaloids	生物碱	Alkaloids	生物碱	C11H11NO3	206.08	118.07	205.0739	[M+H]+	3	5469-45-4	-	11184701.02	11650665.94	11329265.68	13499318.88	12944673.18	11016254.28	1563716.313	1498979.6269999999	1659666.918	7088765.487000001	8530668.302000001	7136053.628	7915762.205	8911853.575	7762678.166	-	-	-	1.46893	1.72323e-05	sig	1.37472	4.50268e-05	0.138224	-2.85492	down	1.22537	0.0057537	4.81867	2.26863	up	1.36601	0.00860498	0.607457	-0.719146
Lamp000484	4-Methylazetidine-2-Carboxylic acid*	4-甲基吖啶-2-羧酸*	Alkaloids	生物碱	Alkaloids	生物碱	C5H9NO2	116.07	70.06	115.0633	[M+H]+	1	1779725-63-1	-	693673.9720000001	878932.434	774621.041	3239325.848	3289475.0069999998	3432940.376	1900620.542	2096607.937	2620737.705	1949142.468	1753193.832	1612571.263	2088782.4109999998	2461780.279	2509502.221	-	-	-	0.941332	0.000608286	insig	1.34155	0.0173172	2.81948	1.49543	up	0.856312	0.1699	0.803103	-0.316343	insig	1.42254	0.000551862	0.533532	-0.906353
PDP115321	3-Pyrrolidine carboxylic acid*	3-吡咯烷羧酸*	Amino acids and derivatives	氨基酸及其衍生物	Amino acids and derivatives	氨基酸及其衍生物	C5H9NO2	116.07	70.07	115.0633285	[M+H]+	1	-	-	693673.9720000001	878932.434	774621.041	3239325.848	3289475.0069999998	3432940.376	1900620.542	2096607.937	2620737.705	1949142.468	1753193.832	1612571.263	2088782.4109999998	2461780.279	2509502.221	-	-	-	0.941332	0.000608286	insig	1.34155	0.0173172	2.81948	1.49543	up	0.856312	0.1699	0.803103	-0.316343	insig	1.42254	0.000551862	0.533532	-0.906353
PDP153768	Oxanosine	Oxanosine	Nucleotides and derivatives	核苷酸及其衍生物	Nucleotides and derivatives	核苷酸及其衍生物	C10H12N4O6	285.08	153.04	284.0756841	[M+H]+	2	80394-72-5	-	208763.4325	144963.62900000002	180518.961	1161238.69	1682717.9009999998	688283.9595	123884.68199999999	186557.056	148916.029	1611371.169	659153.8155	2322104.381	493835.374	908044.1540000001	455056.6955	-	-	-	1.16766	0.055209	insig	0.599839	0.390243	0.859824	-0.217886	insig	1.15787	0.103394	9.99794	3.32163	up	0.311053	0.569942	1.3002	0.378737
Sasp002507	(2S,3S)-3-Methylphenylalanine*	(2S,3S)-3-甲基苯丙氨酸*	Amino acids and derivatives	氨基酸及其衍生物	Amino acids and derivatives	氨基酸及其衍生物	C10H13NO2	180.1	120.08	179.0946	[M+H]+	2	25488-25-9	C20895	4638657.191000001	5066097.419	4578789.214	14052391.36	12334651.49	12902349.26	4988601.473	5056211.539	5360372.311000001	11987606.47	11116785.51	10719629.4	10274553.5	10236038.45	9603199.616	-	C20895	-	1.42319	1.20783e-05	sig	0.965885	0.128186	1.07853	0.109062	insig	1.22372	0.00189389	2.19563	1.13463	up	1.19843	0.0488222	0.860894	-0.216092
Waqkp01044	3-Methoxytyrosine*	3-甲氧基酪氨酸*	Amino acids and derivatives	氨基酸及其衍生物	Amino acids and derivatives	氨基酸及其衍生物	C10H13NO4	212.09	149.06	211.0845	[M+H]+	2	7636-26-2	-	246260.548	226457.145	223618.04100000003	405914.5175	481568.031	501074.006	292919.37	260538.2705	240787.5795	571410.509	545195.1125	494600.7405	475353.542	421802.2615	440387.679	-	-	-	1.11825	0.000403427	sig	0.973521	0.152241	1.14061	0.189801	insig	1.20584	0.00105605	2.0286	1.02048	up	1.01271	0.117834	1.16035	0.214555
Hmtp001106	Aquilegiolide	(6S,7aS)-6-羟基-7,7a-二氢-6H-1-苯并呋喃-2-酮	Others	其它类	Ketone compounds	酮类化合物	C8H8O3	153.05	77.04	152.0473	[M+H]+	2	94481-79-5	-	444307.6505	442900.145	486738.9255	966316.338	1042133.465	912838.457	600000.414	845985.06	606475.701	805837.526	920493.7015	1005611.04	718438.9075	746172.7775	668018.9235	-	-	-	1.18634	0.0352095	sig	1.17819	0.103494	1.49384	0.579029	insig	0.922948	0.0920962	1.33106	0.412572	insig	0.611683	0.419871	0.935184	-0.0966777
Zmcp002924	Cyanidin 3-O-sophoroside	矢车菊素-3-O-(2''-O-葡萄糖基)葡萄糖苷	Flavonoids	黄酮	Anthocyanidins	花青素	C27H31O16+	611.16	287.05	611.1607	[M]+	3	38820-68-7	C16306	942173.945	651515.0755	406693.795	1243058.94	876447.9175	1132694.252	690417.9025	629429.6625	716759.172	1368324.3569999998	1532695.1519999998	1323130.443	751893.0135	1082585.967	1352023.754	ko00942	C16306	-	0.917026	0.0013348	insig	0.206228	0.945338	1.01811	0.0258913	insig	1.21417	0.00307199	2.07411	1.05249	up	1.10727	0.076342	1.29886	0.377245
pme1178	Guanosine*	鸟苷*	Nucleotides and derivatives	核苷酸及其衍生物	Nucleotides and derivatives	核苷酸及其衍生物	C10H13N5O5	284.0989	152.0587	283.0917	[M+H]+	1	118-00-3	C00387	8932163.242999999	7646195.896000001	6702488.911	22095026.92	15880493.31	17537237.15	7808333.655	8279247.145	6333743.538	21125835.75	32900485.43	28245951.17	14084290.59	18072339.94	19615873.68	ko00230,ko01100,ko01232,ko02010	C00387	-	1.01844	0.00243201	sig	0.21676	0.759199	0.96308	-0.0542721	insig	1.19647	0.0254235	3.66938	1.87553	up	1.10638	0.103574	1.48204	0.567587
pme3968	7-Methylguanine	7-甲基鸟嘌呤	Nucleotides and derivatives	核苷酸及其衍生物	Nucleotides and derivatives	核苷酸及其衍生物	C6H7N5O	166.07	149.05	165.0651	[M+H]+	2	578-76-7	C02242	236967.7915	250722.545	276355.5395	328487.2865	307820.057	300011.59	217506.673	345331.98	277525.0395	403092.6175	416185.1075	465428.661	266572.725	286075.93100000004	355671.573	-	C02242	-	0.354429	0.0118763	insig	0.372985	0.568568	1.09989	0.137355	insig	1.03677	0.0378605	1.52875	0.612353	insig	1.37442	0.0139618	1.37208	0.456367
Walp003622	6-beta-d-glucopyranosyloxyindole-3-carboxylic acid	6-β-d-吡喃葡萄糖基氧基吲哚-3-羧酸	Alkaloids	生物碱	Plumerane	吲哚类生物碱	C15H17NO8	340.1	178.05	339.0954	[M+H]+	3	-	-	518487.677	319814.774	343841.9315	680438.628	1231731.625	1282971.9	426681.706	770676.2359999999	668529.038	1029367.265	847892.1125	912032.0865	1002670.4	762571.6335	1004274.191	-	-	-	1.0272	0.120872	insig	0.955684	0.144048	1.57839	0.658455	insig	0.927267	0.0749834	1.49489	0.580037	insig	0.330483	0.560494	0.872979	-0.195981
PD0795959	leucyl-hydroxyproline	亮氨酰羟脯氨酸	Amino acids and derivatives	氨基酸及其衍生物	Amino acids and derivatives	氨基酸及其衍生物	C11H20N2O4	245.15	132.07	244.1423071	[M+H]+	1	-	-	3823030.1119999997	3428888.7180000003	3494797.47	2803250.18	2565088.701	2659541.222	3535940.098	3610074.432	3363064.896	2790251.723	2852515.7	2405393.091	3765207.5930000003	3220860.021	4009419.244	-	-	-	1.23049	0.00156402	sig	0.362599	0.613239	0.977887	-0.0322596	insig	1.13091	0.0136165	0.765829	-0.384905	insig	0.00725171	0.968228	1.00253	0.00364001
Wasyqp2936	2-prop-2-ynylcyclohexa-2,5-diene-1,4-dione	2-丙基-2-炔基环己烷-2,5-二烯-1,4-二酮	Quinones	醌类	Quinones	醌类	C9H6O2	147.04	119.05	146.0368	[M+H]+	2	-	-	238285915.5	224568124.3	227176681.1	185477200.0	198015160.4	184719019.4	226983869.6	229293447.1	230309138.5	201315677.8	186686258.8	188885527.0	237579502.2	249148107.7	234938997.8	-	-	-	1.33008	0.000454724	sig	0.170144	0.813088	0.995009	-0.0072192	insig	1.18639	0.0122022	0.840226	-0.251151	insig	0.328494	0.668718	1.01527	0.0218622
PD0129328	Phenylalanylglycine	苯丙氨酰甘氨酸	Amino acids and derivatives	氨基酸及其衍生物	Amino acids and derivatives	氨基酸及其衍生物	C11H14N2O3	223.11	166.09	222.1004423	[M+H]+	1	4294-26-2	-	158288.414	131731.302	236667.805	510284.689	573792.309	527046.759	213076.421	143541.887	200702.71399999998	526045.387	452905.769	604824.9875	429471.474	462547.4095	456259.8485	-	-	-	1.30442	0.000262867	sig	0.231225	0.803588	1.05816	0.0815613	insig	1.18355	0.00663968	2.84177	1.50679	up	0.183677	0.862075	0.983026	-0.0246989
PD0330133	Tyrosylvaline	酪氨酰缬氨酸	Amino acids and derivatives	氨基酸及其衍生物	Amino acids and derivatives	氨基酸及其衍生物	C14H20N2O4	281.15	136.08	280.14230710000004	[M+H]+	2	17355-09-8	-	1322357.04	1102863.9009999998	992169.272	1506005.3830000001	1348202.5980000002	1564720.294	703049.4125	790535.542	985746.786	1414011.967	1383896.639	1517795.7959999999	1511852.7240000002	1266220.514	1392045.429	-	-	-	1.28377	0.00068722	sig	1.0715	0.0724539	0.725504	-0.462944	insig	1.15533	0.00795159	1.74067	0.799645	insig	0.303663	0.679598	0.976641	-0.0341005
mws0133	Nicotinamide	烟酰胺	Others	其它类	Vitamin	维生素	C6H6N2O	123.06	80.05	122.04799999999999	[M+H]+	3	98-92-0	C00153	6212897.188999999	7065096.882999999	7068413.255	3760904.683	3967578.922	3768815.861	5553997.81	5962851.84	5889859.251	4247947.853999999	3881703.413	4145011.272	4662798.498	4734161.482	5130084.083000001	ko00760,ko01100,ko01240	C00153	-	1.41471	2.06434e-05	sig	1.16811	0.0576405	0.855518	-0.225131	insig	1.20628	0.000561412	0.705168	-0.50396	insig	1.02873	0.127375	1.06761	0.0943883
Sadp002248	(7S)-bicyclo[4.2.0]octa-1,3,5-trien-7-amine	Bicyclo[4.2.0]octa-1,3,5-trien-7-amine, (S)-	Alkaloids	生物碱	Alkaloids	生物碱	C8H9N	120.08	77.04	119.0734993	[M+H]+	3	-	-	248814.1125	264349.214	238309.448	1797130.034	1975791.601	1858060.697	322823.3135	328060.1975	400896.409	1897414.219	1694080.815	1859796.639	1422323.398	1527544.247	1309508.517	-	-	-	1.33889	8.99897e-07	sig	1.25187	0.048064	1.39962	0.48504	insig	1.22446	0.000476904	5.18292	2.37377	up	0.500597	0.504546	0.968089	-0.0467885
Lcsp001416	Leu-Thr-Ala	L-亮氨酸-L-苏氨酸-L-丙氨酸	Amino acids and derivatives	氨基酸及其衍生物	Amino acids and derivatives	氨基酸及其衍生物	C13H25N3O5	304.19	86.1	303.1794	[M+H]+	3	-	-	757092.8075	889170.3705	765142.692	3822787.126	4964992.619	4763140.558999999	707035.416	644794.183	729662.0195	3423883.848	3650108.995	3677476.1210000003	2000387.023	2573856.329	2419576.193	-	-	-	1.40439	3.24968e-05	sig	1.03406	0.106885	0.863186	-0.212257	insig	1.22816	0.000278465	5.16527	2.36884	up	1.15834	0.111119	0.793412	-0.333857
Safp000959	N-[(4-methoxyphenyl)methyl]-2-(7H-purin-6-ylsulfanyl)acetamide	N-[(4-甲氧基苯基)甲基]-2-(7H-嘌呤-6-基硫烷基)乙酰胺	Alkaloids	生物碱	Alkaloids	生物碱	C15H15N5O2S	330.09	121.06	329.0946	[M+H]+	2	-	-	638006.3805	857013.063	743988.5279999999	539986.1465	623473.1479999999	423246.7875	390511.175	264770.395	679446.6225	420759.7295	323355.3495	326232.963	381769.085	480717.0925	243359.3415	-	-	-	0.476335	0.380041	insig	0.982272	0.117287	0.596125	-0.746314	insig	0.316676	0.551523	0.801922	-0.318466	insig	1.16712	0.077681	0.674572	-0.567955
PD0012728	(2R)-5-oxooxolane-2-carboxamide	(2R)-5-氧代氧杂环戊烷-2-甲酰胺	Alkaloids	生物碱	Alkaloids	生物碱	C5H7NO3	130.05	84.04	129.04259309999998	[M+H]+	2	166765-04-4	-	33243085.83	31341773.1	32410719.81	82055567.02	74851336.75	73886868.48	62323168.88	60898493.61	60301110.02	68165268.44	67389652.68	58420287.75	68231456.31	60434290.92	71916135.59	-	-	-	1.31362	0.00761646	sig	1.37286	4.0724e-06	1.89207	0.919968	insig	0.571481	0.381321	1.05695	0.0799132	insig	1.1946	0.0406798	0.84047	-0.250732
mws4516	5-Oxo-D-proline	L-焦谷氨酸	Amino acids and derivatives	氨基酸及其衍生物	Amino acids and derivatives	氨基酸及其衍生物	C5H7NO3	130.05	84.05	129.0426	[M+H]+	2	4042-36-8	C02237	33243085.83	31341773.1	32410719.81	82055567.02	74851336.75	73886868.48	62323168.88	60898493.61	60301110.02	68165268.44	67389652.68	58420287.75	68231456.31	60434290.92	71916135.59	ko00470,ko01100	C02237	-	1.31362	0.00761646	sig	1.37286	4.0724e-06	1.89207	0.919968	insig	0.571481	0.381321	1.05695	0.0799132	insig	1.1946	0.0406798	0.84047	-0.250732
Labp005025	5-O-Malonylisosakuranin	5-O-丙二酰异樱花苷	Flavonoids	黄酮	Flavanones	二氢黄酮	C25H26O13	535.14	287.09	534.1373	[M+H]+	3	-	-	26077683.84	15554307.29	27297937.93	10861926.55	13757139.18	18103622.44	7860540.39	5310063.423	3086243.248	10461217.54	5353724.011	4521552.673	12640992.88	15534934.84	16509060.98	-	-	-	1.17789	0.0276503	sig	1.26025	0.0302823	0.235846	-2.08408	down	0.355496	0.590651	1.25095	0.323024	insig	1.15643	0.0573685	0.476012	-1.07093
Lmjp101401	Bismurrangatin	双长叶九里香内酯二醇	Lignans and Coumarins	木脂素和香豆素	Coumarins	香豆素	C30H30O9	535.2	287.05	534.189	[M+H]+	3	-	-	26077683.84	15554307.29	27297937.93	10861926.55	13757139.18	18103622.44	7860540.39	5310063.423	3086243.248	10461217.54	5353724.011	4521552.673	12640992.88	15534934.84	16509060.98	-	-	-	1.17789	0.0276503	sig	1.26025	0.0302823	0.235846	-2.08408	down	0.355496	0.590651	1.25095	0.323024	insig	1.15643	0.0573685	0.476012	-1.07093
MWStz342	p-Coumaroyl quinic acid	5-O-对香豆酰奎宁酸	Phenolic acids	酚酸类	Phenolic acids	酚酸类	C16H18O8	339.11	147.05	338.1002	[M+H]+	2	1899-30-5	C12208	30504148.2	28080418.27	30274848.43	24617322.27	19607299.14	22352689.46	30929670.88	31290744.74	29310053.43	29652812.14	26513955.62	24702273.93	35333525.73	30796565.82	29997226.57	ko00940,ko00941,ko00945,ko01110	C12208	-	1.34186	0.00893278	sig	0.563267	0.419204	1.03006	0.0427274	insig	0.91385	0.118685	0.88352	-0.178665	insig	1.09472	0.0804724	1.21466	0.280557
pme0021	L-Phenylalanine	L-苯丙氨酸	Amino acids and derivatives	氨基酸及其衍生物	Amino acids and derivatives	氨基酸及其衍生物	C9H11NO2	166.09	120.08	165.079	[M+H]+	1	63-91-2	C00079	28134540.16	26490455.58	28684458.43	198272839.2	214006043.0	199521420.2	28996805.38	28467068.63	33502572.47	188610335.3	178986806.2	200983001.8	147082416.0	154345695.6	150816562.7	ko00360,ko00400,ko00460,ko00470,ko00940,ko00960,ko00966,ko00970,ko00996,ko00999,ko01100,ko01110,ko01210,ko01230,ko02010	C00079	-	1.35448	3.94401e-07	sig	0.829809	0.247179	1.09191	0.126854	insig	1.22715	0.000905593	6.25044	2.64396	up	0.962878	0.154612	0.929356	-0.105697
Zmbp102503	Bergaptol-O-β-D-glucoside	香柑醇-O-8-β-D-葡萄糖苷	Others	其它类	Others	其它	C17H16O9	365.09	203.03	364.0794	[M+H]+	3	-	-	225924.07	205864.1975	239079.0885	232016.3525	324689.5525	284893.38800000004	419146.3615	315502.298	348785.992	416392.98799999995	362909.802	317243.072	420416.5565	242941.09399999998	402597.41	-	-	-	0.919134	0.14012	insig	1.27856	0.0360986	1.61498	0.691513	insig	0.0691795	0.921938	1.0121	0.017354	insig	1.05785	0.0966834	1.30293	0.381761
MEDTP02401	Cyclocreatine	环癸胺	Nucleotides and derivatives	核苷酸及其衍生物	Nucleotides and derivatives	核苷酸及其衍生物	C5H9N3O2	144.08	115.06	143.06947659999997	[M+H]+	3	-	-	5725406.034	6173745.84	6199833.965	36499126.54	36119553.42	36983497.03	8128882.637	8139008.031	8382200.085	41036970.95	42513432.1	46680602.94	24004269.79	25285992.46	23968262.81	-	-	-	1.2542	5.79097e-07	sig	1.35371	0.000991267	1.36196	0.445684	insig	1.22847	0.00225073	5.28319	2.40141	up	1.31451	0.0526128	1.18822	0.248797
Lmhp001732	L-Prolyl-L-Phenylalanine	L-脯氨酰-L-苯丙氨酸	Amino acids and derivatives	氨基酸及其衍生物	Amino acids and derivatives	氨基酸及其衍生物	C14H18N2O3	263.14	70.06	262.1317	[M+H]+	2	13589-02-1	-	476635.2185	569071.8105	567386.5329999999	2240303.9069999997	2427400.631	2425445.4069999997	433422.0115	343980.345	408891.6465	1858776.0569999998	1558990.9	1539613.4119999998	1602462.032	1375670.6630000002	1680860.688	-	-	-	1.44734	3.43976e-06	sig	1.18573	0.0254367	0.735415	-0.443369	insig	1.2198	0.0044369	4.17888	2.06312	up	1.35708	0.00752471	0.698897	-0.516848
Wcfp001236	Quinoline	里白醇	Others	其它类	Others	其它	C9H7N	130.06	103.05	129.0578	[M+H]+	2	91-22-5	C06413	2121260.893	2518589.648	2575935.266	14036051.2	16141015.15	14945515.51	3028797.1989999996	2932159.215	3118583.9910000004	14131093.38	14639743.62	16813449.82	10634465.95	11944285.8	10953931.5	-	C06413	-	1.32495	9.40564e-06	sig	1.20565	0.036116	1.25829	0.331463	insig	1.22691	0.00440101	5.02055	2.32785	up	0.0950022	0.888365	1.01023	0.014687
pmb0819	3-Indoleacetonitrile	3-吲哚乙腈	Alkaloids	生物碱	Plumerane	吲哚类生物碱	C10H8N2	157.08	130.07	156.0687	[M+H]+	3	771-51-7	C02938	832565.3359999999	774780.998	844194.5035	3889183.811	3682850.3210000005	3879832.414	1056335.483	1038614.8940000001	1066088.753	3725834.724	3435782.588	3739993.724	2906815.901	3152611.527	3533491.4910000004	ko00380,ko01100	C02938	-	1.35671	2.16077e-07	sig	1.34403	0.00380235	1.28941	0.36671	insig	1.22856	0.00138434	3.44874	1.78607	up	0.873699	0.20996	0.951951	-0.0710414
Safp002024	Trp-Asp	Trp-Asp	Amino acids and derivatives	氨基酸及其衍生物	Amino acids and derivatives	氨基酸及其衍生物	C15H17N3O5	320.12	159.09	319.1163	[M+H]+	3	-	-	227184.11399999997	155785.469	177327.1355	1010745.282	1136726.9009999998	976133.4759999999	208522.357	184576.401	222058.9565	1186239.679	1185347.6509999998	1000858.2790000001	672644.968	698682.495	593958.02	-	-	-	1.29514	1.34815e-05	sig	0.531305	0.498436	1.09791	0.134765	insig	1.22473	0.00357074	5.48225	2.45477	up	0.668832	0.353825	1.07966	0.110583
pme1474	5'-Methylthioadenosine	5-脱氧-5-甲硫腺苷	Nucleotides and derivatives	核苷酸及其衍生物	Nucleotides and derivatives	核苷酸及其衍生物	C11H15N5O3S	298.1	136.06	297.0896	[M+H]+	1	2457-80-9	C00170	66778530.73	65997493.74	58778644.93	104771282.9	95591372.02	74139631.98	44225138.54	38973737.12	45681234.66	59235273.1	77357002.66	83515227.83	66023953.21	74821338.04	62934350.5	ko00270,ko00908,ko01100	C00170	-	1.38589	0.00668386	sig	1.30976	0.00357679	0.672811	-0.571727	insig	1.12743	0.0443492	1.70785	0.772179	insig	0.871784	0.197557	0.801842	-0.31861
Zmdp002216	γ-Glu-Leu	γ-谷氨酰-亮氨酸	Amino acids and derivatives	氨基酸及其衍生物	Amino acids and derivatives	氨基酸及其衍生物	C11H20N2O5	261.14	86.1	260.1372	[M+H]+	2	2566-39-4	-	1190638.0459999999	1336121.231	1390791.831	16591806.1	14937732.95	16416591.81	2442383.902	2696572.258	2090856.8290000001	14557900.38	13412645.77	14737630.71	8842955.441	9565388.886	9468502.749	-	-	-	1.36927	6.57552e-07	sig	1.32145	0.0162983	1.84549	0.884006	insig	1.22494	0.000252444	5.90723	2.56248	up	1.14614	0.0625784	0.890753	-0.166902
mws0103	Indole-3-carboxaldehyde	吲哚-3-甲醛	Alkaloids	生物碱	Plumerane	吲哚类生物碱	C9H7NO	146.06	91.05	145.0528	[M+H]+	3	487-89-8	C08493	785881.8309999999	890678.5805	751174.7965	15508537.96	16786422.77	17480155.37	826638.3929999999	832525.5315	822881.088	9468668.02	10758630.92	9613194.86	7679952.112000001	8528912.033	8059727.174	-	C08493	-	1.43883	4.96379e-07	sig	0.324855	0.708287	1.02237	0.0319182	insig	1.22922	0.00199516	12.0225	3.58767	up	1.41551	0.00116784	0.599506	-0.738153
PDP256276	6-amino-9-[(2R,3R,4S,5R)-3,4-dihydroxy-5-(hydroxymethyl)oxolan-2-yl]-8H-purin-2-one*	6-氨基-9-[（2R，3R，4S，5R）-3,4-二羟基-5-（羟甲基）氧戊环-2-基]-8H-嘌呤-2-酮*	Nucleotides and derivatives	核苷酸及其衍生物	Nucleotides and derivatives	核苷酸及其衍生物	C10H13N5O5	284.1	152.06	283.0916685	[M+H]+	1	-	-	14012053.92	8732247.983	10186842.02	29273762.76	20776237.77	26142202.65	10354269.87	12945972.02	9106141.211000001	37699882.45	39607264.56	34868443.98	19761954.33	26223196.88	25855598.63	-	-	-	1.0076	0.000124903	sig	0.0276313	0.932859	0.984065	-0.0231746	insig	1.21148	0.000149103	3.46153	1.79141	up	1.27101	0.0223223	1.47227	0.558044
Lmjp004816	Loliolide	黑麦草内酯	Terpenoids	萜类	Monoterpenoids	倍萜	C11H16O3	197.12	133.1	196.1099	[M+H]+	3	5989-02-6	-	9718396.433	8699672.81	9173815.319	4596761.108	4517242.232	4435912.392	8459720.351	8291902.544	9321343.795	3627593.0310000004	4477214.027	3868810.9930000002	6639177.105	7524000.824	6937794.93	-	-	-	1.18169	1.50148e-05	sig	0.697419	0.308506	0.944951	-0.0816893	insig	1.20946	0.000423803	0.459235	-1.1227	down	1.02736	0.169485	0.883667	-0.178425
HX1340	epiloliolide	淫羊藿内酯	Others	其它类	Others	其它	C11H16O3	197.12	133.1	196.1099	[M+H]+	1	-	-	9718396.433	8699672.81	9173815.319	4596761.108	4517242.232	4435912.392	8459720.351	8291902.544	9321343.795	3627593.0310000004	4477214.027	3868810.9930000002	6639177.105	7524000.824	6937794.93	-	-	-	1.18169	1.50148e-05	sig	0.697419	0.308506	0.944951	-0.0816893	insig	1.20946	0.000423803	0.459235	-1.1227	down	1.02736	0.169485	0.883667	-0.178425
Lmpp003228	Petunidin-3-O-(6''-O-caffeoyl)glucoside	牵牛花素-3-O-(6''-O-咖啡酰)葡萄糖苷	Flavonoids	黄酮	Anthocyanidins	花青素	C31H29O15+	641.15	317.07	641.1501	[M]+	3	-	-	567204.2285	743377.5809999999	547439.504	769474.825	478723.177	418025.1705	1855089.053	1225293.209	703405.9909999999	1282513.287	689470.868	1205017.387	857275.6109999999	584725.152	658650.0635	-	-	-	1.05317	0.160478	insig	1.01112	0.190189	2.03646	1.02606	up	0.238103	0.631163	0.839635	-0.252166	insig	1.10663	0.095502	1.90671	0.931084
Hmlp000935	Vanillylamine	香兰素胺	Alkaloids	生物碱	Alkaloids	生物碱	C8H11NO2	154.09	137.06	153.079	[M+H]+	3	1196-92-5	C16666	122151.3815	91283.0245	109967.323	218220.664	202942.1665	205670.36800000002	162954.7805	97458.603	121538.4865	262880.9635	228265.2045	200170.819	165450.781	191679.581	174366.819	ko00996,ko01100,ko01110	C16666	-	1.07915	0.00741171	sig	0.555042	0.427217	1.18104	0.240063	insig	1.07645	0.0174523	1.80996	0.855957	insig	0.712452	0.357847	1.10287	0.141266
Wbjp002330	1,3-dihydroxy-2,3,3a,4-tetrahydropyrrolo[2,1-b]quinazolin-9(1H)-one	1,3-二羟基-2,3,3a,4-四氢吡咯并[2,1-b]喹唑啉-9(1H)-酮	Alkaloids	生物碱	Alkaloids	生物碱	C11H12N2O3	221.09	175.09	220.0848	[M+H]+	3	-	-	1800427.265	1625948.005	1674947.782	31136836.48	26775086.41	30428148.12	3590675.7410000004	3682322.2430000002	3365561.896	33611016.14	35896848.08	30776189.89	22031507.83	17773731.02	19205466.87	-	-	-	1.29221	3.42343e-06	sig	1.36721	0.000344304	2.08545	1.06036	up	1.22855	0.0023658	9.42647	3.23672	up	1.01422	0.118608	1.1352	0.182952
Zkep143812	6-Deoxy-6-sulfo-D-glucono-1,5-lactone	6-脱氧-6-磺基-D-葡萄糖基-1,5-内酯	Others	其它类	Lactones	内酯类化合物	C6H10O8S	243.02	225.01	242.0096	[M+H]+	1	-	C21064	42031772.4	60369852.54	73693917.0	40011024.02	44539567.05	34783313.62	61120066.78	87065201.22	77216006.76	130049162.5	91519498.9	84703917.17	112841628.0	101887766.2	86908325.5	-	C21064	-	0.96104	0.00967202	insig	0.768009	0.241569	1.27999	0.356137	insig	0.818315	0.189108	1.35879	0.442321	insig	1.37704	0.0430409	2.56652	1.35981
Lcsp000659	Rubusine	Rubusine	Alkaloids	生物碱	Alkaloids	生物碱	C10H7NO3	190.05	128.05	189.0426	[M+H]+	3	-	-	343639.966	279129.854	502964.714	256884.7875	296994.3875	372374.4245	436984.089	1126681.26	861143.7045	467232.1105	352648.3425	446856.093	301931.275	527179.45	408661.6445	-	-	-	1.25496	0.0565897	insig	1.01572	0.15411	2.15398	1.107	up	0.864703	0.191445	0.522407	-0.936755	insig	1.0885	0.0811823	1.36759	0.451637
MW0150464	Gly-Pro-Gln	甘氨酸-脯氨酸-谷酰胺	Amino acids and derivatives	氨基酸及其衍生物	Amino acids and derivatives	氨基酸及其衍生物	C12H20N4O5	301.14	170.05	300.1433699	[M+H]+	3	-	-	127462.8645	114840.466	216459.89	244076.3825	116324.06599999999	162956.5705	425856.5815	339259.291	518904.114	346763.3185	495778.3075	236193.78399999999	262953.6065	227414.1355	230930.27300000002	-	-	-	1.20992	0.0472205	sig	1.25904	0.0162116	2.79887	1.48485	up	0.470222	0.500402	0.840124	-0.251327	insig	1.11043	0.116817	2.06118	1.04347
Lcfp025530	Maltol-glucoside	麦芽醇-葡萄糖苷	Others	其它类	Others	其它	C12H16O8	289.09	127.04	288.0845	[M+H]+	3	-	-	181614.59600000002	157096.734	308812.266	131072.3075	228699.9885	126013.9655	116408.70199999999	114129.2815	77058.7335	128072.002	174616.12600000002	177727.92	303625.1215	151130.9705	214362.492	-	-	-	0.92091	0.188968	insig	1.13664	0.129314	0.475036	-1.07389	down	0.979781	0.0512099	1.56184	0.643244	insig	0.0554595	0.964647	0.988945	-0.0160373
pme2024	Serotonin*	血清素; 5-羟色胺*	Alkaloids	生物碱	Plumerane	吲哚类生物碱	C10H12N2O	177.1	160.08	176.095	[M+H]+	1	50-67-9	C00780	8724379.958999999	6827022.069	5824400.382999999	5964549.902000001	6037481.115	4431602.781	6373913.65	7352394.204	9763102.867999999	8457469.141	11607912.54	10458946.83	3194193.876	3859071.598	2681488.774	ko00380,ko01100,ko01110	C00780	-	0.752577	0.021749	insig	0.359091	0.622056	1.09888	0.136032	insig	0.80364	0.161365	1.29949	0.377949	insig	1.3222	0.0189399	1.85743	0.893308
pme1137	6-Hydroxynicotinate	6-羟基烟酸	Alkaloids	生物碱	Pyridine alkaloids	吡啶类生物碱	C6H5NO3	140.03	94.03	139.0269	[M+H]+	3	5006-66-6	C01020	123833.6395	208389.3405	98768.2895	484206.49799999996	530343.585	433561.5265	179597.7115	148409.3485	158663.5215	757391.7409999999	574614.8	733152.7945	434858.535	430102.924	544000.9415	ko00760,ko01100	C01020	-	1.0996	0.000173168	sig	0.478577	0.637244	1.12919	0.175287	insig	1.21737	0.0101915	4.24344	2.08524	up	1.24096	0.0507328	1.42611	0.51208
Lcfp031603	N5-(4-Methoxybenzyl)glutamine	N5-(4-甲氧基苄基)谷氨酰胺	Amino acids and derivatives	氨基酸及其衍生物	Amino acids and derivatives	氨基酸及其衍生物	C13H18N2O4	267.13	121.06	266.1267	[M+H]+	1	-	-	343054.9895	422409.076	301335.7	1430223.5880000002	1732544.221	1508142.7340000002	716532.3709999999	582740.3975	556583.0275	2614025.636	2241476.909	2290234.664	1566404.9640000002	1359871.95	1192319.994	-	-	-	1.01872	2.78577e-05	sig	1.25464	0.0154384	1.73965	0.798795	insig	1.21877	0.00138362	3.85037	1.945	up	1.36554	0.00604621	1.52984	0.613379
WaXYp02237	glutamyl-tyramine	谷氨酰酪氨酸	Amino acids and derivatives	氨基酸及其衍生物	Amino acids and derivatives	氨基酸及其衍生物	C13H18O4N2	267.13	121.07	266.1255	[M+H]+	2	-	-	343054.9895	422409.076	301335.7	1430223.5880000002	1732544.221	1508142.7340000002	716532.3709999999	582740.3975	556583.0275	2614025.636	2241476.909	2290234.664	1566404.9640000002	1359871.95	1192319.994	-	-	-	1.01872	2.78577e-05	sig	1.25464	0.0154384	1.73965	0.798795	insig	1.21877	0.00138362	3.85037	1.945	up	1.36554	0.00604621	1.52984	0.613379
Wcjp002598	8-Hydroxyquinoline	8-羟基喹啉	Alkaloids	生物碱	Quinoline alkaloids	喹啉类生物碱	C9H7NO	146.06	91.05	145.0528	[M+H]+	1	148-24-3	C19434	41648.217000000004	47208.9475	32410.8175	334654.6155	362167.5025	326043.489	52926.437000000005	58139.8775	56129.001	366700.5565	346194.4065	365899.6195	221521.09600000002	205029.4955	188065.41600000003	-	C19434	-	1.31079	1.84073e-07	sig	1.13559	0.058074	1.37873	0.463336	insig	1.2291	0.0002712	6.4523	2.68981	up	0.854246	0.232466	1.05468	0.0768036
PD0221176	6-Hydroxylignan-6-O-(6''-O-malonyl)glucoside*	6-羟基木犀草素-6-O-(6''-O-丙二酰)葡萄糖苷*	Flavonoids	黄酮	Flavones	黄酮	C24H22O15	551.11	303.05	550.09587	[M+H]+	1	-	-	27922801.92	58949941.13	23611750.27	20280904.06	5570496.209	28097644.77	9375976.987	7122453.039	9457158.457	6602039.098999999	6559751.001	4507969.353	13831361.74	11957627.59	9529440.547	-	-	-	0.609229	0.146042	insig	1.26245	0.126332	0.234925	-2.08973	down	0.959617	0.0558873	0.680769	-0.554763	insig	0.973991	0.20744	0.327527	-1.61032
Lmtp004915	3,5-Dihydroxy-3',4'-diacetoxylstilbene-3-O-glucoside	3,5-二羟基-3',4'-二乙酰氧基茋-3-O-葡萄糖苷	Others	其它类	Stilbene	茋类	C24H26O11	491.15	329.1	490.1475	[M+H]+	3	-	-	710884.194	737146.7815	570463.5695	5858371.698	4480178.716	3670768.994	831727.0605	840556.6170000001	944023.0705	2784729.2789999996	4043247.139	3520348.617	1839326.5	2557969.1380000003	2012238.0	-	-	-	1.41359	0.00200437	sig	1.13879	0.0400096	1.29617	0.374252	insig	1.21245	0.0186709	3.95532	1.98379	up	0.939013	0.190487	0.738674	-0.43699
pmp000589	Quercetin-7-O-(6''-malonyl)glucoside*	槲皮素-7-O-(6''-丙二酰)葡萄糖苷*	Flavonoids	黄酮	Flavonols	黄酮醇	C24H22O15	551.1	303.05	550.0959	[M+H]+	1	98767-37-4	-	27922801.92	58949941.13	23611750.27	20280904.06	5570496.209	28097644.77	9375976.987	7122453.039	9457158.457	6602039.098999999	6559751.001	4507969.353	13831361.74	11957627.59	9529440.547	-	CM00583	MetMap116	0.609229	0.146042	insig	1.26245	0.126332	0.234925	-2.08973	down	0.959617	0.0558873	0.680769	-0.554763	insig	0.973991	0.20744	0.327527	-1.61032
pme2890	L-Homocystine	L-高胱氨酸	Amino acids and derivatives	氨基酸及其衍生物	Amino acids and derivatives	氨基酸及其衍生物	C8H16N2O4S2	269.06	136.04	268.0551	[M+H]+	3	626-72-2	C01817	503016.8435	489176.4865	425781.87100000004	725249.6475	774929.8025	648754.2735	283580.281	315847.04	260380.425	541688.831	679226.3935	558393.382	618846.9215	602828.68	630708.4770000001	ko00270	C01817	-	1.42767	0.000292894	sig	1.31599	0.00452074	0.606363	-0.721746	insig	1.19339	0.0114923	2.06943	1.04923	up	1.06435	0.0976794	0.827996	-0.272304
pmb0618	Hesperetin-8-C-glucoside-3'-O-glucoside	橙皮素-8-C-葡萄糖苷-3'-O-葡萄糖苷	Flavonoids	黄酮	Flavanones	二氢黄酮	C28H34O16	627.19	465.1	626.1847	[M+H]+	3	-	-	2140249.998	3922831.001	5549182.41	2262124.503	3149136.736	1312483.7140000002	2318741.866	1413642.929	1414267.301	4559763.799	5323023.735	1598715.852	984098.8805	2145773.913	1015138.2559999999	-	-	-	0.298329	0.19415	insig	1.05391	0.151035	0.443208	-1.17394	down	0.8015	0.198419	2.23087	1.15761	insig	0.670143	0.29987	1.70761	0.771975
Lmqp000873	Succinic anhydride	琥珀酸酐	Organic acids	有机酸	Organic acids	有机酸	C4H4O3	101.02	55.02	100.016	[M+H]+	2	108-30-5	C19524	2596236.152	2988526.107	1680644.946	1498914.2580000001	1687725.062	2203787.17	1344829.608	916895.415	1202927.4479999999	1469401.6519999998	1940326.4330000002	729235.868	2322661.738	2535826.001	1479174.021	-	C19524	-	0.856279	0.255853	insig	1.19293	0.070377	0.47687	-1.06833	down	0.218152	0.598111	1.19463	0.256559	insig	0.669822	0.378913	0.767836	-0.38113
pme1173	Allopurinol	别嘌呤醇	Nucleotides and derivatives	核苷酸及其衍生物	Nucleotides and derivatives	核苷酸及其衍生物	C5H4N4O	137.05	110.03	136.0385	[M+H]+	3	315-30-0	-	67479.071	73280.7935	61818.373	124305.5605	138809.389	231814.83800000002	75473.485	109323.3745	113602.992	223750.89	223411.9855	229387.6075	234057.746	150262.283	155821.8715	-	-	-	0.782131	0.0145494	insig	1.10321	0.109026	1.47301	0.558768	insig	1.17379	0.0077861	2.26726	1.18095	up	0.976201	0.213753	1.36696	0.450974
Wbjp001097	3-(2-amino-1-hydroxyethyl)-1H-indol-5-ol	3-(2-氨基-1-羟乙基)-1H-吲哚-5-醇	Alkaloids	生物碱	Alkaloids	生物碱	C10H12N2O2	193.1	148.04	192.0899	[M+H]+	3	40979-78-0	-	1063524.857	1055604.5259999998	1021740.641	3038448.2139999997	2572337.4159999997	2569348.472	1958662.591	1967532.977	2308280.702	4158763.499	5325197.666	3653287.258	2383060.2830000003	2516914.332	2216574.879	-	-	-	0.530775	0.00467539	insig	1.35803	0.0114639	1.98495	0.989104	insig	1.16651	0.0374517	2.10719	1.07532	up	1.27753	0.0679954	1.60599	0.683467
MW0108646	N-Acetylproline	N-乙酰脯氨酸	Amino acids and derivatives	氨基酸及其衍生物	Amino acids and derivatives	氨基酸及其衍生物	C7H11NO3	158.08	70.07	157.0738933	[M+H]+	3	68-95-1	-	48890461.31	44785623.78	45136911.69	39275773.56	36832654.43	41033994.09	62020294.21	62970661.26	64199396.45	48895697.32	46535394.17	37884017.04	49790227.28	48495341.32	53845089.11	-	-	-	1.40016	0.000441361	sig	1.35122	0.00170482	1.36292	0.446696	insig	1.12451	0.0273415	0.704661	-0.504998	insig	0.861934	0.243864	1.13806	0.186577
MWSHC2054	Adenine	腺嘌呤	Nucleotides and derivatives	核苷酸及其衍生物	Nucleotides and derivatives	核苷酸及其衍生物	C5H5N5	136.0624	119.0358	135.0545	[M+H]+	3	73-24-5	C00147	4740115.954	4677686.313	5112835.029	25555135.08	22807794.85	23362524.68	4419380.392	4927984.869	5174976.342	40067198.81	37101276.55	36944817.72	30137738.25	28028424.3	25679910.52	ko00230,ko00908,ko01100,ko01110,ko01232	C00147	-	1.13407	2.6082e-07	sig	0.024972	0.992143	0.999429	-0.000823885	insig	1.22824	0.000575209	7.85778	2.97412	up	1.42181	0.000514481	1.59097	0.66991
Lmxp000939	Zarzissine	1H-咪唑并(4,5-D)哒嗪-2-胺	Alkaloids	生物碱	Alkaloids	生物碱	C5H5N5	136.06	119.04	135.0545	[M+H]+	2	160568-14-9	-	4740115.954	4677686.313	5112835.029	25555135.08	22807794.85	23362524.68	4419380.392	4927984.869	5174976.342	40067198.81	37101276.55	36944817.72	30137738.25	28028424.3	25679910.52	-	-	-	1.13407	2.6082e-07	sig	0.024972	0.992143	0.999429	-0.000823885	insig	1.22824	0.000575209	7.85778	2.97412	up	1.42181	0.000514481	1.59097	0.66991
WaTKp01218	2-(2-Ethynyl-2,4-cyclopentadien-1-ylidene)ethenol	2-(2-乙炔基-2,4-环戊二烯-1-亚基)乙烯醇	Others	其它类	Alcohol compounds	醇类化合物	C9H6O	131.05	103.05	130.0419	[M+H]+	1	393561-91-6	-	13773749.78	13447011.55	12239637.98	92288752.66	96984882.53	93907337.5	15485682.84	15172284.14	16804469.59	90885361.46	92304505.74	94057135.08	74376585.19	78299099.84	76670149.58	-	-	-	1.3396	3.28472e-09	sig	1.22383	0.0177008	1.20279	0.266381	insig	1.22904	4.09458e-06	5.8414	2.54631	up	0.743466	0.306968	0.979045	-0.0305525
mws0520	N-Acetyl-L-tyrosine	N-乙酰-L-酪氨酸	Amino acids and derivatives	氨基酸及其衍生物	Amino acids and derivatives	氨基酸及其衍生物	C11H13NO4	224.09	136.08	223.0845	[M+H]+	1	537-55-3	-	16617172.32	14780844.71	14293661.47	26045628.71	27263326.03	23766334.15	11481211.65	10874261.21	10974854.96	22620987.95	24150044.45	21087404.98	20592597.9	20647910.61	20146974.4	-	-	-	1.41602	2.87479e-05	sig	1.31321	0.0222298	0.729462	-0.455096	insig	1.22111	0.00436053	2.03594	1.02569	up	1.08264	0.0871774	0.880418	-0.18374
Zajp000573	N-(4-oxopentyl)-acetamide*	N-(4-氧代戊基)-乙酰胺*	Alkaloids	生物碱	Alkaloids	生物碱	C7H13NO2	144.1013	84.0805	143.0946	[M+H]+	3	-	-	56678032.77	57564213.38	56557224.48	50869496.38	50845163.98	49765169.61	38082608.33	36997768.41	33831483.28	33592286.07	35607341.74	35980312.42	36033843.5	37960688.13	36794664.8	-	-	-	1.23875	2.82448e-05	sig	1.35843	0.0024203	0.637659	-0.649142	insig	0.467014	0.457251	0.965734	-0.0503015	insig	1.43588	0.000401358	0.694349	-0.526266
Hmqp001042	Butyl beta-D-glucoside	丁基-葡萄糖苷	Others	其它类	Saccharides	糖类	C10H20O6	237.13	98.97	236.12599999999998	[M+H]+	2	5391-18-4	-	437970.6695	420607.55	358841.756	1464676.3480000002	1852568.177	1977011.9219999998	502657.696	538490.6835	491975.2865	1935774.159	1832889.8	1884984.9430000002	1343165.98	1415415.894	1448264.075	-	-	-	1.28305	7.00284e-05	sig	1.19533	0.0285092	1.25932	0.332647	insig	1.22844	4.5603e-05	3.68767	1.88271	up	0.535669	0.520609	1.06788	0.0947542
pme1313	L-Formylkynurenine	N'-甲酰基犬尿氨酸	Amino acids and derivatives	氨基酸及其衍生物	Amino acids and derivatives	氨基酸及其衍生物	C11H12N2O4	237.09	192.07	236.0797	[M+H]+	3	1022-31-7	C02700	2033275.084	1979200.461	1908276.6369999999	15775654.17	18066072.35	17358437.26	3860913.7060000002	4458499.2930000005	4252286.22	19733927.96	18869729.88	20359137.17	15417056.08	15460258.45	14776192.04	ko00380,ko01100,ko01240	C02700	-	1.26024	9.27425e-07	sig	1.36533	0.00471012	2.12333	1.08633	up	1.22754	0.000154655	4.69012	2.22963	up	1.2156	0.0407023	1.15161	0.203656
Rfmb320	1-Methylpiperidine-2-carboxylic acid*	1-甲基哌啶-2-羧酸*	Alkaloids	生物碱	Piperidine alkaloids	哌啶类生物碱	C7H13NO2	144.1019	84.0813	143.0946	[M+H]+	3	7730-87-2	-	70005008.27	72099265.47	71353669.57	65134972.77	68791656.74	70011365.22	46058433.98	48998233.18	46861487.9	40672392.88	48583413.36	48072570.8	49237943.62	50369060.26	44001319.52	-	-	-	1.21871	0.000194023	sig	1.36878	5.74369e-05	0.664853	-0.588893	insig	0.349314	0.618677	0.967659	-0.0474294	insig	1.38223	0.00391962	0.673383	-0.570501
Lmhp001430	Cyclo(Pro-Glu)	环(脯氨酸-谷氨酸)	Amino acids and derivatives	氨基酸及其衍生物	Amino acids and derivatives	氨基酸及其衍生物	C10H14N2O4	227.1	116.07	226.0954	[M+H]+	2	-	-	7485840.565	8710282.882000001	6228941.2979999995	6129715.976	4552490.02	4329377.198	10303961.04	8329953.965	8458478.47	6334026.276000001	7925231.539	5475364.829	8954989.923	6522208.012	6804879.203	-	-	-	1.33568	0.0124555	sig	0.870232	0.181022	1.20813	0.272776	insig	0.966217	0.0638366	0.728419	-0.457159	insig	0.966606	0.164063	1.31463	0.394653
Lmhp001670	L-Valyl-L-Leucine	L-缬氨酰-L-亮氨酸	Amino acids and derivatives	氨基酸及其衍生物	Amino acids and derivatives	氨基酸及其衍生物	C11H22N2O3	231.17	72.08	230.16299999999998	[M+H]+	2	3989-97-7	-	4343344.226	4383586.483	4463188.788	4081696.128	4430165.563999999	4495540.972	3091400.3239999996	2975733.336	3116441.0510000004	4974402.039	4304568.915	5421523.293	5102224.4860000005	5688047.062000001	4599539.493	-	-	-	1.05043	0.00183143	sig	1.36992	2.54428e-05	0.696247	-0.52233	insig	1.17955	0.0279673	1.60074	0.678737	insig	0.905798	0.217579	1.13016	0.176532
Lcfp023920	Alloxanthine	羟基嘌呤	Nucleotides and derivatives	核苷酸及其衍生物	Nucleotides and derivatives	核苷酸及其衍生物	C5H4N4O2	153.04	136.01	152.0334	[M+H]+	1	2465-59-0	C07599	1067354.188	910823.809	891498.1725	3317059.026	3327408.416	2834085.465	932834.2420000001	934700.2905	941692.7055	5092446.299	5961489.916	5462569.075	2918958.062	2888959.186	3006625.3060000003	-	C07599	-	1.02909	4.85038e-06	sig	0.213449	0.752219	0.978935	-0.0307146	insig	1.22824	0.00302022	5.87938	2.55566	up	1.40285	0.0026715	1.74251	0.80117
Zmmp000635	4,5-Dehydro-L-leucine*	4,5-脱氢-L-亮氨酸*	Amino acids and derivatives	氨基酸及其衍生物	Amino acids and derivatives	氨基酸及其衍生物	C6H11NO2	130.091	84.0802	129.079	[M+H]+	2	-	-	31295660.78	32513815.41	30012300.04	86059103.19	77695308.14	88139010.59	56283778.98	56735553.43	58938049.51	65563139.77	64286471.35	58611522.51	68536871.42	56472407.7	64350203.33	-	-	-	1.42522	0.000377979	sig	1.37019	2.09503e-05	1.83281	0.874056	insig	0.949351	0.109659	1.09598	0.132216	insig	1.36125	0.00781696	0.748178	-0.418546
Lcsp001414	Ile-Val-Gly	L-异亮氨酸-L-缬氨酸-L-甘氨酸	Amino acids and derivatives	氨基酸及其衍生物	Amino acids and derivatives	氨基酸及其衍生物	C13H25N3O4	288.19	86.1	287.1845	[M+H]+	2	-	-	897482.5885	579432.249	880721.998	974793.9045	1248444.274	1289944.5690000001	357902.021	324159.882	337427.713	1053094.256	1207659.877	1296063.628	977649.288	928859.9595	982353.74	-	-	-	1.31043	0.000213907	sig	1.29623	0.0485502	0.43242	-1.20949	down	1.22272	0.00618567	3.48882	1.80274	up	0.109068	0.911197	1.01242	0.0178084
Lajp006434	3',5'-dihydroxy-5,7,4'-trimethoxyflavone-3'-glucoside	3',5'-二羟基-5,7,4'-三甲氧基黄酮-3'-葡萄糖苷	Flavonoids	黄酮	Flavones	黄酮	C24H26O12	507.15	345.1	506.1424	[M+H]+	2	-	-	282101.9195	197944.432	173955.445	594972.2395	418556.67600000004	418923.9935	280913.7365	272917.4765	185162.962	748217.444	848297.03	556750.3025	442259.7325	415692.224	506684.3685	-	CM01079	MetMap120	0.883908	0.00526968	insig	0.420135	0.562449	1.12996	0.176268	insig	1.16351	0.021398	2.91378	1.54289	up	1.10773	0.0900178	1.5032	0.588038
pme0193	L-Glutamine	L-谷氨酰胺	Amino acids and derivatives	氨基酸及其衍生物	Amino acids and derivatives	氨基酸及其衍生物	C5H10N2O3	147.08	84.04	146.0691	[M+H]+	2	56-85-9	C00064	8238051.407000001	8475947.98	8417188.809	5368310.023	5420904.001	4986258.022	14882604.44	15602047.29	15185079.34	6251605.049	6106744.582	6330951.739	10061901.44	11024727.8	11329895.92	ko00220,ko00230,ko00240,ko00250,ko00470,ko00630,ko00750,ko00910,ko00970,ko01100,ko01230,ko01232,ko01240,ko02010	C00064	-	1.43214	1.06508e-08	sig	1.37342	0.00029361	1.81725	0.861759	insig	1.22896	0.000181616	0.409227	-1.28903	down	1.37136	0.00881581	1.18471	0.244529
pme0026	L-Lysine	L-赖氨酸	Amino acids and derivatives	氨基酸及其衍生物	Amino acids and derivatives	氨基酸及其衍生物	C6H14N2O2	147.11	84.08	146.1055	[M+H]+	3	56-87-1	C00047	8238051.407000001	8475947.98	8417188.809	5368310.023	5420904.001	4986258.022	14882604.44	15602047.29	15185079.34	6251605.049	6106744.582	6330951.739	10061901.44	11024727.8	11329895.92	ko00300,ko00310,ko00470,ko00780,ko00960,ko00970,ko01100,ko01110,ko01210,ko01230,ko02010	C00047	-	1.43214	1.06508e-08	sig	1.37342	0.00029361	1.81725	0.861759	insig	1.22896	0.000181616	0.409227	-1.28903	down	1.37136	0.00881581	1.18471	0.244529
Sadp003004	Indole-4-Carboxaldehyde*	吲哚-4-甲醛*	Alkaloids	生物碱	Alkaloids	生物碱	C9H7NO	146.06	118.09	145.0527639	[M+H]+	1	1074-86-8	-	443338.5235	488834.9615	457940.72799999994	4079469.5510000004	3281323.716	3313938.297	607023.0160000001	497302.7045	628666.1945	3684106.314	3649648.3589999997	3704566.486	2125873.44	2379835.558	2095202.9009999998	-	-	-	1.31225	1.08679e-05	sig	1.11359	0.0947943	1.24665	0.318062	insig	1.2261	2.34586e-05	6.36952	2.67118	up	0.377464	0.688033	1.03406	0.048321
Wbmp002283	Α-hydroxyquinoline*	Α-羟基喹啉*	Alkaloids	生物碱	Alkaloids	生物碱	C9H7NO	146.06	118.06	145.0528	[M+H]+	1	-	-	443338.5235	488834.9615	457940.72799999994	4079469.5510000004	3281323.716	3313938.297	607023.0160000001	497302.7045	628666.1945	3684106.314	3649648.3589999997	3704566.486	2125873.44	2379835.558	2095202.9009999998	-	-	-	1.31225	1.08679e-05	sig	1.11359	0.0947943	1.24665	0.318062	insig	1.2261	2.34586e-05	6.36952	2.67118	up	0.377464	0.688033	1.03406	0.048321
Lcsp001861	Leu-Pro	亮氨酰-脯氨酸	Amino acids and derivatives	氨基酸及其衍生物	Amino acids and derivatives	氨基酸及其衍生物	C11H20N2O3	229.15	116.07	228.1474	[M+H]+	1	-	-	8498344.096	7242357.63	7834048.248	15580244.55	14608564.81	14733599.45	11398240.08	10461318.0	11651326.31	15137183.17	16156333.35	15956663.6	14395997.73	14711232.88	14192217.13	-	-	-	1.18483	0.000130926	sig	1.30989	0.00295163	1.42147	0.507387	insig	1.20031	0.000734651	1.41	0.49569	insig	0.960268	0.150005	1.05182	0.0728845
Lmnp002616	Cirsiliol-8-C-(2''-glucosyl)glucoside	条叶蓟素-8-C-(2''-葡萄糖基)葡萄糖苷	Flavonoids	黄酮	Flavones	黄酮	C29H34O17	655.19	493.14	654.1796	[M+H]+	3	-	-	1884187.53	1761535.2240000002	1726335.884	1420830.7859999998	1517844.8380000002	1300326.135	2179278.196	2097914.981	1839072.1430000002	2591728.411	1906855.419	2668665.876	2459457.642	2308715.871	2296436.268	-	CM00963	MetMap121	0.964095	0.0121952	insig	1.01974	0.121386	1.13853	0.187176	insig	0.655075	0.284218	1.17183	0.228769	insig	1.3175	0.0486408	1.69079	0.757695
Zazp002547	cyclo-(Gly-Phe)	环(丙氨酰-苯丙氨酸)	Amino acids and derivatives	氨基酸及其衍生物	Amino acids and derivatives	氨基酸及其衍生物	C11H12N2O2	205.1	146.06	204.0899	[M+H]+	1	10125-07-2	-	1524992.8159999999	1555062.436	1537990.7869999998	14001163.9	13502585.99	12290158.1	1721908.592	1833343.4	2071218.429	14237079.11	12920261.18	14712152.86	7653823.066000001	8136010.84	7764958.1729999995	-	-	-	1.31063	1.70058e-06	sig	1.20054	0.0814398	1.21837	0.284948	insig	1.22719	0.00142276	7.44152	2.8956	up	0.603893	0.402014	1.05216	0.0733519
Zblp002068	Cyanidin 3-O-glucoside*	矢车菊素-3-O-葡萄糖苷*	Flavonoids	黄酮	Anthocyanidins	花青素	C21H21O11+	449.1078	287.0551	449.1078	[M]+	3	47705-70-4	C08604	1027677.677	1355968.987	1129614.503	2315145.8819999998	1753620.1830000002	1644767.459	1258353.4070000001	750312.7905	1171734.469	2181953.204	1650142.6169999999	1569210.07	973719.802	1557080.736	1061063.358	ko00942,ko01110	C08604	-	1.15771	0.0361407	sig	0.42407	0.586013	0.905256	-0.143602	insig	1.00544	0.0426527	1.69831	0.7641	insig	0.269591	0.731774	0.945353	-0.081075
Zblp102242	Cyanidin 3-O-galactoside*	矢车菊素-3-O-半乳糖苷*	Flavonoids	黄酮	Anthocyanidins	花青素	C21H21O11+	449.11	287.06	449.1078	[M]+	3	142506-26-1	C08647	1027677.677	1355968.987	1129614.503	2315145.8819999998	1753620.1830000002	1644767.459	1258353.4070000001	750312.7905	1171734.469	2181953.204	1650142.6169999999	1569210.07	973719.802	1557080.736	1061063.358	-	C08647	-	1.15771	0.0361407	sig	0.42407	0.586013	0.905256	-0.143602	insig	1.00544	0.0426527	1.69831	0.7641	insig	0.269591	0.731774	0.945353	-0.081075
Lmcp003788	Isotamarixin*	异柽柳苷*	Flavonoids	黄酮	Flavonols	黄酮醇	C22H22O12	479.1184	317.0617	478.1111	[M+H]+	2	-	-	14054555.8	10634481.91	8621204.183	8161825.631	7971126.152000001	7345122.498	4463384.234	4742544.401000001	4654056.416999999	4311390.35	5816780.163	5197932.108	5174115.094	5592822.622	5478001.753	-	-	-	1.36835	0.000506748	sig	1.30434	0.0545863	0.416088	-1.26504	down	0.570268	0.379734	1.10578	0.145065	insig	1.32929	0.0107978	0.652784	-0.615323
Hahp000801	alanine betaine	丙氨酸甜菜碱	Alkaloids	生物碱	Alkaloids	生物碱	C5H11NO2	118.08	72.08	117.079	[M+H]+	1	-	-	29583059.63	29544535.11	24803013.81	56787113.08	53058708.02	61356605.14	27048789.96	29617784.22	24671703.57	52125091.91	52416337.37	48091867.58	52380946.14	39587686.93	45052019.26	-	-	-	1.41024	5.27646e-05	sig	0.26312	0.706595	0.969113	-0.0452626	insig	1.20846	0.000286321	1.87652	0.908063	insig	1.08184	0.106065	0.891537	-0.165633
pmb0069	Benzamide	苯甲酰胺	Alkaloids	生物碱	Alkaloids	生物碱	C7H7NO	122.06	105.03	121.0528	[M+H]+	3	55-21-0	C09815	613092.698	604619.6685	464736.3145	2844239.776	1903363.8930000002	2878976.0289999996	954045.094	768165.6745	780466.132	2549808.08	2360388.462	3279296.3589999997	1486989.033	1413949.507	1939344.375	-	C09815	-	1.24189	0.00301415	sig	1.19585	0.0255917	1.48752	0.57291	insig	1.20462	0.0175796	3.27229	1.7103	up	0.32675	0.682013	1.07381	0.102738
Zbkp000561	L-4-Hydroxyglutamate semialdehyde	L-4-Hydroxyglutamate semialdehyde	Alkaloids	生物碱	Alkaloids	生物碱	C5H9NO4	148.06	84.05	147.0532	[M+H]+	3	-	C05938	103177323.7	102791052.9	94222962.78	13498067.65	21977877.43	12529635.96	107090402.5	105095294.4	103551444.1	27878026.21	27385312.68	26135209.68	42460245.9	39022296.58	40430218.42	ko00330,ko01100	C05938	-	1.47627	8.21241e-08	sig	0.874378	0.211398	1.05179	0.0728416	insig	1.22925	7.92977e-06	0.257805	-1.95565	down	1.22271	0.0617021	1.69561	0.761801
Lcsp002752	Asp-Pro-Phe	L-天冬氨酰-L-脯氨酰-L-蛋氨酸	Amino acids and derivatives	氨基酸及其衍生物	Amino acids and derivatives	氨基酸及其衍生物	C18H23N3O6	378.17	185.09	377.1587	[M+H]+	3	-	-	74604.7625	93312.85699999999	145716.2895	717598.6265	688661.6835	823069.646	91210.53	140293.133	112708.989	801433.7459999999	618956.7095	815560.892	506431.856	370955.1995	517610.63899999997	-	-	-	1.318	7.73579e-05	sig	0.334097	0.713535	1.0975	0.134219	insig	1.21389	0.00754715	6.49584	2.69952	up	0.0141878	0.978258	1.00297	0.00427864
mws0567	4-Guanidinobutanoate	4-胍基丁酸	Organic acids	有机酸	Organic acids	有机酸	C5H11N3O2	146.09	87.04	145.0851	[M+H]+	3	463-00-3	C01035	5485500.334	5453017.972	5672329.47	22527122.59	22178237.25	24047643.01	7831278.687000001	8146889.802999999	8151656.177999999	23030866.22	23484376.51	22081991.68	13625138.34	14436196.44	14352112.59	ko00330,ko01100	C01035	-	1.33354	3.29806e-07	sig	1.36897	0.00011852	1.45265	0.538692	insig	1.22875	0.000391185	2.84284	1.50733	up	0.0438915	0.945328	0.997734	-0.00327231
MWS0442	Maltotriose	麦芽三糖	Others	其它类	Saccharides	糖类	C18H32O16	527.16	365.1	504.16900000000004	[M+Na]+	3	1109-28-0	C01835	4908087.192	5706981.783	4732045.857	4379043.19	4360361.481000001	4085214.365	6626776.042	6779599.09	7414324.579	4832406.947	5185018.801	5232600.6680000005	6085162.957	5974690.145	6763352.621	ko02010	C01835	-	1.49361	7.72767e-05	sig	1.26199	0.0100856	1.35665	0.440051	insig	1.18625	0.00630866	0.732445	-0.449207	insig	1.34716	0.00839157	1.18912	0.249896
MWStz618	Cichoriin*	菊苣苷*	Lignans and Coumarins	木脂素和香豆素	Coumarins	香豆素	C15H16O9	341.0875	179.0346	340.0794	[M+H]+	2	531-58-8	C09206	35252939.41	33784959.45	39936820.99	23081877.73	31312118.1	30895675.98	31481556.57	32118113.76	40513037.12	36478844.42	41119155.09	42321290.29	41310774.8	48599479.94	40039451.65	-	C09206	-	0.703823	0.0467604	insig	0.347734	0.66718	0.955384	-0.0658473	insig	0.760443	0.211724	1.15182	0.203918	insig	1.22517	0.028985	1.40602	0.491621
MWS00204g	N-Ethylglycine*	N-乙基甘氨酸*	Amino acids and derivatives	氨基酸及其衍生物	Amino acids and derivatives	氨基酸及其衍生物	C4H9NO2	104.07	58.07	103.0633	[M+H]+	2	627-01-0	C11735	26105126.62	23781231.97	21839213.77	14286920.45	15677203.83	13558998.35	18682873.92	19172655.32	19201034.09	22699975.94	21544755.55	22375837.09	21886364.15	24867009.74	23388385.59	-	C11735	-	0.953475	4.06156e-05	insig	1.24758	0.0556747	0.795484	-0.330095	insig	1.19819	0.00409544	1.16762	0.223575	insig	1.41512	0.00140389	1.53069	0.614186
pme3033	N,N-Dimethylglycine*	N,N-二甲基甘氨酸*	Amino acids and derivatives	氨基酸及其衍生物	Amino acids and derivatives	氨基酸及其衍生物	C4H9NO2	104.0706	58.0651	103.0633	[M+H]+	2	1118-68-9	C01026	26105126.62	23781231.97	21839213.77	14286920.45	15677203.83	13558998.35	18682873.92	19172655.32	19201034.09	22699975.94	21544755.55	22375837.09	21886364.15	24867009.74	23388385.59	ko00260,ko01100	C01026	-	0.953475	4.06156e-05	insig	1.24758	0.0556747	0.795484	-0.330095	insig	1.19819	0.00409544	1.16762	0.223575	insig	1.41512	0.00140389	1.53069	0.614186
Zbqp000676	3-(triazan-2-yl)propyl L-prolinate	3-(三氮杂-2-基)丙基-L-脯氨酸	Amino acids and derivatives	氨基酸及其衍生物	Amino acids and derivatives	氨基酸及其衍生物	C8H18N4O2	203.15	116.07	202.143	[M+H]+	1	-	-	516621.75	675582.5285	542816.7779999999	1867203.947	1840388.3530000001	1843559.259	915894.0095	749966.392	894122.2365	2790996.1160000004	3145531.0130000003	2985608.613	1796246.374	1674252.336	1711959.5580000002	-	-	-	0.943055	1.5886e-06	insig	1.21601	0.018589	1.47548	0.561181	insig	1.22184	0.000371349	3.48523	1.80126	up	1.43106	0.00789068	1.60726	0.684602
MWS201483	Phe-Hyp	L-苯丙氨酸-L-羟脯氨酸	Amino acids and derivatives	氨基酸及其衍生物	Amino acids and derivatives	氨基酸及其衍生物	C14H18N2O4	279.13	120.08	278.1267	[M+H]+	2	90965-82-5	-	470422.679	381268.1985	334216.3975	1043316.872	1035597.3459999999	935907.1035	396832.7605	480591.6015	382658.3955	785110.7735	733567.5905	864636.1575	1068137.166	1053383.207	1088339.994	-	-	-	1.45489	6.03575e-05	sig	0.357881	0.65038	1.06255	0.0875273	insig	1.18834	0.00187557	1.8914	0.919451	insig	1.29467	0.0152698	0.790533	-0.339103
mws0005	Tryptamine	色胺	Alkaloids	生物碱	Plumerane	吲哚类生物碱	C10H12N2	161.11	144.08	160.1	[M+H]+	2	61-54-1	C00398	2090248.3169999998	1882247.585	1816557.697	1844233.985	1468789.51	1524234.301	2128135.068	2567505.917	2634715.367	3068278.0319999997	3337708.8989999997	3447224.99	1489140.696	1739668.2880000002	1490357.071	ko00380,ko00901,ko01100,ko01110	C00398	-	0.858135	0.000325029	insig	1.13827	0.0638891	1.26624	0.340556	insig	1.09728	0.0155935	1.34417	0.426711	insig	1.41234	0.000505623	2.03694	1.0264
PDP173395	5,12-dihydroxydodeca-6,8,10-trienoic acid	5,12-二羟基十二-6,8,10-三烯酸	Lipids	脂质	Free fatty acids	游离脂肪酸	C12H18O4	227.13	131.08	226.1205091	[M+H]+	2	-	-	1042448.728	951843.185	1164756.4440000001	482433.0385	497079.4825	427561.934	1102976.844	968396.2420000001	1102286.988	745040.187	934928.113	1209846.034	601256.444	819346.4925	806264.291	-	-	-	1.342	0.00501678	sig	0.0576494	0.952387	1.00463	0.00665759	insig	0.4373	0.563213	0.910562	-0.135171	insig	1.33256	0.0638262	2.05377	1.03828
Lahp001956	Pyran[3,4-b]indole-2-ketone	吡喃[3,4-b]吲哚-2-酮	Alkaloids	生物碱	Plumerane	吲哚类生物碱	C11H9O2N	188.07	118.07	187.0633	[M+H]+	1	-	-	823752.5140000001	926525.532	679035.933	6582551.636	5805045.681	5222228.504	1018604.498	943823.2075	989340.1525	6287650.88	6689721.58	6823028.676	3764824.336	3941625.978	3936049.402	-	-	-	1.28351	6.97413e-06	sig	1.01267	0.126297	1.21506	0.28103	insig	1.22912	0.00067636	6.70798	2.74588	up	0.934955	0.19671	1.1244	0.169149
Hmgp002327	3-amino-2-naphthoic acid*	3-氨基-2-萘甲酸*	Alkaloids	生物碱	Alkaloids	生物碱	C11H9NO2	188.07	118.06	187.0633	[M+H]+	1	-	-	881632.032	823142.462	740395.76	7044838.978999999	5919259.727999999	5572989.788	1079942.086	909710.8255	1080846.545	7002876.386	6727356.8889999995	7045683.087	3829316.022	4134683.85	4039174.855	-	-	-	1.28277	7.97876e-06	sig	1.14157	0.0462808	1.25574	0.328538	insig	1.22755	9.51773e-06	6.7663	2.75837	up	0.921094	0.231508	1.12078	0.164497
Smcp001137	naphthisoxazol A*	naphthisoxazol A*	Alkaloids	生物碱	Alkaloids	生物碱	C11H9NO2	188.07	118.06	187.0633	[M+H]+	1	-	-	823752.5140000001	926525.532	679035.933	6582551.636	5805045.681	5222228.504	1018604.498	943823.2075	989340.1525	6287650.88	6689721.58	6823028.676	3764824.336	3941625.978	3936049.402	-	-	-	1.28351	6.97413e-06	sig	1.01267	0.126297	1.21506	0.28103	insig	1.22912	0.00067636	6.70798	2.74588	up	0.934955	0.19671	1.1244	0.169149
Hmmp001310	3-Indoleacrylate*	3-吲哚丙烯酸*	Alkaloids	生物碱	Plumerane	吲哚类生物碱	C11H9NO2	188.0706	118.0651	187.0633	[M+H]+	1	1204-06-4	C21283	823752.5140000001	926525.532	679035.933	6582551.636	5805045.681	5222228.504	1018604.498	943823.2075	989340.1525	6287650.88	6689721.58	6823028.676	3764824.336	3941625.978	3936049.402	-	C21283	-	1.28351	6.97413e-06	sig	1.01267	0.126297	1.21506	0.28103	insig	1.22912	0.00067636	6.70798	2.74588	up	0.934955	0.19671	1.1244	0.169149
Lahp002608	3,5-Dihydro-2H-Furo[3,2-C]Quinolin-4-One*	3,5-二氢-2H-呋喃[3,2-C]喹啉-4-酮*	Alkaloids	生物碱	Quinoline alkaloids	喹啉类生物碱	C11H9NO2	188.07	118.07	187.0633	[M+H]+	1	-	-	881632.032	823142.462	740395.76	7044838.978999999	5919259.727999999	5572989.788	1079942.086	909710.8255	1080846.545	7002876.386	6727356.8889999995	7045683.087	3829316.022	4134683.85	4039174.855	-	-	-	1.28277	7.97876e-06	sig	1.14157	0.0462808	1.25574	0.328538	insig	1.22755	9.51773e-06	6.7663	2.75837	up	0.921094	0.231508	1.12078	0.164497
mws5042	Glycyl-phenylalanine	甘氨酰-苯丙氨酸	Amino acids and derivatives	氨基酸及其衍生物	Amino acids and derivatives	氨基酸及其衍生物	C11H14N2O3	223.11	120.09	222.1004	[M+H]+	1	3321-03-7	-	7024586.342	6225987.907000001	5568369.804	15617807.32	14214859.04	15065363.24	7367374.292	6697556.401000001	6947198.223999999	17037668.96	17147636.38	15802265.82	13242776.05	12259658.05	12087285.98	-	-	-	1.23276	3.0356e-06	sig	0.850865	0.218904	1.11654	0.159037	insig	1.22513	0.000404974	2.37899	1.25035	up	1.18254	0.0462161	1.11336	0.154917
Lmqp002784	Salicylamide	水杨酰胺	Alkaloids	生物碱	Alkaloids	生物碱	C7H7NO2	138.06	77.04	137.0477	[M+H]+	3	65-45-2	-	576667.223	542486.9955	633160.6070000001	466656.271	511877.04299999995	483655.485	811850.3835	754175.9385	808715.569	537721.85	622811.74	742698.557	821188.7105	893307.927	669304.321	-	-	-	1.42272	0.00332418	sig	1.30445	0.00433245	1.3552	0.438509	insig	0.941938	0.107359	0.801448	-0.319319	insig	1.15001	0.125916	1.30163	0.380322
mws1715	Cordycepin*	虫草素(3'-脱氧腺苷)*	Nucleotides and derivatives	核苷酸及其衍生物	Nucleotides and derivatives	核苷酸及其衍生物	C10H13N5O3	252.11	136.06	251.1018	[M+H]+	2	73-03-0	C08431	1268331.02	935255.1005	1220919.672	2182312.838	2075638.717	2267407.327	1695440.7859999998	1235871.361	1270853.986	3605834.943	2645491.514	2821810.0039999997	2397736.741	2044791.0669999998	1366009.751	-	C08431	-	0.842046	0.00305963	insig	0.809685	0.232329	1.22709	0.295237	insig	1.15769	0.0168351	2.15916	1.11047	up	1.236	0.0977977	1.39044	0.475544
mws0224	Methionine	蛋氨酸	Amino acids and derivatives	氨基酸及其衍生物	Amino acids and derivatives	氨基酸及其衍生物	C5H11NO2S	150.06	61.01	149.05100000000002	[M+H]+	3	59-51-8	C01733	134775.5595	146409.6735	130864.0405	314248.3765	254098.9755	210862.5775	47688.5	43280.8205	45105.235	346944.3125	379883.4915	324569.64	149142.3095	177825.543	183909.919	-	C01733	-	1.20269	9.15125e-05	sig	1.37112	0.00140884	0.330239	-1.59842	down	1.22819	0.00262168	7.72663	2.94984	up	1.1308	0.0742284	1.34931	0.432224
MWS1860	Pyrrolidin	四氢吡咯	Alkaloids	生物碱	Pyrrole alkaloids	吡咯类生物碱	C4H9N	72.08	55.05	71.0735	[M+H]+	3	123-75-1	-	3327137.02	3296613.235	2724581.637	6714010.675	5529949.62	6207853.294	3141536.627	3165591.363	2647767.722	5365110.914	5705740.998	5343638.235	5808404.752	4443351.3319999995	4853595.871	-	-	-	1.40441	0.00016125	sig	0.321995	0.639299	0.957914	-0.0620323	insig	1.20501	0.000505015	1.83302	0.874221	insig	0.995961	0.177512	0.889587	-0.168793
PDP068719	4-amino-2-methylbutanoic acid*	4-氨基-2-甲基丁酸*	Alkaloids	生物碱	Alkaloids	生物碱	C5H11NO2	118.09	58.07	117.07897859999999	[M+H]+	1	-	-	1096795.0590000001	1156593.213	1136897.104	1547008.3530000001	1576571.769	1591630.9319999998	1202081.186	1155973.662	1184820.254	1788094.072	1749495.845	1638285.414	1636572.4540000001	1516377.8869999999	1421630.407	-	-	-	1.10435	2.49046e-05	sig	1.03352	0.0877942	1.04501	0.0635139	insig	1.21604	0.00392377	1.46093	0.546882	insig	1.2445	0.0659571	1.0977	0.134481
pmb0964	Isopentenyladenine-7-N-glucoside	异戊烯基腺苷-7-N-葡萄糖苷	Nucleotides and derivatives	核苷酸及其衍生物	Nucleotides and derivatives	核苷酸及其衍生物	C16H23N5O5	366.18	204.12	365.1699	[M+H]+	3	-	-	252235.0705	266211.1745	169515.97199999998	1167308.487	1223351.564	1365580.6919999998	294857.6975	257002.585	280611.3745	1094040.4070000001	1146532.608	1045605.3309999999	480661.92600000004	603689.125	629158.439	-	-	-	1.38731	4.09599e-06	sig	0.793871	0.24697	1.21005	0.275072	insig	1.22687	0.000348366	3.9475	1.98094	up	1.12222	0.0999016	0.874858	-0.192879
PD0851863	Riboflavol	Riboflavol	Alkaloids	生物碱	Alkaloids	生物碱	C17H20N4O7	393.14	259.08	392.13319900000005	[M+H]+	3	-	-	509837.343	448919.703	652871.7255	3445265.765	3326056.519	5928810.369	862523.349	684255.187	470298.7675	3084677.78	2777410.168	2714392.7860000003	1915436.6919999998	2232816.562	1877102.6269999999	-	-	-	1.40947	0.00662381	sig	0.609162	0.368926	1.25158	0.323747	insig	1.19437	0.000170501	4.25193	2.08812	up	0.986835	0.245274	0.675306	-0.566386
MWStz526	Daphnin*	瑞香苷*	Lignans and Coumarins	木脂素和香豆素	Coumarins	香豆素	C15H16O9	341.09	179.04	340.0794	[M+H]+	2	486-55-5	C01421	29759137.51	33986975.04	36690196.19	25617198.75	32367683.87	29648495.24	29096779.44	31608834.97	44570971.54	40658542.65	40109174.32	44276764.37	39589097.84	42191451.7	39117255.44	-	C01421	-	0.570959	0.0757333	insig	0.15763	0.778901	1.04819	0.0679037	insig	0.707818	0.301365	1.18777	0.248257	insig	1.33495	0.00892458	1.4269	0.512889
Waymp04555	3-Hydroxy-beta-ionol 4-[6''-(3-Hydroxy-3-methylglutaryl)glucoside]	3-羟基-beta-紫罗兰醇 4-[6''-(3-羟基-3-甲基戊二酰)葡萄糖苷］	Terpenoids	萜类	Monoterpenoids	倍萜	C25H40O11	517.26	211.17	516.2571	[M+H]+	2	-	-	304241.24	387172.4015	259447.1195	709891.9505	715519.9615	721413.7835	456724.198	427617.3295	469338.715	508602.345	613397.9215	717061.2495	810374.0965	773923.224	1264928.4840000002	-	-	-	1.39006	0.00541694	sig	1.15243	0.0577755	1.42364	0.509581	insig	1.0107	0.109496	1.35856	0.442083	insig	0.924236	0.230077	0.856642	-0.223235
PD0615920	N-Coumaroyl-L-aspartic acid	N-香豆酰-L-天冬氨酸	Alkaloids	生物碱	Alkaloids	生物碱	C13H13NO6	280.08	119.05	279.07428710000005	[M+H]+	2	-	-	119271.4035	152561.8115	86647.53199999999	955709.618	1223182.404	854542.535	110995.93800000001	219010.7285	113641.5415	1567439.8969999999	1551391.261	1485724.763	723988.5315	760838.698	919400.4495	-	-	-	1.16209	2.12909e-05	sig	0.440886	0.531428	1.23758	0.307521	insig	1.20895	1.55642e-05	10.3788	3.37557	up	1.29394	0.0358454	1.51793	0.60211
ML10180524	Cytarabine	胞嘧啶阿拉伯糖苷	Nucleotides and derivatives	核苷酸及其衍生物	Nucleotides and derivatives	核苷酸及其衍生物	C9H13N3O5	244.09	112.05	243.0855	[M+H]+	3	147-94-4	C02961	1411750.208	946099.442	1010937.7990000001	7176998.123	5568315.137	3561411.233	1096534.63	753218.012	1321443.8290000001	4383666.786	7998014.042	4160535.6180000002	3510646.485	3735675.9260000004	4895694.105	-	C02961	-	1.25103	0.0245828	sig	0.230983	0.780005	0.941347	-0.0872021	insig	1.16894	0.0673875	5.2164	2.38305	up	0.0210646	0.963851	1.01444	0.0206855
MWStz559	Quercetin-3,7-Di-O-glucoside*	槲皮素-3,7-二-O-葡萄糖苷*	Flavonoids	黄酮	Flavonols	黄酮醇	C27H30O17	627.15	303.05	626.1483	[M+H]+	1	6892-74-6	-	20708278.53	20461013.54	10376539.0	10851635.96	2108201.7569999998	9490960.111	2363765.196	10267525.04	6317077.727999999	6156561.99	10238766.0	7554569.708	3895598.76	6644086.896000001	2809692.9289999995	-	-	-	0.134803	0.858384	insig	1.03511	0.0654463	0.367602	-1.44378	down	0.470262	0.563398	1.26396	0.337946	insig	0.337003	0.877935	1.06677	0.0932528
Sadp004354	Herbacetin 8-gentiobioside*	草质素 8-龙胆二糖苷*	Flavonoids	黄酮	Flavonols	黄酮醇	C27H30O17	627.15	303.05	626.1482995	[M+H]+	1	-	-	20708278.53	20461013.54	10376539.0	10851635.96	2108201.7569999998	9490960.111	2363765.196	10267525.04	6317077.727999999	6156561.99	10238766.0	7554569.708	3895598.76	6644086.896000001	2809692.9289999995	-	-	-	0.134803	0.858384	insig	1.03511	0.0654463	0.367602	-1.44378	down	0.470262	0.563398	1.26396	0.337946	insig	0.337003	0.877935	1.06677	0.0932528
MWStz605	Abrine*	N-甲基-L-色氨酸; 相思豆碱*	Amino acids and derivatives	氨基酸及其衍生物	Amino acids and derivatives	氨基酸及其衍生物	C12H14N2O2	219.1133	132.0808	218.1055	[M+H]+	3	526-31-8	C02983	147420.99300000002	209982.2995	251670.5775	709781.2515	711292.85	642208.463	203481.582	239236.02300000002	134984.5265	582762.0295	475440.31899999996	630275.5079999999	464415.5105	488284.482	505990.516	-	C02983	-	1.38026	0.000131336	sig	0.169731	0.820022	0.948493	-0.0762914	insig	1.16162	0.00410526	2.92275	1.54733	up	1.08915	0.0942464	0.818345	-0.289218
Wbsp000107	2-[(5s)-5-hydroxyhexa-1,3-dien-1-yl]-5-methoxy-4-[(3r)-3-methoxybutanoyl]-2-methylfuran-3-one	2-[(5s)-5-羟基六-1,3-二烯-1-基]-5-甲氧基-4-[(3r)-3-甲氧基丁酰基]-2-甲基呋喃-3-酮	Others	其它类	Ketone compounds	酮类化合物	C17H24O6	325.16	191.29	324.1573	[M+H]+	3	-	-	5376484.039	4276535.806	5207830.234	6101292.408	5714429.562999999	5945971.942000001	1784784.311	1562552.076	1649038.467	1496378.6090000002	2428945.514	1761511.7340000002	2881522.255	4689810.812	1674771.67	-	-	-	1.36313	4.18377e-06	sig	1.36035	0.00878402	0.336211	-1.57256	down	0.430719	0.496679	1.13819	0.186744	insig	1.40387	0.00166682	0.320174	-1.64307
pme3827	3,4-Dihydroxy-L-phenylalanine	3,4-二羟基-L-苯丙氨酸 (左旋多巴)	Amino acids and derivatives	氨基酸及其衍生物	Amino acids and derivatives	氨基酸及其衍生物	C9H11NO4	198.08	152.07	197.0688	[M+H]+	3	59-92-7	C00355	4019410.7430000002	4480238.567	4077445.749	14057342.01	13061167.71	13303727.15	4668281.584	3996548.7260000003	4250244.672	14887790.81	15256534.94	13572547.82	13339663.29	13839201.86	15200090.13	ko00350,ko00950,ko00965,ko01100,ko01110	C00355	-	1.28341	1.77466e-06	sig	0.30423	0.669738	1.02687	0.0382573	insig	1.22445	0.000798977	3.38495	1.75913	up	0.984404	0.154276	1.08151	0.113041
MWS2027	Barbiturate	巴比妥酸; 丙二酰脲; 2,4,6-嘧啶三酮	Nucleotides and derivatives	核苷酸及其衍生物	Nucleotides and derivatives	核苷酸及其衍生物	C4H4N2O3	129.03	69.0	128.0222	[M+H]+	3	67-52-7	C00813	19749723.46	16175535.18	19645342.67	9019423.631000001	10308783.27	8034400.416	13004449.1	14083809.06	13774129.82	7394352.6729999995	6616775.661	7733120.283	13802686.39	13133533.14	14618993.08	ko00240,ko01100	C00813	-	0.9482	0.000183056	insig	1.24988	0.0446215	0.735324	-0.443548	insig	1.21353	0.000159061	0.532134	-0.91014	insig	1.15527	0.086037	0.79467	-0.331572
Sadp004598	L-phenylalanyl-L-proline	L-苯丙氨酰-L-脯氨酸	Amino acids and derivatives	氨基酸及其衍生物	Amino acids and derivatives	氨基酸及其衍生物	C14H18N2O3	263.14	120.08	262.1317424	[M+H]+	2	-	-	4011884.514	3456106.6960000005	3623908.778	6918560.443	7974193.391	7569021.461	4793693.96	4643159.006	4711377.601	8712475.457	9078817.589	8384015.749	7166923.155	7620424.17	6962227.043	-	-	-	1.09719	3.10175e-05	sig	1.29182	0.019517	1.27555	0.351115	insig	1.22591	0.00169896	1.85008	0.887585	insig	1.23359	0.0352393	1.16533	0.220735
Lmhp002031	L-Leucyl-L-Leucine	L-亮氨酰-L-亮氨酸	Amino acids and derivatives	氨基酸及其衍生物	Amino acids and derivatives	氨基酸及其衍生物	C12H24N2O3	245.19	86.1	244.1787	[M+H]+	1	3303-31-9	-	6134864.489	6040658.455	6286256.948	4652569.709	6141429.396000001	6476128.267000001	2656840.974	3063704.917	2935947.394	4935778.327	3596497.76	4068921.2569999998	4313414.527	5255093.828	4113820.473	-	-	-	1.41297	0.0067824	sig	1.36645	9.62533e-05	0.468887	-1.09269	down	1.07788	0.0678293	1.45569	0.541706	insig	1.08568	0.0930571	0.729653	-0.454718
MW0157005	Ser-HoPhe-OH	Ser-HoPhe-OH	Amino acids and derivatives	氨基酸及其衍生物	Amino acids and derivatives	氨基酸及其衍生物	C19H20N2O7	389.14	209.15	388.1270511	[M+H]+	3	-	-	271947.9365	616884.6055	714294.5745	288178.174	287434.627	404889.5485	637859.464	1053193.721	1035294.2729999999	460440.9765	715506.051	729375.439	1028485.4079999999	477005.994	454080.851	-	-	-	1.35879	0.0147499	sig	0.893299	0.121166	1.70064	0.766081	insig	0.765575	0.177045	0.698855	-0.516934	insig	1.25411	0.0544121	1.94321	0.958442
mws2591	DIBOA	2,4-二羟基-1,4-苯并噁嗪酮-3-酮	Alkaloids	生物碱	Alkaloids	生物碱	C8H7NO4	182.0447	80.0488	181.0375	[M+H]+	3	17359-54-5	C15770	219483.0845	290649.6665	255875.2045	1196170.534	1277011.646	1185465.592	191187.074	101295.3925	164999.3315	542673.7705	428282.489	500273.2465	938697.3035	1092909.716	377450.044	ko00402,ko00999,ko01100,ko01110	C15770	-	1.50474	6.98386e-07	sig	1.09134	0.0412073	0.597229	-0.743645	insig	1.16418	0.00168257	3.21593	1.68524	up	1.42848	9.06345e-05	0.402124	-1.31429
Lmbp002962	Isofraxetin	异秦皮素	Lignans and Coumarins	木脂素和香豆素	Coumarins	香豆素	C10H8O5	209.05	194.02	208.0372	[M+H]+	1	50656-75-2	-	1232100.173	1410244.861	1677760.207	7214299.201	7617718.598999999	7631732.381	1080258.916	779322.3705	1123708.683	7397132.081	8985594.805	6368881.462	4936030.841	5359771.704	3574969.401	-	CM01383	MetMap129	1.32204	6.8878e-05	sig	1.08463	0.0594611	0.69056	-0.534162	insig	1.21625	0.0118112	7.62635	2.93099	up	0.0255507	0.911986	1.01281	0.0183697
pmp000087	2-Feruloyl-sn-glycerol	2-阿魏酰-sn-甘油	Phenolic acids	酚酸类	Phenolic acids	酚酸类	C13H16O6	269.1	177.05	268.0947	[M+H]+	3	-	-	355353.706	330414.8855	409023.396	448409.5885	541266.4515	406110.5705	223528.4475	185593.18	301553.4495	258664.3705	201037.4815	451283.3995	417628.604	262729.463	226374.59100000001	-	-	-	1.14367	0.0552678	insig	1.13192	0.0428911	0.649142	-0.623395	insig	0.434612	0.484187	1.28186	0.358238	insig	0.995572	0.154291	0.652668	-0.615579
MWSmce116	5'-Deoxyadenosine*	5-脱氧腺嘌呤核苷*	Nucleotides and derivatives	核苷酸及其衍生物	Nucleotides and derivatives	核苷酸及其衍生物	C10H13N5O3	252.1	136.06	251.1018	[M+H]+	2	4754-39-6	C05198	1810781.751	1694726.091	1715261.656	3631279.229	2926389.96	3308930.732	1811121.476	1585652.699	1861692.2580000001	4862356.785	4915731.398	4010754.23	3098675.065	3589080.985	2996246.925	-	C05198	-	0.970147	0.000242157	insig	0.0681377	0.901016	1.00722	0.0103797	insig	1.2122	0.00676654	2.62222	1.39079	up	1.27152	0.0262619	1.39753	0.482876
Rfn02942	H-Glu-Trp-OH*	H-Glu-Trp-OH*	Amino acids and derivatives	氨基酸及其衍生物	Amino acids and derivatives	氨基酸及其衍生物	C16H19N3O5	334.14	188.07	333.1324707	[M+H]+	1	-	-	292375.4155	310943.066	193085.1345	102785791.0	102349559.8	80645602.39	934641.5875	752004.4795	875023.8705	115490808.1	101423430.3	94321985.62	14231532.47	19443054.39	33359396.52	-	-	-	1.31874	2.0711e-05	sig	1.32689	0.00145923	3.21655	1.68551	up	1.22907	0.00363272	121.497	6.92478	up	0.585076	0.427757	1.08907	0.1231
Zmmp003443	γ-Glu-Trp*	γ-谷氨酰-色氨酸*	Amino acids and derivatives	氨基酸及其衍生物	Amino acids and derivatives	氨基酸及其衍生物	C16H19N3O5	334.1388	188.071	333.1325	[M+H]+	1	66471-20-3	-	292375.4155	310943.066	193085.1345	102785791.0	102349559.8	80645602.39	934641.5875	752004.4795	875023.8705	115490808.1	101423430.3	94321985.62	14231532.47	19443054.39	33359396.52	-	-	-	1.31874	2.0711e-05	sig	1.32689	0.00145923	3.21655	1.68551	up	1.22907	0.00363272	121.497	6.92478	up	0.585076	0.427757	1.08907	0.1231
Rfp86794	3-(4-hydroxyphenyl)-N-(4-hydroxystyryl)acrylamide	3-(4-羟基苯基)-N-(4-羟基苯乙烯基)丙烯酰胺	Alkaloids	生物碱	Phenolamine	酚胺	C17H15N1O3	282.11	147.04	281.1052	[M+H]+	1	-	-	310575.0235	290511.1405	302423.9985	2264773.36	1907713.071	2202291.344	158952.193	130766.45300000001	181208.901	1480917.2	2098275.931	1500431.244	620353.5705	744401.151	683329.24	-	-	-	1.38535	0.000107358	sig	1.31954	0.0046074	0.52122	-0.940036	insig	1.22042	0.0165533	10.7864	3.43114	up	0.992401	0.155327	0.796832	-0.327653
Rfn03159	3-(2-Methoxyphenyl)propionamide	3-（2-甲氧基苯基）丙酰胺	Alkaloids	生物碱	Phenolamine	酚胺	C10H13NO2	180.1	121.07	179.0946287	[M+H]+	2	-	-	452323.281	359959.8505	391911.867	358113.468	306166.127	424053.864	193473.435	181873.741	160118.4745	168907.4485	214468.3715	204125.4225	328461.235	361069.149	171753.5095	-	-	-	1.34823	0.00185053	sig	1.34485	0.00815727	0.444667	-1.1692	down	0.544669	0.3687	1.09718	0.133798	insig	1.34865	0.0263063	0.539817	-0.889457
Zbqp003125	Ile-Phe	L-异亮氨酸-L-苯丙氨酸	Amino acids and derivatives	氨基酸及其衍生物	Amino acids and derivatives	氨基酸及其衍生物	C15H22N2O3	279.17	86.1	278.163	[M+H]+	1	-	-	3678170.981	3115480.765	3829114.9260000004	4709358.623	4441970.862	5046423.285	1451807.2119999998	1401346.997	1350404.67	2309175.386	2815975.703	2594487.429	2860178.278	3755155.973	2178768.203	-	-	-	1.53205	6.0342e-06	sig	1.36162	0.00916914	0.395712	-1.33748	down	1.20536	0.0127117	1.83645	0.876922	insig	1.41161	0.000802807	0.543723	-0.879057
Lhyp111012	Demethylwedelolactone	去甲基蟛蜞菊内酯	Lignans and Coumarins	木脂素和香豆素	Coumarins	香豆素	C15H8O7	301.03	273.04	300.027	[M+H]+	1	6468-55-9	-	12103703.88	12147407.03	12859566.53	8793301.391	7139434.308999999	6838823.606000001	25612988.48	22381523.33	23459718.49	13637481.99	12959147.04	10608661.24	20803315.58	17290757.96	15936946.33	-	-	-	1.50337	2.57441e-05	sig	1.36298	0.00453781	1.92544	0.945185	insig	1.1895	0.000990566	0.520687	-0.941512	insig	1.32262	0.0162924	1.63385	0.708275
pme3184	dAMP	2'-脱氧腺苷-5'-单磷酸	Nucleotides and derivatives	核苷酸及其衍生物	Nucleotides and derivatives	核苷酸及其衍生物	C10H14N5O6P	332.08	136.06	331.0682	[M+H]+	3	653-63-4	C00360	629400.7635	318575.347	336001.85	441840.9575	243776.2895	169212.616	480941.11100000003	345795.98	283086.3195	619596.4795	798928.6095	411670.7415	232258.25699999998	141684.11	214516.4025	ko00230,ko01100,ko01232	C00360	-	0.437883	0.0865091	insig	0.298918	0.650502	0.864363	-0.21029	insig	0.864003	0.152816	1.64909	0.721668	insig	1.10555	0.0847087	2.14101	1.09829
MWStz100	Decitabine; 5-Aza-2'-Deoxycytidine	地西他滨; 5-氮杂-2'-脱氧胞嘧啶核苷 <DNA甲基转移酶(DNMT)抑制剂>	Nucleotides and derivatives	核苷酸及其衍生物	Nucleotides and derivatives	核苷酸及其衍生物	C8H12N4O4	229.09	113.04	228.0859	[M+H]+	3	2353-33-5	-	786129.078	815565.858	837557.1765	2622434.285	2375750.826	2327857.207	440655.463	449080.196	432153.804	1470054.261	2093384.5559999999	1852207.779	1289782.28	1232827.6	1891895.465	-	-	-	1.43607	5.48108e-05	sig	1.37229	0.000622292	0.541924	-0.883837	insig	1.21643	0.0171717	4.0969	2.03453	up	1.18178	0.0530342	0.739232	-0.4359
Wayp002574	N-Hydroxyhexanoyl nornicotine glucoside	N-羟基己酰基去甲烟碱葡萄糖苷	Alkaloids	生物碱	Pyridine alkaloids	吡啶类生物碱	C21H32N2O7	425.2261	263.1746	424.2204	[M+H]+	3	-	-	295994.663	298595.83	260952.5185	1045599.079	1079174.61	915161.8695	527119.3955	394058.8945	420939.915	1137587.541	1539105.468	1015212.7	875567.77	897557.423	700343.5415	-	-	-	1.13803	0.00347586	sig	1.25823	0.0476308	1.56873	0.649599	insig	1.17695	0.0318755	2.75081	1.45985	up	0.811541	0.301776	1.21447	0.280325
Hmsp000364	L-Cyclopentylglycine	环戊基甘氨酸	Amino acids and derivatives	氨基酸及其衍生物	Amino acids and derivatives	氨基酸及其衍生物	C7H13NO2	144.1	98.09	143.0946	[M+H]+	3	2521-84-8	-	754264.9940000001	719124.811	829706.0675	1696026.128	1328271.29	1579933.459	791312.9615	1056242.408	974187.433	1403147.293	1307944.524	1091999.202	1191191.138	1429166.894	1112936.37	-	-	-	1.34142	0.0120954	sig	0.98742	0.14534	1.2252	0.293012	insig	0.979962	0.0551953	1.34778	0.430586	insig	0.977672	0.135733	0.825999	-0.275788
MW0155775	Pro-Arg-Asn	脯氨酰-精氨酰-天冬酰胺	Amino acids and derivatives	氨基酸及其衍生物	Amino acids and derivatives	氨基酸及其衍生物	C15H27N7O5	386.21	207.14	385.2073671	[M+H]+	3	-	-	87538.635	94969.293	99115.114	118366.6785	105482.7155	30184.689	183359.11800000002	115207.7725	155558.884	207457.428	164548.0495	202417.4765	133942.4125	159296.964	86458.036	-	-	-	0.826517	0.0309058	insig	1.17372	0.0968012	1.61253	0.689327	insig	0.768983	0.179008	1.2649	0.339021	insig	1.06625	0.041744	2.2612	1.17709
pme0170	N-Acetyl-L-Arginine	N-乙酰-L-精氨酸	Amino acids and derivatives	氨基酸及其衍生物	Amino acids and derivatives	氨基酸及其衍生物	C8H16N4O3	217.13	158.08	216.1222	[M+H]+	2	155-84-0	-	15721194.91	10034402.35	14029542.19	29012779.67	55002633.19	51342907.41	15917282.87	12160219.89	14318323.23	61784522.87	64054705.66	53907070.85	34660983.88	38246856.95	42098219.17	-	-	-	1.09804	0.00186418	sig	0.321803	0.690471	1.06562	0.0916926	insig	1.21959	0.00194849	4.23972	2.08397	up	0.878366	0.202375	1.32793	0.409178
Lmhp009187	LysoPE 15:0*	溶血磷脂酰乙醇胺 15:0*	Lipids	脂质	LPE	溶血磷脂酰乙醇胺	C20H42NO7P	440.28	299.26	439.2699	[M+H]+	1	-	-	58288.185999999994	66528.915	54010.3635	186101.3425	207665.565	120375.8225	43753.797999999995	40349.157999999996	56540.441	141109.768	288325.673	321075.406	156550.703	135014.489	132325.744	-	-	-	1.07405	0.0184859	sig	0.991057	0.11284	0.786475	-0.346527	insig	1.16391	0.0656735	5.33627	2.41583	up	0.705545	0.292687	1.45973	0.545704
WaTKp01741	4-Ethynylbenzaldehyde	4-乙炔基苯甲醛	Others	其它类	Aldehyde compounds	醛类化合物	C9H6O	131.05	103.05	130.0419	[M+H]+	2	63697-96-1	-	845602.7095	929471.6045	576437.616	11708627.62	6097579.893999999	10228615.77	1582207.9440000001	1448596.718	765662.757	11877815.78	13309231.54	9252714.008	9734997.0	5025427.892	5661802.054	-	-	-	1.22106	0.0021394	sig	0.879488	0.187999	1.61448	0.691069	insig	1.19971	0.0106069	9.07153	3.18135	up	0.660454	0.363839	1.22846	0.296855
mws0629	L-Aspartyl-L-Phenylalanine	L-天冬氨酰-L-苯丙氨酸	Amino acids and derivatives	氨基酸及其衍生物	Amino acids and derivatives	氨基酸及其衍生物	C13H16N2O5	281.11	166.09	280.1059	[M+H]+	3	13433-09-5	-	392409.336	332507.105	359876.4105	1498979.378	1851314.533	1721026.6609999998	615200.1255	361077.838	434369.093	2404243.082	1730814.44	2679806.899	1276079.4540000001	1605504.7659999998	1280834.367	-	-	-	1.14808	0.00105271	sig	0.814519	0.284889	1.30038	0.378937	insig	1.19088	0.0180894	4.83102	2.27233	up	1.00727	0.165261	1.3438	0.426323
Lmwp003442	Amoenin	山野豌豆苷(山柰酚-3-O-甘露糖苷)	Flavonoids	黄酮	Flavonols	黄酮醇	C21H20O11	449.11	287.06	448.1006	[M+H]+	3	-	-	44222836.86	47773198.52	58786236.57	46999655.93	43762009.69	50567096.26	69450354.91	78813451.87	74687869.15	53800035.17	66733455.23	50712135.81	58736087.57	65233009.49	63556668.67	-	CM00463	MetMap114	1.3929	0.00386989	sig	1.24578	0.0146397	1.47863	0.564264	insig	1.0189	0.0517215	0.768084	-0.380664	insig	1.02491	0.168683	1.21168	0.277012
Lcsp003225	Leu-Glu-Phe	L-亮氨酸-L-谷氨酸-L-苯丙氨酸	Amino acids and derivatives	氨基酸及其衍生物	Amino acids and derivatives	氨基酸及其衍生物	C20H29N3O6	408.21	215.14	407.2056	[M+H]+	3	-	-	1771578.086	1697043.989	1735624.509	2573529.207	1708120.946	2144224.865	1031669.5190000001	1332786.711	1582117.7280000001	2590709.5319999997	2800220.704	2133310.031	1817328.631	2470686.393	1942804.031	-	-	-	0.966392	0.0162251	insig	1.04405	0.116408	0.758337	-0.399089	insig	1.12034	0.0102519	1.90652	0.930945	insig	0.722738	0.317089	1.17093	0.227653
Lhmp122112	5-Pregnene-3,17,20-triol-20-O-glucoside*	5-孕甾烯-3,17,20-三醇-20-O-葡萄糖苷*	Steroids	甾体	Cardiac glycoside	强心苷	C27H44O8	497.31	335.26	496.3036	[M+H]+	3	-	-	729428.7445	3663356.7460000003	1565223.3930000002	317590.561	219746.2745	421221.93	686221.0059999999	649995.3525	1075220.6509999998	99797.521	122106.0565	196590.6915	663210.245	1329974.075	980744.223	-	-	-	0.761707	0.00422587	insig	0.812942	0.307374	0.404739	-1.30494	insig	1.18102	0.0345851	0.173546	-2.52661	down	1.20904	0.0711754	0.436587	-1.19566
pmp000727	Feruloylhistamine	阿魏酰组胺	Alkaloids	生物碱	Phenolamine	酚胺	C15H17N3O3	288.13	177.05	287.127	[M+H]+	3	94848-18-7	-	374847.4845	350581.0245	279952.998	214162.6515	295685.5645	189273.1305	991247.449	865849.3940000001	859571.8075	613326.9325	497372.081	625618.9385	592819.879	460231.19399999996	372200.8555	-	-	-	1.47709	5.75106e-05	sig	1.34923	0.000781125	2.70213	1.4341	up	1.14777	0.0053045	0.639135	-0.645807	insig	1.37367	0.0032063	2.48357	1.31242
Lcsp003039	Lys-Ala-Gln	L-赖氨酸-L-丙氨酸-L-谷氨酰胺	Amino acids and derivatives	氨基酸及其衍生物	Amino acids and derivatives	氨基酸及其衍生物	C14H27N5O5	346.2124	60.081	345.2012	[M+H]+	3	-	-	224043.072	373026.763	203118.4585	162370.8045	272201.9615	286020.1435	339428.4215	438452.802	399058.8395	694510.6955	844465.0009999999	740270.705	591091.957	558958.0285	417809.349	-	-	-	0.630797	0.000186998	insig	0.987346	0.128523	1.47083	0.556629	insig	1.18293	0.00390674	1.93659	0.953516	insig	1.37735	0.000994146	3.16302	1.6613
MWS1855	2,5-Dimethyl pyrazine	2,5-二甲基吡嗪	Alkaloids	生物碱	Alkaloids	生物碱	C6H8N2	109.08	67.04	108.0687	[M+H]+	3	123-32-0	-	1040563.4870000001	1455063.486	1131000.125	793530.0229999999	637009.6529999999	683416.8890000001	1242284.3	1031061.5179999999	1091977.0690000001	1160248.475	1127030.967	964316.8275	1114980.212	1050169.023	749322.7705	-	-	-	1.28007	0.00372347	sig	0.387566	0.580363	0.927948	-0.107883	insig	0.260772	0.686227	0.966206	-0.0495968	insig	1.34302	0.00904301	1.53816	0.621202
mws1336	4-Aminobenzoate	4-氨基苯甲酸	Phenolic acids	酚酸类	Phenolic acids	酚酸类	C7H7NO2	138.06	120.04	137.0477	[M+H]+	3	150-13-0	C00568	516789.93700000003	465660.365	646735.261	624509.295	593149.3145	585922.476	731833.3895	573246.1089999999	612012.1885	432887.654	317671.482	358340.18700000003	440835.367	569214.6145	403638.2605	ko00790,ko01100,ko01240	C00568	-	0.136939	0.00293983	insig	0.777979	0.254347	1.17672	0.234768	insig	1.13336	0.0127555	0.578428	-0.789791	insig	1.35547	0.0129468	0.614832	-0.701736
Zajp007311	3',4',5',5,7-Pentamethoxyflavone*	3',4',5',5,7-五甲氧基黄酮*	Flavonoids	黄酮	Flavones	黄酮	C20H20O7	373.13	343.08	372.1209	[M+H]+	3	53350-26-8	-	831021.2665	643054.3415	791361.538	886171.5335	732144.035	653833.7025	290562.3505	272209.0375	245630.914	10368667.41	9903457.423	9906665.667000001	773953.5515	788069.4990000001	762104.0009999999	-	-	-	0.423818	8.3695e-10	insig	1.3538	0.0105667	0.356842	-1.48664	down	1.22937	0.000227122	37.3314	5.22232	up	1.44299	2.86915e-05	13.282	3.73141
mws0055	Tangeretin*	桔皮素 (4',5,6,7,8-五甲氧基黄酮)*	Flavonoids	黄酮	Flavones	黄酮	C20H20O7	373.13	343.09	372.1209	[M+H]+	3	481-53-8	C10190	831021.2665	643054.3415	791361.538	886171.5335	732144.035	653833.7025	290562.3505	272209.0375	245630.914	10368667.41	9903457.423	9906665.667000001	773953.5515	788069.4990000001	762104.0009999999	-	C10190	MetMap120	0.423818	8.3695e-10	insig	1.3538	0.0105667	0.356842	-1.48664	down	1.22937	0.000227122	37.3314	5.22232	up	1.44299	2.86915e-05	13.282	3.73141
Lmhp009769	LysoPE 17:1*	溶血磷脂酰乙醇胺 17:1*	Lipids	脂质	LPE	溶血磷脂酰乙醇胺	C22H44NO7P	466.29	325.27	465.2855	[M+H]+	3	-	-	43914.672	90892.8565	100062.735	103035.94	41247.1155	68825.086	71755.2925	112953.3155	70011.4355	204435.3105	159880.77800000002	142478.4935	43831.4815	103265.6015	82781.235	-	-	-	0.28761	0.0127944	insig	0.258901	0.782513	1.08451	0.117048	insig	1.08343	0.0250351	1.98961	0.992489	insig	1.22991	0.018954	2.37811	1.24982
Lmhp009464	LysoPE 17:1(2n isomer)*	溶血磷脂酰乙醇胺 17:1(2n异构)*	Lipids	脂质	LPE	溶血磷脂酰乙醇胺	C22H44NO7P	466.29	325.27	465.2855	[M+H]+	3	-	-	45764.968	96791.8105	80694.212	57579.6055	36046.1755	90542.6665	113049.1425	113946.8785	64258.5925	177384.5425	174946.4765	189465.991	117687.0265	91377.946	56972.9845	-	-	-	0.559292	0.00201087	insig	0.588356	0.366838	1.30461	0.383614	insig	1.06121	0.0293821	1.86022	0.895472	insig	1.31144	0.0122201	2.94186	1.55673
WapTKC024562	3-Hydroxy-13-Apo-ε-Caroten-13-one	3-Hydroxy-13-Apo-ε-Caroten-13-one	Terpenoids	萜类	Sesquiterpenoids	倍半萜	C18H26O2	275.2	119.08	274.19328010000004	[M+H]+	1	761409-24-9	-	859521.7085	793641.0405	643166.8565	92013.7935	136464.6185	57924.4375	720010.191	767150.9155	716668.229	197464.2645	140244.068	140610.43	473290.6835	594740.6329999999	556273.446	-	-	-	1.44774	7.66047e-07	sig	0.257523	0.681934	0.959718	-0.0593172	insig	1.2162	2.57055e-05	0.21704	-2.20397	down	1.0363	0.0992177	1.67009	0.739927
Wbjp003633	9-ethyl-1-methyl-2H-pyrido[3,4-b]indol-7-one	9-乙基-1-甲基-2H-吡啶并[3,4-b]吲哚-7-酮	Alkaloids	生物碱	Alkaloids	生物碱	C14H14N2O	227.12	212.09	226.1106	[M+H]+	3	-	-	439059.11100000003	260133.962	342774.6475	187210.64899999998	211362.687	232373.263	110321.213	141316.8095	246696.00699999998	241562.165	182374.7435	178988.2035	230890.297	232969.3955	226310.4315	-	-	-	0.715287	0.527823	insig	1.11061	0.054753	0.478262	-1.06413	down	0.519663	0.505093	1.20988	0.274866	insig	0.311368	0.72178	0.955588	-0.0655391
MWSCX017	4-hydroxyphenyl acrylaldehyde	4-羟苯基丙烯醛	Others	其它类	Aldehyde compounds	醛类化合物	C9H8O3	165.05	119.05	164.0473	[M+H]+	3	-	-	1019548.2390000001	946950.447	642076.0725	781664.7409999999	1126947.5890000002	967085.5125	1072340.895	1170338.039	1113450.086	1541973.0659999999	1427979.4919999999	1417149.5180000002	994986.584	1189342.408	1008482.765	-	-	-	0.519911	0.00388108	insig	0.938425	0.157614	1.28658	0.363536	insig	1.18552	0.00315802	1.30719	0.38647	insig	1.29155	0.0245538	1.52558	0.609356
PD0049058	3-hydroxy-3,7-dimethyl-2,3a,4,7a-tetrahydro-1H-inden-5-one	3-羟基-3,7-二甲基-2,3a，4,7a-四氢-1H-茚-5-酮	Terpenoids	萜类	Monoterpenoids	倍萜	C11H16O2	181.12	79.05	180.11502980000003	[M+H]+	2	-	-	659951.2660000001	920754.2159999999	806714.693	989902.5885	864800.2185	835969.7640000001	1387096.218	1314685.104	1101089.528	999396.168	877104.26	964825.4809999999	1120927.479	1116946.057	1078528.1709999999	-	-	-	1.27499	0.00962132	sig	1.22571	0.0150184	1.59288	0.671636	insig	1.07572	0.0486031	0.747153	-0.420525	insig	0.569892	0.450042	1.05599	0.0785975
Wcdp009473	1-Linoleoylglycerol	1-亚油酰甘油酯	Lipids	脂质	Glycerol ester	甘油酯	C21H38O4	355.28	141.13	354.277	[M+H]+	1	2277-28-3	-	24776.879	158946.5065	82374.86200000001	47520.59099999999	147602.7905	99340.4895	60788.9185	103535.275	83900.281	32072.3945	47735.845	20424.2015	106354.7235	94621.8745	91117.9785	-	-	-	0.0997455	0.109685	insig	0.194486	0.895209	0.93283	-0.100314	insig	1.0472	0.0360907	0.403798	-1.3083	down	1.12871	0.14653	0.34039	-1.55474
PD0594049	Pyroglutamyl-Isoleucine	焦谷氨酰-异亮氨酸	Amino acids and derivatives	氨基酸及其衍生物	Amino acids and derivatives	氨基酸及其衍生物	C11H18N2O4	243.13	86.1	242.1266571	[M+H]+	2	-	-	918361.1640000001	791568.99	631395.0675	1873536.9409999999	1361364.2680000002	1581257.054	947795.26	1460245.639	1138266.264	2650962.129	2400440.511	2475640.714	2433128.295	1666950.039	2252683.2290000003	-	-	-	0.577758	0.000939435	insig	1.07088	0.0969537	1.51466	0.598992	insig	1.16612	0.00452767	2.1225	1.08577	up	1.33027	0.0127759	1.56287	0.6442
Sazp004372	Bursehernin	裂榄脂素	Lignans and Coumarins	木脂素和香豆素	Lignans	木脂素	C21H22O6	371.15	167.07	370.1416	[M+H]+	1	-	C21183	842597.713	879855.2085	631286.2035	383798.7255	438660.6345	609738.57	1159025.562	919007.938	1014913.0859999999	614682.5395	383516.205	659891.5905	829549.5965	478362.0	737075.0229999999	ko00999,ko01100,ko01110	C21183	-	1.26549	0.00388824	sig	1.02935	0.0779443	1.31406	0.394027	insig	1.07006	0.013455	0.536088	-0.899459	insig	0.435285	0.530706	1.15772	0.211292
Cmcp004793	Lochnericine	洛柯辛碱	Alkaloids	生物碱	Plumerane	吲哚类生物碱	C21H24N2O3	353.1901	321.1658	352.1787	[M+H]+	3	72058-36-7	C11676	656752.417	976741.1695	303093.5195	488326.0605	586659.894	616210.704	793450.118	1170529.472	918908.557	998845.319	808297.209	741557.2435	830588.93	922437.2405	477467.97	ko00901,ko01110	C11676	-	1.26867	0.0326688	sig	0.775951	0.248931	1.48864	0.573998	insig	0.467244	0.460962	0.884079	-0.177753	insig	1.26521	0.0464513	1.50704	0.591717
Lmnp002762	Cirsimaritin-8-C-[glucosyl-(1-2)]-glucoside	蓟黄素-8-C-[葡萄糖基-(1-2)]-葡萄糖苷	Flavonoids	黄酮	Flavones	黄酮	C29H34O16	639.2	477.14	638.1847	[M+H]+	3	-	-	463245.2415	393889.656	454801.2265	424050.2425	793848.4745	404112.125	1179553.855	1536662.3169999998	1394845.5890000002	795509.1705	482308.74600000004	510072.8775	529488.475	906025.7715	867212.86	-	CM00904	MetMap110	1.26116	0.00312641	sig	1.35757	0.00970239	3.13358	1.64781	up	1.13662	0.00582948	0.434898	-1.20125	down	0.318986	0.750154	1.10227	0.140475
MW0153130	Lys-Ser-Gly	L-赖氨酸-L-丝氨酸-L-甘氨酸	Amino acids and derivatives	氨基酸及其衍生物	Amino acids and derivatives	氨基酸及其衍生物	C11H22N4O5	291.17	132.08	290.1590199	[M+H]+	3	-	-	283400.4025	234910.299	167875.586	172031.479	151003.917	137706.12300000002	48358.4275	116449.5565	20910.1025	363596.795	375287.054	516414.69700000004	176875.8385	130251.7295	100832.853	-	-	-	0.74381	0.000687374	insig	1.13578	0.0200647	0.270653	-1.88549	down	1.1099	0.00667541	6.75916	2.75684	up	1.39893	0.0286006	2.72452	1.446
pma0795	Tricetin-5-O-(6''-malonyl)glucoside	五羟黄酮-5-O-(6''-丙二酰)葡萄糖苷	Flavonoids	黄酮	Flavones	黄酮	C24H22O15	551.1	303.05	550.0959	[M+H]+	3	-	-	4830482.315	7371346.032000001	3194886.1289999997	3109923.1339999996	2345588.77	1649562.201	5056929.823	5005577.867	5431217.505	2179224.116	2301170.103	1876306.244	4655058.12	4017786.7389999996	2205808.341	-	CM01074	MetMap120	1.18193	0.00032793	sig	0.179149	0.981247	1.0063	0.00906153	insig	1.21655	8.04188e-05	0.410276	-1.28533	down	0.300224	0.620333	0.894671	-0.160572
pmb0769	N-(p-Coumaroyl)serotonin Glucoside	对香豆酰五羟色胺葡萄糖苷	Alkaloids	生物碱	Phenolamine	酚胺	C25H28N2O8	485.19	323.14	484.1846	[M+H]+	3	76423-56-8	-	1019410.391	813475.2595	763209.791	515535.1675	440495.164	497084.224	874578.0805	878453.1795	389935.05700000003	906688.2855	906729.9375	959110.53	1112632.545	1171876.47	677840.5565	-	-	-	0.576978	0.046337	insig	0.553749	0.465527	0.825457	-0.276734	insig	0.629195	0.324629	1.29378	0.371593	insig	1.42854	0.000154354	1.90799	0.932054
MWSHC20172	Isoscopoletin	异莨菪亭	Lignans and Coumarins	木脂素和香豆素	Coumarins	香豆素	C10H8O4	193.05	178.03	192.0423	[M+H]+	3	776-86-3	C18079	397376.001	282030.3685	195634.4405	957248.928	936252.2840000001	591453.19	627259.9105	478759.953	479443.091	2847264.316	2560329.851	3008776.7630000003	1298599.106	1478298.145	1225708.039	ko00999	C18079	MetMap129	0.373195	9.99649e-06	insig	1.12135	0.0377599	1.81187	0.857482	insig	1.2209	0.00119741	5.30846	2.40829	up	1.3981	0.000384292	3.38693	1.75998
MWStz329	Isookanin*	异奥卡宁*	Flavonoids	黄酮	Flavanones	二氢黄酮	C15H12O6	289.07	163.04	288.0634	[M+H]+	2	1036-49-3	-	1821801.39	1677296.2780000002	1827269.585	765477.2215	918277.0535	891714.181	857597.3125	1055991.514	900563.041	614136.2629999999	945070.9245	553711.9770000001	1169163.104	1186456.393	1117202.283	-	-	-	0.263893	0.209414	insig	1.34503	0.00051897	0.528344	-0.920452	insig	0.815172	0.185877	0.750819	-0.413463	insig	0.77982	0.334412	0.820402	-0.285597
Latp006896	4β-Hydroxy-aromadendrane-10-en	4β-羟基香木榄烷-10-烯	Terpenoids	萜类	Sesquiterpenoids	倍半萜	C15H24O	221.19	81.07	220.1822	[M+H]+	3	-	-	113127.647	110764.8715	101041.619	198563.4495	255862.4605	209242.94	155212.46	81432.854	161772.171	254721.865	208346.6665	244824.28	162800.191	133060.5965	223616.31100000002	-	-	-	1.00775	0.0204534	sig	0.461616	0.442498	1.22615	0.294134	insig	0.984918	0.0371272	1.77676	0.82925	insig	0.463775	0.55049	1.06664	0.0930674
mws0124	N-(3-Indolylacetyl)-L-alanine	N-(3-吲哚乙酰基)-L-丙氨酸	Amino acids and derivatives	氨基酸及其衍生物	Amino acids and derivatives	氨基酸及其衍生物	C13H14N2O3	247.11	130.06	246.1004	[M+H]+	2	57105-39-2	-	156615.738	166602.71300000002	140395.4935	166779.94199999998	223707.319	67852.299	266822.5415	224419.58899999998	221026.371	348054.04799999995	237508.0125	291110.02	130090.2715	154821.531	140656.905	-	-	-	0.798079	0.0646556	insig	1.29177	0.0154071	1.53634	0.619497	insig	0.763483	0.222725	1.23082	0.299616	insig	1.02212	0.0734602	1.91271	0.93562
Wbmp003302	Frambinone	羟苯基丁酮	Others	其它类	Ketone compounds	酮类化合物	C10H12O2	165.09	91.05	164.0837	[M+H]+	2	-	-	2638659.555	1305735.626	2344805.0519999997	6133135.248	5567802.052	4756323.133	2668562.914	3187084.96	3287398.442	8999059.926	5332224.994	7303198.222	2869387.3789999997	4600923.509	6342312.464	-	-	-	0.952243	0.0124197	insig	0.926576	0.128039	1.45377	0.539798	insig	1.14494	0.0549164	2.36622	1.24259	up	0.872403	0.239952	1.31459	0.394608
WaQzp02638	N-Fructosyl tyrosine	N-果糖基酪氨酸	Amino acids and derivatives	氨基酸及其衍生物	Amino acids and derivatives	氨基酸及其衍生物	C15H21NO8	344.13	147.04	343.1267	[M+H]+	1	-	-	496111.534	1118401.785	664855.656	840794.813	606641.848	958942.503	2248517.551	1569255.924	1518362.686	4764957.4	3086693.751	909356.479	1477728.503	1915712.0990000002	2595100.357	-	-	-	0.780573	0.15621	insig	1.17763	0.0296497	2.34106	1.22716	up	0.351506	0.414885	1.64183	0.715301	insig	1.06013	0.197223	3.64074	1.86423
MWStz581	Furanodienone	呋喃二烯酮	Terpenoids	萜类	Sesquiterpenoids	倍半萜	C15H18O2	231.14	149.06	230.1307	[M+H]+	3	24268-41-5	C16960	155851.4265	178096.96399999998	124174.155	81466.274	41192.2225	62312.35	179866.8965	128677.686	156161.853	39732.686	61568.58	51699.7485	126092.2325	140130.429	136772.313	-	C16960	-	1.11011	0.00124524	sig	0.0775289	0.923729	1.01437	0.0205861	insig	1.18235	0.0102308	0.329242	-1.60278	down	0.485468	0.478101	0.827163	-0.273757
Hmqp006235	LysoPC 18:4	溶血磷脂酰胆碱 18:4	Lipids	脂质	LPC	溶血磷脂酰胆碱	C26H46NO7P	516.3	184.07	515.3012	[M+H]+	3	-	-	264113.2985	185039.3215	232790.152	344178.473	298416.0765	334377.9815	185429.18600000002	255813.4105	210297.9885	301984.684	314405.3625	311458.9975	334378.5025	414163.968	350016.6355	-	-	-	1.28178	0.00379877	sig	0.212668	0.759382	0.955418	-0.0657956	insig	1.09059	0.042706	1.42408	0.510035	insig	0.699329	0.360667	0.949719	-0.0744279
HX1355	Boehmenan	赤麻木脂素	Lignans and Coumarins	木脂素和香豆素	Lignans	木脂素	C40H40O12	713.26	177.05	712.252	[M+H]+	1	-	-	279098.232	230177.165	263815.9395	64611.405999999995	57925.252	101846.164	76016.286	66394.636	293029.753	57227.942	119575.071	26579.706000000002	217719.33399999997	117806.3725	148513.739	-	-	-	0.45608	0.470713	insig	0.890543	0.265531	0.563246	-0.828163	insig	0.586845	0.410866	0.467073	-1.09828	insig	0.365839	0.833951	0.906409	-0.141765
Hmgp004431	Semivioxanthin	半紫黄质	Phenolic acids	酚酸类	Phenolic acids	酚酸类	C15H14O5	275.09	257.08	274.0841	[M+H]+	3	70477-26-8	-	236601.5225	366606.4455	304162.913	39111.72	74527.142	40222.47	177773.52899999998	259859.174	345587.619	101802.965	76790.867	57805.2545	205431.2925	186228.896	185331.3	-	-	-	1.39654	0.00483192	sig	0.46895	0.53872	0.863176	-0.212274	insig	1.13168	0.0557834	0.30183	-1.72819	down	0.934832	0.186483	1.53644	0.619594
Lcsp000959	Gly-Val-Ala	甘氨酸-缬氨酸-丙氨酸	Amino acids and derivatives	氨基酸及其衍生物	Amino acids and derivatives	氨基酸及其衍生物	C10H19N3O4	246.14	72.08	245.1376	[M+H]+	3	-	-	158973.72699999998	170647.27800000002	225976.3635	371388.641	311221.13800000004	186738.7285	51500.390999999996	53441.6415	38484.763	271010.512	151817.081	291161.78	236899.3315	175303.6015	253729.164	-	-	-	1.33093	0.0122812	sig	1.3437	0.0178577	0.258149	-1.95373	down	1.18022	0.0470271	4.97808	2.31559	up	0.463904	0.500153	0.821292	-0.284032
Qmdp112405	Viteagnusin A	Viteagnusin A	Terpenoids	萜类	Ditepenoids	二萜	C22H36O3	349.27	293.21	348.2664	[M+H]+	3	-	-	43223.46599999999	44798.269	54372.818	258889.6465	218808.4835	206286.7205	18058.218	33934.765	39719.725	165183.7495	136697.967	151470.106	68293.9775	56135.742999999995	64593.847	-	-	-	1.4103	4.36023e-05	sig	0.958491	0.103266	0.644075	-0.6347	insig	1.17823	0.000435143	4.94317	2.30544	up	1.33125	0.0230686	0.66281	-0.593333
Waptp08627	13,16-Docosadienamide	13,16-二十二烯酰胺	Lipids	脂质	Free fatty acids	游离脂肪酸	C22H41NO	336.33	69.07	335.3188	[M+H]+	1	-	-	56964.057	166032.2155	210955.2485	444231.1975	799507.1315	1140399.0259999998	576570.6165	739420.7785	1241920.011	369646.28	443377.7085	428200.6425	623341.937	640984.4079999999	780219.767	-	-	-	0.133207	0.202841	insig	1.23167	0.0649489	5.89446	2.55936	up	1.01149	0.158141	0.485249	-1.0432	down	1.04257	0.19717	0.520618	-0.941703
pmp000113	5-Demethylnobiletin; 5-Hydroxy-6,7,8,3',4'-Pentamethoxyflavone*	去甲基川陈皮素; 5-羟基-6,7,8,3',4'-五甲氧基黄酮*	Flavonoids	黄酮	Flavones	黄酮	C20H20O8	389.12	359.08	388.1158	[M+H]+	2	2174-59-6	-	51087.0725	66454.536	43820.0395	82161.337	55151.7715	82090.8175	23575.5935	19486.843999999997	13451.204	308204.065	370626.3255	372907.9695	40733.898	51687.7285	49507.687999999995	-	-	-	0.709991	4.68558e-06	insig	1.28321	0.0210307	0.35023	-1.51363	down	1.2211	0.00352358	18.6103	4.21803	up	1.42202	0.00201459	4.79362	2.26111
Lmjp003834	6-O-p-Methoxycinnamoylcatalpol	6-O-对甲氧基肉桂酰梓醇	Terpenoids	萜类	Monoterpenoids	倍萜	C25H30O12	523.18	177.06	522.1737	[M+H]+	3	121710-02-9	-	63335.735	44612.0125	36610.7765	72243.1085	114914.7425	144604.6625	77394.5	99010.895	63512.875	177302.053	146420.2995	165633.92	125457.80300000001	75975.4885	82639.52900000001	-	-	-	0.532199	0.0180464	insig	1.07681	0.0753032	1.65966	0.730889	insig	1.14732	0.00395265	2.03968	1.02834	up	1.02608	0.11443	1.47502	0.560734
mws1478	Nicotine	烟碱	Alkaloids	生物碱	Pyridine alkaloids	吡啶类生物碱	C10H14N2	163.12	130.07	162.1157	[M+H]+	3	54-11-5	C00745	1300501.693	1143874.592	1316219.9579999999	1183359.06	1284225.696	1140744.025	1667138.1269999999	1721497.802	1531390.31	1553106.948	1506000.709	1600332.4119999998	1438704.7219999998	1333495.072	1474246.0380000002	ko00760,ko00960,ko01100,ko01110	C00745	-	1.37536	0.000909081	sig	1.2666	0.0080628	1.30831	0.387705	insig	0.695383	0.263763	0.947036	-0.0785094	insig	1.38311	0.00403389	1.2913	0.368826
Lajp009638	7-Methoxy-8-(3-methylbuta-1,3-dien-1-yl)-2H-chromen-2-one	7-甲氧基-8-(3-甲基丁-1,3-二烯-1-基)-2H-苯并吡喃-2-酮	Lignans and Coumarins	木脂素和香豆素	Coumarins	香豆素	C15H14O3	243.1	131.05	242.0943	[M+H]+	3	112667-50-2	-	3698179.352	3784729.439	1944531.05	1062302.3390000002	777247.1835	1079561.804	1630080.406	1342877.4319999998	1541594.5690000001	556296.627	711378.5535	608394.9785	1360250.12	2652782.474	2734554.8430000003	-	-	-	0.731863	0.000677916	insig	1.15269	0.109171	0.478874	-1.06228	down	1.2038	0.00255631	0.415561	-1.26687	down	1.2455	0.0529662	0.642685	-0.637815
Lmhp011388	2-α-Linolenoyl-glycerol*	2-α-亚麻酸甘油酯*	Lipids	脂质	Glycerol ester	甘油酯	C21H36O4	353.2686	261.2213	352.2614	[M+H]+	1	55268-58-1	-	63022.3645	157106.867	303478.8825	1769171.937	2016890.7380000001	1357356.552	506908.6705	387309.7125	327222.8225	1184335.815	717154.452	688503.6265	697401.4909999999	679273.26	743378.0175	-	-	-	1.45294	0.00218195	sig	1.00703	0.061197	2.33274	1.22203	up	1.06069	0.0930606	2.12044	1.08436	up	1.24246	0.0287402	0.503555	-0.989779
MWSslk108	O-Acetylcarnitine	O-乙酰左旋肉碱	Alkaloids	生物碱	Alkaloids	生物碱	C9H17NO4	204.13	85.03	203.1158	[M+H]+	3	3040-38-8	C02571	6107411.546	5673432.592999999	6637748.267999999	7637209.918	7027814.477000001	6399980.058999999	3047630.983	2740930.8819999998	3443684.7810000004	4601545.404	4730654.424	5054983.601	6909154.397000001	7500893.417	9610343.522	-	C02571	-	1.49952	9.52401e-05	sig	1.34014	0.00132772	0.501246	-0.996409	insig	1.17138	0.00357944	1.55836	0.640031	insig	1.38382	0.0154011	0.68299	-0.550064
pmd0147	LysoPC 20:2	溶血磷脂酰胆碱 20:2	Lipids	脂质	LPC	溶血磷脂酰胆碱	C28H54NO7P	548.37	184.07	547.3638	[M+H]+	3	-	-	176860.223	147664.937	181397.188	171914.6475	230975.3115	204929.89399999997	227823.081	205757.3655	232669.84	342813.6655	328605.669	298042.714	141300.884	179061.9705	183089.7325	-	-	-	0.279533	0.00145438	insig	1.21011	0.0182772	1.3169	0.397148	insig	1.17816	0.00521192	1.4551	0.54112	insig	1.34257	0.00605279	1.59498	0.673541
Wagp001741	N-(gamma-L-glutamyl)tyramine O-glucoside	N-(γ-L-谷氨酰)酪胺 O-葡萄糖苷	Amino acids and derivatives	氨基酸及其衍生物	Amino acids and derivatives	氨基酸及其衍生物	C19H28N2O9	429.19	267.14	428.1795	[M+H]+	3	-	-	96706.67199999999	130446.7305	70040.5935	488050.7655	562331.922	431057.80299999996	213854.2145	241001.6675	252329.2565	1267066.0459999999	688821.7045	860572.6865	422654.3735	446172.64	474230.2335	-	-	-	0.794901	0.0076074	insig	1.27092	0.00467298	2.37954	1.25068	up	1.18644	0.0540437	3.98264	1.99372	up	1.2242	0.115711	1.90116	0.926883
mws0572	5-Methylcytosine	5-甲基胞嘧啶	Nucleotides and derivatives	核苷酸及其衍生物	Nucleotides and derivatives	核苷酸及其衍生物	C5H7N3O	126.07	109.04	125.0589	[M+H]+	2	554-01-8	C02376	396789.7215	321069.308	362516.5005	997516.833	834928.5455	911766.9245	459247.7785	353027.5025	359499.2735	1046219.6170000001	1026437.0859999999	898566.373	711056.933	502093.4275	652273.7705	ko00240,ko01100	C02376	-	1.24576	0.000119512	sig	0.477744	0.5032	1.0846	0.117162	insig	1.20404	0.000721815	2.53566	1.34236	up	0.716541	0.315051	1.08272	0.114665
Labp004829	Platanionoside J*	Platanionoside J*	Terpenoids	萜类	Sesquiterpenoids	倍半萜	C19H34O7	375.24	177.16	374.2305	[M+H]+	3	-	-	262582.7585	557218.6485	1309233.932	156113.734	326345.547	185421.5665	599641.0125	595638.621	416855.45	346316.935	448117.881	206038.2265	295345.7085	608738.741	296912.225	-	-	-	1.23056	0.0290789	sig	0.122617	0.638273	0.757214	-0.401227	insig	0.866707	0.0937816	0.620589	-0.68829	insig	0.779736	0.279689	1.49798	0.58302
Lcfp121057	Ile-Gly-Thr	异亮氨酸-甘氨酸-酪氨酸	Amino acids and derivatives	氨基酸及其衍生物	Amino acids and derivatives	氨基酸及其衍生物	C12H23N3O5	290.17	143.12	289.1638	[M+H]+	1	-	-	112024.7385	101269.1615	105337.1985	175185.7675	210705.2735	178247.50699999998	103195.698	56869.443	102968.3765	187268.66	212284.164	225799.8655	158134.6765	190880.2325	121554.6545	-	-	-	1.13954	0.00118	sig	0.677544	0.351723	0.825511	-0.27664	insig	1.11843	0.00426816	2.37746	1.24942	up	0.780926	0.271666	1.10851	0.148621
Zkep00434	Turanose	松二糖	Others	其它类	Saccharides	糖类	C12H22O11	365.11	203.05	342.1162	[M+Na]+	2	547-25-1	C19636	781528.2005	591283.5260000001	725795.8455	13898254.0	13490027.98	11762155.21	847803.0865	451870.8225	788500.3295	12158449.32	11705087.12	12091010.18	5017430.485	5373684.129	5065757.839	-	C19636	-	1.3408	9.40782e-07	sig	0.110187	0.981254	0.995028	-0.00719032	insig	1.21832	5.6556e-07	17.2182	4.10586	up	0.893755	0.242188	0.918369	-0.122854
Wbjp001557	tetrahydroharmol	四氢哈尔醇	Alkaloids	生物碱	Alkaloids	生物碱	C12H14N2O	203.12	186.09	202.1106	[M+H]+	3	17952-75-9	-	31342.5015	35676.7545	30433.456000000002	241172.1835	306039.5085	371279.0115	38835.9895	48272.312000000005	49597.9905	313415.592	312111.489	312016.692	322037.565	312850.343	273031.794	-	-	-	1.30971	0.000192721	sig	1.20762	0.0428337	1.4028	0.488305	insig	1.22597	0.000126115	6.85809	2.77781	up	0.207525	0.881281	1.02074	0.0296209
Zbqp001937	2,6-diamino-7-methyl-5-oxooctanoic acid	2,6-二氨基-7-甲基-5-氧代辛酸	Amino acids and derivatives	氨基酸及其衍生物	Amino acids and derivatives	氨基酸及其衍生物	C9H18N2O3	203.14	130.05	202.1317	[M+H]+	3	-	-	487319.0445	455054.2155	538505.0105	8125824.676	6221936.917	5522769.658	995820.5525	653515.413	733668.7185	8440313.722000001	7221690.727999999	6299622.977000001	3867015.485	5821544.55	3259354.238	-	-	-	1.28477	0.000376972	sig	1.1875	0.0935957	1.60918	0.686329	insig	1.21869	0.00758571	9.21594	3.20413	up	0.506958	0.523856	1.10524	0.144355
Lcsp001369	Ala-Ile-Asp	L-丙氨酰-L-异亮氨酰-L-天冬氨酸	Amino acids and derivatives	氨基酸及其衍生物	Amino acids and derivatives	氨基酸及其衍生物	C13H23N3O6	318.17	157.13	317.1587	[M+H]+	2	-	-	139369.771	154873.24	117624.85699999999	304298.983	303860.9905	373820.093	134109.541	78023.82	116329.414	307007.44800000003	330521.2925	302428.9315	283189.5455	334632.7655	298944.666	-	-	-	1.3096	0.000180216	sig	0.77037	0.243028	0.797496	-0.326452	insig	1.17617	0.00158493	2.86169	1.51687	up	0.372161	0.618311	0.957206	-0.0630979
PD0627778	dibutylamine	二丁胺	Alkaloids	生物碱	Alkaloids	生物碱	C8H19N	130.16	57.07	129.15174960000002	[M+H]+	1	111-92-2	-	692615.073	769444.1325	743527.4655	1294682.98	1459103.695	1607320.947	686038.48	670165.605	638419.735	2551644.208	2240443.812	2240142.278	1493507.131	1285945.416	1283401.561	-	-	-	0.938296	1.83477e-05	insig	1.10119	0.0688758	0.904351	-0.145046	insig	1.22627	0.00331512	3.52559	1.81787	up	1.37938	0.00313388	1.61249	0.689288
PD0222792	(4R)-4-methyl-L-proline	(4R)-4-甲基-L-脯氨酸	Amino acids and derivatives	氨基酸及其衍生物	Amino acids and derivatives	氨基酸及其衍生物	C6H11NO2	130.09	56.05	129.07897859999997	[M+H]+	2	23009-50-9	-	7646979.87	7451898.157000001	7340822.182	10996248.28	9430344.763	9480928.904	15294056.37	12935630.37	14221827.61	8999612.575	9187713.046	7390767.134	11410490.68	10284846.67	11901079.94	-	-	-	0.966607	0.00132822	insig	1.35891	0.00935108	1.8918	0.919763	insig	1.16699	0.00353861	0.602525	-0.730907	insig	0.980603	0.134011	0.855239	-0.2256
Zkep1869	Histidylleucine	组氨酸亮氨酸	Amino acids and derivatives	氨基酸及其衍生物	Amino acids and derivatives	氨基酸及其衍生物	C12H20N4O3	269.16	110.07	268.1535	[M+H]+	1	7763-65-7	C05010	231512.1435	432397.3785	257509.4875	926867.6995	650430.3175	770562.8775	314197.326	256442.1385	305626.747	1006666.692	1062257.134	774981.947	620238.0970000001	538804.5855	636552.8895	-	C05010	-	1.16739	0.00135229	sig	0.051112	0.837166	0.950996	-0.0724881	insig	1.20639	0.0145741	3.24548	1.69843	up	0.817261	0.237381	1.21128	0.276527
Lmhp009773	1-α-Linolenoyl-glycerol-3-O-glucoside	1-α-亚麻酸甘油酯-3-O-葡萄糖苷	Lipids	脂质	Glycerol ester	甘油酯	C27H46O9	515.32	261.22	514.3142	[M+H]+	1	-	-	2199592.72	1044478.635	1066689.555	750661.5675	769070.735	2085614.928	352009.5765	708916.765	860442.5825	599771.858	460567.1405	147256.7245	502789.61799999996	733957.2905	678054.6225	-	-	-	0.538041	0.198659	insig	1.0208	0.160985	0.445715	-1.16581	down	0.587706	0.304049	0.628508	-0.669997	insig	1.03682	0.205956	0.334946	-1.578
Ymjm000143	2,3,4-Trihydroxybutyl 6-O-(E)-caffeoyl-β-D-glucopyranoside	2,3,4-三羟基丁基6-O-(E)-咖啡酰-β-D-吡喃葡萄糖苷	Phenolic acids	酚酸类	Phenolic acids	酚酸类	C19H26O12	447.15	163.04	446.1424	[M+H]+	3	-	-	47121.822	49671.5605	81679.4645	161728.106	184746.0855	128679.52900000001	43660.084	106118.087	97027.095	191262.09399999998	247728.3315	194243.1265	70951.3245	64353.0365	127951.5185	-	-	-	0.903145	0.0068106	insig	0.541405	0.380863	1.38287	0.467669	insig	1.0616	0.00864062	2.56572	1.35936	up	1.06173	0.0990856	1.33269	0.414343
Sasp001674	Pro-Ile-Ala	Pro-Ile-Ala	Amino acids and derivatives	氨基酸及其衍生物	Amino acids and derivatives	氨基酸及其衍生物	C14H25N3O4	300.19	187.11	299.1845	[M+H]+	1	-	-	414295.9575	490655.12299999996	586869.2145	786302.5955	854745.963	786474.2925	386193.148	471694.8095	371234.8185	1009037.0959999999	751980.882	946217.6375	700450.363	717231.1745	689402.355	-	-	-	1.18242	0.000955589	sig	0.832407	0.224415	0.823908	-0.279445	insig	1.17969	0.0138016	2.20258	1.13919	up	0.692061	0.351851	1.11523	0.157336
Zmmp000969	5-Ribofuranosylnicotinamide	5-呋喃核糖基烟酰胺	Nucleotides and derivatives	核苷酸及其衍生物	Nucleotides and derivatives	核苷酸及其衍生物	C11H14N2O5	255.1	123.06	254.0903	[M+H]+	1	107325-67-7	-	2609552.054	3199876.097	1736357.466	5778025.6389999995	6772128.765	6673731.312000001	3315321.203	3125475.508	2430637.576	7289838.913	7753958.959	5154807.873	4446029.508	6460751.29	5755095.169	-	-	-	1.23073	0.00383905	sig	0.568079	0.43768	1.17568	0.233496	insig	1.14615	0.0316722	2.27681	1.18702	up	0.195298	0.734329	1.0507	0.0713557
MW0152550	Leu-Tyr-Thr	L-亮氨酸-L-酪氨酸-L-苏氨酸	Amino acids and derivatives	氨基酸及其衍生物	Amino acids and derivatives	氨基酸及其衍生物	C19H29N3O6	396.21	160.08	395.2056358	[M+H]+	3	-	-	18511.6965	42891.051	34965.477	374739.203	510146.31	420445.0585	27143.365	30281.78	44015.225999999995	386366.5875	519983.881	551794.5085	160694.9345	319718.4155	364851.857	-	-	-	1.29189	0.000258915	sig	0.20503	0.858732	1.05263	0.0740025	insig	1.21853	0.0116751	14.3744	3.84543	up	0.509015	0.475693	1.11707	0.159719
Lmhp206353	Tricin-4'-O-glucoside*	苜蓿素-4'-O-葡萄糖苷*	Flavonoids	黄酮	Flavones	黄酮	C23H24O12	493.13	331.08	492.1268	[M+H]+	2	-	-	5598199.776000001	5896859.403	5512065.253	4302338.502	3404793.256	4540018.815	3090788.99	4860230.7469999995	4278452.845	5047744.2069999995	5275170.363	4447595.081	5380572.887	5626252.055	5418786.323	-	-	-	0.0492129	0.281424	insig	1.0813	0.0858327	0.719079	-0.475777	insig	0.710016	0.242316	1.20778	0.272357	insig	0.993107	0.12619	1.20604	0.270273
PDP000943	Quercetin-3'-O-(6''-O-acetyl)glucoside	槲皮素-3'-O-(6''-O-乙酰)葡萄糖苷	Flavonoids	黄酮	Flavonols	黄酮醇	C24H26O12	507.15	345.1	506.1424263	[M+H]+	2	-	-	318205.2675	158628.9055	199012.5485	576449.3565	615575.6020000001	601342.953	362108.2985	287588.5835	185054.3545	802501.253	720791.6529999999	672604.5985	334246.6855	444333.021	447700.5565	-	-	-	1.09161	0.000370077	sig	0.490633	0.492732	1.23512	0.30465	insig	1.13925	0.00281098	2.6306	1.39539	up	1.27001	0.061002	1.22445	0.292139
pmp000191	6''-O-Acetylgenistin	6''-O-乙酰染料木苷	Flavonoids	黄酮	Isoflavones	异黄酮	C23H22O11	475.12	271.06	474.1162	[M+H]+	3	73566-30-0	-	39340.805	42122.764	46567.2725	75990.521	63367.5155	117476.2405	62994.837999999996	68172.7675	65568.12299999999	62002.501	62783.0975	43008.9935	76424.878	48951.9455	86196.243	-	-	-	0.611031	0.190923	insig	1.33376	0.00140985	1.53663	0.619768	insig	0.696183	0.271734	0.852893	-0.229563	insig	0.976028	0.203267	0.653319	-0.614142
MWS0687	N1-Methyl-2-pyridone-5-carboxamide	1-甲基-6-氧-1,6-二氢吡啶-3-羧酰胺	Alkaloids	生物碱	Pyridine alkaloids	吡啶类生物碱	C7H8N2O2	153.07	108.04	152.0586	[M+H]+	3	701-44-0	C05842	64225.3425	63298.0225	90182.24900000001	276312.6425	210586.9705	216063.97199999998	70612.5875	47007.1295	60347.320999999996	494514.419	481975.24	485287.131	169902.4205	151249.686	210315.798	ko00760,ko01100	C05842	-	0.978732	1.25024e-06	insig	0.716089	0.304314	0.817466	-0.290769	insig	1.22223	9.62398e-06	8.21375	3.03804	up	1.40785	0.00562308	2.07945	1.0562
Lmfp000418	Trehalosamine	海藻糖胺	Others	其它类	Saccharides	糖类	C12H23NO10	342.14	162.07	341.1322	[M+H]+	3	-	-	90705.1565	116731.567	117839.29800000001	99904.4385	88756.0745	93905.76199999999	35663.449	79703.0255	68576.041	100817.3725	91083.627	78293.662	73638.2445	91921.049	120826.12599999999	-	-	-	0.994029	0.0715824	insig	1.05101	0.0492011	0.565497	-0.822409	insig	0.793817	0.148793	1.46891	0.554744	insig	0.416105	0.6114	0.956217	-0.0645901
Zmgp002640	Broussonetine S	构树碱 S	Alkaloids	生物碱	Pyrrole alkaloids	吡咯类生物碱	C18H37NO6	364.27	346.27	363.2621	[M+H]+	3	343935-37-5	-	870379.809	1309404.142	1306405.507	4263902.777	3155224.5289999996	3054226.481	2252863.411	2511902.226	1596392.497	3472683.405	4367804.291	1791944.574	1977889.6369999999	3039498.606	2032801.5369999998	-	-	-	0.955362	0.218572	insig	1.15682	0.0518851	1.82467	0.867638	insig	0.641918	0.283412	1.51426	0.598611	insig	0.334377	0.762998	0.919708	-0.120751
ZbWp000212	N-(1-deoxy-1-fructosyl)arginine	N-(1-脱氧-1-果糖基)精氨酸	Amino acids and derivatives	氨基酸及其衍生物	Amino acids and derivatives	氨基酸及其衍生物	C12H24N4O7	337.17	70.07	336.1645	[M+H]+	3	-	-	12698.923999999999	22993.126	26330.8805	33189.1615	73849.3735	55318.4405	16869.6435	27553.3825	16126.774	55057.109000000004	38819.96	68269.9195	81332.04	51099.765	51955.4915	-	-	-	1.12825	0.0503543	insig	0.0227153	0.933421	0.976249	-0.0346795	insig	1.1085	0.0415912	2.67791	1.42111	up	0.0611515	0.996404	0.998707	-0.00186714
pmp001232	Neoligustilide	新藁本内脂	Others	其它类	Lactones	内酯类化合物	C12H14O2	191.11	135.08	190.0994	[M+H]+	3	-	-	1401187.7240000002	5223536.0	1805947.0880000002	2446228.734	493439.601	5034071.038	894961.7785	990120.5970000001	854541.377	1135959.06	1330046.272	1353993.986	1502254.606	1111446.179	1465481.8930000002	-	-	-	0.712803	0.303016	insig	1.04772	0.258013	0.324959	-1.62167	down	1.1309	0.0175487	1.39435	0.479595	insig	0.368885	0.402839	0.479073	-1.06168
MWStz091	Cyclo(L-Ala-L-Pro)	环(L-丙氨酸-L-脯氨酸)	Amino acids and derivatives	氨基酸及其衍生物	Amino acids and derivatives	氨基酸及其衍生物	C8H12N2O2	169.1	70.07	168.0899	[M+H]+	3	36357-32-1	-	82850.7595	33956.8745	29485.955	144904.761	164557.8565	49431.030999999995	35954.2485	43968.051	72373.5405	137829.9185	144043.9045	138678.6205	112880.606	72487.2305	143099.098	-	-	-	0.836872	0.0583689	insig	0.192133	0.92717	1.04103	0.05801	insig	1.14479	0.0128847	2.76142	1.46541	up	0.501801	0.621823	1.1718	0.228729
MW0146142	Asp-Ile-Gln	L-天冬氨酰-L-异亮氨酰-L-谷氨酰胺	Amino acids and derivatives	氨基酸及其衍生物	Amino acids and derivatives	氨基酸及其衍生物	C15H26N4O7	375.19	201.12	374.18014930000004	[M+H]+	3	-	-	6214024.25	6301903.091	6014238.467	4968979.28	8277179.482000001	8871433.759	4180945.001	4784183.289	3903972.711	7860584.902000001	7928185.852000001	7846798.025	7898198.5879999995	6109172.653	6755914.665	-	-	-	1.0445	0.0244112	sig	1.30519	0.0119695	0.694495	-0.525965	insig	1.20694	0.00487643	1.83661	0.877048	insig	0.374697	0.717318	1.06863	0.0957652
MWSmce356	L-Canavanine sulfate	L-刀豆氨酸硫酸盐	Amino acids and derivatives	氨基酸及其衍生物	Amino acids and derivatives	氨基酸及其衍生物	C5H14N4O7S	275.07	114.02	274.0583	[M+H]+	3	2219-31-0	-	971983.44	985902.933	746126.8235	674186.177	1082028.716	833644.8845	377176.448	606769.017	555042.1985	903442.5725	842684.2695	689959.7840000001	693463.6845	877208.9445	788309.3265	-	-	-	1.1084	0.0596281	insig	1.18057	0.0208476	0.569149	-0.813121	insig	1.00539	0.0340648	1.58291	0.662584	insig	0.216986	0.72823	0.940625	-0.0883086
mws1401	N5-Ethyl-L-glutamine	L-茶氨酸	Amino acids and derivatives	氨基酸及其衍生物	Amino acids and derivatives	氨基酸及其衍生物	C7H14N2O3	175.11	84.04	174.1004	[M+H]+	3	3081-61-6	C01047	1996438.138	2183728.903	1878769.539	3010975.558	2829177.542	2822019.272	3042186.477	2971462.4310000003	3284301.0069999998	4849732.121	4709268.347	5016407.2530000005	3521256.7819999997	3773828.905	3612440.203	-	C01047	-	0.191613	5.22481e-06	insig	1.33568	0.00116297	1.53458	0.617848	insig	1.21507	0.000176128	1.56759	0.648552	insig	1.4379	0.000118707	1.68265	0.750735
mws1639	Isofraxidin	异嗪皮啶	Lignans and Coumarins	木脂素和香豆素	Coumarins	香豆素	C11H10O5	223.06	190.03	222.0528	[M+H]+	3	486-21-5	C17480	98531.6865	28337.532000000003	67494.343	336791.88	271247.17600000004	494902.1455	156000.784	138176.171	91467.339	576551.301	558489.509	498814.684	190148.4435	279955.749	246441.6925	-	C17480	MetMap129	1.023	0.0012915	sig	0.958157	0.0850635	1.98414	0.988513	insig	1.19893	0.000207453	4.23669	2.08294	up	1.0987	0.103783	1.48136	0.566925
pmp001249	Caffeoylcholine-3-O-glucoside	咖啡酰胆碱-3-O-葡萄糖苷	Alkaloids	生物碱	Phenolamine	酚胺	C20H30NO9+	428.19	369.11	428.1915	[M]+	3	-	-	170212.288	214988.7315	185403.7585	45343.7085	82771.5975	30825.693	264880.5305	139800.723	315672.21	28259.833	113394.37	47479.3695	75527.413	52832.2755	70136.695	-	-	-	1.15392	0.0150746	sig	0.459062	0.442505	1.26244	0.336213	insig	1.02815	0.0579345	0.262557	-1.9293	down	0.133164	0.758133	1.18996	0.250914
Zmjp002244	5,7,3',4',5'-Pentahydroxyflavan (Tricetiflavan)	5,7,3',4',5'-五羟基黄烷 (特利色黄烷)	Flavonoids	黄酮	Flavanols	黄烷醇类	C15H14O6	291.09	139.04	290.079	[M+H]+	3	-	-	364706.055	285508.4645	418141.302	306393.7445	133690.189	76245.505	64817.859000000004	51778.0015	70159.7615	103516.2245	109288.49	97627.4045	83211.80900000001	104672.08	109062.2575	-	CM01821	MetMap141	1.09433	0.227371	insig	1.35706	0.0152891	0.174807	-2.51617	down	1.15161	0.00552676	1.66224	0.733126	insig	0.569633	0.425628	0.601229	-0.734014
Waptp03029	8-Methoxycoumarin*	8-甲氧基香豆素*	Lignans and Coumarins	木脂素和香豆素	Coumarins	香豆素	C10H8O3	177.05	89.04	176.0474	[M+H]+	1	-	-	152717.547	162762.0335	144604.3135	117351.6365	144838.0905	160593.2805	129719.7945	128659.87800000001	100757.868	176432.1895	185706.08399999997	215665.956	208789.428	150058.559	136045.888	-	-	-	0.45325	0.0102303	insig	1.12297	0.0503729	0.780591	-0.35736	insig	1.13035	0.00966927	1.60887	0.686044	insig	1.18735	0.0407804	1.36667	0.450663
Lmcp000611	2-Amino-4,5-dihydro-1H-imidazole-4-acetic acid	2-氨基-4,5-二氢-1H-咪唑-4-乙酸	Alkaloids	生物碱	Alkaloids	生物碱	C5H9N3O2	144.08	84.06	143.0695	[M+H]+	3	69098-41-5	-	70005008.27	72099265.47	71353669.57	65134972.77	68791656.74	70011365.22	46058433.98	48998233.18	46861487.9	40672392.88	48583413.36	48072570.8	49237943.62	50369060.26	44001319.52	-	-	-	1.21871	0.000194023	sig	1.36878	5.74369e-05	0.664853	-0.588893	insig	0.349314	0.618677	0.967659	-0.0474294	insig	1.38223	0.00391962	0.673383	-0.570501
Rfmb318	D-Proline betaine	脯氨酸甜菜碱	Amino acids and derivatives	氨基酸及其衍生物	Amino acids and derivatives	氨基酸及其衍生物	C7H14NO2+	144.1	84.08	144.1019	[M]+	3	1195-94-4	C21514	70005008.27	72099265.47	71353669.57	65134972.77	68791656.74	70011365.22	46058433.98	48998233.18	46861487.9	40672392.88	48583413.36	48072570.8	49237943.62	50369060.26	44001319.52	-	C21514	-	1.21871	0.000194023	sig	1.36878	5.74369e-05	0.664853	-0.588893	insig	0.349314	0.618677	0.967659	-0.0474294	insig	1.38223	0.00391962	0.673383	-0.570501
Wafp002664	1-O-p-Coumaroyllysine	1-O-对香豆酰赖氨酸	Alkaloids	生物碱	Phenolamine	酚胺	C15H20N2O4	293.16	147.04	292.1423	[M+H]+	2	-	-	1628580.156	1421151.966	1593193.565	1885912.4009999998	1583583.1930000002	1862821.667	2614466.019	2007716.5080000001	2050390.4309999999	2409455.815	2021884.448	1949571.4880000001	3251719.348	2409392.917	2410120.117	-	-	-	0.997619	0.168325	insig	1.21492	0.0624892	1.43715	0.523209	insig	0.235132	0.710332	0.95629	-0.0644806	insig	1.0401	0.122411	1.19665	0.259
Lmgp004959	Tricin-7-O-neohesperidoside*	苜蓿素-7-O-新橙皮糖苷*	Flavonoids	黄酮	Flavones	黄酮	C29H34O16	639.19	331.08	638.1847	[M+H]+	1	53766-40-8	-	2233462.8540000003	1092529.485	3728884.495	321220.8085	292039.904	226206.574	835968.2835	104214.62400000001	660191.058	295379.61600000004	361232.8775	945484.39	140901.2765	216038.6355	265826.858	-	-	-	0.324475	0.533043	insig	1.02917	0.131157	0.226846	-2.14021	down	0.152435	0.998575	1.00108	0.00155233	insig	0.822397	0.343258	1.90847	0.932415
MWS201387	Asn-Arg	天冬酰胺-精氨酸	Amino acids and derivatives	氨基酸及其衍生物	Amino acids and derivatives	氨基酸及其衍生物	C10H20N6O4	289.16	175.12	288.1546	[M+H]+	3	2478-01-5	-	206987.973	219464.652	192614.3045	268537.4995	290668.37100000004	246176.0285	190962.681	97303.57	148052.12900000002	405518.7435	376640.721	334147.1595	238788.98	295707.028	340083.5855	-	-	-	0.926311	0.00081624	insig	0.953801	0.144877	0.7048	-0.504714	insig	1.1339	0.00334502	2.55847	1.35528	up	1.31768	0.0192178	1.38606	0.470988
Zmmp003602	(4-methyl-2-(tyrosyloxy)pentanoyl)glutamine	(4-甲基-2-(酪酰氧基)戊酰基)谷氨酰胺	Amino acids and derivatives	氨基酸及其衍生物	Amino acids and derivatives	氨基酸及其衍生物	C20H29N3O7	424.2089	243.13400000000001	423.2006	[M+H]+	3	-	-	231560.069	357877.274	292874.103	212809.9435	222686.3965	126523.06199999999	310228.19	382895.86299999995	385243.406	569487.031	311525.299	311797.002	322729.141	148349.3955	369191.69899999996	-	-	-	1.06424	0.0718024	insig	0.811615	0.221252	1.22221	0.289489	insig	0.180686	0.7059	1.10613	0.145515	insig	1.16813	0.122069	2.12236	1.08567
MWSmce542	1-Methyltryptophan*	1-甲基色氨酸*	Amino acids and derivatives	氨基酸及其衍生物	Amino acids and derivatives	氨基酸及其衍生物	C12H14N2O2	219.11	132.09	218.1055	[M+H]+	3	21339-55-9	-	294669.1055	257540.145	273874.1315	761134.1335	948061.767	737129.7345	236064.8455	221349.2535	150435.0655	544711.37	747278.7259999999	668804.9205	539774.313	464264.258	460327.06200000003	-	-	-	1.39364	0.000488336	sig	1.02279	0.0952499	0.735821	-0.442574	insig	1.1826	0.00776611	3.22579	1.68965	up	0.9773	0.144225	0.801527	-0.319178
mws4174	N-Acetyl-D-mannosamine	N-乙酰-D-甘露糖胺	Others	其它类	Saccharides	糖类	C8H15NO6	222.1	138.05	221.0899	[M+H]+	3	7772-94-3	C00645	68193.5265	78383.837	79091.408	121157.0665	127152.78	144640.522	31029.4025	38181.2005	85229.58300000001	123810.4575	106664.29699999999	178166.298	92308.795	87674.6115	114501.778	ko00520,ko01100,ko01250	C00645	-	1.13462	0.0181201	sig	0.835048	0.29578	0.684367	-0.547159	insig	1.02901	0.0393744	2.64595	1.40379	up	0.0782314	0.835633	1.03993	0.056487
PD0458266	Luteolin 7-O-(6''-O-malonyl)-beta-D-diglucoside	木犀草素 7-O-(6''-O-丙二酰)-beta-D-二葡萄糖苷	Flavonoids	黄酮	Flavones	黄酮	C30H32O19	697.16	287.06	696.1537787999999	[M+H]+	1	-	-	3006549.4689999996	1715901.165	1773958.5219999999	2013584.279	2335642.417	2377487.918	674793.323	853283.4475	771936.5885	361468.8	1049690.511	308095.776	487255.43	994290.2775	974121.247	-	-	-	0.953032	0.000520386	insig	1.28322	0.0777246	0.354044	-1.498	down	0.608745	0.504996	0.747498	-0.419859	insig	1.28692	0.00912463	0.255586	-1.96812
Lcfp121228	Ile-Val-Trp	异亮氨酸-缬氨酸-色氨酸	Amino acids and derivatives	氨基酸及其衍生物	Amino acids and derivatives	氨基酸及其衍生物	C22H32N4O4	417.25	86.1	416.2424	[M+H]+	2	-	-	167813.945	333681.328	228755.783	654109.3415	814228.2035	612536.087	388919.6975	448892.006	319218.749	997589.332	823785.2555	1389849.7230000002	773515.6155	639293.7075	773700.087	-	-	-	0.827956	0.0106784	insig	1.01876	0.0850222	1.58443	0.663962	insig	1.15649	0.0489491	2.7754	1.4727	up	1.10595	0.141716	1.54321	0.625934
PD0771234	4-[2-(3-hydroxy-3-methylbut-1-enyl)-3,6-dimethylphenyl]-2-methylbut-3-en-2-ol	4-[2-（3-羟基-3-甲基丁-1-烯基）-3,6-二甲基苯基]-2-甲基丁-3-烯-2-醇	Terpenoids	萜类	Sesquiterpenoids	倍半萜	C18H26O2	275.2	159.12	274.19328010000004	[M+H]+	3	-	-	156799.6405	144061.62300000002	157668.3285	240435.5415	194994.2205	194495.8155	557245.7835	99826.259	645876.0895	402935.48299999995	360467.4245	396853.4905	229202.7815	212884.1615	245868.33800000002	-	-	-	0.519048	0.307663	insig	0.743931	0.238028	2.84158	1.50669	insig	0.160258	0.805319	0.890485	-0.167336	insig	1.40108	0.0010214	1.84189	0.88119
Lcsp003066	Leu-Glu-Ile	L-亮氨酸-L-谷氨酸-L-异亮氨酸	Amino acids and derivatives	氨基酸及其衍生物	Amino acids and derivatives	氨基酸及其衍生物	C17H31N3O6	374.23	243.13	373.2213	[M+H]+	3	-	-	932564.7935	636764.2915	711439.303	748308.8929999999	883089.728	806823.428	362756.48299999995	371799.38200000004	304481.3415	667245.3455	983555.027	725746.603	662275.8735	831031.6490000001	756717.2390000001	-	-	-	1.31283	0.0028085	sig	1.30472	0.0370224	0.455565	-1.13427	down	1.16887	0.0391158	2.28726	1.19362	up	0.209629	0.85852	0.974705	-0.0369626
Lmcp004436	Cyanidin 3-(6-p-caffeoyl)glucoside	矢车菊素-3-O-(6''-O-咖啡酰)葡萄糖苷	Flavonoids	黄酮	Anthocyanidins	花青素	C30H27O14+	611.1395	287.055	611.1395	[M]+	3	-	C16369	1126056.905	670834.3420000001	800702.94	1481313.487	1573855.524	1547872.636	2066576.4840000002	2140954.7369999997	1628144.884	2687701.1689999998	2328620.876	2328638.137	2704866.265	1386851.2619999999	2149891.4480000003	ko00942	C16369	-	0.696371	0.00429717	insig	1.26686	0.00725388	2.24657	1.16772	up	0.942607	0.0704405	1.25863	0.331855	insig	1.41324	0.0132141	1.59568	0.674167
Wcdp007388	10,14,16-Octadecatrien-12-Ynoic Acid	10,14,16-Octadecatrien-12-Ynoic Acid	Lipids	脂质	Free fatty acids	游离脂肪酸	C18H26O2	275.2	133.1	274.1933	[M+H]+	2	-	-	1145776.02	1607764.741	299090.114	295188.0705	350667.5775	333064.7565	1341996.525	802383.4825	1142584.979	398352.1275	499695.916	393999.95	314581.9535	282056.3135	331688.2645	-	-	-	1.41002	0.00225284	sig	0.335702	0.863916	1.07676	0.106703	insig	1.15282	0.0461622	0.393082	-1.3471	down	1.19931	0.0758765	1.31987	0.400396
MWSprf097	Usaramine	光萼野百合碱	Alkaloids	生物碱	Alkaloids	生物碱	C18H25NO6	352.18	120.08	351.1682	[M+H]+	3	15503-87-4	C10413	55405.4392	55405.4392	55405.4392	1009512.832	1276272.371	1200201.979	277027.196	345343.87799999997	384766.1255	1705033.108	2350204.922	1766909.804	899073.462	1083565.664	1571247.9740000002	-	C10413	-	1.04826	0.000363841	sig	1.36765	0.0123728	6.0592	2.59913	up	1.21448	0.0143533	5.78089	2.53129	up	1.30164	0.0487133	1.67016	0.739984
Zdcp005372	Anhydrosecoisolariciresinol (AHS)*	脱水开环异落叶松树脂酚*	Lignans and Coumarins	木脂素和香豆素	Lignans	木脂素	C20H24O5	345.1698	137.0609	344.1624	[M+H]+	1	29388-33-8	-	597630.311	591661.0445	607887.1265	723822.7935	569089.815	546234.5485	295092.3205	153872.8585	389239.725	550387.284	554859.483	495784.223	568464.1529999999	700422.4990000001	571477.1935	-	-	-	1.20145	0.00946413	sig	1.14685	0.0422713	0.4664	-1.10036	down	0.972298	0.0563776	1.91007	0.933626	insig	0.825621	0.288699	0.870529	-0.200036
mws0232	Riboflavin	核黄素 (维生素 B2)	Others	其它类	Vitamin	维生素	C17H20N4O6	377.15	243.09	376.1383	[M+H]+	1	83-88-5	C00255	6727551.234	6001223.089	6116983.387999999	8806067.89	7933282.482999999	3299770.8460000004	2657226.0640000002	1935923.753	1837540.3059999999	6930964.836	10019682.89	6999517.672	5316498.768	6593230.377	3884605.5519999997	ko00740,ko01100,ko01110,ko01240,ko02010	C00255	-	1.04452	0.0269456	sig	1.34295	0.000299904	0.341227	-1.55119	down	1.19176	0.0234266	3.72435	1.89699	up	0.504461	0.555501	1.19517	0.257216
Lmhp008440	LysoPE 15:1	溶血磷脂酰乙醇胺 15:1	Lipids	脂质	LPE	溶血磷脂酰乙醇胺	C20H40NO7P	438.26	297.24	437.2542	[M+H]+	3	-	-	23138.0185	33389.695	14315.6565	89324.332	92642.8205	78987.6995	24196.178	48984.956	36452.6945	113794.4345	137339.08800000002	126231.0185	78371.6145	82517.2035	72597.583	-	-	-	1.0072	0.000157696	sig	0.798333	0.229957	1.54755	0.629988	insig	1.16716	0.000839539	3.44204	1.78327	up	1.34538	0.0132045	1.44609	0.532159
Lcsp001899	Gly-Phe-Glu	甘氨酸-苯丙氨酸-谷氨酸	Amino acids and derivatives	氨基酸及其衍生物	Amino acids and derivatives	氨基酸及其衍生物	C16H21N3O6	352.15	177.1	351.14300000000003	[M+H]+	3	-	-	85335.6725	78831.3175	111254.0005	290370.066	337570.4185	391126.3735	85943.162	138768.44199999998	123726.651	357941.8015	506309.7405	446156.68100000004	275684.9395	261817.6605	315961.916	-	-	-	1.13752	0.000952319	sig	0.736776	0.272167	1.26511	0.339265	insig	1.18903	0.0103183	3.7608	1.91104	up	0.989059	0.14507	1.28589	0.362768
MW0155189	Phe-Glu-Thr	苯丙氨酰-谷氨酰-苏氨酸	Amino acids and derivatives	氨基酸及其衍生物	Amino acids and derivatives	氨基酸及其衍生物	C18H25N3O7	396.18	160.07	395.1692503	[M+H]+	3	-	-	33735.5155	27070.8945	41666.4535	399446.9095	506178.1055	686981.2025	27297.4735	40543.939	17144.907	341311.8375	558858.135	557828.5195	171978.637	353607.8615	290538.7725	-	-	-	1.33128	0.00259557	sig	0.531187	0.512937	0.829354	-0.269939	insig	1.20422	0.0232724	17.1557	4.10061	up	0.277822	0.706647	0.91548	-0.1274
mws0120	sn-Glycero-3-phosphocholine	甘磷酸胆碱 GPC	Lipids	脂质	PC	磷脂酰胆碱	C8H20NO6P	258.11	104.11	257.1028	[M+H]+	1	28319-77-9	C00670	218184.2415	283674.8735	168803.474	18623693.74	22085636.18	20240095.88	1085683.043	1463136.0459999999	1355306.4330000002	24411979.28	26065332.25	23230333.61	8242806.209	9772482.874	10278583.12	ko00564,ko00565	C00670	-	1.28315	1.2884e-06	sig	1.34995	0.00679023	5.8213	2.54134	up	1.22731	0.00104028	18.8794	4.23874	up	1.23017	0.0320544	1.20932	0.274202
WapTKC055634	20,21,22,23,24,25,26,27-Octanordammar-12-Ene-3,17-dione	20,21,22,23,24,25,26,27-Octanordammar-12-Ene-3,17-dione	Terpenoids	萜类	Ditepenoids	二萜	C22H32O2	329.25	119.09	328.2402303	[M+H]+	1	1051459-00-7	-	4738.942	4738.942	4738.942	45506.9215	25245.981	65989.2755	51157.6415	23694.71	31139.709	54373.2815	50012.8085	68005.6725	69262.556	81731.454	74932.667	-	-	-	0.408986	0.283511	insig	1.3404	0.0649312	7.4554	2.89828	up	0.905688	0.0977602	1.62646	0.701735	insig	0.650891	0.430554	1.26071	0.334233
pmp001059	Genipin-1-O-(2''-O-apiosyl)glucoside	京尼平-1-O-(2''-O-芹糖基)葡萄糖苷	Terpenoids	萜类	Monoterpenoids	倍萜	C22H32O14	521.1865	209.0809	520.1792	[M+H]+	3	-	-	7143.1395	7143.1395	7143.1395	158770.64	290542.887	137709.1235	35715.6975	47054.6115	53894.648	288653.2385	487707.87299999996	415873.0935	232891.6265	150433.3595	143709.053	-	-	-	0.955943	0.00369769	insig	1.36383	0.0185186	6.37745	2.67298	up	1.20991	0.0254769	8.72377	3.12495	up	1.1589	0.0575295	2.03099	1.02218
mws1077	Scopolin	东莨菪内酯-7-O-葡萄糖苷 (东莨菪苷)	Lignans and Coumarins	木脂素和香豆素	Coumarins	香豆素	C16H18O9	355.1	193.05	354.0951	[M+H]+	1	531-44-2	C01527	172227.022	502833.25200000004	204691.4495	937810.0340000001	6203877.316000001	884603.906	277610.9635	1243744.8229999999	521470.31700000004	2795501.055	14388268.87	12188898.03	1038040.9079999999	2881617.361	1818274.417	ko00999,ko01110	C01527	MetMap129	0.527719	0.0681353	insig	0.793374	0.31293	2.32205	1.2154	insig	1.09351	0.12353	14.3784	3.84584	up	0.979612	0.173109	3.65956	1.87167
pme2266	Biotin	D-生物素	Others	其它类	Vitamin	维生素	C10H16N2O3S	245.1	227.08	244.0882	[M+H]+	3	58-85-5	C00120	1071136.982	1175949.96	974666.2535	154914.03459999998	154914.03459999998	154914.03459999998	1114610.133	774570.173	1559563.61	1807178.351	1489723.915	1620508.499	873168.3879999999	967979.8965	818927.7665	ko00780,ko01100,ko01240,ko02010	C00120	-	1.18266	0.000861202	sig	0.102664	0.774482	1.07046	0.098225	insig	0.840019	0.152218	1.42586	0.511828	insig	1.44491	0.00382954	10.5809	3.4034
pmb0168	PC(16:1/14:1)	磷脂酰胆碱(16:1/14:1)	Lipids	脂质	PC	磷脂酰胆碱	C38H70NO8P	700.49	184.07	699.4839	[M+H]+	3	-	-	420165.614	318753.99100000004	233756.0805	510948.2765	1370456.343	1195851.478	654699.208	868614.719	753451.781	1137220.639	606456.622	663805.866	269553.749	568984.446	465843.386	-	-	-	0.428515	0.574284	insig	1.26385	0.00640369	2.34072	1.22696	up	0.0640076	0.826209	1.05741	0.0805398	insig	0.382044	0.519677	0.782347	-0.354119
MWSslk066	3-Hydroxy-4-methoxybenzoic acid; Isovanillic Acid	3-羟基-4-甲氧基苯甲酸; 异香草酸	Phenolic acids	酚酸类	Phenolic acids	酚酸类	C8H8O4	169.05	65.04	168.0423	[M+H]+	3	645-08-9	-	316100.4625	132935.9745	171903.147	57219.420999999995	39238.3705	94148.19099999999	231974.105	209986.3105	256502.076	7847.674099999998	7847.674099999998	7847.674099999998	156082.2035	183265.42899999997	146882.506	-	CM020392	MetMap157	0.604628	3.029e-05	insig	0.452104	0.692106	1.12485	0.16973	insig	1.22915	0.0035471	0.0337069	-4.89081	down	1.40325	0.0748965	0.123517	-3.01722
WapTKC023605	Inamoside	Inamoside	Terpenoids	萜类	Sesquiterpenoids	倍半萜	C19H30O8	387.2	137.1	386.19406789999994	[M+H]+	3	131669-97-1	-	8492037.904	7423120.64	6553207.447000001	4617985.737	5087842.834	3658790.435	7318545.631	6755731.047	6233632.723999999	6828269.02	5996973.806	6509100.118	7667899.927999999	7126012.695	8432025.525	-	-	-	1.2697	0.00537931	sig	0.666119	0.340576	0.903845	-0.145853	insig	0.461395	0.461163	0.95206	-0.070876	insig	1.26367	0.0232348	1.44668	0.532747
Sayp006925	Neocaesalpin I	Neocaesalpin I	Terpenoids	萜类	Ditepenoids	二萜	C20H26O4	331.19	285.19	330.1831	[M+H]+	3	-	-	126242.5425	173282.75699999998	149486.00199999998	158751.6495	229826.293	237329.497	150142.2585	106557.2295	50423.5515	248864.9865	316634.0785	259033.4235	211861.6405	241915.22	144109.5445	-	-	-	0.933436	0.00812735	insig	0.787425	0.239539	0.683998	-0.547935	insig	1.04781	0.0105694	2.6847	1.42476	up	1.00296	0.115235	1.31734	0.397627
Zmmp003258	Glu-Pro-Leu	谷氨酰-脯氨酰-亮氨酸	Amino acids and derivatives	氨基酸及其衍生物	Amino acids and derivatives	氨基酸及其衍生物	C16H27N3O6	358.2	116.07	357.19	[M+H]+	3	-	-	115667.15800000001	170219.003	85162.9695	397620.28	309839.7165	201505.141	193683.06600000002	114091.055	185287.7135	265031.002	497290.9555	302893.32	403371.584	290505.4495	432376.0635	-	-	-	0.898167	0.111751	insig	0.679871	0.315187	1.32883	0.410158	insig	1.02003	0.10506	2.16041	1.1113	up	0.399335	0.601641	1.1719	0.228848
MWSmce040	Isovanillin	异香草醛	Others	其它类	Aldehyde compounds	醛类化合物	C8H8O3	153.05	65.04	152.0473	[M+H]+	3	621-59-0	-	344483.776	318847.226	189901.0985	228122.242	265069.5595	311765.769	888017.0345	601377.7595	654985.5210000001	589527.775	511346.18299999996	498372.6865	416020.126	282404.578	454821.9845	-	-	-	1.42154	0.00361306	sig	1.24522	0.0218638	2.51324	1.32955	up	0.906039	0.166028	0.745785	-0.423168	insig	1.38565	0.00230525	1.98675	0.990408
Zbzp007301	2-Methoxy-6-undecyl-1,4-benzoquinone	2-甲氧基-6-十一烷基-1,4-苯醌	Quinones	醌类	Quinones	醌类	C18H28O3	293.21	55.05	292.2038	[M+H]+	1	-	-	77969.372	57995.600999999995	39853.643	214413.7485	167211.685	210833.245	60758.460999999996	52240.4145	56771.5035	350628.5295	313267.175	219298.5905	143711.534	199196.331	184330.5005	-	-	-	1.1057	0.00132142	sig	0.00217017	0.873267	0.9656	-0.0505031	insig	1.21016	0.0255549	5.20229	2.37915	up	1.10831	0.11765	1.49073	0.576016
pmp000120	Diosmetin-6-C-glucoside	香叶木素-6-C-葡萄糖苷	Flavonoids	黄酮	Flavones	黄酮	C22H22O11	463.12	427.1	462.1162	[M+H]+	3	15822-82-9	-	262583.5135	288835.8635	411634.6945	138301.4735	125095.1485	161602.5345	91685.519	146605.4805	160314.591	295273.2395	319965.755	124770.2595	256309.945	228559.9215	166943.881	-	CM00978	MetMap121	0.148022	0.139498	insig	1.23284	0.0378677	0.413897	-1.27265	down	0.777054	0.197258	1.85649	0.892581	insig	0.887109	0.226744	1.7412	0.800083
MWSslk234	Aristolone	马兜铃酮	Terpenoids	萜类	Sesquiterpenoids	倍半萜	C15H22O	219.17	121.07	218.1671	[M+H]+	3	25274-27-5	-	1328230.057	2018599.9740000002	1243102.386	1076193.576	1081974.631	1062329.9440000001	819589.6875	1375594.0780000002	710627.8555	775206.6625	745733.923	755524.3045	1593911.616	1774994.79	1932964.177	-	-	-	0.421284	0.24235	insig	0.944667	0.156862	0.633084	-0.659532	insig	0.552984	0.4155	0.783418	-0.352146	insig	1.44274	2.34618e-05	0.706867	-0.500489
Qmdp112410	Vitetrifolin H	Vitetrifolin H	Terpenoids	萜类	Ditepenoids	二萜	C21H36O3	337.27	263.24	336.2664	[M+H]+	3	-	-	132392.3975	172139.3035	253056.181	792980.21	875205.6285	567167.0115	556518.8075	743116.1070000001	717294.0179999999	540689.2695	422064.844	400712.3005	494606.4865	518476.1735	438985.464	-	-	-	0.211213	0.0531809	insig	1.31012	0.0041229	3.61724	1.85489	up	1.02552	0.0445025	0.676011	-0.564881	insig	1.20697	0.068942	0.609956	-0.713223
pmb1562	1-Stearidonoyl-Glycerol	单酰甘油酯(18:4)	Lipids	脂质	Glycerol ester	甘油酯	C21H34O4	351.25	147.12	350.2457	[M+H]+	1	-	-	304044.7732	304044.7732	304044.7732	1930820.54	1878523.455	1611109.471	2469087.251	1520223.866	1832882.7119999998	1783622.4340000001	1903953.355	1752097.355	5679143.444	5939319.818	6925923.012	-	-	-	0.26392	0.831412	insig	1.35944	0.0278832	6.38304	2.67424	up	0.204683	0.694383	0.9343	-0.0980429	insig	0.0705244	0.957141	1.00355	0.00510642
Lsjp211206	beta-Ionone	β-紫罗兰酮	Terpenoids	萜类	Monoterpenoids	倍萜	C13H20O	193.16	133.1	192.1514	[M+H]+	1	79-77-6	C12287	1575685.743	1748633.733	1246280.918	1676334.261	1358873.5019999999	1358605.404	1842254.451	1749294.6509999998	1716322.09	3852212.622	3025029.7539999997	3445791.34	2207364.094	2304304.058	2221349.125	-	C12287	-	0.326247	0.000194624	insig	0.844727	0.233121	1.16131	0.21575	insig	1.20092	0.0178184	1.94485	0.959662	insig	1.40892	0.00638187	2.34945	1.23232
PDP002227	11-Hydroxyjasmonic acid	11-羟基茉莉酸	Terpenoids	萜类	Sesquiterpenoids	倍半萜	C12H18O4	227.13	149.1	226.1205091	[M+H]+	2	140447-14-9	-	644544.4765	490604.68200000003	607403.757	265082.404	246463.6005	578336.788	817228.5015	879457.5405	1007401.5090000001	790915.91	532561.8605	565246.245	461914.229	516101.5955	534510.2815	-	-	-	1.29122	0.0117795	sig	1.24704	0.0125263	1.5518	0.633939	insig	0.98749	0.0583376	0.69847	-0.51773	insig	1.03592	0.124864	1.73296	0.793239
MWSslk013	Tectoridin*	鸢尾苷*	Flavonoids	黄酮	Isoflavones	异黄酮	C22H22O11	463.12	301.09	462.1162	[M+H]+	3	611-40-5	C10533	1069400.6909999999	1182666.759	1724865.782	361933.658	669874.7145	603498.7655	70195.175	978264.8465	886648.684	1124936.178	1020397.3690000001	718277.427	1410647.5	853822.1395	1157970.624	-	C10533	-	0.215386	0.344745	insig	0.774954	0.133904	0.486583	-1.03924	insig	0.548109	0.403546	1.47982	0.565421	insig	1.12501	0.0600911	1.75112	0.808274
PD0836041	Hydroxy-o-tolyl-acetic acid	羟基邻甲苯乙酸	Organic acids	有机酸	Organic acids	有机酸	C9H10O3	167.07	91.05	166.0629942	[M+H]+	2	85589-35-1	-	664215.814	692278.1165	473931.31200000003	449050.235	477224.7865	530466.2085	454662.3025	465954.089	592278.536	296586.7205	471960.1045	289986.26	480944.2705	582331.8725	585092.3245	-	-	-	0.081317	0.104377	insig	0.728632	0.275061	0.826526	-0.274867	insig	0.888962	0.116542	0.699674	-0.515245	insig	1.03788	0.143378	0.726645	-0.460678
pmp001230	Senkyunolide M	洋川芎内酯 M	Others	其它类	Lactones	内酯类化合物	C16H22O4	279.16	121.03	278.1518	[M+H]+	3	146986-60-9	-	1357215.126	1442639.9630000002	3458110.361	1728424.5359999998	2073515.917	1313684.884	1946558.918	4296024.646000001	1885653.061	607717.126	1335837.344	686584.255	883128.3385	1063449.489	488783.356	-	-	-	0.449895	0.100333	insig	0.450013	0.585003	1.29886	0.377249	insig	1.02974	0.138345	0.32358	-1.6278	down	1.1382	0.060131	0.514138	-0.959772
Hmhp009670	Dihydrobungeanool	双氢花椒素	Alkaloids	生物碱	Alkaloids	生物碱	C18H31NO2	294.24	95.08	293.2355	[M+H]+	2	-	-	262113.0285	553460.287	330415.5785	119193.8395	170515.97699999998	142357.133	12936.6033	12936.6033	12936.6033	88577.146	64683.0165	111505.105	233042.9725	243929.271	294034.438	-	-	-	1.44062	0.00061782	sig	1.36357	0.0523918	0.0338658	-4.88403	down	1.21315	0.0307321	6.82212	2.77022	up	1.15877	0.0503909	0.612788	-0.706541
Walp012598	1-Palmitoleoyl-Glycerol	1-棕榈油酰-甘油	Lipids	脂质	Glycerol ester	甘油酯	C19H36O4	329.27	237.22	328.2614	[M+H]+	3	-	-	36283.681000000004	56081.935	45492.5175	50720.544	79814.504	84860.0645	70510.724	66949.6495	75545.656	127910.5915	130847.3215	100062.0465	133603.702	83435.158	101937.19300000001	-	-	-	0.021289	0.0103195	insig	1.1894	0.0329416	1.54511	0.62771	insig	1.1574	0.0319159	1.68455	0.752366	insig	1.18929	0.0301207	1.66587	0.736275
Hmhp005160	Rehderianin I*	甘肃黄芩素 I*	Flavonoids	黄酮	Flavones	黄酮	C17H14O7	331.07	316.05	330.074	[M+H]+	2	90965-30-3	-	1122911.88	1016909.693	943222.832	932692.835	710147.635	588919.915	1025626.818	799721.53	1016826.7640000001	1222538.061	1386343.315	1186613.0790000001	1009709.997	1252326.693	1147938.034	-	-	-	0.614194	0.0105267	insig	0.556883	0.42999	0.921873	-0.11736	insig	1.0342	0.0312317	1.33542	0.417292	insig	1.28395	0.0174719	1.70067	0.766106
Wcdp001713	Daphnetin-8-Glucoside	瑞香素-8-葡萄糖苷	Lignans and Coumarins	木脂素和香豆素	Coumarins	香豆素	C15H16O9	341.08	179.04	340.0794	[M+H]+	3	20853-56-9	-	12796.4572	12796.4572	12796.4572	97257.591	161506.1695	63982.28599999999	93421.3925	159873.197	149227.2745	191733.6545	148367.6335	154064.624	176515.83399999997	97841.4235	155463.548	-	CM01441	MetMap133	0.523049	0.25736	insig	1.36124	0.027634	10.4852	3.39029	up	0.63573	0.293264	1.22767	0.295928	insig	0.95486	0.173651	1.53113	0.614596
mws1375	Nicotianamine	烟胺	Alkaloids	生物碱	Alkaloids	生物碱	C12H21N3O6	304.15	185.09	303.143	[M+H]+	3	34441-14-0	C05324	35141.4353	35141.4353	35141.4353	4096902.633	5809762.869	3615581.606	187862.685	196005.427	175707.1765	6389337.045	6123605.708	7032353.146000001	999442.3715	1261790.471	1041080.292	ko00270,ko00999,ko01100,ko01110	C05324	-	1.24479	0.00010402	sig	1.37442	0.0015143	5.30784	2.40812	up	1.22934	0.00180427	34.9288	5.12635	up	1.14982	0.0788873	1.44542	0.531487
pmc0066	2'-Deoxyinosine 5'-phosphate	2'-脱氧肌苷-5'-单磷酸	Nucleotides and derivatives	核苷酸及其衍生物	Nucleotides and derivatives	核苷酸及其衍生物	C10H13N4O7P	333.06	137.05	332.0522	[M+H]+	3	3393-18-8	C06196	352530.4475	463245.4645	470690.709	72856.576	34491.0595	61911.8175	195203.157	112656.648	145704.326	38834.6065	36561.1365	17410.9705	72614.0545	141767.3075	109063.8765	ko00230,ko01232	C06196	-	0.853927	0.00392135	insig	1.29921	0.00612518	0.352566	-1.50404	down	1.15203	0.0299009	0.204617	-2.28901	down	0.961458	0.143421	0.54831	-0.866935
Hmjp006104	N-Cis-Feruloyl-3'-O-methyldopamine*	N-顺式阿魏酰基-3'-O-甲基多巴胺*	Alkaloids	生物碱	Phenolamine	酚胺	C19H21NO5	344.15	177.05	343.142	[M+H]+	2	-	-	20567.6705	7756.849	17974.4465	388456.25200000004	341101.398	398531.8845	14074.325	34579.551	20461.387	669129.1695	679721.8815	698132.0355	306420.936	333044.8685	308777.7515	-	-	-	1.17901	5.75834e-08	sig	0.631319	0.360264	1.4928	0.578024	insig	1.21609	1.20553e-06	29.6169	4.88835	up	1.42674	0.000727804	1.81456	0.859618
Lajp006633	5,8-dihydroxy-6,7,3',4'-tetramethoxyflavone-8-O-β-D-glucoside*	5,8,-二羟基-6,7,3',4'-四甲氧基黄酮-8-氧-β-D-葡萄糖苷*	Flavonoids	黄酮	Flavones	黄酮	C25H28O13	537.1594	375.1084	536.153	[M+H]+	3	-	-	16638.7212	16638.7212	16638.7212	217892.6005	186477.1795	83193.606	127086.84199999999	137662.1365	131820.4605	264572.4885	241092.783	260157.725	193161.607	284914.298	142669.284	-	CM01108	MetMap120	0.197795	0.0255471	insig	1.37512	0.000699819	7.94471	2.98999	up	1.22227	0.0009881	1.93112	0.949437	insig	0.957534	0.146403	1.57071	0.651421
Hmpp002612	Luteolin-7-O-gentiobioside	木犀草素-7-O-龙胆双糖苷	Flavonoids	黄酮	Flavones	黄酮	C27H30O16	611.16	287.05	610.1534	[M+H]+	3	-	-	555637.884	2175503.503	1072984.047	2302309.3419999997	1135163.705	955535.0845	2713497.728	6096546.222	1819182.626	111127.5768	111127.5768	111127.5768	2325714.242	1355625.8530000001	1524366.3090000001	-	CM00180	MetMap105	0.357362	0.0572994	insig	0.965375	0.216183	2.79413	1.4824	insig	1.20283	0.118903	0.0313647	-4.99471	down	1.41453	0.0850956	0.0758894	-3.71996
Zbsp004299	Orientin-6''-O-(6'''-p-coumaroyl)-glucopyranoside	荭草素-6''-O-(6'''-对香豆酰)-葡萄糖苷	Flavonoids	黄酮	Flavones	黄酮	C36H36O18	757.195	329.0641	756.1902	[M+H]+	3	-	-	41007.235	124565.155	47079.622	54331.545999999995	89391.6485	25703.4775	40793.1155	63391.827000000005	29520.267999999996	68492.586	132318.7435	100890.336	109251.11	82628.75099999999	37396.1225	-	CM00207	MetMap105	0.192813	0.105124	insig	0.577366	0.437516	0.628751	-0.669439	insig	1.0041	0.07345	2.25647	1.17407	up	0.910547	0.165808	1.78072	0.832462
Wagp010987	Gossypetin 3,7,8,3',4'-pentamethyl ether*	棉黄素 3,7,8,3',4'-五甲醚*	Flavonoids	黄酮	Flavonols	黄酮醇	C20H20O8	389.12	359.08	388.1158	[M+H]+	2	-	-	52182.6375	55948.639	65211.3175	86018.87199999999	72629.9875	47663.8495	29647.701	11779.458999999999	23685.819	334232.03	328932.3825	303828.19899999996	56609.6895	39184.08	38099.388	-	-	-	0.642944	7.69585e-07	insig	1.207	0.00666441	0.375632	-1.41261	down	1.20556	7.1137e-05	14.851	3.89249	up	1.41075	8.14256e-05	4.68702	2.22867
Lcsp001156	Pro-Ile-Gln	脯氨酰-异亮氨酰-谷氨酰胺	Amino acids and derivatives	氨基酸及其衍生物	Amino acids and derivatives	氨基酸及其衍生物	C16H28N4O5	357.21	183.15	356.20599999999996	[M+H]+	2	-	-	84303.72300000001	80440.0505	76308.787	327169.16	300270.012	255664.0015	131378.383	125585.0175	67663.5615	184827.8685	336528.104	144747.5885	248732.236	270089.8	150091.716	-	-	-	1.28417	0.034642	sig	0.700831	0.303784	1.34671	0.429435	insig	0.892662	0.181999	2.0519	1.03696	insig	0.790965	0.342551	0.754276	-0.406836
Lcsp001308	Asn-Ile-Asp	L-天冬酰胺-L-异亮氨酰-L-天冬氨酸	Amino acids and derivatives	氨基酸及其衍生物	Amino acids and derivatives	氨基酸及其衍生物	C14H24N4O7	361.17	200.14	360.1645	[M+H]+	3	-	-	12399.6265	12399.6265	12399.6265	440070.9065	529523.2125	543636.9615	61998.1325	77038.635	91103.5645	592930.3570000001	596670.2005	618785.1645	352667.073	392036.26200000005	288631.1795	-	-	-	1.25862	3.34088e-06	sig	1.36531	0.0166483	6.18675	2.62918	up	1.22278	1.46416e-06	7.85775	2.97412	up	1.16112	0.0858485	1.19505	0.25707
Lmhp007840	LysoPC 19:2	溶血磷脂酰胆碱 19:2	Lipids	脂质	LPC	溶血磷脂酰胆碱	C27H52NO7P	534.36	184.07	533.3481	[M+H]+	2	-	-	1142734.919	943332.927	1399373.122	526815.2	570964.236	543354.2415	909858.5955	864590.698	956198.6605	529799.861	675884.925	643053.84	811570.569	779816.473	712644.4855	-	-	-	1.39833	0.000351445	sig	0.967108	0.193059	0.783444	-0.352098	insig	1.14023	0.00844706	0.677033	-0.562702	insig	0.855314	0.254505	1.1265	0.171849
pme3388	Homoarginine	高精氨酸	Amino acids and derivatives	氨基酸及其衍生物	Amino acids and derivatives	氨基酸及其衍生物	C7H16N4O2	189.13	144.1	188.1273	[M+H]+	1	156-86-5	C01924	1575124.792	795134.5815	1631511.52	3771204.07	4727933.6219999995	4340325.958000001	2356616.273	2293424.31	2366312.242	2751755.5289999996	5885170.496	5258204.297	5205468.6219999995	5144875.272	4655769.0	-	C01924	-	1.07458	0.0614593	insig	1.09153	0.0641694	1.75331	0.810083	insig	0.983642	0.138803	1.98039	0.985786	insig	0.0930639	0.753442	1.08222	0.113994
pmb0786	D-Glucosamine	D-氨基葡萄糖	Others	其它类	Saccharides	糖类	C6H13NO5	180.09	163.06	179.0794	[M+H]+	3	3416-24-8	C00329	73653.812	82663.061	62899.126	172094.6395	94447.46800000001	79264.854	43177.4785	55769.828	42168.6515	53893.6255	53259.556	32702.662	41823.403	49495.4565	87425.0505	ko00520,ko01100,ko01250	C00329	-	1.12085	0.0482753	sig	1.20999	0.0250506	0.64373	-0.635472	insig	0.0856556	0.962136	0.99107	-0.0129406	insig	1.20868	0.132747	0.404433	-1.30603
Lazn004110	Trans-3,4-Divanillyltetrahydrofuran*	Trans-3,4-Divanillyltetrahydrofuran*	Lignans and Coumarins	木脂素和香豆素	Lignans	木脂素	C20H24O5	345.17	137.06	344.1624	[M+H]+	1	-	-	597630.311	695502.4025	569339.7025	618874.292	569089.815	638687.5455	444987.8835	268912.846	389239.725	550387.284	548509.8095	495784.223	409320.107	622524.959	533486.5715	-	-	-	1.28627	0.00635855	sig	1.17956	0.0202062	0.592299	-0.755603	insig	0.963286	0.0746831	1.44558	0.531652	insig	1.17505	0.0487107	0.873008	-0.195933
Lazp005033	Divanillyltetrahydrofuran*	二香草酰基四氢呋喃*	Lignans and Coumarins	木脂素和香豆素	Lignans	木脂素	C20H24O5	345.1692	137.0592	344.1618	[M+H]+	1	-	-	597630.311	695502.4025	569339.7025	618874.292	569089.815	638687.5455	444987.8835	268912.846	389239.725	550387.284	548509.8095	495784.223	409320.107	622524.959	533486.5715	-	-	-	1.28627	0.00635855	sig	1.17956	0.0202062	0.592299	-0.755603	insig	0.963286	0.0746831	1.44558	0.531652	insig	1.17505	0.0487107	0.873008	-0.195933
Zbqp003444	4-amino-5-oxo-5-(pentylamino)pentanoic acid	4-氨基-5-氧代-5-(戊氨基)戊酸	Amino acids and derivatives	氨基酸及其衍生物	Amino acids and derivatives	氨基酸及其衍生物	C10H20N2O3	217.16	84.04	216.1474	[M+H]+	3	-	-	155778.553	152725.02599999998	210147.158	296541.86	211686.30800000002	267477.8535	30186.4032	30186.4032	30186.4032	275790.337	278265.458	150932.016	211255.5215	239925.2555	216270.9475	-	-	-	1.34992	0.00226971	sig	1.36609	0.0166605	0.174605	-2.51783	down	1.20581	0.0396411	7.78483	2.96067	up	0.379837	0.660122	0.908834	-0.137912
mws0045	Quercitrin	槲皮素-3-O-鼠李糖苷(槲皮苷)	Flavonoids	黄酮	Flavonols	黄酮醇	C21H20O11	449.11	303.05	448.1006	[M+H]+	3	522-12-3	C01750	315621.1025	174804.3465	151452.916	333349.7195	190003.3965	106514.524	501278.1355	328576.13399999996	246824.2805	170813.72	167140.6735	180895.522	183420.3285	221299.3525	164657.75699999998	ko00944	C01750	MetMap116	0.858356	0.131616	insig	0.900601	0.195129	1.67739	0.746216	insig	1.05376	0.130965	0.481899	-1.0532	down	0.194952	0.632814	0.823744	-0.279731
MWSHY0021	Apigenin 7,4'-dimethyl ether	芹菜素-7,4'-二甲醚	Flavonoids	黄酮	Flavones	黄酮	C17H14O5	299.09	256.07	298.0841	[M+H]+	3	5128-44-9	C10019	15342.7805	22319.0555	7930.5005	26119.2665	37484.193	25742.7515	25975.8025	6296.598000000001	21499.1195	84209.17800000001	52092.556	70389.08099999999	29821.9375	37146.2945	52823.667	-	C10019	MetMap120	0.562752	0.00419604	insig	0.111559	0.728516	1.1794	0.238051	insig	1.04325	0.0144337	3.84387	1.94256	up	1.32079	0.0372272	2.31337	1.21
MWSHY0162	Quercetin 3-O-beta-D-glucosyl-(1->2)-beta-D-glucoside	槲皮素-3-O-槐糖苷(白麻苷)	Flavonoids	黄酮	Flavonols	黄酮醇	C27H30O17	627.16	303.06	626.1483	[M+H]+	1	18609-17-1	C12667	1100391.456	781315.7729999999	2627382.306	819860.6240000001	401255.2275	305966.0015	990342.835	1931564.021	2788709.9669999997	1564799.814	1417667.696	1626725.9409999999	1747341.679	1125385.442	814487.328	ko00944,ko01110	C12667	-	1.21728	0.0480519	sig	0.399101	0.631018	1.26647	0.34081	insig	0.255866	0.553634	0.807127	-0.309132	insig	1.29426	0.013406	3.0183	1.59374
Lmgp004305	5,7,4'-Trihydroxy-6,8-dimethoxyisoflavone-7-O-galactoside-glucose-rhamnose	5,7,4'-三羟基-6,8-二甲氧基异黄酮-7-O-半乳糖苷-葡萄糖-鼠李糖	Flavonoids	黄酮	Isoflavones	异黄酮	C35H44O21	801.25	493.13	800.2375	[M+H]+	2	-	-	489978.4445	430662.6635	1267395.248	451527.3215	762004.2015	507261.43799999997	184746.329	306265.641	245770.098	309117.32	215781.1205	195272.7875	330196.576	685643.218	575368.5775	-	-	-	1.15768	0.0140211	sig	1.10064	0.21298	0.336732	-1.57033	down	0.0660166	0.916456	0.977455	-0.032898	insig	1.29894	0.0593642	0.418511	-1.25666
Zmmp002373	Glu-Thr-Leu	谷氨酰-苏氨酰-亮氨酸	Amino acids and derivatives	氨基酸及其衍生物	Amino acids and derivatives	氨基酸及其衍生物	C15H27N3O7	362.19	86.1	361.1849	[M+H]+	3	-	-	234417.94	248638.5925	218060.75	1178399.903	1734495.6030000001	1314464.93	189294.5585	120378.05699999999	153928.965	1495600.6030000001	1480232.85	1347157.8280000002	785897.212	851299.378	1093516.898	-	-	-	1.3099	0.000155982	sig	1.16082	0.0410932	0.661233	-0.59677	insig	1.22111	0.000285254	9.3248	3.22107	up	0.209919	0.869362	1.02262	0.0322728
Lmsp003252	Isorhamnetin-3-O-sophoroside*	异鼠李素-3-O-槐糖苷*	Flavonoids	黄酮	Flavonols	黄酮醇	C28H32O17	641.17	317.07	640.1639	[M+H]+	1	-	-	279805.555	140403.955	283920.5765	259439.267	332871.5	293703.2075	208576.871	196545.41600000003	110139.6365	422504.1105	369105.2805	348491.2395	320980.7615	172086.866	377394.78	-	CM00847	MetMap109	0.927875	0.00320598	insig	0.604404	0.336183	0.731771	-0.450536	insig	1.09539	0.00725136	2.21266	1.14578	up	1.17358	0.0505288	1.28677	0.36376
Cmhp002692	Madreselvin A*	madreselvin A*	Flavonoids	黄酮	Flavonols	黄酮醇	C28H32O17	641.17	317.06	640.1639	[M+H]+	1	188682-83-9	-	279805.555	140403.955	283920.5765	259439.267	332871.5	293703.2075	208576.871	196545.41600000003	110139.6365	422504.1105	369105.2805	348491.2395	320980.7615	172086.866	377394.78	-	-	-	0.927875	0.00320598	insig	0.604404	0.336183	0.731771	-0.450536	insig	1.09539	0.00725136	2.21266	1.14578	up	1.17358	0.0505288	1.28677	0.36376
Zmmp002333	L-Homonorleucine	L-高正亮氨酸	Amino acids and derivatives	氨基酸及其衍生物	Amino acids and derivatives	氨基酸及其衍生物	C7H15NO2	146.12	83.09	145.1103	[M+H]+	3	44902-02-5	-	18822.373	12214.1865	7456.9795	76915.2395	103014.6145	81197.4175	41627.101	44085.1535	47298.0195	148372.31699999998	137633.208	143697.7915	71600.939	67720.6905	74603.0295	-	-	-	0.857367	2.86557e-05	insig	1.27233	0.00364271	3.45539	1.78885	up	1.22664	9.05438e-05	3.2306	1.6918	up	1.35904	0.0116055	1.64557	0.718588
Yamp004238	Pyramidaglain A	Pyramidaglain A	Alkaloids	生物碱	Alkaloids	生物碱	C40H42N2O9	695.29	373.14	694.289	[M+H]+	3	-	-	97091.74	114887.207	97388.784	233731.12300000002	200734.1725	275092.689	121382.744	121179.2015	153438.925	108232.311	284312.7785	334174.723	127624.839	191367.1645	133620.6845	-	-	-	0.925866	0.193048	insig	1.08099	0.0963213	1.28003	0.356181	insig	0.70579	0.247235	1.83515	0.875896	insig	0.15159	0.942702	1.02419	0.0344787
MWSmce039	Isonicotinic acid	异烟酸	Others	其它类	Vitamin	维生素	C6H5NO2	124.04	80.05	123.03200000000001	[M+H]+	3	55-22-1	C07446	240132.6575	235162.7065	421633.9715	331140.8655	719308.921	710843.973	302127.609	199965.546	286370.2745	1100857.715	709140.291	835936.3790000001	564760.0179999999	589926.0055	616872.0435	-	C07446	-	0.849595	0.0142664	insig	0.310195	0.636895	0.87907	-0.18595	insig	1.17763	0.0261395	3.35581	1.74666	up	0.893378	0.163008	1.50227	0.587142
MWS3020	N-Acetylcadaverine	N-乙酰尸胺	Alkaloids	生物碱	Alkaloids	生物碱	C7H16N2O	145.13	86.1	144.1263	[M+H]+	3	32343-73-0	-	1610120.3869999999	1043796.7679999999	500240.0705	342725.0975	169090.6945	427695.31	969239.7579999999	2016498.0219999999	1544131.0880000002	268195.735	465427.6995	749958.583	968477.1385	1158507.395	931792.2015	-	-	-	1.29627	0.0105813	sig	0.644784	0.35717	1.43616	0.522215	insig	1.03945	0.0604254	0.327511	-1.61038	down	0.688026	0.335195	1.5791	0.659103
Zbkp003025	Senecivernine	春千里光碱	Alkaloids	生物碱	Pyrrole alkaloids	吡咯类生物碱	C18H25NO5	336.18	120.08	335.1733	[M+H]+	2	72755-25-0	C10393	1039531.776	931401.7245	934015.4475	1878435.435	1666662.981	2023507.4340000001	1007412.697	1191800.6840000001	934689.933	1799444.977	1780397.929	1584717.833	1478693.26	1460658.95	1374879.374	-	C10393	-	1.35403	0.00103656	sig	0.561275	0.436196	1.07882	0.109448	insig	1.16849	0.00286817	1.64796	0.720685	insig	0.675391	0.347942	0.927442	-0.108671
pme2617	L-Methionine S-oxide	蛋氨酸亚砜	Amino acids and derivatives	氨基酸及其衍生物	Amino acids and derivatives	氨基酸及其衍生物	C5H11NO3S	166.05	102.06	165.046	[M+H]+	3	3226-65-1	C02989	209202.349	108271.5485	117623.148	3526301.425	3677633.328	3550997.3189999997	613730.8345	678699.806	295840.5265	2254943.865	2186299.494	1540731.532	1144960.283	1740839.541	1614983.503	ko00270,ko01100	C02989	-	1.44794	2.25927e-05	sig	1.2191	0.0740781	3.65038	1.86805	up	1.13365	0.0105712	3.76634	1.91316	up	1.33756	0.0166285	0.556208	-0.846305
Lhmp110108	1-((Pentanoyl)phloroglucinyl]-β-D-glucopyranoside	1-[(戊酰基)间苯三酚基]-β-D-吡喃葡萄糖苷	Others	其它类	Others	其它	C17H24O9	373.15	161.06	372.142	[M+H]+	3	-	-	59474.649000000005	82129.345	145613.7125	86043.4585	125656.145	104389.75099999999	139293.4275	158894.289	89488.531	159579.0235	187163.193	172161.9495	93980.9415	112576.969	174798.5865	-	-	-	0.427181	0.0413457	insig	0.654213	0.370618	1.34976	0.432708	insig	0.814772	0.157337	1.3385	0.420616	insig	1.31005	0.0110773	1.64164	0.715136
PD0558547	Quercetin 3-O-(6'-malonyl-glucoside) 7-O-glucoside	槲皮素-3-O-(6''-O-丙二酰)葡萄糖苷-7-O-葡萄糖苷	Flavonoids	黄酮	Flavonols	黄酮醇	C30H32O20	713.16	303.05	712.1486934	[M+H]+	1	-	-	551892.7745	118638.476	342000.1545	279231.325	366786.9145	149937.7545	58857.4745	145567.3745	143435.417	62457.227999999996	46830.074	65729.3035	159880.3795	116681.526	132184.479	-	-	-	0.753728	0.0261436	insig	0.913739	0.214433	0.343555	-1.54139	insig	0.8579	0.176798	0.503123	-0.991016	insig	1.34805	0.0802178	0.219882	-2.1852
YC512113	Cotinine-glucoside	可替宁-葡萄糖苷	Alkaloids	生物碱	Pyridine alkaloids	吡啶类生物碱	C16H22N2O6	339.16	177.1	338.1478	[M+H]+	3	-	-	170532.55899999998	233453.348	159598.798	106223.57	139846.8595	76881.018	42550.600999999995	36063.397000000004	20051.268	101746.8235	107475.9675	111754.12	78383.337	51791.670999999995	53979.345	-	-	-	1.22184	0.00510036	sig	1.32167	0.0154233	0.175067	-2.51402	down	1.15152	0.00302439	3.25319	1.70186	up	0.0924189	0.974602	0.993886	-0.00884776
Wcdp003364	1-Methyl-1,2,3,4-tetrahydro-β-carboline-3-carboxylic acid	1-甲基-1,2,3,4-四氢-β-咔啉-3-羧酸	Alkaloids	生物碱	Alkaloids	生物碱	C13H14N2O2	231.1129	158.09799999999998	230.1055	[M+H]+	3	-	-	103378.2245	96656.57400000001	96718.5605	302535.71	483526.11799999996	180089.63100000002	73285.7665	75123.4975	18498.14	295643.2285	276783.8985	274069.2245	259095.3165	169766.068	221125.2995	-	-	-	1.20174	0.022723	sig	0.866181	0.143261	0.562445	-0.830216	insig	1.09285	0.00305602	5.07165	2.34246	up	0.135075	0.695589	0.876153	-0.190746
Zmmp004183	(3-carboxypropanoyl)-L-leucine	(3-羧基丙酰基)-L-亮氨酸	Amino acids and derivatives	氨基酸及其衍生物	Amino acids and derivatives	氨基酸及其衍生物	C10H17NO5	232.118	101.0227	231.1107	[M+H]+	3	-	-	11330.3465	38808.0235	43775.739	128970.8315	181915.6315	125814.34599999999	30354.526	29415.632999999998	21726.336	137452.1575	138258.532	113281.591	86749.665	107191.8195	70305.5215	-	-	-	1.35156	0.000716073	sig	0.0019461	0.725998	0.867777	-0.204604	insig	1.2145	0.00323202	4.77312	2.25493	up	0.520453	0.487969	0.890752	-0.166904
Zbqp003804	N-Octanoyl-nornicotine	N-辛酸酰基去甲烟碱	Alkaloids	生物碱	Pyridine alkaloids	吡啶类生物碱	C17H24N2O3	305.1856	149.1076	304.1787	[M+H]+	3	-	-	592022.468	456463.5735	673284.837	234723.021	288054.6645	276239.877	272944.816	200744.9415	235141.8725	132925.3105	210616.3065	81453.788	180974.448	283313.8935	162683.06	-	-	-	0.209875	0.0366537	insig	1.30729	0.0242033	0.411688	-1.28038	down	0.87006	0.111199	0.599572	-0.737996	insig	1.12586	0.0630043	0.531897	-0.91078
MW0149676	Gln-Glu-Asp	谷酰氨-谷氨酸-天门冬氨酸	Amino acids and derivatives	氨基酸及其衍生物	Amino acids and derivatives	氨基酸及其衍生物	C14H22N4O9	391.15	313.12	390.1386784	[M+H]+	3	-	-	649872.4945	992330.146	753746.9625	971118.9809999999	959441.1045	972581.8520000001	1204718.7240000002	1000626.288	1211755.598	1054711.197	1141041.131	1071864.106	1240712.081	1731775.7280000001	1386363.842	-	-	-	1.14472	0.0714256	insig	1.09625	0.057714	1.4262	0.512175	insig	0.361809	0.556726	0.956254	-0.0645341	insig	1.33703	0.041156	1.12554	0.170624
Zbqp002600	5-(((S)-6-amino-1-((4-carboxy-2-oxobutyl)amino)-1-oxohexan-2-yl)amino)-4-((2S)-2-amino-3-hydroxy-4-methylpentanamido)-5-oxopentanoic acid	5-(((S)-6-氨基-1-((4-羧基-2-氧代丁基)氨基)-1-氧代己-2-基)氨基)-4-((2S)-2-氨基-3-羟基-4-甲基戊酰胺基)-5-氧代戊酸	Amino acids and derivatives	氨基酸及其衍生物	Amino acids and derivatives	氨基酸及其衍生物	C22H39N5O9	518.2821	258.1427	517.2748	[M+H]+	3	-	-	31274.228	62188.3435	57782.9975	126360.162	164131.6455	170713.393	73148.0335	55480.486	55792.1795	95067.07199999999	82651.608	53897.6195	111872.325	41128.3475	117352.6915	-	-	-	1.3442	0.00235257	sig	0.607982	0.393473	1.21935	0.286108	insig	0.583804	0.332047	1.25591	0.328736	insig	1.26508	0.014689	0.502198	-0.993672
Lcsp001977	Thr-Glu-Ile	苏氨酰-谷氨酰-异亮氨酸	Amino acids and derivatives	氨基酸及其衍生物	Amino acids and derivatives	氨基酸及其衍生物	C15H27N3O7	362.19	231.1	361.1849	[M+H]+	3	-	-	54183.4965	44985.663	35569.983	66141.969	158018.321	225628.112	41040.177	89741.632	64650.2365	181984.24800000002	207146.3965	210981.8265	129652.6515	166988.7235	98758.3765	-	-	-	0.805648	0.0399997	insig	0.75372	0.2852	1.45045	0.536498	insig	1.14351	0.00242552	3.0707	1.61857	up	0.699634	0.391972	1.33421	0.415986
PD0605830	Leucyl-Isoleucine	亮氨酸-异亮氨酸	Amino acids and derivatives	氨基酸及其衍生物	Amino acids and derivatives	氨基酸及其衍生物	C12H24N2O3	245.19	86.1	244.1786926	[M+H]+	1	-	-	1259004.913	1254327.715	1450559.273	1840209.024	1589166.4130000002	1631661.032	1042640.66	1279740.614	1127528.064	2008231.65	1838463.9440000001	2099636.82	1551464.7	1501510.365	1769100.351	-	-	-	1.00706	0.000629369	sig	0.930302	0.145407	0.870334	-0.200359	insig	1.18999	0.00134107	1.72362	0.785442	insig	1.16214	0.0536435	1.17492	0.232567
Safp003456	6-(6-aminohexanoylamino)hexanoate*	6-(6-氨基己酰基氨基)己酸盐*	Amino acids and derivatives	氨基酸及其衍生物	Amino acids and derivatives	氨基酸及其衍生物	C12H24N2O3	245.19	86.1	244.1787	[M+H]+	1	-	-	1259004.913	1254327.715	1450559.273	1840209.024	1589166.4130000002	1631661.032	1042640.66	1279740.614	1127528.064	2008231.65	1838463.9440000001	2099636.82	1551464.7	1501510.365	1769100.351	-	-	-	1.00706	0.000629369	sig	0.930302	0.145407	0.870334	-0.200359	insig	1.18999	0.00134107	1.72362	0.785442	insig	1.16214	0.0536435	1.17492	0.232567
WaYp004929	3-O-(p-coumaroyl) 3-Hydroxy-3-methylglutaric acid	3-O-(对香豆酰基) 3-羟基-3-甲基戊二酸	Phenolic acids	酚酸类	Phenolic acids	酚酸类	C15H16O7	309.1	147.04	308.0896	[M+H]+	3	-	-	393986.7275	487911.269	242222.207	286205.7535	403658.4675	383813.6425	609321.223	676542.3145	560455.834	48444.4414	48444.4414	48444.4414	821366.8890000001	536983.7575	470889.6045	-	-	-	0.316218	2.56754e-05	insig	1.07374	0.0597211	1.64246	0.715856	insig	1.22876	0.00350381	0.0787152	-3.66721	down	1.43805	0.0134817	0.13536	-2.88512
Lmsp004137	Eriodictyol chalcone*	3,4,2',4',6'-五羟基查耳酮*	Flavonoids	黄酮	Chalcones	查耳酮	C15H12O6	289.07	163.04	288.0634	[M+H]+	2	73692-51-0	C15525	505871.476	885779.062	680359.8459999999	68590.4344	68590.4344	68590.4344	944680.109	959805.6305	754732.9185	426434.4095	347079.085	342952.172	867971.3595	680777.3709999999	621149.697	ko00941,ko01100,ko01110	C15525	-	1.50762	2.42119e-05	sig	0.824943	0.216363	1.2834	0.359971	insig	1.19537	0.0081425	0.419847	-1.25206	down	1.44161	0.00791336	5.42576	2.43983
Zmkp004743	Kushenin	苦参素	Phenolic acids	酚酸类	Phenolic acids	酚酸类	C16H14O5	287.0843	272.0584	286.0841	[M+H]+	3	-	-	3658.6421	3658.6421	3658.6421	63684.829000000005	66967.80099999999	73581.3665	28619.1125	22155.904	18293.2105	46924.162000000004	52819.87	39352.4595	50667.2205	55457.0795	43091.644	-	-	-	1.46559	0.000222221	sig	1.3616	0.023353	6.2927	2.65368	up	1.12661	0.0105101	2.0139	1.00999	up	1.29741	0.0132603	0.681064	-0.554137
Lcyp000678	Prudomenin*	乌梅苷*	Flavonoids	黄酮	Flavonols	黄酮醇	C23H24O12	493.13	331.08	492.1268	[M+H]+	2	-	-	8294123.096	8510848.312	6779935.027000001	1355987.0054	1355987.0054	1355987.0054	11702011.12	13692461.0	10165213.35	11169163.84	7389915.704	7914574.682	9325834.583999999	7750036.391	10076736.8	-	-	-	1.40972	0.000458899	sig	1.20576	0.0398705	1.50773	0.592379	insig	0.864593	0.126019	0.744485	-0.425685	insig	1.43314	0.0241458	6.50784	2.70218
Wcdp000839	5-Methyl-2-furaldehyde	5-甲基呋喃醛	Others	其它类	Others	其它	C6H6O2	111.0432	55.0541	110.0368	[M+H]+	3	620-02-0	C11115	1569700.8180000002	1371456.354	1504620.461	1399260.1709999999	1218900.8429999999	1331741.035	993117.7579999999	874312.2370000001	921404.194	1257116.8	1303432.7820000001	1111337.783	1349645.8669999999	1188936.926	1319319.298	-	C11115	-	1.36372	0.00350091	sig	1.33948	0.00286836	0.6273	-0.672774	insig	1.12431	0.0186191	1.31664	0.39686	insig	0.729015	0.302223	0.929615	-0.105295
[truncated: 1,050 more rows]
[truncated: 12 more columns]
