# Supplementary material for: Widely Targeted Metabolomics Reveals Metabolic Divergence in Abutilon theophrasti Populations Under Glufosinate Ammonium Treatment
Source: Plants (Basel). 2025 Jun 30;14(13):1994. doi: 10.3390/plants14131994 (PMC12251701; doi:10.3390/plants14131994)
Supplement: Supplementary file 1 [file plants-14-01994-s001.zip › Table S2——R-CK_vs_S-CK_info.xlsx]

## Sheet: Sheet1
Index	Compounds	Class I	Class II	Formula	Level	CAS	R-CK-1	R-CK-2	R-CK-3	S-CK-1	S-CK-2	S-CK-3	VIP	P-value	FDR	Fold_Change	Log2FC	Type
mws2627	Tamarixetin	Flavonoids	Flavonols	C16H12O7	3	603-61-2	871970	940373	938263	451398	474702	530796	1.35589	0.00019023	0.0116278	1.88799	0.916852	insig
Wagp000980	2-[(4-hydroxyphenethyl)amino]ethane-1,1,2-triol O-Glucoside	Alkaloids	Alkaloids	C16H25NO9	3	-	856509	1.27517e+06	641812	1.73671e+06	1.38693e+06	1.35045e+06	1.0545	0.0732779	0.177391	0.619901	-0.689891	insig
Zmgp006938	Irisolidone	Flavonoids	Isoflavones	C17H14O6	3	2345-17-7	189685	153949	171893	95576.7	134988	87647	1.18834	0.0257049	0.0975907	1.62007	0.69606	insig
Lmcsp00364	N2-Succinyl-L-arginine	Amino acids and derivatives	Amino acids and derivatives	C10H18N4O5	3	2478-02-6	177365	197218	191521	119903	104156	206988	0.823167	0.293095	0.426907	1.31332	0.393222	insig
MWS04447	Homoproline	Amino acids and derivatives	Amino acids and derivatives	C6H11NO2	3	535-75-1	1.87439e+07	1.76189e+07	2.05002e+07	1.17508e+07	1.13352e+07	1.18508e+07	1.35158	0.0108053	0.0626822	1.62759	0.702737	insig
mws1383	Lumichrome	Alkaloids	Alkaloids	C12H10N4O2	3	1086-80-2	7.15718e+06	8.14957e+06	7.37255e+06	5.30682e+06	5.65899e+06	5.65443e+06	1.3212	0.0126416	0.0669346	1.36456	0.448435	insig
pmf0595	Aurantio-obtusin	Quinones	Anthraquinone	C17H14O7	3	67979-25-3	529930	520948	520502	499618	446664	492121	1.07684	0.111072	0.228981	1.09245	0.127565	insig
Rlp0095	(S)-4-Aminovaleric acid	Alkaloids	Alkaloids	C5H11NO2	1	1558-59-4	157561	122073	140591	121237	103554	112001	1.07672	0.0953006	0.207674	1.24773	0.319302	insig
mws0256	L-Valine	Amino acids and derivatives	Amino acids and derivatives	C5H11NO2	1	72-18-4	7.10565e+06	6.21067e+06	7.74726e+06	7.1445e+06	5.94074e+06	6.88714e+06	0.402419	0.563624	0.679834	1.05464	0.0767453	insig
MW0150366	Gly-Gly-Gln	Amino acids and derivatives	Amino acids and derivatives	C9H16N4O5	3	186787-32-6	318468	234728	315174	151524	191278	113227	1.20463	0.0191682	0.0829501	1.9042	0.929185	insig
Zmbp000449	Epigoitrin	Others	Others	C5H7NOS	3	1072-93-1	1.21741e+07	9.85518e+06	1.2558e+07	7.93659e+06	6.19204e+06	8.09098e+06	1.22152	0.0200217	0.0849283	1.55661	0.638406	insig
pma0948	Phenylethanolamine	Alkaloids	Alkaloids	C8H11NO	3	7568-93-6	1.41979e+06	1.06401e+06	1.43956e+06	1.23781e+06	1.28572e+06	1.25416e+06	0.197179	0.729902	0.806057	1.03856	0.0545882	insig
MWSslk102	6-Chloropurine	Nucleotides and derivatives	Nucleotides and derivatives	C5H3ClN4	3	87-42-3	1.052e+07	9.99968e+06	9.75051e+06	1.0224e+07	8.88905e+06	7.95315e+06	0.838823	0.241644	0.373936	1.11838	0.161407	insig
Zmcp001925	Eleutheroside C	Lignans and Coumarins	Lignans	C8H16O6	3	15486-24-5	1.64216e+06	1.24212e+06	1.28641e+06	2.07955e+06	2.20245e+06	2.28466e+06	1.27794	0.0123098	0.0660459	0.635132	-0.654872	insig
mws5035	L-Leucyl-L-phenylalanine	Amino acids and derivatives	Amino acids and derivatives	C15H22N2O3	2	56217-82-4	3.94707e+06	4.22848e+06	3.78813e+06	2.19054e+06	2.11602e+06	2.15449e+06	1.36722	0.00402937	0.0416571	1.85166	0.888822	insig
Hmcp001629	Kaempferol-3-O-(6''-Malonyl)glucoside-7-O-Glucoside	Flavonoids	Flavonols	C30H32O19	1	-	1.37459e+06	3.56196e+06	1.29639e+06	1.86399e+06	2.59037e+06	1.13059e+06	0.085123	0.815808	0.874054	1.11602	0.158369	insig
Hmhp001812	2'-O-Methyladenosine	Nucleotides and derivatives	Nucleotides and derivatives	C11H15N5O4	3	2140-79-6	828775	893474	859542	630092	461539	634399	1.22047	0.0279752	0.101753	1.4958	0.580914	insig
Wcfp001744	N-Methyl-2-pyrrolidinone	Others	Others	C5H9NO	3	872-50-4	363970	286973	117707	302882	285086	283609	0.436568	0.684036	0.768654	0.881907	-0.181301	insig
pmp000006	Eupatilin*	Flavonoids	Flavones	C18H16O7	3	22368-21-4	548949	491240	533467	518076	470325	464644	0.881884	0.171678	0.302198	1.08301	0.115041	insig
WapTKC198027	Antrodin D	Terpenoids	Sesquiterpenoids	C16H28O	1	-	1.4804e+06	1.29493e+06	1.47266e+06	1.15863e+06	1.79399e+06	1.93194e+06	0.461636	0.469746	0.596328	0.869677	-0.201448	insig
MWStz444	Combretol	Flavonoids	Flavones	C20H20O8	3	5084-19-5	4.87607e+06	4.67726e+06	4.57096e+06	1.78039e+06	2.69955e+06	2.56288e+06	1.28873	0.0092529	0.0593789	2.00549	1.00395	up
Wcop008763	Botryenalol	Terpenoids	Ditepenoids	C17H26O4	3	-	178373	199262	156890	182323	111876	129873	0.842539	0.223015	0.356854	1.26046	0.333946	insig
Zmjp008548	Chrysosplenol F	Flavonoids	Flavonols	C18H16O8	3	135463-10-4	1.03671e+07	9.9791e+06	1.02907e+07	4.98257e+06	5.61353e+06	5.07696e+06	1.36643	0.000115045	0.00801785	1.95475	0.966981	insig
MWSHY0096	Chrysosplenetin*	Flavonoids	Flavonols	C19H18O8	3	603-56-5	32162.6	42762.9	49888.9	25683	23915	20951.9	1.22711	0.0637416	0.163021	1.76917	0.823071	insig
MWSslk244	Casticin (5,3'-Dihydroxy-3,6,7,4'-Tetramethoxyflavone)*	Flavonoids	Flavonols	C19H18O8	3	479-91-4	32162.6	42762.9	49888.9	25683	23915	20951.9	1.22711	0.0637416	0.163021	1.76917	0.823071	insig
MWS2076	2-Aminophenol	Alkaloids	Alkaloids	C6H7NO	3	95-55-6	1.84234e+06	1.96684e+06	1.93308e+06	1.3185e+06	1.26964e+06	1.39303e+06	1.35311	0.000344394	0.0147727	1.44236	0.528427	insig
Zblp001009	3-pyridine-methanol-O-β-D-glucopyranosyl	Alkaloids	Pyridine alkaloids	C12H17NO6	3	-	2.60153e+06	2.33504e+06	2.05035e+06	2.19076e+06	1.60161e+06	1.81516e+06	0.962434	0.121862	0.242215	1.24599	0.317292	insig
MWS201394	Thr-Tyr	Amino acids and derivatives	Amino acids and derivatives	C13H18N2O5	3	145295-02-9	128945	164870	190586	115034	182224	201726	0.0482771	0.886721	0.92414	0.970774	-0.0427923	insig
YC512112	Anabasine-glucoside	Alkaloids	Pyridine alkaloids	C16H24O5N2	3	-	2.198e+06	2.21239e+06	2.16906e+06	2.90546e+06	2.83045e+06	2.94007e+06	1.36992	0.000626025	0.0196235	0.758351	-0.399062	insig
MW0014589	(+/-)5,6-EET Methyl Ester	Lipids	Free fatty acids	C21H34O3	3	122799-12-6	6.39942e+07	6.70353e+07	7.90436e+07	6.62979e+07	7.6738e+07	7.44612e+07	0.316256	0.683143	0.768654	0.965866	-0.0501045	insig
Zblp001862	Delphinidin-3-O-galactoside	Flavonoids	Anthocyanidins	C21H21O12+	3	28500-00-7	2.42121e+06	1.86206e+06	2.32664e+06	2.50609e+06	4.24e+06	2.89196e+06	0.978349	0.18687	0.318617	0.685814	-0.544111	insig
Zbkp000480	N2-Acetyl-L-lysine	Amino acids and derivatives	Amino acids and derivatives	C8H16N2O3	2	1946-82-3	30330.2	75402.7	70688.7	97340.2	66176.7	79114.8	0.715405	0.273877	0.409059	0.727117	-0.459741	insig
Lmqp000329	Aminoimidazole ribotide	Nucleotides and derivatives	Nucleotides and derivatives	C8H14N3O7P	1	25635-88-5	1.17641e+07	1.20462e+07	1.11771e+07	3.79815e+06	6.60443e+06	8.07631e+06	1.14616	0.0434235	0.130591	1.89337	0.920957	insig
Rfn0653	6-amino-2-(trimethylazaniumyl)hexanoate	Alkaloids	Alkaloids	C9H20N2O2	1	-	30330.2	75402.7	70688.7	97340.2	66176.7	79114.8	0.715405	0.273877	0.409059	0.727117	-0.459741	insig
mws1337	Pantothenate	Others	Vitamin	C9H17NO5	1	79-83-4	491447	520046	567176	536190	554593	533977	0.453236	0.564222	0.679903	0.971632	-0.0415176	insig
Lcsp002690	Ile-Gly-Val	Amino acids and derivatives	Amino acids and derivatives	C13H25N3O4	2	-	559426	368831	467529	640261	615633	747766	1.11541	0.0459899	0.13445	0.696619	-0.521559	insig
PDP130426	2-amino-2-(3-methylphenyl)acetic Acid	Alkaloids	Alkaloids	C9H11NO2	1	-	4.58978e+06	4.09843e+06	3.9024e+06	3.24453e+06	2.72285e+06	2.60014e+06	1.26508	0.00921774	0.0593089	1.46957	0.555398	insig
Qmxp101615	Ent-3β-Acetoxyisopimar-15-8β-ol*	Terpenoids	Ditepenoids	C22H36O3	3	-	60007.4	68181.3	85790	114609	86131.8	101988	1.09436	0.0580612	0.153836	0.706834	-0.500556	insig
MWS201442	Phe-Thr	Amino acids and derivatives	Amino acids and derivatives	C13H18N2O4	2	51352-44-4	2.74888e+06	2.62298e+06	2.86844e+06	3.67195e+06	3.58171e+06	3.37874e+06	1.32376	0.00237859	0.0324816	0.775019	-0.367697	insig
Wbsp001110	hupcrispatine	Alkaloids	Alkaloids	C10H10N2O	3	-	5.40992e+08	4.91996e+08	5.4883e+08	3.59038e+08	317987640	3.18663e+08	1.34154	0.00127645	0.0254024	1.58867	0.667817	insig
Zbqp000949	5-methyl 1-propyl L-glutamate	Amino acids and derivatives	Amino acids and derivatives	C9H17NO4	2	-	974859	750039	982618	1.2891e+06	1.02787e+06	1.19446e+06	1.0513	0.0679909	0.169285	0.771056	-0.375092	insig
Sasp009863	Diolone	Terpenoids	Ditepenoids	C21H34O3	1	-	7.85571e+07	7.7842e+07	7.8139e+07	6.69685e+07	8.65528e+07	1.01674e+08	0.38207	0.563887	0.679834	0.919053	-0.121781	insig
PD0594389	N6,N6,N6-Trimethyl-L-lysine	Amino acids and derivatives	Amino acids and derivatives	C9H20N2O2	1	23284-33-5	4.20087e+06	4.86598e+06	2.88053e+06	2.29547e+06	3.2713e+06	1.87975e+06	0.999565	0.11138	0.229422	1.60442	0.682055	insig
MWSmce526	Daminozide	Alkaloids	Alkaloids	C6H12N2O3	3	1596-84-5	1.84095e+06	1.92828e+06	1.39919e+06	1.432e+06	1.66635e+06	1.55467e+06	0.557866	0.411862	0.546393	1.11076	0.151552	insig
mws2608	N-Acetyl-D-galactosamine	Others	Saccharides	C8H15NO6	3	1811-31-0	2.76145e+06	5.2151e+06	3.56136e+06	1.91054e+06	2.66254e+06	2.91239e+06	0.930405	0.193853	0.325752	1.54137	0.624216	insig
Safp014897	N-{3-[N-(4-{[1-hydroxy-3-(4-hydroxyphenyl)prop-2-en-1-ylidene]amino}butyl)-3-(4-hydroxyphenyl)prop-2-enamido]propyl}-3-(4-hydroxyphenyl)prop-2-enimidic acid*	Alkaloids	Phenolamine	C34H37N3O6	1	-	1.38055e+06	1.34054e+06	1.46465e+06	1.32932e+06	1.36311e+06	1.62454e+06	0.273137	0.696099	0.777861	0.969603	-0.0445336	insig
MW0155335	Phe-Ser-Met	Amino acids and derivatives	Amino acids and derivatives	C17H25N3O5S1	3	-	45908.8	99829	86950	118769	65258.4	110621	0.531412	0.424915	0.558258	0.789715	-0.340597	insig
Zmhp004969	4,4,5-Trihydroxy-1,1'-di-2-propenylbiphenyl	Lignans and Coumarins	Lignans	C18H18O3	3	-	245620	192607	184181	158601	244892	248392	0.136736	0.795506	0.858725	0.954783	-0.0667549	insig
MWSmce250	Butylidenephthalide	Others	Lactones	C12H12O2	3	72917-31-8	272264	266919	337976	309346	280199	341269	0.42787	0.571056	0.683883	0.942358	-0.0856521	insig
MWSHY0202	6-Methylflavone	Flavonoids	Flavones	C16H12O2	3	29976-75-8	1.20109e+06	1.19481e+06	1.31438e+06	728148	968118	1.01185e+06	1.14503	0.0463012	0.13445	1.37006	0.45424	insig
Wasdp09656	4a,7-dimethyl-7-vinyl-4a,4b,5,6,7,8,10,10a-octahydrophenanthren-2(1H)-one	Terpenoids	Ditepenoids	C18H24O	3	-	1.29919e+06	1.28788e+06	1.43182e+06	931029	984532	930865	1.34224	0.00710231	0.0528379	1.41191	0.497645	insig
Walbp07873	12-Oxo phytodienoic acid	Lipids	Free fatty acids	C18H28O3	1	67204-66-4	1.20826e+06	1.33902e+06	1.3226e+06	1.50864e+06	1.76307e+06	1.69789e+06	1.25078	0.0230775	0.092549	0.778711	-0.36084	insig
Jmsp005717	Methyl-6-Paradol	Phenolic acids	Phenolic acids	C18H28O3	3	-	321454	401316	341686	400675	480693	390346	0.950244	0.139617	0.264008	0.837025	-0.256658	insig
Safp017918	(diphenylphosphoroso)benzene	Others	Others	C18H15OP	3	791-28-6	2.86552e+06	2.94063e+06	3.0075e+06	2.43967e+06	2.84762e+06	2.90925e+06	0.755931	0.295495	0.429012	1.07529	0.104725	insig
Wcop008480	2,5-dimethyl-2,3,3a,7a-tetrahydro-1H-indene-1,3-diol*	Terpenoids	Sesquiterpenoids	C11H16O2	3	-	1.12727e+07	1.10083e+07	1.08784e+07	9.52358e+06	8.88875e+06	9.09449e+06	1.3364	0.00219318	0.0315751	1.2055	0.269627	insig
Zjxp110304	3-Hydroxy-3,7,11-trimethyldodeca-1,6E,10-trien-9-yl isobutyrate	Terpenoids	Sesquiterpenoids	C18H30O3	3	-	173393	124124	93572.8	49092.7	50097.6	67899.8	1.23006	0.0763288	0.182072	2.34059	1.22687	up
PDP000766	3,3,8,8-tetramethyltricyclo[5.1.0.02,4]oct-5-ene-5-propanoic acid	Others	Others	C15H24O2	2	-	1.80784e+06	1.56119e+06	1.93117e+06	1.38017e+06	2.2493e+06	2.30178e+06	0.338775	0.563711	0.679834	0.893606	-0.16229	insig
Walbp06373	2-Ethynyl-5-methoxybenzo-1,4-quinone	Quinones	Quinones	C9H6O3	3	82511-23-7	4.40762e+07	4.24903e+07	4.36744e+07	4.05085e+07	3.87448e+07	3.8633e+07	1.28702	0.00693677	0.0525172	1.1048	0.143787	insig
Wcdp009119	Octadeca-9,12,15-trienoic acid	Lipids	Free fatty acids	C18H30O2	3	28290-79-1	3.78165e+06	3.30389e+06	3.76969e+06	1.40389e+06	2.20423e+06	3.56388e+06	0.911469	0.185207	0.316002	1.51356	0.597945	insig
pmb0881	LysoPE 18:2	Lipids	LPE	C23H44NO7P	2	-	97353.3	188668	171412	181248	240032	256303	0.924903	0.11484	0.233793	0.675095	-0.566837	insig
Wcdp010432	Linoleamide	Lipids	Free fatty acids	C18H33NO	1	3999-01-7	6.01145e+07	6.60235e+07	6.19592e+07	8.35369e+06	1.09055e+07	8.21236e+06	1.3688	0.000121334	0.00801785	6.84699	2.77547	up
Safp018924	Ibufenac	Organic acids	Organic acids	C12H16O2	1	-	2.17892e+06	2.21548e+06	2.10492e+06	2.67321e+06	1.65149e+06	1.96622e+06	0.251521	0.839985	0.89014	1.03313	0.0470177	insig
pmp000251	E-6,7-Dihydroxydihydroligustilide	Others	Lactones	C12H16O4	2	-	9.77835e+06	1.12274e+07	1.11601e+07	9.86567e+06	8.8607e+06	1.15557e+07	0.46476	0.538901	0.659466	1.06221	0.0870663	insig
pmp000252	Senkyunolide I	Others	Lactones	C12H16O4	3	94596-28-8	9.75539e+06	1.04534e+07	1.00492e+07	1.03226e+07	9.20053e+06	9.96407e+06	0.43831	0.550893	0.670589	1.02614	0.0372253	insig
Wcfp002357	N6-Threonylcarbamoyladenosine	Nucleotides and derivatives	Nucleotides and derivatives	C15H20N6O8	1	24719-82-2	1.25248e+07	1.38202e+07	1.5488e+07	1.1351e+07	1.2297e+07	1.50694e+07	0.496092	0.504011	0.631305	1.08047	0.11166	insig
Lmjp002931	Fusaric acid	Organic acids	Organic acids	C10H13NO2	3	536-69-6	2.44665e+06	2.324e+06	2.5187e+06	2.32251e+06	2.3869e+06	2.49621e+06	0.244904	0.732843	0.808615	1.01162	0.0166651	insig
Wagp002530	2-Methoxy-1-benzofuran-5-carbaldehyde	Others	Aldehyde compounds	C10H8O3	1	-	6.89095e+07	6.90958e+07	6.66116e+07	7.18766e+07	7.46146e+07	8.14875e+07	1.11233	0.103268	0.218039	0.897527	-0.155973	insig
pmb0876	LysoPE 16:0	Lipids	LPE	C21H44NO7P	1	53862-35-4	6.76863e+06	1.16532e+07	8.69056e+06	4.10006e+06	9.66639e+06	8.58478e+06	0.482315	0.515128	0.640635	1.21302	0.278598	insig
pme0274	6-Aminohexanoate	Organic acids	Organic acids	C6H13NO2	3	60-32-2	419365	491164	438053	416909	361019	402232	0.991	0.112615	0.230027	1.14271	0.192461	insig
Lsjp211202	(6S,9R)-Vomifoliol	Terpenoids	Monoterpenoids	C13H20O3	3	23526-45-6	4.51542e+06	5.39518e+06	7.73386e+06	2.77462e+06	4.6754e+06	5.2724e+06	0.763684	0.253753	0.388066	1.38688	0.471842	insig
MWSHC2042	(2E)-3-(1-Hydroxy-2,6,6-trimethyl-4-oxo-2-cyclohexen-1-yl)-2-propenoic acid	Terpenoids	Sesquiterpenoids	C12H16O4	2	26690-86-8	4.51542e+06	5.39518e+06	7.73386e+06	2.77462e+06	4.6754e+06	5.2724e+06	0.763684	0.253753	0.388066	1.38688	0.471842	insig
MWS201449	Asn-Leu	Amino acids and derivatives	Amino acids and derivatives	C10H19N3O4	3	22601-71-4	189852	141785	105940	220271	210850	200623	1.04121	0.110041	0.22743	0.692648	-0.529807	insig
Wbjp004531	peganoneⅠ-glucose-Rhamnose	Quinones	Anthraquinone	C28H32O14	3	-	628454	1.02326e+06	1.01504e+06	798505	809451	1.01241e+06	0.00366906	0.92311	0.945144	1.0177	0.0253123	insig
pmp001288	Acacetin-7-O-rutinoside (Linarin)*	Flavonoids	Flavones	C28H32O14	2	480-36-4	628454	1.02326e+06	1.01504e+06	798505	809451	1.01241e+06	0.00366906	0.92311	0.945144	1.0177	0.0253123	insig
Wcdp007645	9-Oxo-10,12-Octadecadienoic Acid	Lipids	Free fatty acids	C18H30O3	1	54665-32-6	142375	153231	153924	81265.4	113408	102554	1.23859	0.0212408	0.0875675	1.51241	0.59685	insig
Laxp009625	(Z)-4,6-Dihydroxy-2-(4-Hydroxy-3-Methoxybenzylidene)-7-Methylbenzofuran-3(2h)-One*	Flavonoids	Aurones	C17H14O6	1	-	985543	1.04026e+06	1.0657e+06	780837	727266	850588	1.28805	0.00709934	0.0528379	1.31069	0.390324	insig
Zmmp004279	Isoleucyl-Glutamyl-Leucine	Amino acids and derivatives	Amino acids and derivatives	C17H31N3O6	3	-	326926	387542	264881	474052	365098	475933	1.00304	0.0930991	0.205255	0.744705	-0.42526	insig
WapTKC023600	Opuntiside A	Terpenoids	Sesquiterpenoids	C19H30O8	1	850354-51-7	4.08463e+06	2.84624e+06	1.83923e+07	1.86733e+06	2.06106e+06	2.25105e+06	0.938242	0.329163	0.462	4.09797	2.03491	insig
Wcfp003695	Oleracone B	Others	Others	C13H18O2	3	-	1.38951e+08	1.46278e+08	1.36085e+08	9.63877e+07	1.06667e+08	1.10719e+08	1.31113	0.00342535	0.0385092	1.34273	0.425173	insig
PDP243175	2-methyl-4-(2,5,5-trimethyl-7,8-dihydro-6H-naphthalen-1-yl)butan-2-ol*	Terpenoids	Sesquiterpenoids	C18H28O	1	-	5.09422e+06	6.28047e+06	5.2674e+06	1.81967e+06	2.9241e+06	3.30796e+06	1.22256	0.00851688	0.0575242	2.0669	1.04747	up
Lmsp010763	Monolinolenin*	Lipids	Glycerol ester	C21H36O4	1	75685-85-7	1.74558e+07	2.09932e+07	1.95604e+07	5.77526e+06	7.16129e+06	1.35295e+07	1.17074	0.0327243	0.112375	2.19184	1.13214	up
Lhsp101904	polygodial*	Terpenoids	Sesquiterpenoids	C15H22O2	3	6754-20-7	5.21464e+06	5.40448e+06	5.36797e+06	1.6189e+06	4.42345e+06	4.03358e+06	0.895608	0.153156	0.28029	1.58666	0.665993	insig
Walbp07454	3-Hydrocinnamyl-6-CinnamylGlucose	Others	Alcohol compounds	C24H30O6	1	-	2.32046e+06	2.3457e+06	2.41298e+06	3.51534e+06	2.30539e+06	3.99277e+06	0.92267	0.210871	0.344639	0.721367	-0.471195	insig
Lsjp211221	Buddledin A	Terpenoids	Sesquiterpenoids	C17H24O3	3	62346-20-7	4.56061e+06	3.95206e+06	3.76909e+06	2.71612e+06	2.88901e+06	3.13101e+06	1.26909	0.0223435	0.0900025	1.40586	0.491449	insig
mws1587	L-Norleucine*	Amino acids and derivatives	Amino acids and derivatives	C6H13NO2	1	327-57-1	7.08502e+07	7.54136e+07	6.92526e+07	6.1944e+07	5.60622e+07	5.72723e+07	1.28464	0.00647917	0.0514688	1.22957	0.298148	insig
Wbkp008219	(3S,3'S)-N,N'-((1R,2R)-5-((3,4,5-trihydroxy-6-methyltetrahydro-2H-pyran-2-yl)oxy)cyclohex-3-ene-1,2-diyl)bis(2-methyl-2,3,4,9-tetrahydro-1H-pyrido[3,4-b]indole-3-carboxamide)	Alkaloids	Alkaloids	C38H46N6O7	1	-	1.95797e+08	1.96484e+08	1.95078e+08	1.8706e+08	1.98755e+08	2.34464e+08	0.479061	0.522026	0.645802	0.946928	-0.0786738	insig
pmb0874	LysoPE 18:2(2n isomer)*	Lipids	LPE	C23H44NO7P	1	-	490940	520162	530573	761636	755729	1.03895e+06	1.26258	0.0663597	0.167095	0.603085	-0.729568	insig
PD0954615	3-hydroxy-13-apo-alpha-caroten-13-one	Terpenoids	Sesquiterpenoids	C18H26O2	3	-	281098	293150	315535	97075.3	249947	197765	0.963726	0.118135	0.237858	1.63327	0.707759	insig
Qmqp102534	Isoalantolactone	Terpenoids	Sesquiterpenoids	C15H20O2	3	470-17-7	383222	436353	362087	510816	499606	561358	1.25138	0.0117072	0.0650095	0.751798	-0.411583	insig
Zbjn005343	Acacetin-7-O-(6''-O-glucoside)glucoside	Flavonoids	Flavones	C28H32O15	3	-	266752	350270	275221	117808	109185	137882	1.33487	0.0150546	0.0738347	2.44534	1.29004	up
Lacp001431	N-(3-hydroxy-4-methoxyphenethyl)-4-hydroxybutanamide	Alkaloids	Alkaloids	C14H21NO4	3	-	3.27601e+06	3.41913e+06	3.44797e+06	5.79814e+06	4.92073e+06	5.62314e+06	1.34264	0.0137416	0.070266	0.620677	-0.688085	insig
Zbkp001454	Miserotoxin	Alkaloids	Alkaloids	C9H17NO8	1	24502-76-9	3.27601e+06	3.41913e+06	3.44797e+06	5.79814e+06	4.92073e+06	5.62314e+06	1.34264	0.0137416	0.070266	0.620677	-0.688085	insig
Wcjp001256	9-Alpha-Ribofuranosyladenine*	Nucleotides and derivatives	Nucleotides and derivatives	C10H13N5O4	1	-	3.27601e+06	3.41913e+06	3.44797e+06	5.79814e+06	4.92073e+06	5.62314e+06	1.34264	0.0137416	0.070266	0.620677	-0.688085	insig
Zmsp001773	9-Arabinosyladenine*	Nucleotides and derivatives	Nucleotides and derivatives	C10H13N5O4	1	-	2.84623e+06	3.02091e+06	3.0941e+06	5.53197e+06	4.73129e+06	4.93596e+06	1.34827	0.00839296	0.0570022	0.589585	-0.762228	insig
mws0126	LysoPC 18:0	Lipids	LPC	C26H54NO7P	1	19420-57-6	1.20273e+06	1.59642e+06	1.42525e+06	417201	941724	447298	1.18116	0.0219795	0.0892688	2.33881	1.22577	up
Zmdp000292	Arginine methyl ester	Amino acids and derivatives	Amino acids and derivatives	C7H16N4O2	1	-	1.48897e+07	1.39795e+07	1.59082e+07	1.05455e+07	9.62238e+06	1.01207e+07	1.33947	0.00508022	0.0454917	1.47836	0.563997	insig
Lmxp010913	1-(9Z-Octadecenoyl)-2-(9-oxo-nonanoyl)-sn-glycero-3-phosphocholine	Lipids	Glycerol ester	C35H66NO9P	1	-	3.92668e+06	2.71765e+06	3.69597e+06	2.35557e+06	2.18037e+06	2.17653e+06	1.20258	0.0789757	0.185784	1.54046	0.623364	insig
mws1175	Pinostrobin	Flavonoids	Flavanones	C16H14O4	3	480-37-5	28350.3	35013.8	42931.7	36293.9	63360.8	39327.2	0.701505	0.338596	0.471182	0.764818	-0.386811	insig
Wagp006988	4'-Hydroxy-5,6,7,8-Tetramethoxyflavone	Flavonoids	Flavones	C19H18O7	3	36950-98-8	264033	256719	270537	282838	215911	252271	0.471468	0.562024	0.679379	1.05362	0.0753552	insig
Ymjm000067	14-Hydroxyvibsanin F*	Terpenoids	Ditepenoids	C20H32O3	1	-	43522.4	52425.5	42275.7	36702.3	67430.5	54932.2	0.395889	0.526041	0.648528	0.868976	-0.202613	insig
Lssp210412	Cuscohygrine	Alkaloids	Pyrrole alkaloids	C13H24N2O	1	454-14-8	2.60869e+06	2.79654e+06	2.38404e+06	2.34027e+06	2.38746e+06	2.25637e+06	1.01434	0.143369	0.268404	1.11529	0.157416	insig
Rfn09804	4-Isopropylcinnamic acid	Phenolic acids	Phenolic acids	C12H14O2	1	3368-21-6	6.10371e+06	5.84942e+06	6.02326e+06	4.79948e+06	5.19786e+06	5.78612e+06	1.05348	0.117347	0.236728	1.13894	0.187689	insig
Wahlp08069	LysoPC 17:2(2n isomer)*	Lipids	LPC	C25H48NO7P	1	-	2.05658e+06	2.47909e+06	2.31779e+06	4.36822e+06	4.67019e+06	5.55972e+06	1.33805	0.0116712	0.0650022	0.469475	-1.09088	down
Safp020540	1-Palmitoyl-2-acetyl-sn-glycero-3-phosphocholine	Lipids	LPC	C26H52NO8P	2	-	210242	188655	216095	314510	350815	432956	1.29549	0.0380361	0.122623	0.559959	-0.836608	insig
MWStz362	3,7,4'-Tri-O-methylquercetin*	Flavonoids	Flavonols	C18H16O7	1	572-32-7	402559	405407	425258	417384	375640	447538	0.0476516	0.92002	0.943561	0.994085	-0.00855823	insig
mws0043	Nobiletin	Flavonoids	Flavones	C21H22O8	3	478-01-3	507779	381841	475034	1.32363e+06	1.11541e+06	1.16836e+06	1.34722	0.00132166	0.0254024	0.378294	-1.40242	down
Zbsp010319	[6]-Gingerdiol 5-acetate	Phenolic acids	Phenolic acids	C19H30O5	3	143519-16-8	849199	945751	899120	1.18057e+06	1.52102e+06	1.69334e+06	1.24817	0.0595019	0.155505	0.612996	-0.706051	insig
Wbsp000408	3β,14α,15α,21α-tetrahydroxyserrat-14-en-21-acetyl-3-(4'-hydroxybenzoate)	Terpenoids	Terpene	C39H58O7	3	-	2.46797e+06	1.72762e+06	2.00072e+06	2.6387e+06	1.50757e+06	2.29765e+06	0.0799698	0.847716	0.896482	0.961574	-0.0565305	insig
MWStz562	7-Oxodehydroabietic acid*	Terpenoids	Ditepenoids	C20H26O3	1	18684-55-4	826674	732682	825511	163730	272588	230326	1.33741	0.000209115	0.0118904	3.57742	1.83892	up
Waqkp05977	2-g-linolenoyl-glycerol	Lipids	Glycerol ester	C21H36O4	1	-	1.46787e+07	1.37646e+07	1.49805e+07	2.23672e+07	2.45304e+07	2.14873e+07	1.34673	0.00543644	0.0465828	0.634991	-0.655192	insig
Lmbp010382	6-Methoxy-2-(2-phenylethyl)chromone	Others	Chromone	C18H16O3	3	84294-89-3	413014	384190	357237	339627	313904	377524	0.883272	0.169985	0.300752	1.11967	0.163072	insig
PD0026889	Jasmonoyl-L-leucine	Alkaloids	Alkaloids	C18H29NO4	1	-	114842	86063.5	112810	59577	61629.5	56014.6	1.30039	0.0356663	0.118523	1.77019	0.823905	insig
MWStz541	Cannabisin F	Alkaloids	Phenolamine	C36H36N2O8	3	163136-19-4	226355	231651	201569	136135	94991.6	116417	1.29939	0.00284638	0.0346239	1.89782	0.924342	insig
Lmfp004673	Lawsone	Quinones	Quinones	C10H6O3	3	83-72-7	1.82205e+06	1.93291e+06	1.72931e+06	2.27205e+06	1.82572e+06	1.97614e+06	0.782449	0.271661	0.407409	0.902924	-0.147324	insig
Lskp211408	polypodin B	Steroids	Steroid	C27H44O8	3	-	4.08591e+06	4.14203e+06	7.43084e+06	1.00791e+07	8.54862e+06	1.78705e+07	1.11988	0.124778	0.246431	0.429028	-1.22085	down
MWSmce041	Butylphthalide	Others	Lactones	C12H14O2	2	6066-49-5	493366	490320	561414	632081	608970	692878	1.22047	0.0193396	0.0832488	0.798943	-0.323835	insig
pmp001235	Cnidilide*	Others	Lactones	C12H18O2	2	-	2.30329e+06	2.2553e+06	2.36842e+06	1.75032e+06	1.83046e+06	1.70355e+06	1.35246	0.000410363	0.0161346	1.31086	0.390512	insig
MWSmce412	Senkyunolide*	Others	Lactones	C12H16O2	1	63038-10-8	1.90105e+06	2.07389e+06	2.18551e+06	2.29803e+06	1.64869e+06	2.12656e+06	0.141797	0.900148	0.931934	1.01435	0.0205616	insig
Zmjp006485	1-Desmethylchryso-obtusin	Quinones	Anthraquinone	C18H16O7	3	90985-58-3	159937	162636	194597	178418	133286	175676	0.373122	0.619328	0.723141	1.06112	0.0855917	insig
WaQzp09970	Estrane-3,17-diol	Steroids	Steroid	C18H30O2	3	517-01-1	2.48338e+06	2.1082e+06	2.9697e+06	1.09041e+06	2.23683e+06	2.21118e+06	0.777015	0.221276	0.354746	1.36524	0.449159	insig
Latp003160	6-Hydroxymellein*	Lignans and Coumarins	Coumarins	C10H10O4	3	70901-60-9	1.00903e+06	956084	897598	698071	509363	635938	1.2569	0.0110781	0.0631374	1.55298	0.635036	insig
Sadp017169	Dinortrixagone	Terpenoids	Sesquiterpenoids	C18H28O	1	-	1.35892e+08	1.55168e+08	1.42817e+08	1.49245e+08	1.31339e+08	1.59186e+08	0.119723	0.853664	0.900047	0.986602	-0.0194602	insig
Rfn07779	Tamaridone	Flavonoids	Flavones	C17H14O7	1	-	3.24871e+07	3.16504e+07	32589068	3.03309e+07	2.84954e+07	2.7917e+07	1.23807	0.0307413	0.108148	1.11509	0.157158	insig
Safp021800	LPC(18:1/0:0)	Lipids	LPC	C26H53NO7P+	1	3542-29-8	1.80338e+07	2.03121e+07	1.89532e+07	2.07499e+07	3.0954e+07	3.67323e+07	1.05088	0.153956	0.281123	0.647914	-0.626125	insig
Rfn010265	Phosphatidylethanolamine lyso 18:2*	Lipids	Free fatty acids	C23H44NO7P	1	-	452195	503200	472693	1.05655e+06	984662	850395	1.34777	0.0113555	0.064418	0.493873	-1.01779	down
Wagp007236	7-Hydroxy-3',4',5,6-tetramethoxyflavone*	Flavonoids	Flavones	C19H18O7	2	40983-99-1	2.38626e+06	1.62918e+06	2.52185e+06	2.27984e+06	2.55785e+06	2.48617e+06	0.574473	0.448594	0.577646	0.892602	-0.163912	insig
MWSmce698	2',4'-Dimethylacetophenone	Others	Ketone compounds	C10H12O	3	89-74-7	3.66998e+06	3.72289e+06	4.05081e+06	4.15062e+06	3.32279e+06	3.42031e+06	0.455003	0.571532	0.683992	1.05048	0.0710538	insig
Smcp000882	N-benzoyl-2-aminoethyl-β-D-glucopyranoside	Alkaloids	Alkaloids	C15H21NO7	2	-	660132	780202	842221	605646	589498	535496	1.18381	0.0596728	0.155505	1.31891	0.399344	insig
Wagp009413	5,7-Dihydroxy-3,4',6,8-tetramethoxyflavone*	Flavonoids	Flavonols	C19H18O8	3	50461-86-4	51077.1	33331.9	60387.7	67379.9	63482.7	55753.6	0.82788	0.214372	0.348596	0.775907	-0.366045	insig
MWS20184	[6]-Shogaol	Phenolic acids	Phenolic acids	C17H24O3	3	555-66-8	440019	479427	457295	392906	467478	469253	0.387898	0.612277	0.71765	1.03543	0.0502247	insig
Lhmp122023	Scopoletin 7-O-(6''-Malonylglucoside)	Lignans and Coumarins	Coumarins	C19H20O12	3	-	1.48068e+06	1.83855e+06	976376	1.06089e+06	1.30603e+06	714683	0.743095	0.261411	0.396741	1.39395	0.479178	insig
pmp000417	Daidzein-4'-O-glucoside*	Flavonoids	Isoflavones	C21H20O9	3	-	340820	331259	360010	211507	302171	203760	1.14094	0.0712749	0.173958	1.43858	0.524642	insig
Lmgp004152	Diosmetin-8-C-(2''-O-arabinosyl)glucoside	Flavonoids	Flavones	C27H30O15	3	-	304979	279001	274965	347390	234699	313718	0.166708	0.752938	0.82516	0.958851	-0.0606221	insig
mws0051	Acacetin	Flavonoids	Flavones	C16H12O5	3	480-44-4	210042	181249	154476	179959	166648	142741	0.588645	0.393916	0.525723	1.11529	0.157424	insig
Lazp007726	Tupichinol E*	Flavonoids	Flavonols	C17H14O6	1	-	1.17289e+06	1.03008e+06	1.05765e+06	835514	768297	873509	1.27756	0.0106798	0.0626192	1.31619	0.39637	insig
Lmmp002995	Quercetin-7-O-(2''-malonyl)glucosyl-5-O-glucoside	Flavonoids	Flavonols	C30H32O20	2	-	685863	2.50511e+06	551036	1.95613e+06	829254	701101	0.073556	0.915509	0.940512	1.07329	0.10204	insig
Zmgp004297	7-(4-Hydroxyphenyl)-1-phenyl-4-hepten-3-one	Others	Ketone compounds	C19H20O2	2	100667-52-5	1.94743e+06	1.95172e+06	1.82305e+06	2.37748e+06	2.07313e+06	2.19859e+06	1.17367	0.0542075	0.147921	0.860585	-0.21661	insig
Sayp010368	phyllanflexoid A*	Terpenoids	Ditepenoids	C20H26O3	1	-	756021	778700	821213	182673	235313	218778	1.36553	2.81791e-05	0.0037574	3.69985	1.88747	up
MWStz583	5-Hydroxy-7,3',4'-trimethoxyflavone	Flavonoids	Flavones	C18H16O6	1	29080-58-8	85233.5	49612.2	86707.4	45723.5	69422.3	61112.2	0.595366	0.354889	0.485837	1.25698	0.329963	insig
PD0983496	Pyroglutamylphenylalanine*	Amino acids and derivatives	Amino acids and derivatives	C14H16N2O4	1	-	350916	457565	578069	1.0582e+06	1.00688e+06	1.14991e+06	1.29917	0.00274593	0.0337633	0.431277	-1.21331	down
Wafp004334	N-Feruloyltyramine 4'-glucoside	Alkaloids	Phenolamine	C24H29NO9	1	-	8.21819e+06	7.39112e+06	4.08141e+06	6.02813e+06	5.67722e+06	4.68984e+06	0.411793	0.481691	0.609593	1.20101	0.264244	insig
Rfn03227	Pyr-phe-OH*	Amino acids and derivatives	Amino acids and derivatives	C14H16N2O4	1	21282-12-2	1.38592e+06	1.40986e+06	1.392e+06	700518	782013	597088	1.34306	0.00509805	0.0454917	2.01372	1.00987	up
Hmcp001829	Quercetin-3,7-Di-O-rhamnoside	Flavonoids	Flavonols	C27H30O15	3	28638-13-3	105369	181576	394873	562716	795616	769536	1.16514	0.0140206	0.0712689	0.320423	-1.64195	down
MWSmce482	beta-Asarone	Phenolic acids	Phenolic acids	C12H16O3	1	2883-98-9	711033	762772	695572	2.08515e+06	1.2318e+06	1.6376e+06	1.28363	0.0628544	0.161428	0.437855	-1.19147	down
Zahp011321	N-Isobutyl Decanamide	Alkaloids	Alkaloids	C14H29NO	1	73785-31-6	1.5241e+08	1.52588e+08	159317253	8.97011e+07	9.35825e+07	9.82548e+07	1.3655	5.71713e-05	0.00540127	1.64921	0.721775	insig
Lcsp013328	linoleoyl ethanolamine	Lipids	LPE	C20H37NO2	2	68171-52-8	335582	307895	259194	71815.4	105347	179403	1.20115	0.0121912	0.0656553	2.53157	1.34003	up
Lmtp006908	Dihydroisoalantolactone*	Terpenoids	Sesquiterpenoids	C15H22O2	3	1856-58-2	5.74548e+06	5.21842e+06	5.13962e+06	1.75348e+06	4.31235e+06	4.07113e+06	0.928082	0.128481	0.249793	1.58859	0.66775	insig
MWS1844	alpha-Amylcinnamaldehyde	Others	Aldehyde compounds	C14H18O	3	122-40-7	308343	254458	304553	215502	212576	242138	1.18806	0.0430894	0.129905	1.29414	0.371995	insig
Wacyp04031	4-(2,4,6-Trihydroxybenzoyl)-3-Formyl-5-Hydroxybenzoic acid	Phenolic acids	Phenolic acids	C15H10O8	2	-	3.22247e+06	4.19626e+06	3.64803e+06	2.77091e+06	3.14455e+06	2.83329e+06	1.10431	0.0958493	0.208498	1.26495	0.339084	insig
PDP002625	Herbacetin 7-methyl ether 3-glucoside	Others	Others	C22H22O12	2	30484-94-7	6.76237e+06	8.2388e+06	1.00465e+07	5.59306e+06	7.82365e+06	6.15362e+06	0.862365	0.199145	0.331682	1.27988	0.356011	insig
Zbsp003857	3'-O-Methyltricetin-5-O-glucoside*	Flavonoids	Flavones	C22H22O12	2	-	6.76237e+06	8.2388e+06	1.00465e+07	5.59306e+06	7.82365e+06	6.15362e+06	0.862365	0.199145	0.331682	1.27988	0.356011	insig
PD0954848	dimethoxycinnamoylhexose	Phenolic acids	Phenolic acids	C17H22O9	2	-	2.08602e+06	2.3697e+06	2.25843e+06	1.41174e+06	2.17574e+06	2.94152e+06	0.219248	0.902585	0.931934	1.02836	0.0403419	insig
Qmyp101115	9-O-β-D-Glucoside of 3-hydroxy-7,8-didehydro-β-ionol*	Terpenoids	Sesquiterpenoids	C19H30O7	3	-	2.08602e+06	2.3697e+06	2.25843e+06	1.41174e+06	2.17574e+06	2.94152e+06	0.219248	0.902585	0.931934	1.02836	0.0403419	insig
Lmqp003887	Kaempferol-3-O-xylosyl(1→2)glucoside	Flavonoids	Flavonols	C26H28O15	3	-	612977	761799	529094	912678	903672	715325	1.01552	0.0893488	0.199291	0.75202	-0.411157	insig
mws0636	L-Phenylalanyl-L-phenylalanine	Amino acids and derivatives	Amino acids and derivatives	C18H20N2O3	1	2577-40-4	343414	335167	345665	240632	213491	301556	1.15395	0.0730849	0.177274	1.3554	0.438719	insig
Hmzp003994	Pedaliin*	Flavonoids	Flavones	C22H22O12	2	22860-72-6	6.76237e+06	8.2388e+06	1.00465e+07	5.59306e+06	7.82365e+06	6.15362e+06	0.862365	0.199145	0.331682	1.27988	0.356011	insig
NK10246260	4-Hydroxy-2-quinolone	Alkaloids	Quinoline alkaloids	C9H7NO2	2	86-95-3	530085	666114	396786	198838	112343	209020	1.25853	0.0309229	0.108474	3.06225	1.61459	up
PDP242583	7-(hydroxymethyl)-2,3,3a,4,5,7a-hexahydro-1H-inden-4-ol	Terpenoids	Monoterpenoids	C10H16O2	2	-	1.6857e+06	1.85694e+06	1.79962e+06	1.70432e+06	1.16847e+06	1.65532e+06	0.801134	0.249422	0.382823	1.1798	0.238544	insig
MWSHY0199	Quercetin-3-O-(6''-O-galloyl)galactoside	Flavonoids	Flavonols	C28H24O16	3	53171-28-1	305619	431656	412839	289935	300105	233485	1.06738	0.0905067	0.201355	1.39657	0.481891	insig
pmp001251	LysoPC 18:2(2n isomer)	Lipids	LPC	C26H50NO7P	1	-	1.37691e+06	1.5801e+06	1.28018e+06	2.42268e+06	2.51734e+06	2.89908e+06	1.32941	0.00427243	0.0426147	0.540521	-0.887577	insig
Lmzp009151	Lepadin D	Alkaloids	Quinoline alkaloids	C18H35NO2	3	-	354031	459423	347469	288858	262935	270093	1.20043	0.0834675	0.19133	1.41251	0.498261	insig
Lhnp111728	Massoniresinol; Vladinol A	Lignans and Coumarins	Lignans	C20H24O8	3	96087-10-4	242861	326780	329110	303221	328463	386998	0.64139	0.349612	0.480765	0.882269	-0.18071	insig
PDP002602	6-Hydroxykaempferol 3-glucoside*	Flavonoids	Flavones	C21H20O12	2	-	6.4691e+07	6.28018e+07	4.79819e+07	4.32964e+07	4.4709e+07	4.1726e+07	1.14665	0.0983546	0.210689	1.3526	0.435734	insig
Qmjp080407	14(15)-Bisnor-13-oxolabd-8(17),11(E)-dien-19-oic acid	Terpenoids	Sesquiterpenoids	C18H26O3	1	-	1.48388e+06	1.13513e+06	1.40339e+06	1.10429e+06	675998	868772	1.09637	0.0494955	0.139558	1.51843	0.602578	insig
MWStz602	Quercetagetin-7-O-glucoside(Quercetagitrin)*	Flavonoids	Flavonols	C21H20O13	2	548-75-4	2.57117e+06	2.96919e+06	3.68956e+06	4.90386e+06	4.52153e+06	4.39314e+06	1.21346	0.0269396	0.100714	0.667938	-0.582213	insig
pmb0108	Feruloyl syringic acid	Phenolic acids	Phenolic acids	C19H18O8	3	-	648022	815227	739796	438813	619887	436433	1.14105	0.0409868	0.127625	1.47348	0.559225	insig
Sadp005010	8-Methyltheophylline	Alkaloids	Alkaloids	C8H10N4O2	1	830-65-9	2.17279e+06	1.53145e+06	2.03784e+06	2.6726e+06	2.67738e+06	5.82323e+06	1.00963	0.223854	0.357494	0.513914	-0.960401	insig
mws2218	Caffeine	Alkaloids	Alkaloids	C8H10N4O2	2	58-08-2	224247	241831	275260	170819	143248	248244	0.900108	0.189342	0.320708	1.31838	0.398762	insig
Zblp004317	3-(2-oxopropyl)-3-hydroxyindolin-2-one	Alkaloids	Plumerane	C11H11NO3	1	-	9.27937e+06	9.84518e+06	8.08856e+06	2.44766e+07	2.18953e+07	2.37637e+07	1.36211	0.000240908	0.0130894	0.388007	-1.36585	down
Yalp008047	Methyl 12-phenyldodecanoate	Lipids	Free fatty acids	C19H30O2	1	38795-65-2	265608	251322	242526	259444	182963	307404	0.15121	0.937979	0.956762	1.01286	0.0184386	insig
MWSHC20102	3-Hydroxy-1-(4-Hydroxy-3-Methoxyphenyl)Propan-1-One	Others	Ketone compounds	C10H12O4	3	2196-18-1	9.96537e+06	9.86312e+06	1.00798e+07	3.91911e+06	3.74246e+06	3.49064e+06	1.37235	2.78565e-05	0.0037574	2.68183	1.42322	up
pmb0142	Caffeic aldehyde	Others	Aldehyde compounds	C9H8O3	3	141632-15-7	1.49184e+06	1.61235e+06	1.4211e+06	1.50061e+06	1.3179e+06	1.2439e+06	0.875343	0.184444	0.315573	1.11394	0.155676	insig
Hmgp003163	3,3',5,7-Tetrahydroxy-4',6-Dimethoxyflavone; (Laciniatin)*	Flavonoids	Flavonols	C17H14O8	3	74161-28-7	153404	125694	142057	78238.6	91808.6	57686.5	1.24537	0.00807759	0.0557901	1.84933	0.887006	insig
pmb0864	LysoPE 14:0	Lipids	LPE	C19H40NO7P	3	-	131998	230500	254778	128310	115761	69779.8	1.06031	0.0972806	0.209376	1.96678	0.975835	insig
Hmhp010886	Sarisan	Others	Others	C11H12O3	3	18607-93-7	252977	218127	209584	82546.9	247318	285548	0.379143	0.762727	0.831085	1.10607	0.14544	insig
Lmmp003903	Kaempferol-3-O-(2''-O-acetyl)glucoside	Flavonoids	Flavonols	C23H22O12	3	-	783266	1.01901e+06	718364	169718	388224	136419	1.23821	0.00768056	0.0549388	3.63016	1.86003	up
WapTKC002297	1,6-Dihydroxy-2,7(19),10,14-Phytatetraen-13-one*	Terpenoids	Ditepenoids	C20H32O3	1	79404-59-4	27044.1	34760.7	42055.5	26040.4	47774.6	46812.5	0.362886	0.545172	0.66448	0.861001	-0.215914	insig
MW0168670	9,12-Octadecadiynoic Acid*	Lipids	Free fatty acids	C18H28O2	3	2012-14-8	3.72352e+06	3.59153e+06	4.40037e+06	6.50944e+06	6.37023e+06	7.36753e+06	1.32405	0.00245052	0.0324816	0.57862	-0.789313	insig
Wcgp010223	3-(Cyclohexen-1-yl)-2-hydroxy-4a,5-dimethyl-2,3,4,5,6,7,8,8a-octahydronaphthalen-1-one	Others	Others	C18H28O2	3	-	3.72352e+06	3.59153e+06	4.40037e+06	6.50944e+06	6.37023e+06	7.36753e+06	1.32405	0.00245052	0.0324816	0.57862	-0.789313	insig
Zbkp004942	Dodecanamide	Alkaloids	Alkaloids	C12H25NO	1	-	6.455e+07	6.19214e+07	6.10959e+07	2.31232e+07	3.35486e+07	3.22717e+07	1.31175	0.00579526	0.0483598	2.10884	1.07645	up
PD0296445	2-(4-Methoxybenzylidene)imino-2-deoxy-D-glucopyranose	Alkaloids	Alkaloids	C14H19NO6	2	-	6.12326e+07	6.1448e+07	6.13831e+07	4.85811e+07	4.87624e+07	4.07138e+07	1.27394	0.0285918	0.102956	1.33324	0.414939	insig
Smhp011040	ageconyflavone B	Flavonoids	Flavones	C19H18O7	3	-	157831	159659	152166	124323	131464	143437	1.21037	0.0375459	0.122356	1.17642	0.234409	insig
pmd0130	LysoPC 14:0	Lipids	LPC	C22H46NO7P	1	20559-16-4	620501	582671	604012	654408	460258	691777	0.0825541	0.997585	0.99881	1.00041	0.00059091	insig
WapTKC179389	8-(5-Hydroxy-2,6,6-Trimethylcyclohex-2-En-1-Yl)-6-Methyloct-5-En-2-one	Terpenoids	Sesquiterpenoids	C18H30O2	1	-	3.78165e+06	3.30389e+06	3.76969e+06	1.40389e+06	3.00966e+06	3.56388e+06	0.752526	0.274249	0.409115	1.36074	0.444396	insig
MWSHC2067	3,4-Dihydroxybenzaldehyde	Others	Aldehyde compounds	C7H6O3	3	139-85-5	354733	467119	304338	286198	286529	358594	0.719037	0.315329	0.446944	1.20924	0.274098	insig
Rfp03312	Aureusidin 4,6-diglucoside	Flavonoids	Aurones	C27H30O16	1	-	1.68157e+07	1.99417e+07	1.85979e+07	6.1024e+06	3.36295e+07	2.30591e+07	0.119974	0.787089	0.851519	0.881581	-0.181835	insig
Lcsp002236	Pro-Glu-Ile	Amino acids and derivatives	Amino acids and derivatives	C16H27N3O6	2	-	285847	317220	353205	292476	250819	202479	0.994214	0.102293	0.217294	1.28225	0.35868	insig
Hmhp005846	Tenaxin I*	Flavonoids	Flavones	C18H16O7	3	86926-52-5	488041	515645	516176	478551	518883	501128	0.320471	0.660122	0.752447	1.01421	0.020361	insig
Zmhp004065	7,8-Dihydroxy-5,6,4'-trimethoxyflavone*	Flavonoids	Flavones	C18H16O7	3	-	488041	515645	516176	478551	518883	501128	0.320471	0.660122	0.752447	1.01421	0.020361	insig
MW0150848	His-Asn-Cys	Amino acids and derivatives	Amino acids and derivatives	C13H20N6O5S1	3	-	347883	334701	241201	538507	437427	574189	1.20965	0.0182059	0.0809252	0.595943	-0.746754	insig
mws0677	N-Acetylserotonin	Alkaloids	Plumerane	C12H14N2O2	3	1210-83-9	803305	851141	779744	727502	620367	592054	1.18741	0.0384158	0.123034	1.25479	0.327442	insig
Lcsp003873	Leu-Ala-Ile	Amino acids and derivatives	Amino acids and derivatives	C15H29N3O4	2	-	792338	540988	458524	836851	1.01481e+06	1.03787e+06	1.12626	0.0462206	0.13445	0.620119	-0.689383	insig
Lcfp060275	N-Acetyltyramine	Amino acids and derivatives	Amino acids and derivatives	C10H13NO2	2	1202-66-0	347013	347096	411840	288386	310200	218414	1.08601	0.0551222	0.149292	1.35367	0.436875	insig
MWStz460	Ombuin	Flavonoids	Flavonols	C17H14O7	1	529-40-8	596980	493397	558172	358718	503217	497164	0.866689	0.1726	0.302948	1.21297	0.278547	insig
Hmmp007513	5,7-Dihydroxy-6,3',4',5'-tetramethoxyflavone (Arteanoflavone)*	Flavonoids	Flavones	C19H18O8	3	68710-17-8	85444.3	51180.3	56985.1	81355.2	87684.4	48598.8	0.303073	0.645136	0.741937	0.889593	-0.168782	insig
PDP114864	10-Oxo-11,15-phytodienoic acid	Others	Others	C18H28O3	1	-	382662	395452	423267	321426	355648	337037	1.23454	0.017058	0.0778111	1.18466	0.244478	insig
Wbtp004753	1,2,3,7,8-pentahydroxy-6-methylanthracene-9,10-dione	Flavonoids	Other Flavonoids	C15H10O7	1	-	1.24701e+06	1.45415e+06	1.53899e+06	1.53665e+06	1.0388e+06	1.27784e+06	0.515855	0.493869	0.621787	1.1004	0.138026	insig
Zbsp004301	Quercetin-7-O-rutinoside*	Flavonoids	Flavonols	C27H30O16	1	147714-62-3	2.00326e+07	8.05893e+06	6.10564e+06	7.44283e+06	1.27272e+07	5.32227e+06	0.338953	0.594385	0.703423	1.34147	0.423816	insig
Wacyp04478	4-(2,6-Dihydroxybenzoyl)-3-Formyl-5-Hydroxybenzoic acid	Phenolic acids	Phenolic acids	C15H10O7	1	127448-92-4	1.81468e+08	189447743	1.70345e+08	205762503	1.78761e+08	1.79385e+08	0.462168	0.518418	0.642765	0.959838	-0.0591378	insig
Lmmp003109	3'-O-Methyl-epicatechin	Flavonoids	Flavanols	C16H16O6	3	76549-34-3	801930	921532	1.39816e+06	1.28675e+06	1.198e+06	1.36768e+06	0.783123	0.311503	0.443838	0.8103	-0.303471	insig
MWStz487	Robinetin	Flavonoids	Flavonols	C15H10O7	2	490-31-3	1.23653e+08	1.20617e+08	8.72951e+07	9.75101e+07	1.28442e+08	1.15492e+08	0.175299	0.834391	0.886608	0.971066	-0.0423584	insig
PD0485458	6-Hydroxyluteolin 6-glucoside	Flavonoids	Flavones	C21H20O12	1	-	9.22966e+06	2.43531e+07	4.99547e+06	9.00426e+06	7.06882e+06	9.45756e+06	0.295552	0.537051	0.65819	1.51106	0.595557	insig
PDP151614	6-Hydroxyluteolin 7-rhamnoside	Flavonoids	Flavones	C21H20O11	1	-	2.71449e+07	1.89249e+07	2.18422e+07	1.58996e+07	1.58685e+07	1.31731e+07	1.17918	0.0717277	0.17485	1.51113	0.595629	insig
pmb0302	2-Aminoethylphosphonate	Others	Others	C2H8NO3P	3	2041-14-7	510645	533410	666723	741991	680976	708718	1.09304	0.0886287	0.198078	0.802547	-0.317342	insig
Cmsp004086	Dihydrokaempferide	Flavonoids	Flavanonols	C16H14O6	3	137225-59-3	1.74335e+08	158085630	1.30471e+08	130485819	1.18221e+08	1.21545e+08	1.05791	0.128418	0.249793	1.25021	0.322168	insig
PDP004292	6-Hydroxyluteolin 6-rhamnoside	Flavonoids	Flavones	C21H20O11	2	-	1.23249e+07	8.54092e+06	8.21976e+06	1.06339e+07	9.30435e+06	6.48578e+06	0.339798	0.64772	0.744559	1.10072	0.138453	insig
Lhcp120314	7-H-9(10)-ene-11,12-Epoxy-8-oxoeremophilane*	Terpenoids	Sesquiterpenoids	C15H22O2	3	-	5.46913e+06	5.14809e+06	5.44679e+06	1.64098e+06	4.44446e+06	4.07348e+06	0.893977	0.15279	0.280039	1.58127	0.661083	insig
Zahp007439	3,4-Methylenedioxycinnamaldehyde	Others	Aldehyde compounds	C10H8O3	1	58095-77-5	2.28818e+06	2.32633e+06	2.29085e+06	2.3568e+06	1.88153e+06	1.80604e+06	0.88921	0.237423	0.368948	1.14245	0.192126	insig
Lmjp006246	9-Methoxy-alpha-lapachone	Quinones	Quinones	C16H16O4	3	35241-80-6	292540	293667	279693	261691	186155	175179	1.11216	0.0929935	0.205207	1.38983	0.474911	insig
Yamp012546	(6S,6aS)-9,11-diphenoxy-6,6a-diphenyl-2,3,5,5a,6,6a,11b,11c,12,12a-decahydro-1H-benzofuro[2',3':4,5]cyclopenta[1,2-d]pyrrolo[1,2-a]pyrimidin-5-ol	Alkaloids	Alkaloids	C40H36N2O4	3	-	1.94062e+06	2.30931e+06	2.14312e+06	1.51949e+06	1.42935e+06	1.07444e+06	1.23079	0.0116251	0.0650022	1.58901	0.66813	insig
Lafp005024	7-Hydroxy-costol-malonyl glucoside	Terpenoids	Sesquiterpenoids	C24H36O10	3	-	250797	277987	277118	245462	286019	254022	0.312053	0.680486	0.767076	1.02597	0.0369889	insig
Latp007436	Normelanothyrsin A*	Terpenoids	Sesquiterpenoids	C18H26O3	3	-	1.24746e+07	1.24578e+07	1.3143e+07	1.00023e+07	9.03613e+06	9.34002e+06	1.33914	0.00111834	0.0241111	1.3417	0.424062	insig
Smgp005565	Cinchonain 1a	Flavonoids	Flavanols	C24H20O9	3	85022-69-1	7.8051e+06	8.26102e+06	6.22339e+06	4.83187e+06	5.21056e+06	5.81595e+06	1.17481	0.0556916	0.149797	1.40554	0.491119	insig
Sazp005836	Comazaphilone C	Others	Others	C22H24O8	3	-	6.05535e+06	7.00055e+06	6.30496e+06	4.66645e+06	1.01584e+07	9.83932e+06	0.467437	0.425786	0.558501	0.784979	-0.349274	insig
Wahp006114	Tri-p-coumaroyl Spermidine*	Alkaloids	Phenolamine	C34H37N3O6	1	-	1.16109e+06	1.24648e+06	1.43727e+06	1.26316e+06	1.20423e+06	1.56453e+06	0.296165	0.677348	0.76495	0.9536	-0.0685444	insig
Sasp006421	Gibberellin A5	Terpenoids	Ditepenoids	C19H22O5	3	561-56-8	288406	290547	153664	311832	592600	330896	0.910832	0.198373	0.331299	0.593055	-0.753762	insig
Wagp007545	3'-Hydroxy-3,4',5,7,8-Pentamethoxyflavone	Flavonoids	Flavonols	C20H20O8	3	4670-40-0	325030	342557	362548	310773	282744	250204	1.13175	0.0495444	0.139558	1.22094	0.287996	insig
Zmhp005139	Tamarixetin-3-O-(6''-malonyl)glucoside*	Flavonoids	Flavonols	C25H24O15	1	-	1.23219e+07	1.70607e+07	3.86026e+07	1.6896e+07	1.77407e+07	1.1639e+07	0.496904	0.467604	0.593988	1.46914	0.554968	insig
Ladp004569	portulacanone C malonyl glucoside	Flavonoids	Other Flavonoids	C27H30O14	3	-	7.1681e+06	5.59168e+06	6.91173e+06	8.11072e+06	1.3249e+07	1.06835e+07	1.13617	0.0968464	0.209057	0.613906	-0.70391	insig
MW0012052	5,8,14-Eicosatrienoic acid, 11,12-dihydroxy-, (5Z,8Z,14Z)-	Lipids	Free fatty acids	C20H34O4	3	-	8.75084e+06	7.67976e+06	8.04713e+06	12657027	1.42257e+07	1.47582e+07	1.34192	0.00422821	0.0425431	0.587828	-0.766533	insig
MWSHC20110	8-Methoxyapigenin*	Flavonoids	Flavones	C16H12O6	3	57096-02-3	184163	237857	226850	155236	212637	146004	0.89667	0.168805	0.299295	1.2627	0.336508	insig
MWSHY0069	Hispidulin (5,7,4'-Trihydroxy-6-methoxyflavone)*	Flavonoids	Flavones	C16H12O6	3	1447-88-7	251012	231470	227505	136247	220646	133791	1.05349	0.116926	0.236463	1.44693	0.532995	insig
Zmjp004795	5,6,7-Trihydroxy-8-methoxyflavone*	Flavonoids	Flavones	C16H12O6	3	-	251012	231470	227505	136247	220646	133791	1.05349	0.116926	0.236463	1.44693	0.532995	insig
Safp009165	Homobutein 4-glucoside	Flavonoids	Chalcones	C22H24O10	2	-	1.23328e+07	2.0064e+07	4.4089e+06	7.75535e+06	2.842e+06	3.89245e+06	0.85251	0.236435	0.368206	2.54011	1.34489	insig
Xmyp005654	Kaempferol-4'-O-glucoside*	Flavonoids	Flavonols	C21H20O11	1	52222-74-9	1.23328e+07	2.0064e+07	4.4089e+06	7.75535e+06	2.842e+06	3.89245e+06	0.85251	0.236435	0.368206	2.54011	1.34489	insig
Zmxp004471	Thunberginol B	Lignans and Coumarins	Coumarins	C15H10O6	3	147666-81-7	5.17999e+07	5.25269e+07	4.61422e+07	2.56637e+07	3.16925e+07	2.73269e+07	1.33121	0.00132646	0.0254024	1.77685	0.829322	insig
Zmmp003779	Petunidin-3-O-(6''-O-p-coumaroyl)rutinoside	Flavonoids	Anthocyanidins	C37H39O18+	3	-	71013	55580	99167	109401	946233	37970.5	0.509517	0.425722	0.558501	0.206437	-2.27623	insig
mws0047	Apigenin 7-O-neohesperidoside	Flavonoids	Flavones	C27H30O14	3	17306-46-6	72006.2	134169	170977	115516	213679	110870	0.335138	0.660762	0.752826	0.857037	-0.222571	insig
MWSHC2041	sophorabioside*	Flavonoids	Isoflavones	C27H30O14	3	2945-88-2	196202	293773	137419	107179	168643	61367.3	0.918448	0.163962	0.293	1.86066	0.895817	insig
Salp004689	Platanionoside F	Terpenoids	Monoterpenoids	C24H38O11	1	-	2.48648e+06	1.46873e+06	1.47348e+06	928758	1.52232e+06	545445	0.943352	0.142637	0.268061	1.81166	0.857312	insig
Wagp004859	Columbianetin Glucopyranoside	Lignans and Coumarins	Coumarins	C20H24O9	3	55836-35-6	436669	562856	747291	648245	523981	728682	0.360739	0.662979	0.754647	0.918938	-0.121961	insig
Wayp004564	gamma-Hydroxy-3-pyridinebutanoate	Alkaloids	Pyridine alkaloids	C9H11NO3	2	15569-97-8	2.53607e+06	1.90078e+06	2.03748e+06	1.04364e+06	1.02118e+06	956010	1.33746	0.0252141	0.0973027	2.14323	1.09979	up
Wbtp004961	1,2,4,5-tetrahydroxy-7-(hydroxymethyl)anthracene-9,10-dione	Flavonoids	Other Flavonoids	C15H10O7	3	-	4.17017e+07	2.49259e+07	3.92163e+07	3.19471e+07	3.61925e+07	3.20501e+07	0.130841	0.757123	0.827151	1.05644	0.0792047	insig
Sadp004383	2-((7-hydroxy-3,8-dimethyl-4-vinyl-9,10-dihydrophenanthren-2-yl)oxy)-6-(hydroxymethyl)tetrahydro-2H-pyran-3,4,5-triol	Terpenoids	Ditepenoids	C24H28O7	3	-	1.5434e+06	1.29717e+06	1.39515e+06	996430	906254	1.05944e+06	1.28547	0.011555	0.0650022	1.42996	0.515975	insig
Lcmp123017	Dihydrohinokitiol	Terpenoids	Monoterpenoids	C10H14O2	3	-	739131	678554	876484	868955	978695	770062	0.747686	0.26864	0.403702	0.876402	-0.190335	insig
MWSHY0107	Bavachin	Flavonoids	Flavanones	C20H20O4	3	19879-32-4	104981	100038	132086	100068	82116.9	97855.3	0.895579	0.190518	0.321918	1.20377	0.267565	insig
MWStz038	Grossamide*	Alkaloids	Phenolamine	C36H36N2O8	1	80510-06-1	438127	437648	436646	346641	279991	349266	1.23927	0.038445	0.123034	1.34483	0.427429	insig
Lmjp006533	Pachypodol*	Flavonoids	Flavonols	C18H16O7	1	33708-72-4	362491	405984	348000	360292	342757	368693	0.492985	0.495223	0.62253	1.04174	0.0589942	insig
MWStz553	N-Sinapoyltyramine	Alkaloids	Phenolamine	C19H21NO5	3	200125-11-7	206234	252165	238376	221229	201923	196306	0.876386	0.192618	0.324346	1.12481	0.169686	insig
Qmjp080402	15,16-Bisnor-13-oxo-8(17),11-labdadien-19-ol	Terpenoids	Sesquiterpenoids	C18H28O2	3	-	128209	97920.8	111867	225700	209880	279998	1.31384	0.0162385	0.0764675	0.472341	-1.0821	down
mws1515	alpha-Ionone	Terpenoids	Monoterpenoids	C13H20O	3	127-41-3	1.15621e+06	1.43901e+06	956180	622350	1.16237e+06	1.20967e+06	0.515228	0.476663	0.604482	1.18602	0.246122	insig
Lmgp008943	3,5-Dihydroxy-7,3',4'-trimethoxyflavone	Flavonoids	Flavonols	C18H16O7	1	6068-80-0	1.11055e+06	1.12224e+06	1.16262e+06	1.21946e+06	1.19799e+06	1.21539e+06	1.25865	0.0242747	0.0949625	0.93464	-0.097517	insig
Wcdp010708	Octadeca-2,9,12,15-tetraen-1-ol	Others	Others	C18H30O	1	-	1.17799e+08	1.06632e+08	1.08478e+08	1.66162e+07	1.61208e+07	1.43343e+07	1.37344	0.000896538	0.0225983	7.07245	2.82221	up
PD0566479	(1S,7R)-4,10-dimethylidene-7-(prop-1-en-2-yl)cyclodec-5-en-1-ol	Terpenoids	Sesquiterpenoids	C15H22O	2	-	250220	226191	316251	187328	222676	174127	1.06515	0.105603	0.22144	1.35699	0.440413	insig
Wcop004647	6a-methyl-10-methylene-5,11-dioxododecahydro-9H-9,11a-methanonaphtho[1',2':1,7]cyclohepta[1,2-b]oxirene-3-carboxylic acid	Terpenoids	Ditepenoids	C19H22O5	3	-	5.4253e+06	3.80559e+06	3.80972e+06	4.8666e+06	4.05519e+06	4.60426e+06	0.251068	0.803084	0.864234	0.964112	-0.0527279	insig
Hmgp001986	5,7,8,3',4'-Pentahydroxy-6-methoxyxanthone	Flavonoids	Other Flavonoids	C16H12O9	3	-	912988	834676	711849	718918	1.12231e+06	945368	0.492146	0.466084	0.592603	0.882622	-0.180132	insig
Wafp004641	N-Feruloyltyramine 4-glucoside	Alkaloids	Phenolamine	C24H29NO9	1	-	684345	850787	1.01373e+06	1.06451e+06	849788	787357	0.287725	0.708849	0.788148	0.943447	-0.0839873	insig
Lajp004824	Medicarpinglucoside	Flavonoids	Isoflavones	C22H24O9	3	-	854818	800737	863180	1.40313e+06	1.18066e+06	1.28658e+06	1.33167	0.0136627	0.070266	0.650773	-0.619774	insig
Lmlp005572	Galangin 7-glucoside*	Flavonoids	Flavonols	C21H20O10	3	-	854818	800737	863180	1.40313e+06	1.18066e+06	1.28658e+06	1.33167	0.0136627	0.070266	0.650773	-0.619774	insig
pma1303	LysoPC 16:2*	Lipids	LPC	C24H46NO7P	1	-	856001	685417	857120	1.1421e+06	988364	1.16848e+06	1.19702	0.0199702	0.0849283	0.727064	-0.459845	insig
HJAP135	Pinocembrin-7-O-(6''-O-malonyl)glucoside	Flavonoids	Flavanones	C24H24O12	1	-	268285	304214	460058	803788	865546	985672	1.29467	0.00252022	0.0331286	0.38891	-1.36249	down
Walp004752	2-Aminododecane-1,4-diol	Lipids	Sphingolipids	C12H27NO2	1	-	1.80472e+06	2.19316e+06	2.31777e+06	2.05264e+06	2.26845e+06	2.38027e+06	0.46622	0.525892	0.648528	0.942443	-0.0855233	insig
Zahp008363	5-hydroxyl-3',4',7,8-tetramethoxyflavone*	Flavonoids	Flavones	C19H18O7	1	13003-74-2	1.88973e+07	1.84718e+07	1.80506e+07	1.28634e+07	1.73592e+07	1.63707e+07	0.961286	0.160008	0.288499	1.18944	0.250276	insig
Wcgp002561	6-(1,2-dihydroxyethyl)-3-hydroxy-2,2,5,7-tetramethyl-3H-inden-1-one	Others	Others	C15H20O4	3	-	1.70063e+06	1.96559e+06	1.9122e+06	1.33099e+06	1.17034e+06	1.13342e+06	1.31476	0.00393312	0.0410961	1.53475	0.618002	insig
MW0107733	Leu-Leu-Ala	Amino acids and derivatives	Amino acids and derivatives	C15H29N3O4	3	20274-80-0	820224	953942	991593	680191	646535	840359	1.07293	0.0666572	0.167672	1.27626	0.35192	insig
PD1013337	L-Aspartyl-L-Tryptophan	Amino acids and derivatives	Amino acids and derivatives	C15H17N3O5	1	-	127116	279284	183926	305892	203464	277925	0.731734	0.297956	0.431577	0.749827	-0.415369	insig
zjbp110810	6,8-dihydroxy-2-[2-(3'-hydroxy-4'-methoxyphenyl)ethyl]chromone	Others	Chromone	C18H16O6	3	-	81014.2	78362.6	70992.6	44577.6	55379	45522.8	1.3005	0.00369865	0.0400142	1.58352	0.663134	insig
PD0752242	ethyl 4-phenylbutanoate*	Others	Others	C12H16O2	1	10031-93-3	1.84163e+06	1.90786e+06	2.07983e+06	2.44005e+06	1.58657e+06	1.90971e+06	0.0193959	0.901382	0.931934	0.981974	-0.0262437	insig
PD0621033	5,8-Dihydroxycoumarin-5-O-glucoside	Lignans and Coumarins	Coumarins	C15H16O9	1	-	525500	493144	442309	494446	610767	481468	0.551768	0.440007	0.569843	0.92076	-0.119103	insig
pmf0440	p-Methoxycinnamaldehyde	Others	Aldehyde compounds	C10H10O2	3	1963-36-6	700389	887273	886528	866798	725759	806474	0.199356	0.755732	0.826372	1.03133	0.0445044	insig
pma0461	14,15-Dehydrocrepenynic acid*	Lipids	Free fatty acids	C18H28O2	3	4154-44-3	3.76668e+06	3.86899e+06	3.8055e+06	6.66891e+06	5.93124e+06	7.11056e+06	1.34947	0.0146794	0.0728014	0.580454	-0.784747	insig
Lmjp101205	Coumurrayin	Lignans and Coumarins	Coumarins	C16H18O4	3	17245-25-9	68533.7	53767.4	66507.7	93347.7	58152	100403	0.797138	0.244096	0.376387	0.749529	-0.415944	insig
Zken00392	1-(9Z-octadecenoyl)-sn-glycero-3-phosphocholine	Lipids	LPC	C26H52NO7P	1	-	509984	508313	505248	255454	525246	699132	0.249137	0.920431	0.943586	1.02954	0.0419984	insig
Wacyp08016	2,5,8-trimethyldeca-2,4,7-triene-1,10-diol	Terpenoids	Monoterpenoids	C13H22O2	1	-	1.67039e+07	1.822e+07	1.90874e+07	1.68682e+07	1.81927e+07	19692359	0.152537	0.829242	0.882288	0.98645	-0.0196821	insig
Lmhp009590	LysoPC 17:1	Lipids	LPC	C25H50NO7P	1	-	2.04179e+06	2.3209e+06	2.61316e+06	3.88443e+06	3.95862e+06	4.93639e+06	1.29976	0.0156045	0.074957	0.545865	-0.873383	insig
Lcfp199969	Dehydronerolisovalerate	Others	Others	C15H24O2	1	49831-79-0	1.36358e+06	1.28774e+06	1.25196e+06	805501	1.03098e+06	1.12966e+06	1.10786	0.0700011	0.172013	1.31594	0.396099	insig
Waptp02742	5-Hydroxy-6-Methoxychromanon	Lignans and Coumarins	Coumarins	C10H10O4	3	-	505046	496004	552677	650236	587875	611239	1.22437	0.0176466	0.0794099	0.840148	-0.251285	insig
Lmtp001399	5,6-Dihydroxyindole-5-O-β-glucoside	Alkaloids	Plumerane	C14H17NO7	3	-	960005	1.07407e+06	1.06605e+06	683578	625827	720933	1.33128	0.00200755	0.0309062	1.52691	0.610611	insig
Wcfp003211	1,1'-(6-hydroxy-2,3-dihydro-1H-indene-2,5-diyl)bis(ethan-1-one)	Terpenoids	Sesquiterpenoids	C13H14O3	3	-	2.61732e+06	2.7053e+06	2.76575e+06	2.63596e+06	2.86468e+06	2.81504e+06	0.571068	0.415944	0.550018	0.972666	-0.0399843	insig
Walp004906	2-Aminotetradecane-1,11,13-triol	Lipids	Sphingolipids	C14H31NO3	1	-	773672	887841	1.00634e+06	975415	992102	1.09048e+06	0.887446	0.184568	0.315573	0.872419	-0.196907	insig
MWSmce417	5-O-Methylvisammioside	Others	Chromone	C22H28O10	3	84272-85-5	1.42641e+06	2.14787e+06	2.00507e+06	1.11198e+06	1.08886e+06	755938	1.2004	0.0388187	0.123519	1.88696	0.916066	insig
Wbtp004927	1,3,6-trihydroxy-7-methoxy-2-{[(2s,3r,4s,5s,6r)-3,4,5-trihydroxy-6-(hydroxymethyl)oxan-2-yl]oxy}xanthen-9-one	Flavonoids	Other Flavonoids	C20H20O12	3	-	2.40204e+06	2.21808e+06	2.58791e+06	1.39999e+06	1.47373e+06	1.24979e+06	1.33921	0.00255579	0.0332388	1.74803	0.805728	insig
Lshp211012	Gentiacaulein	Others	Others	C15H12O6	3	-	191652	148550	160118	152604	182895	136443	0.350615	0.640384	0.738556	1.06013	0.084237	insig
Zmgp003036	Pinobanksin	Flavonoids	Flavanonols	C15H12O5	3	548-82-3	177506	123881	124254	99192.4	112843	98900.6	1.051	0.158117	0.286774	1.3689	0.453019	insig
Zbkp004768	Schizonepetoside A	Terpenoids	Ditepenoids	C16H26O7	3	-	2.38325e+06	2.7038e+06	3.06274e+06	4.55955e+06	4.79703e+06	5.04177e+06	1.32716	0.00154067	0.0263563	0.566022	-0.821069	insig
MWStz255	Cyclo(L-Phe-L-Pro)*	Amino acids and derivatives	Amino acids and derivatives	C14H16N2O2	3	3705-26-8	33205.4	74605.1	90093.4	101607	114750	84583.6	0.842869	0.170242	0.300752	0.657617	-0.60468	insig
PD0763797	3',7-Dimethoxy-4',5,8-trihydroxyflavone 8-glucoside*	Flavonoids	Flavones	C23H24O12	2	-	1.79551e+07	1.22548e+07	9.98804e+06	9.01475e+06	8.83563e+06	9.48112e+06	0.985179	0.21141	0.344894	1.47075	0.556556	insig
MWSslk002	Sophoricoside*	Flavonoids	Isoflavones	C21H20O10	3	152-95-4	1.32829e+06	947727	856011	446743	817029	294039	1.05105	0.069022	0.170347	2.01053	1.00758	up
MWStz205	Cyclo(D-Phe-L-Pro)*	Amino acids and derivatives	Amino acids and derivatives	C14H16N2O2	3	26488-24-4	33205.4	74605.1	90093.4	101607	114750	84583.6	0.842869	0.170242	0.300752	0.657617	-0.60468	insig
pmp001270	LysoPC 16:1*	Lipids	LPC	C24H48NO7P	1	76790-27-7	5.69543e+06	5.0202e+06	4.95612e+06	7.60347e+06	7.45945e+06	9.18997e+06	1.29136	0.0223442	0.0900025	0.646181	-0.629991	insig
Wagp007665	3,3',4',5'-Tetrahydroxy-5,7-Dimethoxyflavone*	Flavonoids	Flavonols	C17H14O8	3	-	105998	118029	136319	83585.9	84445.3	75662.3	1.26995	0.0376749	0.122356	1.47869	0.56432	insig
Hmcp003223	Limocitrin (5,7,4'-trihydroxy-8,3'-dimethoxyflavone)*	Flavonoids	Flavonols	C17H14O8	3	489-33-8	105998	118029	136319	83585.9	84445.3	75662.3	1.26995	0.0376749	0.122356	1.47869	0.56432	insig
Zmtp102903	Kaempferol-3-O-arabinoside (Juglanin)	Flavonoids	Flavonols	C20H18O10	3	5041-67-8	536925	643303	535254	520180	675474	644324	0.438532	0.525952	0.648528	0.932339	-0.101074	insig
Rdp04590	3-(3,4-Dihydroxyphenyl)-1-(3,4,5-trihydroxyphenyl)prop-2-en-1-one	Flavonoids	Chalcones	C15H12O6	1	-	3.91963e+06	4.50401e+06	3.27591e+06	3.43199e+06	3.20052e+06	3.15607e+06	0.91437	0.209721	0.343678	1.19522	0.257281	insig
Lwmp121421	Expoxy-1,10-dihydrocurdione	Terpenoids	Sesquiterpenoids	C15H24O3	3	-	238449	232098	269656	176758	312400	205957	0.342564	0.755024	0.826336	1.06486	0.0906682	insig
pmp001135	Buddlenoid A	Flavonoids	Flavonols	C30H26O13	1	142750-32-1	4.11044e+06	4.03873e+06	2.8511e+06	2.80614e+06	1.29494e+06	946484	1.08135	0.053253	0.145805	2.17932	1.12388	up
Lmhp008885	LysoPE 15:0(2n isomer)*	Lipids	LPE	C20H42NO7P	1	-	73343.2	67571.8	78544.3	43571.2	73648.3	69882.4	0.645906	0.37472	0.505623	1.17294	0.23013	insig
WapTKC012013	Eperuol*	Terpenoids	Ditepenoids	C18H30O	1	87553-46-6	2.45458e+07	2.33372e+07	2.19337e+07	1.7713e+07	3.89156e+07	3.50366e+07	0.552896	0.380024	0.51137	0.761649	-0.392801	insig
Lcfp090372	Feruloyldehydrotyramine*	Alkaloids	Phenolamine	C18H17NO4	1	-	4.86717e+06	5.36716e+06	6.11602e+06	4.43472e+06	3.13017e+06	3.76526e+06	1.15562	0.0329797	0.112619	1.44308	0.529155	insig
Rfn04475	Botryllamide F*	Alkaloids	Phenolamine	C18H17NO4	1	724434-04-2	4.72449e+06	4.99083e+06	5.66862e+06	4.35395e+06	4.71216e+06	3.67578e+06	0.996916	0.100894	0.214823	1.20735	0.271846	insig
Wafp004987	N-Feruloylphenylacetamide*	Alkaloids	Phenolamine	C18H17NO4	1	-	4.86717e+06	5.36716e+06	6.11602e+06	4.43472e+06	3.13017e+06	3.76526e+06	1.15562	0.0329797	0.112619	1.44308	0.529155	insig
Sasp004961	2-aminotetradecane-1,3,4-triol	Lipids	Sphingolipids	C14H31NO3	2	-	3.65644e+06	3.92634e+06	3.32723e+06	2.51883e+06	2.44811e+06	2.85875e+06	1.27308	0.0108062	0.0626822	1.39413	0.479362	insig
Lssp210093	7-hydroxy-N-trans-ferulic tyramine*	Alkaloids	Phenolamine	C18H19NO5	1	-	3.91494e+06	3.22815e+06	1.009e+07	3.24209e+06	3.9434e+06	3.68602e+06	0.581159	0.43379	0.566365	1.58516	0.664626	insig
WaYp005128	2-Aminotetradecane-1,5,13-triol	Lipids	Sphingolipids	C14H31NO3	1	-	3.07418e+06	3.87602e+06	3.28588e+06	2.57599e+06	2.99478e+06	3.21614e+06	0.858016	0.192039	0.323817	1.16492	0.220236	insig
Zmjp004455	Trollioside	Phenolic acids	Phenolic acids	C19H26O9	3	-	867709	1.00699e+06	1.09559e+06	1.13873e+06	944347	902465	0.0296619	0.961323	0.975284	0.994892	-0.00738841	insig
MWStz500	Iristectorin A*	Flavonoids	Isoflavones	C23H24O12	2	37744-61-9	1.38431e+07	1.92928e+07	2.79135e+07	3.31507e+07	4.11189e+07	3.53768e+07	1.13545	0.0377209	0.122356	0.556784	-0.844809	insig
pmp001164	Iristectorin B	Flavonoids	Isoflavones	C23H24O12	3	94396-09-5	488919	788705	861742	1.5343e+06	1.51065e+06	1.42726e+06	1.24766	0.0151885	0.0741236	0.478368	-1.06381	down
Zbsp004650	Tricin-5-O-Glucoside	Flavonoids	Flavones	C23H24O12	2	32769-00-9	1.12865e+07	1.73718e+07	2.70017e+07	4.25074e+07	2.72755e+07	3.9555e+07	1.07488	0.051991	0.143962	0.509064	-0.974081	insig
Lcgp000245	dihydrodehydrodiconiferyl alcohol-9-O-β-D-xylopyranoside	Lignans and Coumarins	Lignans	C25H32O10	2	-	1.12865e+07	1.73718e+07	2.70017e+07	4.25074e+07	2.72755e+07	3.9555e+07	1.07488	0.051991	0.143962	0.509064	-0.974081	insig
HX1357	ent-16β,17-dihydroxy-kauran-19-oic acid	Terpenoids	Ditepenoids	C19H30O5	2	-	253472	246434	265751	375767	461664	548078	1.2853	0.051693	0.143624	0.552618	-0.855646	insig
Zjyp102908	Ligucyperonol	Terpenoids	Sesquiterpenoids	C15H22O2	3	105108-20-1	186382	269055	211156	215905	165468	200960	0.598548	0.393784	0.525723	1.1447	0.194964	insig
MWSHY0089	Sakuranetin*	Flavonoids	Flavanones	C16H14O5	1	2957-21-3	50966	45846.4	51582.1	70716.9	53509.2	88169.7	1.03358	0.16288	0.291326	0.69867	-0.517317	insig
Sadp005403	2-((7-hydroxy-1,6-dimethyl-5-vinyl-9,10-dihydrophenanthren-2-yl)oxy)-6-(hydroxymethyl)tetrahydro-2H-pyran-3,4,5-triol	Terpenoids	Ditepenoids	C24H28O7	3	-	2.49038e+06	1.88613e+06	2.48757e+06	2.75907e+06	1.95169e+06	3.02493e+06	0.444403	0.494978	0.62253	0.887326	-0.172464	insig
Wasdp08141	6-phenyl-hexan-2-ol	Others	Alcohol compounds	C12H18O	2	38487-94-4	364686	451031	367875	537487	535845	513698	1.24206	0.033991	0.114632	0.745789	-0.42316	insig
WapTKC157160	11-hydroxy-4,8,10,12-tetramethyltetradeca-3,6,8,12-tetraenoic acid	Terpenoids	Sesquiterpenoids	C18H28O3	1	-	1.92626e+06	1.85364e+06	2.0991e+06	2.26461e+06	2.6286e+06	2.38554e+06	1.21192	0.0280651	0.101809	0.807693	-0.30812	insig
Zkep1310	4-Hydroxy-L-tryptophan*	Amino acids and derivatives	Amino acids and derivatives	C11H12N2O3	1	25242-90-4	194420	186150	195415	137107	125163	131248	1.35837	0.000207103	0.0118904	1.46368	0.549603	insig
PDP002473	Andrographidin B	Flavonoids	Flavones	C23H24O12	3	113963-38-5	4.33519e+06	4.51313e+06	4.70343e+06	7.27749e+06	6.67496e+06	7.36986e+06	1.35548	0.00203048	0.0310283	0.635567	-0.653884	insig
Zbsp005715	Hesperetin-7-O-(6''-malonyl)glucoside	Flavonoids	Flavanones	C25H26O14	1	-	1.2519e+06	448894	1.03261e+06	1.62857e+06	1.25865e+06	1.30692e+06	0.848413	0.168394	0.299295	0.65172	-0.617676	insig
MWS1939	Fluoren-9-one	Others	Ketone compounds	C13H8O	3	486-25-9	166915	187093	154966	104132	91162.7	90674.5	1.33537	0.00665575	0.0514688	1.77982	0.831734	insig
Zjrp083011	Panaxytriol	Lipids	Free fatty acids	C17H26O3	2	87005-03-6	1.55814e+06	1.59614e+06	1.673e+06	832761	813993	898744	1.36652	9.28311e-05	0.00709288	1.8964	0.923265	insig
Wcfp007836	Tetradecyldiethanolamine	Alkaloids	Alkaloids	C18H39NO2	1	18924-66-8	2.25488e+06	2.18847e+06	2.23338e+06	1.95562e+06	1.89803e+06	1.66223e+06	1.21914	0.0443035	0.131922	1.21046	0.27555	insig
MWStz661	Neocnidilide*	Others	Lactones	C12H18O2	2	4567-33-3	1.91206e+06	2.11477e+06	2.17955e+06	1.78887e+06	1.67294e+06	1.91757e+06	1.08365	0.0628427	0.161428	1.15374	0.206313	insig
Lmlp006175	Phlorizin chalcone	Flavonoids	Chalcones	C21H22O10	3	4547-85-7	1.98787e+06	2.31053e+06	2.53516e+06	2.00833e+06	2.02771e+06	1.71259e+06	0.950998	0.140098	0.264306	1.18873	0.249418	insig
MWS04567g	S-Hexyl-glutathione	Amino acids and derivatives	Amino acids and derivatives	C16H29N3O6S	3	24425-56-7	73936.3	73444.3	49005.8	81094	73660.9	54119.1	0.240025	0.735875	0.811554	0.940215	-0.088938	insig
WapTKC189738	4,7-dimethyl-1a,2,3,4a,5,6,7a,7b-octahydro-1H-cyclopropa[h]azulene-4,7-diol	Terpenoids	Sesquiterpenoids	C13H22O2	1	-	2.70778e+06	2.68881e+06	3.54553e+06	3.38199e+06	2.97551e+06	3.07846e+06	0.402818	0.633248	0.73344	0.947664	-0.0775517	insig
Lahp003986	3,4-Dihydro-4-(4'-hydroxyphenyl)-5,7-dihydroxycoumarin glucoside	Lignans and Coumarins	Coumarins	C21H22O10	3	-	1.98787e+06	2.31053e+06	2.53516e+06	2.00833e+06	2.02771e+06	1.71259e+06	0.950998	0.140098	0.264306	1.18873	0.249418	insig
Qmyp101440	Blumenol C	Terpenoids	Monoterpenoids	C13H22O2	3	36151-02-7	3.05045e+06	3.31489e+06	2.62061e+06	1.76148e+06	2.27396e+06	2.35322e+06	1.14461	0.0347216	0.116135	1.40655	0.492158	insig
Lcfp094149	10-hydroxy-6,10-dimethylundeca-5,8-dien-2-one	Others	Ketone compounds	C13H22O2	1	65017-84-7	2.8726e+06	3.87737e+06	3.16463e+06	2.1848e+06	2.89422e+06	2.33139e+06	1.05094	0.0926648	0.204666	1.33793	0.42	insig
mws0062	Orobol	Flavonoids	Isoflavones	C15H10O6	3	480-23-9	9.79475e+06	1.07656e+07	1.1222e+07	9.12081e+06	6.22087e+06	7.22387e+06	1.14335	0.0496761	0.139768	1.40845	0.494104	insig
MWStz627	Pectolinarigenin*	Flavonoids	Flavones	C17H14O6	1	520-12-7	939826	993211	995290	842910	769203	821590	1.29553	0.0048855	0.044631	1.20324	0.266924	insig
Wacyp09666	6-Hydroxy-3,9-Undecadienoic acid Methyl Ester	Lipids	Free fatty acids	C12H20O3	1	-	4.93302e+07	4.99401e+07	4.88547e+07	2.62451e+07	3.56249e+07	3.35967e+07	1.26799	0.0242048	0.0948411	1.55159	0.633745	insig
Lmhp011562	1-α-Linolenoyl-glycerol*	Lipids	Glycerol ester	C21H36O4	1	-	2.05852e+07	1.58348e+07	1.67944e+07	5.9254e+06	7.42404e+06	1.35412e+07	1.12498	0.0423827	0.129605	1.97892	0.984712	insig
Waqkp05282	1-g-linolenoyl-glycerol	Lipids	Glycerol ester	C21H36O4	2	-	2.27829e+06	2.14042e+06	2.47589e+06	3.89918e+06	3.29463e+06	3.68258e+06	1.3223	0.00639556	0.0511667	0.633905	-0.657661	insig
Hmyp002656	Methyl dioxindole-3-acetate	Alkaloids	Plumerane	C11H11NO4	1	57061-18-4	1.34561e+07	1.38942e+07	1.42854e+07	1.59663e+07	1.59569e+07	1.51116e+07	1.27071	0.0089303	0.0587421	0.885212	-0.175905	insig
Lmgp001898	4,6-Dihydroxyquinoline	Alkaloids	Quinoline alkaloids	C9H7NO2	2	3517-61-1	1.7681e+06	2.35221e+06	1.31773e+06	1.99146e+06	1.51777e+06	1.96811e+06	0.100548	0.971425	0.980649	0.992825	-0.010389	insig
Lcsp002417	Ser-Val-Leu	Amino acids and derivatives	Amino acids and derivatives	C14H27N3O5	3	-	159084	119829	223904	283334	241837	256459	1.07781	0.0765365	0.18239	0.643293	-0.636452	insig
pmp001073	Synephrine	Alkaloids	Alkaloids	C9H13NO2	2	94-07-5	576307	681491	1.06026e+06	727258	111140	1.03118e+06	0.482295	0.659769	0.752447	1.23988	0.310205	insig
Wasyqp0972	Hydroxystyrene*	Others	Others	C8H8O	1	-	855219	720226	671835	1.08882e+06	823808	869541	0.945607	0.154715	0.281887	0.807745	-0.308028	insig
pmb0667	Isoorientin-7-O-(6''-feruloyl)arabinoside	Flavonoids	Flavones	C36H36O18	3	-	94030.4	151542	89093.2	131717	141253	83598.7	0.194797	0.799204	0.862337	0.938572	-0.0914604	insig
Lskp211409	20,26-Dihydroxyecdysone*	Steroids	Steroid	C27H44O8	3	19458-46-9	935470	970680	716518	961462	1.62781e+06	2.71096e+06	0.971875	0.219968	0.353598	0.494822	-1.01502	insig
Lasp001037	N-ethylcytisine	Alkaloids	Piperidine alkaloids	C13H18N2O	2	-	4.59632e+06	3.29224e+06	3.25208e+06	5.30844e+06	3.75416e+06	3.59637e+06	0.481255	0.512705	0.639211	0.880059	-0.184328	insig
pme0490	Nicotinate	Others	Vitamin	C6H5NO2	3	59-67-6	1.40683e+06	1.24517e+06	1.13621e+06	1.07924e+06	1.0217e+06	809713	1.07187	0.0617059	0.159147	1.3015	0.38017	insig
Rfn01478	(2R,3S,4S,5R,6S)-2-(hydroxymethyl)-6-[2-[(4R)-4-(hydroxymethyl)-4,5-dihydro-1,3-oxazol-2-yl]phenoxy]oxane-3,4,5-triol	Alkaloids	Alkaloids	C16H21NO8	1	-	1.0274e+06	1.16494e+06	1.44975e+06	1.10255e+06	1.24486e+06	1.10999e+06	0.272026	0.679449	0.766614	1.05342	0.0750768	insig
PD0619170	4-(1,2,4a,5-tetramethyl-2,3,4,7,8,8a-hexahydronaphthalen-1-yl)butan-2-one	Terpenoids	Sesquiterpenoids	C18H30O	1	-	1.19913e+08	1.13449e+08	1.08411e+08	1.75493e+07	2.13731e+07	1.72021e+07	1.37078	0.000287656	0.014076	6.08954	2.60633	up
Wcop010618	13-hydroxy-13-(hydroxymethyl)-2,6-dimethyltetracyclo[10.3.1.01,10.02,7]hexadecan-5-one*	Terpenoids	Ditepenoids	C19H30O3	3	52592-14-0	3.80351e+06	8.17158e+06	4.66126e+06	4.48621e+06	7.47851e+06	3.49526e+06	0.151033	0.837813	0.889085	1.07609	0.105801	insig
zjbp110804	6,7-dimethoxy-2-[2-(4'-hydroxy-3'-methoxyphenyl)ethyl]chromone	Others	Chromone	C20H20O6	3	-	201929	152832	165890	79152.7	94840.5	54980.5	1.26433	0.00752541	0.0542953	2.27384	1.18513	up
Safp017931	Carbanilide	Alkaloids	Alkaloids	C13H12N2O	3	102-07-8	370006	349368	390732	192224	170296	176394	1.36356	0.00066621	0.0201097	2.0599	1.04257	up
Rfp06083	Damascenone	Terpenoids	Monoterpenoids	C13H18O	1	23696-85-7	4.25678e+07	4.12022e+07	4.50932e+07	4.48027e+07	3.48373e+07	1.74184e+07	0.733011	0.315648	0.447138	1.32769	0.408916	insig
Lmhp002001	L-Valyl-L-Phenylalanine	Amino acids and derivatives	Amino acids and derivatives	C14H20N2O3	2	3918-92-1	738838	660865	571303	859054	684728	802090	0.905589	0.151457	0.278011	0.840202	-0.251191	insig
Zbsp010536	Methyl-[8]-gingerol	Phenolic acids	Phenolic acids	C20H32O4	3	-	116424	183567	380654	192246	406419	354575	0.607296	0.426204	0.55875	0.714032	-0.485939	insig
PDP060686	6-hydroxysphingosine*	Lipids	Sphingolipids	C18H37NO3	1	-	8.43076e+06	8.47203e+06	7.23217e+06	5.79876e+06	5.51144e+06	5.16434e+06	1.30805	0.0129603	0.068146	1.46499	0.550887	insig
PD0251534	[(4S,5R,9S,10R,13S,14R)-5-methyl-5-pentacyclo[11.2.1.01,10.04,9.012,14]hexadecanyl]methanol	Terpenoids	Sesquiterpenoids	C18H28O	3	-	2.44941e+06	1.89387e+06	1.8859e+06	1.37469e+06	2.36458e+06	1.81632e+06	0.472417	0.552475	0.671707	1.12125	0.165103	insig
Sayp012405	Tomocinol A*	Terpenoids	Ditepenoids	C22H36O3	3	-	91689.2	85607.1	78327.9	95756.3	73430.7	113247	0.422611	0.526249	0.648528	0.905076	-0.143889	insig
pmb0530	NAD+	Nucleotides and derivatives	Nucleotides and derivatives	C21H27N7O14P2	3	53-84-9	2.01671e+06	2.6275e+06	3.94256e+06	4.62146e+06	3.81122e+06	5.06834e+06	1.0337	0.0834964	0.19133	0.636009	-0.652881	insig
MWSHC2011	5-Hydroxytryptophan	Amino acids and derivatives	Amino acids and derivatives	C11H12N2O3	3	4350-09-8	196602	199858	162961	162507	101634	168848	0.850215	0.180084	0.31095	1.292	0.369606	insig
MWSslk096	Dihydrojasmone	Others	Ketone compounds	C11H18O	3	1128-08-1	112930	119932	122935	75401.6	57839.8	107340	1.04426	0.112312	0.230027	1.4789	0.564526	insig
Walbp07184	MG(16:3)	Lipids	Glycerol ester	C19H32O4	1	-	1.25806e+06	1.34405e+06	1.28926e+06	2.33845e+06	1.59033e+06	2.14854e+06	1.20648	0.0814749	0.189	0.640311	-0.643156	insig
Zmxp003107	Luteolin-7,3'-di-O-glucoside	Flavonoids	Flavones	C27H30O16	3	52187-80-1	1.09933e+06	2.41201e+06	819092	271175	614817	867147	0.949212	0.215711	0.350105	2.4701	1.30457	insig
Lcsp002508	Pro-Thr-Ile	Amino acids and derivatives	Amino acids and derivatives	C15H27N3O5	2	-	800170	803930	740258	1.10139e+06	769533	686330	0.306822	0.633659	0.733569	0.91675	-0.1254	insig
pmb0885	4-Oxo-9Z,11Z,13E,15E-Octadecatetraenoic Acid	Lipids	Free fatty acids	C18H26O3	3	-	1.56128e+06	1.45179e+06	1.35573e+06	1.06376e+06	1.10321e+06	1.17925e+06	1.28432	0.0135073	0.069981	1.30559	0.384707	insig
WapTKC207821	2-isopropyl-3,4,8,9-tetramethyl-5-methylenecyclodeca-3,8-dien-1-ol	Terpenoids	Sesquiterpenoids	C18H30O	1	-	1.18901e+08	1.27775e+08	1.0945e+08	1.45062e+07	1.54855e+07	2.03562e+07	1.36616	0.00109269	0.0238538	7.07333	2.82239	up
WapTKC182483	2-( 1,1,7,7a-tetramethyl-2-methylene-1a,2,4,5,6,7,7a,7b-octahydro-1H-cyclopropa[a]naphthalen-4-yl)ethan-1-ol*	Terpenoids	Sesquiterpenoids	C18H28O	1	-	5.72604e+06	5.03795e+06	4.33401e+06	1.43066e+06	1.80638e+06	2.41124e+06	1.3005	0.0043399	0.0426147	2.67302	1.41847	up
MW0149657	Gln-Cys-His	Amino acids and derivatives	Amino acids and derivatives	C14H22N6O5S1	3	-	8.35018e+06	7.02016e+06	9.0349e+06	8.25903e+06	1.11322e+07	1.11298e+07	0.910909	0.158469	0.286928	0.79962	-0.322614	insig
Salp009727	Lauramide	Lipids	Free fatty acids	C12H25NO	1	1120-16-7	4.16722e+07	4.14007e+07	4.08624e+07	1.31566e+07	2.05678e+07	2.0666e+07	1.29574	0.0107712	0.0626822	2.27862	1.18816	up
Zmlp003063	Luteolin 7-rutinoside-4'-O-Rhamnoside*	Flavonoids	Flavones	C33H40O19	3	-	224504	142588	174468	146840	226312	267625	0.455328	0.487701	0.615925	0.845162	-0.2427	insig
mws1035	Robinin*	Flavonoids	Flavonols	C33H40O19	3	301-19-9	224504	142588	174468	146840	226312	267625	0.455328	0.487701	0.615925	0.845162	-0.2427	insig
MWS201381	Ser-Trp	Amino acids and derivatives	Amino acids and derivatives	C14H17N3O4	1	94421-70-2	599050	529906	684534	895872	848418	571629	0.803733	0.234874	0.366709	0.783055	-0.352815	insig
Wmhp000032	2,3,6,23-Tetrahydroxyolean-12-en-28-oic acid (Protobassic acid)	Terpenoids	Triterpene	C30H48O6	2	564-13-6	811588	836211	978776	470954	619868	637948	1.21377	0.0157433	0.0753919	1.51933	0.603437	insig
pmb0855	LysoPC 16:0	Lipids	LPC	C24H50NO7P	1	17364-16-8	503801	505311	536251	206149	396339	431789	0.952534	0.132564	0.255212	1.49415	0.579324	insig
pmb0292	Cholesterol	Steroids	Steroid	C27H46O	3	57-88-5	2.31578e+06	2.28659e+06	2.29859e+06	1.9566e+06	1.56535e+06	1.73929e+06	1.24577	0.0396311	0.125353	1.31166	0.391395	insig
pmb0889	Punicic acid	Lipids	Free fatty acids	C18H30O2	3	544-72-9	2.86618e+06	2.71082e+06	3.752e+06	1.22579e+06	2.43055e+06	1.93879e+06	1.05621	0.0597851	0.155505	1.66734	0.737552	insig
Lcyp000107	Stellarin	Phenolic acids	Phenolic acids	C13H16O10	3	-	726154	519165	446411	325418	346536	419341	1.08906	0.128268	0.249793	1.5502	0.632459	insig
Lasp011732	Ent-16beta-Methoxy-19-Kauranoic Acid*	Terpenoids	Ditepenoids	C21H34O3	3	38308-35-9	5.31406e+06	4.83699e+06	5.39296e+06	5.0729e+06	3.12293e+06	5.97099e+06	0.421059	0.642563	0.740022	1.09721	0.133842	insig
PD0866397	3-methyl-5-(1,2,5-trimethyl-3,7,8,8a-tetrahydro-2H-naphthalen-1-yl)pentanoic acid	Terpenoids	Ditepenoids	C19H30O2	1	-	4.42846e+07	4.58387e+07	4.3494e+07	3.99364e+07	3.49957e+07	5.77959e+07	0.132337	0.96983	0.980649	1.0067	0.00963321	insig
Lhcp090202	3-(Acetyloxy)-13,15-dihydroxyoleanan-12-one (Rubiprasin A)	Terpenoids	Triterpene	C32H52O5	3	125263-65-2	1.76398e+06	1.73946e+06	1.85636e+06	482546	702418	324829	1.30289	0.00389203	0.0410173	3.55002	1.82783	up
Lskp211268	3-Ethyl-7-hydroxyphthalide	Others	Others	C10H10O3	2	-	3.21935e+06	2.93249e+06	2.70338e+06	3.37841e+06	2.71155e+06	3.03393e+06	0.237667	0.732879	0.808615	0.970553	-0.0431217	insig
MWSslk210	Irigenin*	Flavonoids	Isoflavones	C18H16O8	2	548-76-5	581116	578276	582737	541414	538222	440133	0.991072	0.155323	0.282622	1.14631	0.197	insig
mws1012	Coumarin	Lignans and Coumarins	Coumarins	C9H6O2	1	91-64-5	44761.7	50263.6	46267.2	118382	45253.3	83323.3	0.895067	0.236736	0.368206	0.572131	-0.805583	insig
Lcsp012679	linolenoyl ethanolamine	Lipids	LPE	C20H35NO2	2	57086-93-8	102728	109548	105810	42471	36187.1	33119.2	1.36191	7.24735e-05	0.00647157	2.84571	1.50879	up
mws1611	Ligustilide	Others	Lactones	C12H14O2	3	4431-01-0	1.89071e+06	1.83381e+06	1.75152e+06	1.57359e+06	1.69496e+06	1.72221e+06	1.0911	0.057708	0.153378	1.09724	0.133875	insig
Lmgp004474	Genistein 7-O-rutinoside*	Flavonoids	Isoflavones	C27H30O14	3	-	93806.1	114600	86801	136978	86000.1	101955	0.351259	0.603759	0.710732	0.908519	-0.138411	insig
Lmpp003930	Apigenin-7-O-(6''-p-Coumaryl)glucoside	Flavonoids	Flavones	C30H26O12	3	-	93806.1	114600	86801	136978	86000.1	101955	0.351259	0.603759	0.710732	0.908519	-0.138411	insig
Wasdp10471	4-Pentylbenzene-1,2-diol	Others	Others	C11H16O2	1	2525-11-3	7.63273e+06	8.39108e+06	7.01613e+06	4.26881e+06	4.67407e+06	5.04943e+06	1.32227	0.00598793	0.0492946	1.64661	0.719502	insig
MWSHY0189	Apigenin 7-O-beta-D-glucoside*	Flavonoids	Flavones	C21H20O10	3	578-74-5	1.07838e+06	708095	904673	481795	530602	398388	1.24804	0.0445728	0.131922	1.90755	0.931721	insig
MWS20148	Apigenin-4'-O-glucoside*	Flavonoids	Flavones	C21H20O10	3	20486-34-4	1.07838e+06	708095	904673	481795	530602	398388	1.24804	0.0445728	0.131922	1.90755	0.931721	insig
Lmgp004731	Genistein-7-O-galactoside*	Flavonoids	Isoflavones	C21H20O10	3	-	1.07838e+06	708095	904673	481795	530602	398388	1.24804	0.0445728	0.131922	1.90755	0.931721	insig
Hmmp002150	3,5-Bis(3-methoxy-4-hydroxyphenyl)-2,3-dihydro-2(1H)-pyridinone*	Alkaloids	Pyridine alkaloids	C19H19NO5	3	-	176920	212523	194665	192199	139179	109283	0.915898	0.177269	0.308267	1.32553	0.40657	insig
Wafp005168	N-Feruloylphenylalanine*	Alkaloids	Phenolamine	C19H19NO5	3	-	176920	212523	194665	192199	139179	109283	0.915898	0.177269	0.308267	1.32553	0.40657	insig
PD0462863	2-aminooctadec-12-ene-1,3,4-triol*	Lipids	Sphingolipids	C18H37NO3	1	-	8.59408e+06	7.8946e+06	7.96038e+06	5.08642e+06	5.80843e+06	4.46507e+06	1.30149	0.00540653	0.0465828	1.59174	0.670607	insig
MWSmce294	Elemicin	Others	Others	C12H16O3	3	487-11-6	390050	490246	261463	442622	376844	444697	0.447965	0.608587	0.714695	0.903174	-0.146924	insig
MW0152925	Lys-Cys-His	Amino acids and derivatives	Amino acids and derivatives	C15H26N6O4S1	3	-	1.23231e+06	890749	919444	825033	904675	1.36602e+06	0.0147141	0.934565	0.953678	0.982805	-0.0250224	insig
Lcfp121148	2-aminohexadec-4-ene-1,3-diol	Lipids	Sphingolipids	C16H33NO2	1	-	1.31978e+06	1.27356e+06	1.29761e+06	1.1285e+06	1.16936e+06	1.25794e+06	1.10541	0.0867396	0.195979	1.09425	0.129945	insig
Lhjp120709	Dimethyllimettin	Lignans and Coumarins	Coumarins	C13H14O4	3	-	229778	261272	214129	221448	279807	299431	0.678002	0.320707	0.452731	0.88072	-0.183244	insig
PD0584112	N,N-Diethylphenylacetamide	Alkaloids	Alkaloids	C12H17NO	1	2431-96-1	376464	381181	358282	393825	357608	381267	0.286468	0.686002	0.769746	0.985191	-0.0215242	insig
Lmhp008718	LysoPC 17:2*	Lipids	LPC	C25H48NO7P	1	-	2.33887e+06	2.33434e+06	2.63793e+06	4.89253e+06	4.79815e+06	5.54365e+06	1.35713	0.00294653	0.0352036	0.479912	-1.05916	down
Lhlp111209	Cupressic acid	Terpenoids	Ditepenoids	C20H32O3	2	1909-90-6	329674	265058	303777	442163	507223	474056	1.30845	0.00274801	0.0337633	0.631223	-0.663778	insig
Zasp102439	m-Aminophenylacetylene	Alkaloids	Alkaloids	C8H7N	1	54060-30-9	2.22372e+07	2.36683e+07	2.50763e+07	1.87496e+07	1.99799e+07	1.76874e+07	1.26425	0.011042	0.0630789	1.25817	0.331322	insig
Rlp02599	furo[2,3-h]quinoline	Alkaloids	Quinoline alkaloids	C11H7NO	1	-	2.59034e+07	2.40958e+07	2.30368e+07	1.61253e+07	1.61378e+07	1.54083e+07	1.35467	0.00618736	0.0503839	1.53207	0.615482	insig
Zahp012577	Octadecadienamide	Alkaloids	Alkaloids	C18H33NO	1	-	344191	349510	444538	66554.6	56522.3	66762.7	1.36713	0.0098641	0.0609034	5.9958	2.58395	up
MW0106978	Glutamylproline	Amino acids and derivatives	Amino acids and derivatives	C10H16N2O5	3	41745-47-5	2.06032e+07	2.93246e+07	3.27e+07	1.34086e+07	1.51507e+07	1.83367e+07	1.17978	0.065037	0.164783	1.76193	0.817158	insig
Walbp09179	Myristamide	Lipids	Free fatty acids	C14H29NO	1	638-58-4	4.7215e+07	4.59552e+07	4.75998e+07	2.48194e+07	2.73252e+07	2.68263e+07	1.36739	7.49547e-05	0.00647157	1.78256	0.833949	insig
Hasp010605	MG(18:3(9Z,12Z,15Z)/0:0/0:0)	Lipids	Glycerol ester	C21H36O4	1	129828-41-7	3.02941e+07	4.12343e+07	3.63254e+07	3.96772e+07	4.88869e+07	6.97635e+07	0.959873	0.191072	0.322534	0.681207	-0.553834	insig
MWSslk097	Dimethyl phthalate	Phenolic acids	Phenolic acids	C10H10O4	3	131-11-3	2.64047e+06	3.22467e+06	3.45618e+06	4.56439e+06	3.86327e+06	3.37573e+06	0.965069	0.129397	0.250695	0.789715	-0.340595	insig
MWStz489	Gardenin B*	Flavonoids	Flavones	C19H18O7	3	2798-20-1	1.9706e+06	1.88034e+06	2.04651e+06	1.32196e+06	1.90869e+06	1.76925e+06	0.838787	0.228353	0.362783	1.17951	0.238191	insig
Zmjp010694	5-Hydroxy-3,7,3',4'-tetramethoxyflavone (Retusin)*	Flavonoids	Flavonols	C19H18O7	1	1245-15-4	18750434	1.79378e+07	1.8788e+07	1.30569e+07	1.62766e+07	1.6698e+07	1.05896	0.104275	0.219408	1.20518	0.269246	insig
pmp000169	Andrographidine D aglycone*	Flavonoids	Flavanones	C19H18O7	3	-	2.06809e+06	1.94896e+06	2.10338e+06	1.37561e+06	1.79982e+06	1.86978e+06	0.978977	0.1366	0.259508	1.21312	0.278719	insig
WapTKC121645	Cupresin B	Terpenoids	Ditepenoids	C18H28O2	1	-	4.6302e+06	4.8841e+06	4.80517e+06	7.24968e+06	7.3037e+06	8.94191e+06	1.32253	0.0295278	0.105088	0.609462	-0.714392	insig
MWSHY0124	Pinocembrin	Flavonoids	Flavanones	C15H12O4	3	480-39-7	115949	157208	111830	179651	455788	159451	0.912101	0.288028	0.422394	0.484327	-1.04595	insig
MWStz550	Lyciumamide B	Alkaloids	Phenolamine	C36H36N2O8	3	1647111-41-8	349600	339548	358322	259215	247832	272264	1.34561	0.000759364	0.0218429	1.3441	0.426639	insig
Wcfp008029	Sphinganine	Lipids	Sphingolipids	C18H39NO2	1	764-22-7	332627	358927	373770	162015	206430	177209	1.33951	0.000635317	0.0196369	1.95238	0.965234	insig
pmd0160	LysoPE 16:0(2n isomer)	Lipids	LPE	C21H44NO7P	3	-	7.62949e+06	6.73491e+06	1.16835e+07	3.95786e+06	9.19578e+06	8.65212e+06	0.439462	0.564794	0.680256	1.19454	0.256459	insig
Lmxp005865	Ningposide B*	Phenolic acids	Phenolic acids	C18H22O9	2	307318-00-9	97826.6	323451	121957	139805	83472	166201	0.359798	0.555907	0.674203	1.39478	0.480032	insig
MWSslk100	Diphenylamine	Alkaloids	Alkaloids	C12H11N	3	122-39-4	239805	226950	238519	170904	226623	173993	1.04835	0.126314	0.247614	1.23403	0.303378	insig
Safp001959	gamma-Glutamyltyramine	Alkaloids	Phenolamine	C13H18N2O4	2	65520-56-1	673422	635430	479672	237498	306184	332436	1.27236	0.0209499	0.086889	2.04142	1.02957	up
MW0151563	Ile-Pro-Thr*	Amino acids and derivatives	Amino acids and derivatives	C15H27N3O5	1	-	3.01992e+06	1.75918e+06	2.84769e+06	4.50662e+06	3.37169e+06	3.99232e+06	1.06092	0.052941	0.145276	0.642492	-0.63825	insig
mws0193	L-Homocitrulline	Amino acids and derivatives	Amino acids and derivatives	C7H15N3O3	3	1190-49-4	1.02155e+06	865592	864071	439518	599798	632669	1.23019	0.0109575	0.0627424	1.64547	0.718504	insig
Wcdp010180	9,11,13,15-Octadecatetraenal	Others	Aldehyde compounds	C18H28O	3	148408-16-6	5.58653e+06	4.84415e+06	5.2074e+06	1.99107e+06	2.10276e+06	2.94009e+06	1.3107	0.00217921	0.0315751	2.22323	1.15266	up
Lmgp009246	5-Hydroxy-7,3',4'-trimethoxyflavanone	Flavonoids	Flavanones	C18H18O6	3	-	265409	252272	283058	169343	191643	210071	1.26979	0.00797979	0.0557445	1.40221	0.487698	insig
Ladp002110	4-hydroxy-2-oxo-1,2-dihydroquinoline-3-carboxylic acid	Alkaloids	Quinoline alkaloids	C10H7NO4	2	73776-24-6	3.49645e+06	3.97337e+06	3.33781e+06	3.06855e+06	2.79823e+06	2.73883e+06	1.20314	0.0416861	0.129016	1.25588	0.328702	insig
MWSmce364	Xanthoxylin	Phenolic acids	Phenolic acids	C10H12O4	3	90-24-4	105702	63046.7	89321.8	71398	70981.9	80713.7	0.506505	0.449544	0.578187	1.15678	0.210114	insig
Wbsp000191	3,7,11-trimethyl-2-oxa-6,10,13-triazatricyclo[7.3.1.05,13]tridecane	Alkaloids	Alkaloids	C12H23N3O	2	-	809811	735185	769055	719330	688415	642376	1.12186	0.0473328	0.136472	1.12874	0.174713	insig
MWSHY0169	4',5,7-Trihydroxy-3',6-dimethoxyflavone (Jaceosidin)	Flavonoids	Flavones	C17H14O7	3	18085-97-7	52421.3	90254.5	82088.4	54562.4	41823.4	56202.7	0.953166	0.160343	0.288688	1.47301	0.558766	insig
Lmfp009701	Glycerol 9,11,13-octadecatrienoyl ester*	Lipids	Glycerol ester	C21H36O4	1	-	2.07422e+07	1.7e+07	2.25036e+07	4.40945e+06	8.03892e+06	1.21967e+07	1.16145	0.0157567	0.0753919	2.44454	1.28956	up
MWS1872	Hydroxyanthraquinone	Quinones	Anthraquinone	C14H8O3	3	129-43-1	223839	214485	261653	229843	213195	102616	0.690205	0.327129	0.459409	1.28282	0.359323	insig
Lskp211410	1,2,3,14,20,22,25-Heptahydroxycholest-7-en-6-one (Integristerone A)	Steroids	Steroid	C27H44O8	3	-	7.28723e+06	9.37712e+06	4.56631e+06	9.67311e+06	1.21506e+07	1.0033e+07	0.971892	0.109077	0.226586	0.666442	-0.585448	insig
Rfn09271	4-(1,2,4a-trimethyl-5-methylidene-1,2,3,4,4a,5,8,8a-octahydronaphthalen-1-yl)butan-2-one	Terpenoids	Sesquiterpenoids	C18H28O	3	-	1.37301e+07	1.60208e+07	1.29848e+07	1.86923e+07	1.95202e+07	2.32322e+07	1.22924	0.0262318	0.0986423	0.695514	-0.523848	insig
Wahp005790	Di-p-coumaroylcaffeoyl Spermidine	Alkaloids	Phenolamine	C34H37N3O7	3	-	161318	177651	195054	137865	126520	148466	1.20051	0.0324535	0.111759	1.2935	0.37128	insig
Zmmp001941	Hydroxythreonine xyloside	Amino acids and derivatives	Amino acids and derivatives	C9H17NO8	3	-	3.09804e+06	3.27345e+06	3.55034e+06	5.82732e+06	4.73182e+06	5.28226e+06	1.31378	0.014165	0.0713298	0.626322	-0.675023	insig
pme0230	Adenosine*	Nucleotides and derivatives	Nucleotides and derivatives	C10H13N5O4	1	58-61-7	3.09804e+06	3.27345e+06	3.55034e+06	5.82732e+06	4.73182e+06	5.28226e+06	1.31378	0.014165	0.0713298	0.626322	-0.675023	insig
MWS20185	[6]-Gingerol	Others	Ketone compounds	C17H26O4	1	23513-14-6	166966	164358	215380	154769	158431	160684	0.837119	0.280339	0.41516	1.15367	0.206231	insig
pmp000479	N-Isobutyl-2E,4E-dodedienamide	Alkaloids	Alkaloids	C16H29NO	3	-	126186	135416	105739	55725.1	56164.9	74567.1	1.29567	0.00672967	0.0515801	1.97011	0.978277	insig
mws0040	Chrysin	Flavonoids	Flavones	C15H10O4	3	480-40-0	100378	109299	121656	220009	506383	204039	1.16454	0.178612	0.309721	0.356107	-1.48962	down
Zbzp007397	5,6,7,7a-tetrahydro-4,4,7a-trimethyl-2(4H)-benzofuranone	Others	Others	C11H16O2	3	15356-74-8	1.11308e+07	1.01379e+07	1.14379e+07	9.51456e+06	9.18391e+06	9.1891e+06	1.23833	0.0461687	0.13445	1.17281	0.229966	insig
WapTKC084003	3-(4-Methylcyclohex-3-En-1-Yl)But-3-Enoic Acid*	Terpenoids	Monoterpenoids	C11H16O2	3	-	1.11913e+07	1.09528e+07	1.14501e+07	9.26123e+06	9.03109e+06	9.78371e+06	1.31753	0.00396184	0.04122	1.19654	0.258872	insig
Lmhp008744	1-α-Linolenoyl-glycerol-2,3-di-O-glucoside	Lipids	Glycerol ester	C33H56O14	1	-	669620	1.08437e+06	585844	1.08729e+06	1.17112e+06	1.82823e+06	1.03728	0.117315	0.236728	0.572557	-0.80451	insig
Lmxp001668	4-Vinylguaiacol	Others	Others	C9H10O2	3	7786-61-0	465796	360704	419996	449012	393024	528363	0.522716	0.455143	0.582558	0.909585	-0.136719	insig
PD0255143	cicerin-7-O-glucoside-6''-malonate	Flavonoids	Isoflavones	C26H26O15	2	-	6.06088e+06	5.57791e+06	5.35801e+06	5.16902e+06	5.7778e+06	4.78206e+06	0.710004	0.307649	0.440188	1.08061	0.111848	insig
Lmmp004504	2'-Hydroxygenistein*	Flavonoids	Isoflavones	C15H10O6	1	1156-78-1	8.97997e+06	8.80295e+06	8.39121e+06	8.34457e+06	6.27423e+06	5.32719e+06	1.01417	0.140461	0.264378	1.31225	0.392043	insig
Lmyp001840	5-(N-Methyl-4,5-dihydro-1H-pyrrol-2-yl)pyridin-2-ol	Alkaloids	Pyridine alkaloids	C10H12N2O	3	68104-57-4	152795	166271	130130	103863	104773	124103	1.16831	0.0450307	0.132811	1.35	0.43296	insig
Lcfp121209	Val-Ala-Ile	Amino acids and derivatives	Amino acids and derivatives	C14H27N3O4	2	-	210665	141324	204618	194659	239382	251646	0.807294	0.20502	0.338699	0.81175	-0.300893	insig
mws4108	1-Methoxyphaseollin	Flavonoids	Isoflavones	C21H20O5	3	157226-48-7	283763	385572	500428	627881	807927	923049	1.20193	0.0238103	0.0943535	0.495902	-1.01187	down
Walp013004	Glycidyl Linoleate*	Lipids	Glycerol ester	C21H36O3	1	24305-63-3	616183	515738	549486	183795	172615	197591	1.36597	0.00417541	0.0423605	3.03503	1.60171	up
WaYp006462	2-Aminohexadecane-1,5,15-triol	Lipids	Sphingolipids	C16H35NO3	1	-	3.30595e+06	3.13554e+06	3.24653e+06	2.56905e+06	2.80498e+06	3.12624e+06	1.03129	0.12362	0.244936	1.13973	0.188692	insig
Lcfp006237	GrossamideK	Alkaloids	Phenolamine	C28H29NO7	1	-	709436	643882	642070	434695	439015	459271	1.35263	0.00543284	0.0465828	1.49694	0.582013	insig
Rfn02447	2-[[2-amino-3-(4-hydroxyphenyl)propanoyl]amino]-3-methylpentanoic acid	Alkaloids	Phenolamine	C15H22N2O4	2	-	2.59689e+06	2.50848e+06	2.66282e+06	2.28229e+06	3.05996e+06	2.82211e+06	0.320276	0.626346	0.728025	0.951475	-0.071762	insig
Rlp02736	Tyrosyl-Hydroxyproline	Amino acids and derivatives	Amino acids and derivatives	C14H18N2O5	1	-	2.59689e+06	2.50848e+06	2.66282e+06	2.28229e+06	3.05996e+06	2.82211e+06	0.320276	0.626346	0.728025	0.951475	-0.071762	insig
ZbWp002423	N-methylphenylalanine*	Amino acids and derivatives	Amino acids and derivatives	C10H13NO2	2	-	4.71346e+06	4.20895e+06	4.91715e+06	4.73768e+06	4.92784e+06	4.4831e+06	0.290532	0.701951	0.783327	0.978156	-0.0318631	insig
Yamp007259	Helichrysetin*	Flavonoids	Chalcones	C16H14O5	1	62014-87-3	88795.9	53559.1	69877.6	97017.2	64298.9	66322.4	0.249498	0.744254	0.818947	0.932323	-0.101099	insig
Wbjp006632	Tribulusamide A*	Alkaloids	Alkaloids	C36H36N2O8	1	-	436427	468737	473492	359893	362763	317656	1.29732	0.00440302	0.0429491	1.32523	0.406246	insig
Rdp07790	Bucegin*	Flavonoids	Flavones	C17H14O6	1	-	998082	920451	969718	793256	768779	890009	1.17308	0.0379444	0.122555	1.17789	0.236211	insig
MW0146370	Asp-Trp	Amino acids and derivatives	Amino acids and derivatives	C15H17N3O5	3	71835-79-5	1.03293e+07	1.155e+07	1.1011e+07	1.35652e+07	1.40307e+07	1.32007e+07	1.30165	0.00526443	0.0464469	0.806202	-0.310788	insig
pme0124	L-Glycyl-L-proline	Amino acids and derivatives	Amino acids and derivatives	C7H12N2O3	3	704-15-4	435817	497624	490592	508528	446656	475167	0.057371	0.940465	0.958898	0.995583	-0.00638648	insig
pme3967	2-(Dimethylamino)guanosine*	Nucleotides and derivatives	Nucleotides and derivatives	C12H17N5O5	3	2140-67-2	2.07951e+06	2.75806e+06	3.16756e+06	2.04766e+06	2.22573e+06	2.09411e+06	0.891209	0.225146	0.35862	1.25719	0.3302	insig
pmp001201	5-Aminocycloheptane-1,2,3-triol	Alkaloids	Alkaloids	C7H15NO3	3	-	338446	317129	311230	281834	318957	299865	0.868607	0.183198	0.314338	1.07345	0.102249	insig
Lskp211422	Intergristerone A-22-O-galactoside (Sileneoside C)*	Steroids	Steroidal saponins	C33H54O13	3	83207-65-2	1.00213e+07	2.09711e+07	1.49569e+07	3.9818e+07	4.73947e+07	5.70557e+07	1.27618	0.00831751	0.0569625	0.318499	-1.65064	down
Qahp006824	Periseoside B*	Steroids	Steroidal saponins	C33H54O13	3	-	1.00213e+07	2.09711e+07	1.49569e+07	3.9818e+07	4.73947e+07	5.70557e+07	1.27618	0.00831751	0.0569625	0.318499	-1.65064	down
Zmpp001726	L-Adrenaline	Alkaloids	Alkaloids	C9H13NO3	2	51-43-4	3.1226e+06	3.12446e+06	3.15226e+06	2.88439e+06	2.91647e+06	2.78611e+06	1.3139	0.0159674	0.0759541	1.0946	0.130407	insig
Sasp007401	2-Aminohexadecanoic acid	Lipids	Free fatty acids	C16H33NO2	2	7769-79-1	1.40875e+06	1.33938e+06	1.26132e+06	1.16174e+06	1.27153e+06	1.19456e+06	1.05509	0.0809912	0.188594	1.1052	0.144301	insig
WapTKC002568	methyl 1,4a-dimethyl-6-methylidene-5-(3-oxobutyl)-3,4,5,7,8,8a-hexahydro-2H-naphthalene-1-carboxylate	Terpenoids	Ditepenoids	C19H30O3	3	58964-78-6	914959	598873	945447	874570	1.37215e+06	1.22204e+06	0.902087	0.147522	0.273044	0.70898	-0.496182	insig
Lcfp190543	N-(2-Hydroxyethyl)dodecanamide	Alkaloids	Alkaloids	C14H29NO2	1	142-78-9	1.50185e+06	1.46934e+06	1.45359e+06	1.02882e+06	1.31072e+06	1.24829e+06	1.12928	0.0786664	0.185784	1.23327	0.302493	insig
Yalp008000	(2S,3S,5R)-2-[[(1R,4aR,8aR)-5,5,8a-trimethyl-2-methylene-decalin-1-yl]methyl]-5-methoxy-tetrahydrofuran-3-carbaldehyde*	Terpenoids	Ditepenoids	C21H34O3	3	-	6.43748e+06	5.18656e+06	5.24846e+06	4.61422e+06	3.0144e+06	5.41882e+06	0.821427	0.210376	0.34406	1.29317	0.370907	insig
HX1332	Roupelliol	Others	Others	C19H30O2	3	-	245053	244935	251802	247950	192205	354962	0.145899	0.745593	0.820051	0.932933	-0.100155	insig
pmb0468	N-Formylmethionine	Amino acids and derivatives	Amino acids and derivatives	C6H11NO3S	3	4289-98-9	3.20895e+06	2.52169e+06	3.96125e+06	3.71967e+06	3.31486e+06	2.46386e+06	0.071193	0.913394	0.938734	1.02037	0.0290956	insig
Zblp005760	dihydro-N-feruloyltyramine	Alkaloids	Phenolamine	C18H21NO4	1	-	56744	84144.5	76796.4	53676.3	34314.1	37143.2	1.15342	0.0431424	0.129905	1.73962	0.798772	insig
Zmjp000624	Pyridoxal	Others	Vitamin	C8H9NO3	3	66-72-8	166916	81221.5	348450	237046	320837	112960	0.25552	0.816141	0.874054	0.889309	-0.169244	insig
Lmjp007279	Penduletin 4'-Methyl Ether (5-Hydroxy-3,6,7,4'-Tetramethoxyflavone)	Flavonoids	Flavonols	C19H18O7	1	14787-34-9	40406.1	48865.6	55578.9	22027.1	37375.6	38318.1	0.983363	0.0862669	0.195781	1.48229	0.567828	insig
MW0153587	Met-Ile-Thr	Amino acids and derivatives	Amino acids and derivatives	C15H29N3O5S1	3	-	1.69786e+06	1.69353e+06	1.48662e+06	1.26818e+06	1.13632e+06	1.59654e+06	0.942425	0.153938	0.281123	1.21918	0.285913	insig
pme3017	2-Amino-2-methylpropanoate	Organic acids	Organic acids	C4H9NO2	2	62-57-7	1.77713e+07	2.0769e+07	1.90506e+07	2.65031e+07	2.62151e+07	2.37925e+07	1.27773	0.0066941	0.0514688	0.752717	-0.409821	insig
MW0155862	Pro-Glu-Val	Amino acids and derivatives	Amino acids and derivatives	C15H25N3O6	3	-	2.01604e+06	1.74813e+06	1.83865e+06	3.49829e+06	2.97431e+06	2.76294e+06	1.30674	0.0210933	0.087117	0.606659	-0.721043	insig
Sadp016944	Aristelegone A	Terpenoids	Sesquiterpenoids	C12H14O2	1	-	5.40553e+06	5.06025e+06	4.80754e+06	4.33288e+06	4.42284e+06	4.87647e+06	1.0336	0.0862683	0.195781	1.12039	0.163996	insig
Qmzp101823	Hinokinin	Lignans and Coumarins	Lignans	C20H18O6	3	26543-89-5	3.76653e+06	3.35369e+06	3.65653e+06	3.11796e+06	5.08263e+06	4.97037e+06	0.660021	0.336263	0.469271	0.81822	-0.289439	insig
Wbsp007290	Lycoposerramine E	Others	Ketone compounds	C17H24O3	3	-	485246	490812	413154	436752	387649	430751	0.819374	0.216946	0.350351	1.10681	0.146405	insig
Hmjp005089	N-[2-(3,4-Dihydroxyphenyl)-2-hydroxyethyl]-3-(4-methoxyphenyl)-2-propenamide*	Alkaloids	Phenolamine	C18H19NO5	1	-	4.54756e+06	1.01484e+07	4.22403e+06	6.15549e+06	2.38985e+07	3.13467e+06	0.29152	0.544717	0.664256	0.570075	-0.810777	insig
MWS20147	Luteolin-3'-O-glucoside	Flavonoids	Flavones	C21H20O11	3	5154-41-6	1.98699e+07	2.94031e+07	9.02377e+06	7.7066e+06	6.96853e+06	6.65109e+06	1.08365	0.171027	0.301485	2.73357	1.45079	up
Wasdp04041	Tricin-7-O-(6''-feruloyl)xyloside-5-O-glucoside	Flavonoids	Flavones	C38H40O19	2	-	278213	374567	277861	2.16484e+06	966881	376255	1.00279	0.243796	0.376314	0.265293	-1.91434	down
Lhhp111109	Schisantherin J	Lignans and Coumarins	Lignans	C35H40O11	3	135432-28-9	7.20588e+06	1.00312e+07	8.98564e+06	3.71083e+06	2.977e+06	2.59859e+06	1.32713	0.0117522	0.0650095	2.82376	1.49762	up
Lmbp002309	Sinapaldehyde-4-O-Glucoside	Others	Aldehyde compounds	C17H22O9	3	154461-65-1	576728	621265	382832	252148	302746	307971	1.20092	0.0747218	0.179992	1.83206	0.873471	insig
Walp012785	(Oxiran-2-yl)methyl octadeca-9,12-dienoate*	Lipids	Glycerol ester	C21H36O3	1	856386-19-1	532423	547477	623488	210550	95426.7	186785	1.28226	0.0010534	0.0238269	3.45682	1.78944	up
Lazp008807	(25S)-5β-Furost-1β,2β,3β,4β,5β,22α,26-heptaol-26-O-β-D-glucoside	Steroids	Steroidal saponins	C33H56O13	3	-	106035	196119	169144	68477.6	177139	197578	0.224433	0.85652	0.901814	1.06341	0.0887025	insig
pma2987	L-Histidinol	Alkaloids	Alkaloids	C6H11N3O	3	501-28-0	4.5637e+07	4.12332e+07	6.44758e+07	1.41824e+07	2.49749e+07	2.35952e+07	1.22775	0.0361179	0.1187	2.41179	1.2701	up
MW0144615	Ala-Ile-Gly	Amino acids and derivatives	Amino acids and derivatives	C11H21N3O4	3	-	1.39285e+06	592624	520688	1.4156e+06	1.50455e+06	1.28425e+06	0.967188	0.174856	0.305012	0.59608	-0.746423	insig
Wcdp004275	Lauramine oxide	Others	Others	C14H31NO	1	1643-20-5	590161	580116	553236	412077	487503	504077	1.16497	0.0492251	0.139139	1.22787	0.296162	insig
WaYp007548	2-Aminotetradecan-1-ol	Lipids	Sphingolipids	C14H31NO	1	-	286305	327923	263344	214140	280734	258508	0.827498	0.202906	0.336023	1.16484	0.220134	insig
mws0982	N-Methylhistamine	Alkaloids	Alkaloids	C6H11N3	3	501-75-7	115499	114008	129379	225187	134508	130508	0.839524	0.291331	0.425764	0.732116	-0.449856	insig
Zkep107564	Ile-gly	Amino acids and derivatives	Amino acids and derivatives	C8H16N2O3	2	-	1.65936e+06	1.46491e+06	1.85389e+06	3.98681e+06	2.24573e+06	3.0375e+06	1.17994	0.0982698	0.210689	0.537014	-0.896968	insig
pmp000110	7-Hydroxy-3,5,6,8-tetramethoxyflavone*	Flavonoids	Flavonols	C19H18O7	2	-	2.76907e+06	2.69777e+06	2.391e+06	2.97397e+06	2.59137e+06	2.73129e+06	0.567754	0.415264	0.549415	0.947113	-0.0783922	insig
Yamp009440	Meliavosin	Terpenoids	Ditepenoids	C21H34O3	3	-	4.40408e+07	4.13528e+07	4.33707e+07	3.86436e+07	4.96827e+07	5.08687e+07	0.504756	0.467659	0.593988	0.925065	-0.112374	insig
PD0899195	(2E,4E,6E)-dodeca-2,4,6-trienoic acid	Lipids	Free fatty acids	C12H18O2	2	-	1.02357e+06	932626	938012	797510	746511	803886	1.29154	0.0102513	0.0622003	1.23268	0.301795	insig
MWS1787	2-Methylpyridine	Alkaloids	Pyridine alkaloids	C6H7N	3	109-06-8	1.97792e+07	2.04664e+07	2.17127e+07	2.10342e+07	1.90678e+07	1.79632e+07	0.726747	0.300032	0.433813	1.06705	0.0936241	insig
Wbtp006564	4,8,10-trihydroxy-2-methoxy-1h,2h-furo[3,2-a]xanthen-11-one*	Flavonoids	Other Flavonoids	C16H12O7	1	-	3.74054e+06	3.49432e+06	3.7362e+06	2.44763e+06	2.48246e+06	2.36445e+06	1.36402	0.00134742	0.0254024	1.50401	0.588814	insig
MWStz571	Nepetin (5,7,3',4'-Tetrahydroxy-6-methoxyflavone)*	Flavonoids	Flavones	C16H12O7	1	520-11-6	3.74054e+06	3.49432e+06	3.7362e+06	2.44763e+06	2.48246e+06	2.36445e+06	1.36402	0.00134742	0.0254024	1.50401	0.588814	insig
Hmsp004125	3'-Deoxy-4-O-methylsappanol	Others	Alcohol compounds	C16H14O6	2	112408-68-1	2.41991e+06	1.94583e+06	2.10038e+06	2.24891e+06	1.72243e+06	1.87422e+06	0.624018	0.380384	0.511428	1.10616	0.145561	insig
Lmdp003110	2,6,7,4'-Tetrahydroxyisoflavanone	Flavonoids	Isoflavones	C15H12O6	3	-	1.0575e+06	1.60817e+06	1.40338e+06	529037	668843	845563	1.2149	0.0322714	0.111584	1.99127	0.993688	insig
Wayp004349	N-Hydroxydecanoyl nornicotine glucoside	Alkaloids	Pyridine alkaloids	C25H40N2O7	3	-	4.66412e+06	2.75475e+06	6.39664e+06	6.01158e+06	3.81717e+06	5.67523e+06	0.357559	0.680353	0.767076	0.891095	-0.16635	insig
Walp007738	14-Amino-15-hydroxy-11-methylpentadecanoic acid	Lipids	Sphingolipids	C16H33NO3	2	-	64644.8	75898.6	84350.7	64949.4	50137	62973.7	0.992168	0.104005	0.219029	1.26302	0.336881	insig
Lmjp003982	Chlorajaposide	Terpenoids	Sesquiterpenoids	C21H28O8	3	-	552508	604499	981321	674170	465484	739513	0.337548	0.620045	0.723232	1.13791	0.186391	insig
Rdp04471	Luteolin-7-O-Alpha-L-Rhamnoside	Flavonoids	Flavones	C21H20O10	2	18016-54-1	1.02156e+06	2.02336e+06	1.30206e+06	488337	2.05985e+06	947002	0.482411	0.639644	0.738051	1.2437	0.314643	insig
Wcdp005264	Tetradecasphinganine	Others	Others	C14H31NO2	1	-	1.5526e+06	1.74881e+06	1.69192e+06	1.48035e+06	1.46561e+06	1.65747e+06	0.837606	0.200496	0.333026	1.0847	0.117295	insig
Wcdp009528	2-oxononadecanoic acid	Lipids	Free fatty acids	C19H36O3	2	-	1.91044e+06	1.88649e+06	1.8973e+06	5.25202e+06	4.31261e+06	5.22345e+06	1.36289	0.0101696	0.0620066	0.385056	-1.37686	down
MWSmce585	Methyl 3-aminopropanoate	Amino acids and derivatives	Amino acids and derivatives	C4H9NO2	3	4138-35-6	1.82698e+07	1.79012e+07	1.79879e+07	2.61021e+07	2.39117e+07	2.34168e+07	1.34211	0.0147934	0.0730361	0.737553	-0.439182	insig
Wbsp000172	Apigenin-4'-O-(2''-O-p-coumaroyl)-β-D-glucopyranoside	Flavonoids	Flavones	C30H26O12	2	-	150114	128674	166666	169910	149936	152347	0.472731	0.529784	0.651	0.943371	-0.0841022	insig
MWStz338	Quercetin 3,4'-dimethyl ether*	Flavonoids	Flavonols	C17H14O7	2	33429-83-3	890612	986016	919840	985231	1.07465e+06	1.0524e+06	1.10479	0.0541645	0.147921	0.898528	-0.154365	insig
Rlp00485	Feruloyl-beta-phenethylamine	Alkaloids	Phenolamine	C18H19NO3	1	142351-00-6	231910	204894	201651	124818	142282	120080	1.32786	0.00303246	0.0359868	1.64899	0.721581	insig
Zbsp005869	7,4'-Dihydroxy-3,5,3'-trimethoxyflavone*	Flavonoids	Flavonols	C18H16O7	2	13459-09-1	54118.5	68034.9	79301.5	62068.6	52792.6	55169.1	0.758884	0.28534	0.419769	1.18482	0.244666	insig
Zbsp010780	Methyl [6]-Gingerdiol 5-acetate	Phenolic acids	Phenolic acids	C20H32O5	3	-	3.05432e+07	2.9506e+07	3.15573e+07	2.87434e+07	4.28068e+07	3.81635e+07	0.787059	0.280886	0.415718	0.834959	-0.260222	insig
pmp000114	5,6,7,8,3',4'-Hexamethoxyflavanone	Flavonoids	Flavanones	C21H24O8	3	-	68573.9	96103.1	99013.9	61977.1	108093	136801	0.291341	0.592165	0.701135	0.859288	-0.218787	insig
Lmlp003161	Feruloylputrescine	Alkaloids	Phenolamine	C14H20N2O3	2	501-13-3	267112	579923	413051	708430	615457	382376	0.658827	0.324954	0.456879	0.738506	-0.437318	insig
Sadp013780	N,N-Diethyl-m-toluamide	Alkaloids	Alkaloids	C12H17NO	1	134-62-3	871590	840901	944901	950587	800183	889144	0.0901823	0.91902	0.94327	1.00662	0.00952019	insig
Wcop008363	Tricalysione A	Terpenoids	Ditepenoids	C18H26O3	3	941711-43-9	2.80455e+06	2.81105e+06	2.74282e+06	2.11918e+06	2.08032e+06	2.0584e+06	1.37115	2.12914e-05	0.0037184	1.33566	0.417551	insig
Lmhp010190	LysoPC 18:1(2n isomer)	Lipids	LPC	C26H52NO7P	1	-	2.19819e+07	1.74828e+07	2.12111e+07	1.66703e+07	4.0311e+07	4.68819e+07	0.776626	0.255613	0.389878	0.58419	-0.775491	insig
WapTKC006782	Norflickinflimiod F	Terpenoids	Ditepenoids	C18H26O3	1	1660144-11-5	787848	655018	756593	575682	588262	563473	1.23997	0.0551731	0.149292	1.27326	0.348532	insig
pmb0856	LysoPE 18:1(2n isomer)	Lipids	LPE	C23H46NO7P	3	-	820849	646076	683471	259418	1.05703e+06	991239	0.139988	0.858088	0.902765	0.931841	-0.101844	insig
MWS1962	cis-Citral	Terpenoids	Monoterpenoids	C10H16O	3	5392-40-5	1.59807e+06	1.49544e+06	1.51911e+06	1.59436e+06	1.30231e+06	1.39506e+06	0.708736	0.341684	0.474038	1.07477	0.104029	insig
pma3101	Nicotinate D-ribonucleoside	Others	Vitamin	C11H14NO6+	2	17720-18-2	613667	504082	671568	590167	617554	972605	0.609625	0.407485	0.541173	0.820665	-0.285135	insig
Lmhp008589	LysoPE 18:3(2n isomer)	Lipids	LPE	C23H42NO7P	1	-	8.64312e+06	1.88581e+07	1.14241e+07	1.72972e+07	1.51475e+07	1.97679e+07	0.795537	0.283209	0.417876	0.745516	-0.42369	insig
Wasyqp1805	L-Kynurenine	Alkaloids	Alkaloids	C10H12N2O3	2	2922-83-0	1.95661e+06	2.17488e+06	2.4271e+06	1.15114e+06	1.12293e+06	955079	1.33768	0.00649255	0.0514688	2.03105	1.02223	up
WapTKC071098	2,6-Dimethyldeca-2,4,6,8-tetraenedial	Terpenoids	Monoterpenoids	C12H14O2	1	-	1.81916e+06	1.77469e+06	1.59378e+06	1.54916e+06	1.62713e+06	1.66354e+06	0.820484	0.230853	0.364623	1.07186	0.100115	insig
PD0699908	Phe-Asn	Amino acids and derivatives	Amino acids and derivatives	C13H17N3O4	1	-	3.79646e+06	3.94944e+06	4.13333e+06	4.25483e+06	3.69584e+06	4.02893e+06	0.104482	0.870103	0.911874	0.991622	-0.0121382	insig
Rfn01211	6-Hydroxytryptamine*	Alkaloids	Alkaloids	C10H12N2O	1	443-31-2	3.39934e+07	3.24404e+07	3.02567e+07	2.68776e+07	2.26623e+07	2.72153e+07	1.18723	0.0251354	0.0973027	1.25973	0.333109	insig
Wasyqp5995	2-Aminooctadecane-1,5,17-triol	Lipids	Sphingolipids	C18H39NO3	1	-	390371	463960	425800	334656	362133	405792	0.971642	0.116887	0.236463	1.16103	0.215407	insig
Zmhp003514	6,7,8-Tetrahydroxy-5-methoxyflavone	Flavonoids	Flavones	C16H12O6	3	-	222503	233999	213583	161185	207676	148092	1.0853	0.0941156	0.206564	1.29622	0.37431	insig
Walbp06501	C16 phytosphingosine	Lipids	Sphingolipids	C16H35NO3	1	-	858182	934511	887100	676094	791681	786631	1.14996	0.0429206	0.129605	1.18869	0.249374	insig
Layp003558	3,4,5-Trimethoxyphenol-1-O-β-D-glucoside	Others	Others	C15H22O9	3	-	1.38245e+06	1.65207e+06	1.62127e+06	1.9059e+06	1.68636e+06	2.00684e+06	1.06011	0.0696534	0.17133	0.831525	-0.266169	insig
Lmzp004885	Tricin	Flavonoids	Flavones	C17H14O7	2	520-32-1	413456	399326	336990	47498.5	67424.8	50640.8	1.36421	0.00320374	0.0376594	6.94457	2.79589	up
pme0295	4-Acetamidobutanoate	Organic acids	Organic acids	C6H11NO3	3	3025-96-5	4.11424e+06	4.13746e+06	5.12398e+06	4.15102e+06	4.26386e+06	3.97316e+06	0.59486	0.428778	0.561522	1.07973	0.110665	insig
pmb0863	LysoPC 16:2(2n isomer)*	Lipids	LPC	C24H46NO7P	1	-	747287	744046	822006	1.16203e+06	898901	1.09065e+06	1.20474	0.059199	0.15547	0.734023	-0.446102	insig
Lmhp008833	LysoPC 16:1(2n isomer)*	Lipids	LPC	C24H48NO7P	1	-	4.80281e+06	4.83508e+06	5.64563e+06	7.41281e+06	8.32101e+06	9.17385e+06	1.30527	0.0107497	0.0626822	0.613607	-0.704613	insig
PD0127674	(7-ethynyl-4a-methyl-2,5,6,7,8,8a-hexahydro-1H-naphthalen-1-yl)methanol	Terpenoids	Sesquiterpenoids	C14H20O	1	-	200250	167124	187622	151064	153426	236843	0.192843	0.890221	0.926603	1.02524	0.03596	insig
WapTKC031788	3,7-Epoxy-1,10-Bisaboladien-12-ol; Butanoyl*	Terpenoids	Sesquiterpenoids	C19H30O3	3	149067-94-7	3.3473e+06	7.32913e+06	3.59304e+06	3.97538e+06	8.23642e+06	6.38574e+06	0.552643	0.464049	0.591801	0.767278	-0.38218	insig
MW0109363	Prolylglutamic acid	Amino acids and derivatives	Amino acids and derivatives	C10H16N2O5	3	67644-00-2	400899	380599	341689	1.07431e+06	826860	652658	1.28637	0.057298	0.152941	0.439805	-1.18507	down
Sadp001705	N-Benzyloxycarbonyl-L-asparagine	Others	Others	C12H14N2O5	1	2304-96-3	400899	380599	341689	1.07431e+06	826860	652658	1.28637	0.057298	0.152941	0.439805	-1.18507	down
pmp000476	N-Isobutyl-4,5-epoxy-2E-decaenamide	Alkaloids	Alkaloids	C14H25NO2	2	-	516316	670464	747702	517471	521706	422253	0.998632	0.131722	0.254191	1.32369	0.404566	insig
WapTKC006470	5,6-Epoxy-6,10,14-Trimethyl-9,13-Pentadecadien-2-one	Terpenoids	Ditepenoids	C18H30O2	1	115028-53-0	1.86888e+07	1.81607e+07	1.89925e+07	9.24866e+06	1.0489e+07	9.17083e+06	1.36281	0.000253879	0.0132071	1.93168	0.949856	insig
Qmyp101119	Procurcumenol	Terpenoids	Sesquiterpenoids	C15H22O2	3	21698-40-8	206609	179404	158590	206987	182712	200644	0.616043	0.402428	0.535913	0.922519	-0.11635	insig
Lmhp008801	LysoPE 18:3	Lipids	LPE	C23H42NO7P	1	-	2.71906e+06	3.02691e+06	3.64674e+06	3.66804e+06	4.21737e+06	2.84814e+06	0.558426	0.41289	0.547163	0.875079	-0.192514	insig
PDP152114	Neosakuranetin*	Flavonoids	Chalcones	C16H14O5	1	81719-04-2	64833.3	68498.1	79118	94428.7	80328.2	74515.5	0.897443	0.174898	0.305012	0.852278	-0.230604	insig
Hmbp001276	Gallacetophenone	Others	Ketone compounds	C8H8O4	3	528-21-2	2.22319e+06	2.95404e+06	1.90572e+06	1.38461e+06	1.38888e+06	1.45059e+06	1.22131	0.0910268	0.201881	1.6768	0.745714	insig
WaYp004901	Reseoside*	Terpenoids	Monoterpenoids	C19H30O7	3	-	379001	412002	374689	971193	947093	1.31916e+06	1.34416	0.0280082	0.101753	0.360065	-1.47367	down
MW0155143	Phe-Cys-Gln	Amino acids and derivatives	Amino acids and derivatives	C17H24N4O5S1	3	-	3.37735e+07	3.32696e+07	3.36219e+07	2.86854e+07	3.06948e+07	2.71952e+07	1.24808	0.041028	0.127625	1.16274	0.217532	insig
MW0061827	Pinolenic acid	Lipids	Free fatty acids	C18H30O2	3	16833-54-8	2.55111e+07	2.43253e+07	2.35772e+07	9.96658e+06	1.46619e+07	1.1686e+07	1.31011	0.00561982	0.0475498	2.0216	1.0155	up
Safp023654	PAz-PC	Lipids	LPC	C33H64NO10P	1	117205-52-4	6.92686e+06	6.20303e+06	5.03274e+06	661356	594263	1.09676e+06	1.34734	0.00708704	0.0528379	7.72096	2.94878	up
Sadp003054	(2R)-2-azaniumyl-3-(4-chlorophenyl)propanoate	Amino acids and derivatives	Amino acids and derivatives	C9H10ClNO2	1	-	1.10397e+07	1.04618e+07	9.52202e+06	9.47956e+06	8452376	7.61191e+06	1.0849	0.0613215	0.158322	1.21452	0.280385	insig
Lcsp002261	Thr-Trp	Amino acids and derivatives	Amino acids and derivatives	C15H19N3O4	1	186761-42-2	196919	249510	375647	350342	202864	154035	0.378269	0.654939	0.750092	1.16237	0.217071	insig
Lafp002342	2,3-Dihydroxy-1-(4-hydroxy-3,5-dimethoxyphenyl)propan-1-one	Others	Ketone compounds	C11H14O6	3	33900-74-2	1.05483e+06	1.12915e+06	1.37274e+06	908172	1.03385e+06	953689	1.03735	0.136301	0.259142	1.22827	0.296632	insig
MWSHY0113	Hyperin*	Flavonoids	Flavonols	C21H20O12	2	482-36-0	1.29641e+07	3.38768e+07	2.33721e+07	1.85667e+07	1.92822e+07	2.71769e+07	0.039349	0.812442	0.872002	1.07977	0.110727	insig
Lmdp003286	Quercetin-3-O-alloside; Isohyperoside*	Flavonoids	Flavonols	C21H20O12	2	35589-21-0	1.29641e+07	3.38768e+07	2.33721e+07	1.85667e+07	1.92822e+07	2.71769e+07	0.039349	0.812442	0.872002	1.07977	0.110727	insig
MWSHY0046	Isoquercitrin*	Flavonoids	Flavonols	C21H20O12	2	482-35-9	2.23014e+08	3.26513e+08	2.03081e+08	2.3973e+08	2.46355e+08	3.75351e+08	0.431746	0.568876	0.683154	0.873668	-0.194843	insig
Wbwp008548	[(1R,2S)-1-(1,3-benzodioxol-5-yl)-2-methyl-3-oxobutyl]4-hydroxy-3-methoxybenzoate	Lignans and Coumarins	Lignans	C20H20O7	3	-	274331	222518	239961	702016	616930	652909	1.36112	0.000427036	0.0163141	0.373663	-1.42019	down
MWS201478	Phe-Ser	Amino acids and derivatives	Amino acids and derivatives	C12H16N2O4	2	16053-39-7	1.56286e+06	1.08964e+06	1.50403e+06	1.50578e+06	1.10554e+06	1.28072e+06	0.284717	0.665966	0.755936	1.06796	0.0948585	insig
PDP076367	4-(4-acetylphenyl)butanoic acid	Others	Others	C12H14O3	2	-	3.88123e+06	2.14544e+06	2.21202e+06	2.80675e+06	3.93586e+06	3.72956e+06	0.718564	0.337804	0.470604	0.786722	-0.346074	insig
Wbtp006052	Protoapigenone	Flavonoids	Other Flavonoids	C15H10O6	3	-	1.31171e+08	9.82652e+07	1.46241e+08	9.87655e+07	1.18064e+08	1.30329e+08	0.333118	0.608135	0.714695	1.08215	0.113899	insig
WaYp007695	2-Aminooctadecane-1,16,18,18-tetraol	Lipids	Sphingolipids	C18H39NO4	1	-	340693	378132	383332	232490	265341	268499	1.30756	0.00344929	0.0385092	1.43823	0.524292	insig
mws0017	Spermidine	Alkaloids	Alkaloids	C7H19N3	3	124-20-9	318671	732867	731591	435867	856322	948052	0.430115	0.507888	0.635185	0.795954	-0.329243	insig
Lahp003599	Homoeriodictyol-7,4'-di-O-β-D-glucopyranoside	Flavonoids	Flavanones	C28H34O16	3	-	559037	407128	177278	695724	686922	575640	0.931847	0.122264	0.242445	0.5839	-0.776206	insig
pme2596	4-Pyridoxate	Others	Vitamin	C8H9NO4	3	82-82-6	1.12988e+06	794508	929439	886607	665949	614339	0.932486	0.150569	0.277006	1.31701	0.397271	insig
MWS1777	3-Chloroaniline	Alkaloids	Alkaloids	C6H6ClN	1	108-42-9	2.25608e+07	2.28038e+07	2.25988e+07	2.96244e+07	3.01516e+07	2.81322e+07	1.35704	0.00744612	0.054023	0.773117	-0.371241	insig
WapTKC002542	14,15-Bisnor-3,11-Kolavadien-13-one	Terpenoids	Ditepenoids	C18H28O	1	126582-61-4	7.34351e+06	9.04585e+06	6.34493e+06	2.62535e+06	3.09562e+06	3.9043e+06	1.29404	0.0172366	0.0783335	2.36194	1.23997	up
Layp000971	Hydroxymenisdaurin D	Alkaloids	Alkaloids	C14H21NO8	3	-	3.69565e+06	3.63e+06	3.29153e+06	3.12232e+06	2.7024e+06	2.07035e+06	1.06856	0.0813681	0.189	1.34478	0.427375	insig
Walbp01749	N-Glucosylpicolinate	Alkaloids	Pyridine alkaloids	C12H16NO7+	3	-	417562	335377	394602	276989	286145	308103	1.21246	0.0499323	0.140327	1.31714	0.397409	insig
Yalp005253	Toonasterone A	Steroids	Steroid	C21H34O4	3	-	618655	699329	789983	1.36849e+06	1.27474e+06	1.35216e+06	1.34037	0.0011619	0.0243031	0.527601	-0.922481	insig
Wcdp006929	(9Z,11E,13E,15Z)-4-Oxo-9,11,13,15-Octadecatetraenoic Acid	Lipids	Free fatty acids	C18H26O3	1	17699-21-7	2.82324e+06	2.89839e+06	2.76049e+06	2.11414e+06	2.11432e+06	2.15478e+06	1.36718	0.00139007	0.0254024	1.32881	0.410136	insig
Rfp109585	cis-N-p-coumaroyltyramine	Alkaloids	Phenolamine	C17H17N1O3	1	-	64236.1	82607.1	75535.6	24720.8	43815.4	63017.5	0.99267	0.0937579	0.205964	1.6904	0.757367	insig
Hmqp002567	4-Hydroxycinnamic acid p-hydroxyphenethylamine*	Alkaloids	Phenolamine	C17H17NO3	1	-	64236.1	82607.1	75535.6	24720.8	43815.4	63017.5	0.99267	0.0937579	0.205964	1.6904	0.757367	insig
MWSmce089	N-p-Coumaroyltyramine*	Alkaloids	Phenolamine	C17H17NO3	1	36417-86-4	64236.1	82607.1	75535.6	24720.8	43815.4	63017.5	0.99267	0.0937579	0.205964	1.6904	0.757367	insig
Wasdp05565	2,8-bis(hydroxymethyl)-4b,8-dimethyl-5,6,7,8a,9,10-hexahydrophenanthren-3-ol*	Terpenoids	Ditepenoids	C18H26O3	3	-	4.16815e+06	4.22404e+06	4.24784e+06	3.32893e+06	2.97312e+06	3.08441e+06	1.34188	0.00698244	0.0526916	1.34662	0.429346	insig
HJAP165	N-Isobutyl-2,4-tetradecanedienamide	Alkaloids	Alkaloids	C18H33NO	3	-	343599	311990	364998	385217	307203	289887	0.302418	0.725514	0.80349	1.03897	0.0551521	insig
pmb0865	LysoPC 18:3(2n isomer)	Lipids	LPC	C26H48NO7P	1	-	1.62573e+06	1.7346e+06	1.64495e+06	2.89633e+06	2.92164e+06	3.52357e+06	1.34497	0.0174248	0.0787499	0.535809	-0.90021	insig
MW0156808	Ser-Leu-Ala	Amino acids and derivatives	Amino acids and derivatives	C12H23N3O5	3	-	2.04687e+06	2.08196e+06	2.34095e+06	1.81103e+06	1.87833e+06	1.666e+06	1.18837	0.0357266	0.118523	1.20809	0.272732	insig
Wbjp001581	2-(((3-(2-aminoethyl)indolin-5-yl)oxy)methyl)-6-((3,4-dihydroxybutan-2-yl)oxy)tetrahydro-2H-pyran-3,4,5-triol	Alkaloids	Alkaloids	C20H32N2O8	1	-	172630	207712	276060	167163	122783	138264	1.08295	0.114143	0.232567	1.5329	0.616262	insig
MWSslk191	Linderane	Terpenoids	Sesquiterpenoids	C15H16O4	3	13476-25-0	1.71113e+06	1.96731e+06	1.70116e+06	3.23202e+06	4.91358e+06	3.69144e+06	1.3018	0.0466192	0.134838	0.454472	-1.13774	down
pmb0862	LysoPC 12:0	Lipids	LPC	C20H42NO7P	3	20559-18-6	78273.3	81405.3	76939.7	68494.2	41911.4	28162.3	1.04555	0.108191	0.225322	1.7076	0.771969	insig
pme1286	S-Adenosyl-L-homocysteine	Amino acids and derivatives	Amino acids and derivatives	C14H20N6O5S	1	979-92-0	369152	471205	357046	406290	516671	401099	0.53532	0.464549	0.591882	0.904342	-0.145059	insig
Yaap005860	7,4',5'-Trihydroxy-3,5,3'-trimethoxyflavone	Flavonoids	Flavonols	C18H16O8	1	-	9.67183e+06	9.98097e+06	1.01128e+07	5.57553e+06	5.15228e+06	5.0645e+06	1.36856	2.91986e-05	0.0037574	1.88482	0.914424	insig
pmb0854	LysoPC 18:3	Lipids	LPC	C26H48NO7P	1	-	1.67119e+06	1.82096e+06	1.73684e+06	3.26877e+06	3.1352e+06	3.1866e+06	1.3698	1.68667e-05	0.0037184	0.545221	-0.875087	insig
Wasdp05532	5-hydroxy-4a-methyl-4,4a,5,6,7,8-hexahydronaphthalen-2(3h)-one	Terpenoids	Monoterpenoids	C11H16O2	1	4242-00-6	1.13296e+07	1.1505e+07	1.24671e+07	1.13023e+07	8.99e+06	1.13702e+07	0.778539	0.259127	0.394009	1.11494	0.156963	insig
MWS04555g	D-Allo-Isoleucine*	Amino acids and derivatives	Amino acids and derivatives	C6H13NO2	1	1509-34-8	6.90916e+07	7.2364e+07	7.16139e+07	6.16698e+07	5.75975e+07	5.48864e+07	1.29439	0.0102998	0.0622003	1.22346	0.290963	insig
Rfn07755	4,5-Dihydroxy-1,2-dimethoxy-7-methylanthracene-9,10-dione	Quinones	Quinones	C17H14O6	1	89701-79-1	960357	944793	953280	632180	722193	880609	1.09633	0.102927	0.217885	1.27895	0.354961	insig
pmb0374	2-Aminopurine	Nucleotides and derivatives	Nucleotides and derivatives	C5H5N5	1	452-06-2	7.10691e+06	7.64039e+06	7.49012e+06	16288031	1.36812e+07	1.544e+07	1.35877	0.0076847	0.0549388	0.489711	-1.03	down
pmb2319	LysoPC 15:0*	Lipids	LPC	C23H48NO7P	1	108273-89-8	1.05287e+06	1.40803e+06	960631	395905	522266	496226	1.30689	0.0313683	0.109502	2.41908	1.27446	up
Qmqp102515	Desacetoxymatricarin	Terpenoids	Sesquiterpenoids	C15H18O3	2	17946-87-1	709134	807617	731007	627031	544926	538570	1.25116	0.0123178	0.0660459	1.31407	0.394046	insig
MW0152393	Leu-Leu-Cys	Amino acids and derivatives	Amino acids and derivatives	C15H29N3O4S1	3	-	710284	1.1331e+06	1.23486e+06	1.4198e+06	1.19425e+06	1.33352e+06	0.835039	0.20535	0.339015	0.779781	-0.358859	insig
Lhhp120812	Methylillicinone F	Others	Others	C16H22O4	3	-	6.86549e+06	2.86323e+07	6.75635e+06	1.68357e+07	6.94219e+06	1.71843e+07	0.167916	0.960714	0.975071	1.03154	0.0448011	insig
Lcsp001468	Glu-Ile-Glu	Amino acids and derivatives	Amino acids and derivatives	C16H27N3O8	3	-	147157	99181.2	157549	148454	115735	171403	0.300324	0.684715	0.768654	0.927216	-0.109022	insig
Zbfp001070	N-(1-Deoxy-1-fructosyl)phenylalanine	Amino acids and derivatives	Amino acids and derivatives	C18H17NO5	2	-	732680	947147	982106	847357	722268	847804	0.540076	0.423579	0.557401	1.10114	0.139	insig
Safp000364	S-Methyl-methionine*	Amino acids and derivatives	Amino acids and derivatives	C6H13NO2S	1	7329-84-2	2.43545e+06	3.35879e+06	2.71323e+06	2.53791e+06	2.39522e+06	2.34961e+06	0.829137	0.271939	0.407409	1.16817	0.22425	insig
Lmbp000123	Homomethionine*	Amino acids and derivatives	Amino acids and derivatives	C6H13NO2S	1	25148-30-5	2.43545e+06	3.35879e+06	2.71323e+06	2.53791e+06	2.39522e+06	2.34961e+06	0.829137	0.271939	0.407409	1.16817	0.22425	insig
pmb0818	5-Methoxyindoleacetate	Alkaloids	Plumerane	C11H11NO3	3	3471-31-6	7.2887e+06	8.52392e+06	8.60653e+06	6.74418e+06	6.42373e+06	5.41675e+06	1.16852	0.0293449	0.104589	1.31394	0.3939	insig
pme3337	Succinyladenosine	Nucleotides and derivatives	Nucleotides and derivatives	C14H17N5O8	1	4542-23-8	534971	416136	521620	390471	476203	360428	0.858013	0.185114	0.316002	1.20017	0.263235	insig
Wmhp000055	2,5-Dimethoxybenzoquinone	Quinones	Quinones	C8H8O4	3	3117-03-1	197018	180606	162165	203756	220941	154426	0.337564	0.598931	0.708117	0.932079	-0.101476	insig
MWSHC20122	Dehydrovomifoliol	Terpenoids	Monoterpenoids	C13H18O3	3	15764-81-5	539952	556527	678468	368389	450497	405406	1.23107	0.0328279	0.112572	1.44977	0.535828	insig
Sadp001677	3-O-Methyl-a-methyldopa*	Amino acids and derivatives	Amino acids and derivatives	C10H13NO4	2	-	230853	215844	230769	244902	236310	228043	0.82752	0.203126	0.336023	0.955179	-0.0661565	insig
Wagp006039	2-Hexylphosphoric Acid	Others	Others	C6H15O4P	3	-	1.18201e+06	1.14402e+06	1.21835e+06	1.35372e+06	1.20139e+06	1.14972e+06	0.514308	0.481421	0.609567	0.956692	-0.0638728	insig
Wcdp006912	Lauryldiethanolamine	Others	Others	C16H35NO2	1	1541-67-9	3.45877e+07	3.41644e+07	3.49758e+07	2.82551e+07	2.99611e+07	3.41665e+07	0.995255	0.162039	0.290245	1.12281	0.16711	insig
mws4532g	L-Ornithine	Amino acids and derivatives	Amino acids and derivatives	C5H12N2O2	3	348-66-3	5.11276e+06	5.6963e+06	5.88905e+06	1.11573e+06	1.13256e+06	1.03656e+06	1.37292	0.00237981	0.0324816	5.08338	2.34579	up
Waqkp07598	2-g-Linoleoyl-glycerol	Lipids	Glycerol ester	C21H38O4	1	-	805880	1.90022e+06	897149	1.25254e+06	3.53292e+06	2.53057e+06	0.896486	0.194887	0.327081	0.492514	-1.02176	insig
pmp000172	5,2'-Dihydroxy-7,8-dimethoxyflavone glucoside*	Flavonoids	Flavones	C23H24O11	3	-	370725	393581	372380	595159	486001	522362	1.29158	0.0344599	0.115575	0.708868	-0.496411	insig
HJAP056	Dihydroxy-dimethoxyflavone-7-O-glucoside*	Flavonoids	Flavonols	C23H24O11	3	-	370725	393581	372380	595159	486001	522362	1.29158	0.0344599	0.115575	0.708868	-0.496411	insig
Lmrj002087	L-Isoleucyl-L-Aspartate	Amino acids and derivatives	Amino acids and derivatives	C10H18N2O5	2	-	4.30053e+06	2.70551e+06	2.74101e+06	3.39926e+06	2.95485e+06	3.20939e+06	0.0160441	0.919351	0.94327	1.01919	0.0274276	insig
Lmdp007998	Xanthomicrol*	Flavonoids	Flavones	C18H16O7	2	16545-23-6	50105.9	62671.9	71880.4	52830.4	62066.3	58154.3	0.326941	0.615957	0.720581	1.06707	0.0936598	insig
Layp002880	5,7-Dihydroxychromone glucoside	Others	Chromone	C15H16O9	1	-	3.07378e+07	2.82809e+07	2.56964e+07	3.52529e+07	3.3785e+07	3.99368e+07	1.19492	0.0289494	0.103633	0.777384	-0.363301	insig
MWSmce275	5-Hydroxy-1-tetralone	Others	Ketone compounds	C10H10O2	3	28315-93-7	1.06184e+06	888140	720733	790559	1.15617e+06	756148	0.0220201	0.950445	0.967684	0.988099	-0.0172731	insig
Wasyqp1413	IPA imine	Amino acids and derivatives	Amino acids and derivatives	C11H10N2O2	1	-	369663	374257	518754	312519	205034	319105	1.03846	0.0865208	0.195873	1.50919	0.593773	insig
Sasp001236	7-Hydroxy-tryptophan*	Amino acids and derivatives	Amino acids and derivatives	C11H12N2O3	1	-	192589	195309	218822	128978	131970	120578	1.34653	0.00564272	0.0475498	1.59024	0.669246	insig
Lskp211249	epieudesmin	Lignans and Coumarins	Lignans	C22H26O6	2	-	8.0838e+06	7.75854e+06	1.16715e+07	1.24009e+07	1.62152e+07	8.83208e+06	0.768373	0.266868	0.402276	0.734719	-0.444736	insig
MW0150884	His-Cys-Gln	Amino acids and derivatives	Amino acids and derivatives	C14H22N6O5S1	3	-	8.0838e+06	7.75854e+06	1.16715e+07	1.24009e+07	1.62152e+07	8.83208e+06	0.768373	0.266868	0.402276	0.734719	-0.444736	insig
Lcfp001119	Zeatin-O-glucoside	Alkaloids	Alkaloids	C16H23N5O6	1	71866-93-8	1.38613e+06	1.26524e+06	1.00874e+06	1.08685e+06	1.85897e+06	859306	0.0180601	0.891928	0.926685	0.961893	-0.0560521	insig
Sasp000997	2,3-Dihydrobenzofuran*	Others	Others	C8H8O	1	496-16-2	863781	732075	797191	869112	819217	854033	0.719639	0.321761	0.452911	0.94127	-0.08732	insig
Lcsp001439	Pro-Leu-Glu	Amino acids and derivatives	Amino acids and derivatives	C16H27N3O6	3	-	85909.8	53935.9	88560.1	97231.1	96477.5	82880.9	0.732956	0.284928	0.419668	0.825793	-0.276147	insig
MWS201447	Phe-Ala	Amino acids and derivatives	Amino acids and derivatives	C12H16N2O3	2	3918-87-4	1.34048e+06	1.02731e+06	1.10106e+06	840199	920985	921504	1.13738	0.0996198	0.212911	1.29305	0.370777	insig
pme0033	Hypoxanthine	Nucleotides and derivatives	Nucleotides and derivatives	C5H4N4O	3	68-94-0	7.21915e+06	7.71945e+06	8.18188e+06	5.68678e+06	4.5548e+06	5.77456e+06	1.25128	0.0103286	0.0622003	1.44357	0.529646	insig
Zbbp005255	Aureusidin*	Flavonoids	Aurones	C15H10O6	1	38216-54-5	1.2203e+07	1.28192e+07	1.41409e+07	8.99823e+06	6.02316e+06	1.01714e+07	1.12197	0.0458767	0.13445	1.55453	0.636483	insig
MWSHY0058	Luteolin*	Flavonoids	Flavones	C15H10O6	1	491-70-3	1.2203e+07	1.28192e+07	1.41409e+07	8.99823e+06	6.02316e+06	1.01714e+07	1.12197	0.0458767	0.13445	1.55453	0.636483	insig
Hmbp002730	Isoscutellarein*	Flavonoids	Flavones	C15H10O6	1	41440-05-5	1.2203e+07	1.28192e+07	1.41409e+07	8.99823e+06	6.02316e+06	1.01714e+07	1.12197	0.0458767	0.13445	1.55453	0.636483	insig
MW0121542	2-ammonio-3-(5-hydroxy-1H-indol-3-yl)propanoate	Amino acids and derivatives	Amino acids and derivatives	C11H12N2O3	3	-	448373	530149	489306	553642	453129	462015	0.0110618	0.994032	0.996069	0.999349	-0.00094022	insig
Lcsp001100	Val-Val-Asp	Amino acids and derivatives	Amino acids and derivatives	C14H25N3O6	3	-	167983	117870	212815	147695	91396.8	78563	0.920305	0.161349	0.289611	1.56984	0.650619	insig
Zmhp006502	Kaempferide-3-O-(6''-malonyl)glucoside	Flavonoids	Flavonols	C25H24O14	3	-	383553	416650	413016	801359	813148	727147	1.36314	0.00196714	0.0307107	0.518103	-0.948689	insig
Lamp007163	4'-Demethyleucomin glucoside	Flavonoids	Other Flavonoids	C22H22O10	3	-	682534	793343	843890	533131	553745	328395	1.1308	0.0314397	0.109502	1.6391	0.712902	insig
Hmsp005892	[4]-Shogaol	Phenolic acids	Phenolic acids	C15H20O3	1	-	478764	449176	522441	766539	646572	762864	1.29757	0.0116556	0.0650022	0.666543	-0.58523	insig
Lasp006411	5'-Demethylaquillochin	Lignans and Coumarins	Lignans	C20H18O8	1	305364-91-4	1.1042e+06	1.19547e+06	683084	1.33175e+06	1.07994e+06	1.29132e+06	0.747023	0.268161	0.403479	0.805493	-0.312056	insig
pmp000518	7-Hydroxyrutaecarpine	Alkaloids	Plumerane	C18H13N3O2	3	163815-35-8	2.33446e+07	1.87398e+07	1.86377e+07	2.31837e+07	1.82506e+07	2.46422e+07	0.452808	0.513242	0.639265	0.918968	-0.121914	insig
MWS201391	Asn-Ile	Amino acids and derivatives	Amino acids and derivatives	C10H19N3O4	3	438533-59-6	237127	171645	200732	231983	255203	370116	0.956617	0.183203	0.314338	0.710956	-0.492167	insig
Lmcp003402	Tamarixetin-3-O-glucoside (Tamarixin)	Flavonoids	Flavonols	C22H22O12	3	27542-39-8	1.76555e+07	1.78384e+07	1.71058e+07	2.2673e+07	2.13486e+07	1.2052e+07	0.0880325	0.762238	0.831085	0.938047	-0.0922673	insig
pmb0492	N',N'',N'''-p-Coumaroyl-cinnamoyl-caffeoyl spermidine	Alkaloids	Phenolamine	C34H37N3O6	3	-	2.12631e+06	2.26745e+06	1.9572e+06	1.19005e+06	1.14103e+06	945204	1.33516	0.00107197	0.0238269	1.93846	0.954914	insig
MWS201437	Leu-Asp	Amino acids and derivatives	Amino acids and derivatives	C10H18N2O5	3	32949-40-9	7.57127e+06	7.03822e+06	6.32581e+06	8.67492e+06	6.6278e+06	7.61018e+06	0.579614	0.405385	0.538677	0.913691	-0.130222	insig
Zbqp002380	Tyr-Leu	Amino acids and derivatives	Amino acids and derivatives	C15H22N2O4	2	17355-10-1	2.57353e+06	2.56706e+06	2.83756e+06	2.28944e+06	2.56734e+06	2.3444e+06	1.00485	0.103408	0.21814	1.10789	0.14782	insig
Lcsp001671	2-Oxoindole-3-acetate	Alkaloids	Plumerane	C10H9NO3	3	2971-31-5	4.46377e+06	4.40955e+06	3.91116e+06	3.74741e+06	3.60014e+06	4.05282e+06	0.99135	0.109813	0.22743	1.12141	0.165313	insig
Zmjp005293	Acacetin-7-O-neohesperidoside*	Flavonoids	Flavones	C28H32O14	2	20633-93-6	1.74554e+06	1.75788e+06	1.27906e+06	1.35224e+06	1.13883e+06	1.02571e+06	1.03693	0.0981349	0.210658	1.3599	0.443503	insig
PD0797210	7-Methoxy-4-(4-methoxyphenyl)-5-[(6-O-beta-D-xylopyranosyl-beta-D-glucopyranosyl)oxy]-2H-1-benzopyran-2-one	Lignans and Coumarins	Coumarins	C28H32O14	2	1112383-50-2	835786	657239	604181	653068	532295	534190	0.870605	0.21145	0.344894	1.21962	0.286435	insig
Hmgp003641	Chrysoeriol-6-C-rhamnoside-7-O-rhamnoside	Flavonoids	Flavones	C28H32O14	3	-	965733	681404	475659	653510	558025	513121	0.506267	0.452465	0.580418	1.23085	0.299656	insig
pme0122	N6-Acetyl-L-lysine	Amino acids and derivatives	Amino acids and derivatives	C8H16N2O3	3	692-04-6	1.66975e+06	1.52564e+06	1.54907e+06	1.61388e+06	1.65199e+06	1.44424e+06	0.113744	0.891061	0.926685	1.00729	0.0104835	insig
ML10195036	3-Dehydrosphinganine	Lipids	Sphingolipids	C18H37NO2	2	16105-69-4	146458	113211	131937	67271.3	60367.8	50319.3	1.323	0.00726914	0.0532127	2.20055	1.13786	up
MWS201465	Glu-Phe	Amino acids and derivatives	Amino acids and derivatives	C14H18N2O5	3	20556-22-3	1.42899e+06	1.40178e+06	1.34518e+06	1.1269e+06	1.15714e+06	1.14793e+06	1.34874	0.00498424	0.045135	1.21678	0.283064	insig
WaTKp10541	7-Phenylhept-4-enoic acid	Phenolic acids	Phenolic acids	C13H16O2	1	-	1.23919e+06	1.3972e+06	1.41791e+06	1.1814e+06	1.18085e+06	1.15789e+06	1.17015	0.0848417	0.193686	1.15175	0.203822	insig
pmp000786	Eupatorin; 3',5-Dihydroxy-4',6,7-Trimethoxyflavone*	Flavonoids	Flavones	C18H16O7	3	855-96-9	294820	259477	288440	278745	300261	257217	0.0963387	0.901841	0.931934	1.00779	0.0111943	insig
Yacp000453	3-hydroxy-1-methylpyrrolidin-2-one*	Alkaloids	Pyrrole alkaloids	C5H9NO2	1	132996-63-5	1.69503e+06	1.66699e+06	2.51435e+06	729200	776903	932903	1.29673	0.0482828	0.137589	2.40933	1.26863	up
MWStz040	L-Proline*	Amino acids and derivatives	Amino acids and derivatives	C5H9NO2	1	147-85-3	1.69503e+06	1.66699e+06	2.51435e+06	729200	776903	932903	1.29673	0.0482828	0.137589	2.40933	1.26863	up
MWS00330g	1-Amino-1-cyclobutane-carboxylic-acid*	Amino acids and derivatives	Amino acids and derivatives	C5H9NO2	1	22264-50-2	1.69503e+06	1.66699e+06	2.51435e+06	729200	776903	932903	1.29673	0.0482828	0.137589	2.40933	1.26863	up
Safp003571	5-Formylbenzofuran	Others	Others	C9H6O2	2	10035-16-2	1.89625e+06	1.83255e+06	1.94778e+06	2.15245e+06	2.20758e+06	2.13896e+06	1.31813	0.00412332	0.0420064	0.873455	-0.195194	insig
MWSmce031	Micheliolide	Terpenoids	Sesquiterpenoids	C15H20O3	3	68370-47-8	373483	395265	399158	275386	332974	362219	1.03365	0.112538	0.230027	1.20331	0.267006	insig
Wagp006511	7-Demethyltangeretin	Flavonoids	Flavones	C19H18O7	2	73213-66-8	407370	391544	428428	397350	403319	452288	0.274096	0.701461	0.783138	0.979557	-0.0297987	insig
Lmhp001461	L-Prolyl-L-Leucine	Amino acids and derivatives	Amino acids and derivatives	C11H20N2O3	1	52899-07-7	6.1368e+06	4.79271e+06	5.24614e+06	4.55028e+06	4.2284e+06	4.1058e+06	1.12579	0.0966148	0.209047	1.25544	0.328189	insig
pmb0197	N7-Methylguanosine	Nucleotides and derivatives	Nucleotides and derivatives	C11H15N5O5	3	20244-86-4	1.08033e+06	856202	1.11473e+06	1.0171e+06	1.02425e+06	956999	0.0911322	0.850706	0.898652	1.01765	0.0252351	insig
MWS1771	L-Tyrosine methyl ester	Amino acids and derivatives	Amino acids and derivatives	C10H13NO3	3	1080-06-4	627373	553075	363150	603222	661612	673215	0.825145	0.232065	0.365592	0.79647	-0.328308	insig
Lcsp001337	Ala-Ile-Ala	Amino acids and derivatives	Amino acids and derivatives	C12H23N3O4	2	-	452431	706605	829813	624507	1.04092e+06	989037	0.71297	0.267798	0.403182	0.749246	-0.416489	insig
Zbqp002414	h-gamma-Glu-leu-oh	Amino acids and derivatives	Amino acids and derivatives	C11H20N2O5	2	-	293315	294522	344523	112047	148833	115278	1.34095	0.00139402	0.0254024	2.47864	1.30955	up
Lamp006225	Hydroxymethyl coumarin glucoside	Lignans and Coumarins	Coumarins	C16H18O8	3	-	555222	582923	811957	611829	413796	584900	0.669446	0.334583	0.468799	1.21085	0.276018	insig
Sasp001120	3-(dimethylamino)-5-hydroxy-4-methoxybenzoic acid	Alkaloids	Alkaloids	C10H13NO4	1	80547-67-7	799713	893576	777775	1.07508e+06	944293	767105	0.637995	0.364055	0.495334	0.886807	-0.173308	insig
MW0148050	Cys-Phe-Asn	Amino acids and derivatives	Amino acids and derivatives	C16H22N4O5S1	3	-	78861.2	65281.4	83583.9	67019.7	52302.1	78908.2	0.636628	0.362649	0.493971	1.1488	0.200128	insig
MWS201419	Lys-Gly	Amino acids and derivatives	Amino acids and derivatives	C8H17N3O3	3	7563-03-3	127810	106178	126290	386379	411127	399469	1.36804	9.82773e-06	0.00270816	0.30099	-1.73221	down
MWS201444	Gln-Gly	Amino acids and derivatives	Amino acids and derivatives	C7H13N3O4	3	2650-65-9	127810	106178	126290	386379	411127	399469	1.36804	9.82773e-06	0.00270816	0.30099	-1.73221	down
MW0146158	Asp-Ile-Thr	Amino acids and derivatives	Amino acids and derivatives	C14H25N3O7	3	-	393789	393267	339514	295702	444184	428183	0.112639	0.804186	0.86466	0.964473	-0.0521872	insig
Sadp001651	2-amino-7-[(2R,3R,4R,5R)-3,4-dihydroxy-5-(hydroxymethyl)oxolan-2-yl]-1H-purin-6-one*	Nucleotides and derivatives	Nucleotides and derivatives	C10H13N5O5	1	-	1.16606e+07	1.28133e+07	8.37128e+06	1.22043e+07	8.84453e+06	1.06938e+07	0.11402	0.835392	0.887287	1.03473	0.0492579	insig
ZbWp000749	ethyl-L-arginine	Amino acids and derivatives	Amino acids and derivatives	C8H18N4O2	2	-	2.60416e+06	2.49871e+06	2.88285e+06	1.69698e+06	1.78979e+06	1.84856e+06	1.33599	0.00898146	0.0587421	1.49676	0.581844	insig
Sadp001783	2-imino-3-(1H-indol-3-yl)propanoic acid	Amino acids and derivatives	Amino acids and derivatives	C11H10N2O2	1	-	116182	92770.5	129378	89613.5	34580.7	68624.7	0.993894	0.0747941	0.179992	1.75465	0.811184	insig
mws5041	L-Glycyl-L-isoleucine*	Amino acids and derivatives	Amino acids and derivatives	C8H16N2O3	2	19461-38-2	1.15535e+06	1.42638e+06	1.58614e+06	1.71469e+06	1.21075e+06	1.31521e+06	0.0695652	0.90884	0.93602	0.98284	-0.0249713	insig
mws0736	Glycyl-leucine*	Amino acids and derivatives	Amino acids and derivatives	C8H16N2O3	2	869-19-2	1.15535e+06	1.42638e+06	1.58614e+06	1.71469e+06	1.21075e+06	1.31521e+06	0.0695652	0.90884	0.93602	0.98284	-0.0249713	insig
Layp001601	Malonyl hydroxymenisdaurin D	Alkaloids	Alkaloids	C17H23NO11	3	-	1.44084e+06	1.6192e+06	1.31107e+06	3.93186e+06	3.40261e+06	2.5256e+06	1.29388	0.0413581	0.128163	0.443314	-1.1736	down
mws0258	L-Isoleucine*	Amino acids and derivatives	Amino acids and derivatives	C6H13NO2	1	73-32-5	6.95009e+07	7.23187e+07	7.13033e+07	6.09318e+07	5.65056e+07	5.72215e+07	1.33109	0.00292279	0.0352031	1.22022	0.287145	insig
Zmdp000972	S-Methyl-L-cysteine	Amino acids and derivatives	Amino acids and derivatives	C4H9NO2S	2	1187-84-4	153237	158257	183612	169440	101442	139403	0.748139	0.289202	0.423594	1.20674	0.271112	insig
HJKP000649	N-Benzylformamide*	Alkaloids	Alkaloids	C8H9NO	1	6343-54-0	216770	171381	183960	193360	103723	171168	0.676997	0.335553	0.469271	1.2218	0.289013	insig
MWS04559g	3-Hydroxy-L-phenylalanine*	Amino acids and derivatives	Amino acids and derivatives	C9H11NO3	1	587-33-7	2.53105e+06	2.2961e+06	2.10366e+06	2.8417e+06	1.7999e+06	2.27554e+06	0.0791804	0.98982	0.994757	1.00198	0.00284665	insig
MWStz070	N-(2-Hydroxy-4-methoxyphenyl)acetamide	Alkaloids	Alkaloids	C9H11NO3	1	58469-06-0	68200.1	75694	60780.8	66084.9	52984.5	66589.1	0.61802	0.36404	0.495334	1.10243	0.140683	insig
mws0250	L-Tyrosine*	Amino acids and derivatives	Amino acids and derivatives	C9H11NO3	1	60-18-4	2.35508e+06	2.30894e+06	2.13871e+06	2.60625e+06	1.71281e+06	2.27819e+06	0.237897	0.820466	0.876574	1.03115	0.0442485	insig
Waptp01054	4-(2-aminoethenyl)phenol*	Alkaloids	Alkaloids	C8H9NO	1	-	162658	190302	172653	177776	117762	163532	0.667128	0.350867	0.48195	1.14495	0.195289	insig
Lmgp000659	2-Phenylacetamide*	Alkaloids	Alkaloids	C8H9NO	1	103-81-1	216770	171381	183960	193360	103723	171168	0.676997	0.335553	0.469271	1.2218	0.289013	insig
Ladp005021	Kumatakenin malonyl glucoside	Flavonoids	Flavonols	C26H26O14	2	-	1.75152e+06	1.85464e+06	1.73141e+06	2.05117e+06	2.2563e+06	2.10839e+06	1.2836	0.0118166	0.0652178	0.831935	-0.265458	insig
Zbqp001296	trans-3'-Hydroxycotinine-O-glucoside	Alkaloids	Pyridine alkaloids	C16H22N2O7	3	-	801896	640794	735157	715554	662599	618819	0.657501	0.343009	0.475429	1.09057	0.125089	insig
mws1433	N-Feruloyltyramine*	Alkaloids	Phenolamine	C18H19NO4	1	66648-43-9	1.38433e+07	1.37164e+07	14412946	7.77973e+06	7.66167e+06	8.39326e+06	1.36663	4.27988e-05	0.004983	1.76099	0.816389	insig
MWSmce492	Peganine	Alkaloids	Pyrrole alkaloids	C11H12N2O	3	6159-55-3	1.07116e+07	9.98756e+06	9.77829e+06	7.78356e+06	6.92323e+06	6.86215e+06	1.32372	0.00195537	0.0307107	1.41303	0.498787	insig
pme2244	3-(1H-Indol-3-yl)propanoate	Alkaloids	Plumerane	C11H11NO2	2	830-96-6	878051	805917	914569	628316	722106	509875	1.16565	0.0377826	0.122356	1.39684	0.482167	insig
MWSslk165	Diosmetin-7-O-Neohesperidoside (Neodiosmin)	Flavonoids	Flavones	C28H32O15	3	38665-01-9	814741	396040	488519	1.18512e+06	1.1333e+06	695437	1.0095	0.0969932	0.209057	0.563829	-0.826671	insig
Zbsp004707	Chrysoeriol-7-O-rutinoside	Flavonoids	Flavones	C28H32O15	3	-	696023	635141	794495	617391	783951	571701	0.450451	0.560192	0.678436	1.07735	0.107488	insig
PDP001360	(7z)-N-(4'-hydroxyphenethyl)-3-methoxy-4-hydroxycinnamamide*	Alkaloids	Phenolamine	C18H19NO4	1	-	1.39577e+07	1.30937e+07	1.38673e+07	7.81144e+06	7.77157e+06	8.26559e+06	1.36786	0.000252745	0.0132071	1.71577	0.778854	insig
pmp000097	Guvacoline	Alkaloids	Piperidine alkaloids	C7H11NO2	3	495-19-2	1.2687e+06	748027	1.27814e+06	729986	693737	563513	1.07242	0.121322	0.241685	1.65802	0.729457	insig
Ladp005693	portulacanone A malonyl glucoside	Flavonoids	Other Flavonoids	C27H30O13	3	-	1.75416e+06	1.81718e+06	1.91454e+06	2.32969e+06	2.2745e+06	2.33948e+06	1.34096	0.00356865	0.0390414	0.790055	-0.339974	insig
Lmgp005640	Isorhamnetin-3-O-Galactoside; Cacticin	Flavonoids	Flavonols	C22H22O12	1	6743-92-6	2.44112e+06	2.38272e+06	2.87534e+06	1.80269e+07	1.75411e+07	1.806e+07	1.37279	3.2033e-07	0.000399604	0.143567	-2.80021	down
Wacyp01167	(6-amino-3-oxohexan-2-yl)proline	Amino acids and derivatives	Amino acids and derivatives	C11H20N2O3	1	-	4.48906e+07	4.84995e+07	4.64714e+07	4.08841e+07	3.83097e+07	3.36129e+07	1.19734	0.0336648	0.11421	1.23983	0.310147	insig
Zbdp005176	Scandione	Flavonoids	Chalcones	C16H12O7	3	-	1.06753e+07	6.80459e+06	1.61877e+07	2.63301e+07	1.8629e+07	2.14828e+07	1.1059	0.0381807	0.122831	0.506723	-0.980732	insig
MWSmce118	Imidazole-4-acetate*	Alkaloids	Alkaloids	C5H6N2O2	3	645-65-8	2.16289e+06	1.82551e+06	2.07407e+06	1.35608e+06	1.33892e+06	1.37475e+06	1.33117	0.0214016	0.0877968	1.48964	0.574967	insig
MWSmce448	Imidazol-1-yl-acetic acid*	Alkaloids	Alkaloids	C5H6N2O2	3	22884-10-2	2.16289e+06	1.82551e+06	2.07407e+06	1.35608e+06	1.33892e+06	1.37475e+06	1.33117	0.0214016	0.0877968	1.48964	0.574967	insig
pmb0774	N-Hydroxyl-tryptamine*	Alkaloids	Plumerane	C10H12N2O	1	-	6.96411e+07	6.947e+07	7.40999e+07	7.69297e+07	7.19396e+07	3.36107e+07	0.52455	0.532779	0.653938	1.16841	0.224543	insig
pme2268	N-Methylnicotinate	Alkaloids	Pyridine alkaloids	C7H7NO2	1	535-83-1	228717	167878	223121	179638	210462	188543	0.370697	0.571161	0.683883	1.07098	0.0989349	insig
pme1738	1-Methylnicotinamide	Alkaloids	Pyridine alkaloids	C7H9N2O	3	1005-24-9	228717	167878	223121	179638	210462	188543	0.370697	0.571161	0.683883	1.07098	0.0989349	insig
Wbmp007680	5,6,6a,7-tetrahydro-1,2,9,10-tetraethoxy-6-n-pentyl-4H-dibenzo[de,g]quinolin-4-ol	Alkaloids	Alkaloids	C29H41NO5	2	-	1.80172e+06	1.75536e+06	1.79497e+06	1.31355e+06	1.24626e+06	966994	1.2572	0.0272394	0.101206	1.51753	0.60173	insig
Rfn01969	N-methylanthraniloyl-beta-D-glucose	Alkaloids	Alkaloids	C14H19NO7	2	-	352727	173865	199208	167226	152455	148298	0.914226	0.263176	0.39843	1.55093	0.633129	insig
Zmgp003335	Okanin-3',4'-di-O-glucoside*	Flavonoids	Chalcones	C27H32O16	3	-	460836	591906	601603	478980	820878	427664	0.0243889	0.866675	0.909061	0.95764	-0.0624441	insig
PD0270783	Leu Val Ala	Amino acids and derivatives	Amino acids and derivatives	C14H27N3O4	1	-	369503	318923	292229	316113	223886	279657	0.829652	0.203042	0.336023	1.19642	0.258728	insig
MWS4354	N6-methyladenosine	Nucleotides and derivatives	Nucleotides and derivatives	C11H15N5O4	3	1867-73-8	250180	243715	169599	236984	259128	389469	0.795991	0.262573	0.397763	0.749218	-0.416542	insig
MEDN1403	10-Hydroxy-2-decenoic acid	Lipids	Free fatty acids	C10H18O3	3	14113-05-4	2.41394e+06	2.15236e+06	2.565e+06	2.60364e+06	2.32277e+06	2.60092e+06	0.545409	0.437988	0.569618	0.947388	-0.0779722	insig
MWS201400	Val-Trp	Amino acids and derivatives	Amino acids and derivatives	C16H21N3O3	2	24587-37-9	123103	141519	165333	215082	108851	200422	0.454293	0.45052	0.578606	0.819969	-0.286358	insig
MW0145851	Asn-Phe-Asn	Amino acids and derivatives	Amino acids and derivatives	C17H23N5O6	3	-	75929.6	74322.3	74866.6	206081	98304.4	67176.9	0.699171	0.365828	0.496916	0.60587	-0.72292	insig
MWS20645	Gly-Tyr	Amino acids and derivatives	Amino acids and derivatives	C11H14N2O4	3	658-79-7	2.57977e+06	2.42462e+06	2.09407e+06	2.68891e+06	1.8304e+06	2.11704e+06	0.392717	0.630486	0.731627	1.06964	0.0971191	insig
PDP245066	7,8-dihydropterin	Alkaloids	Alkaloids	C6H7N5O	2	-	1.06081e+06	869105	843218	926837	965684	853330	0.0505058	0.912752	0.938734	1.00994	0.0142652	insig
zjgp122326	Pyridine-4-formyl-O-β-D-glucopyranoside	Alkaloids	Pyridine alkaloids	C12H15NO7	3	-	272601	388498	317851	274979	197708	264486	0.957396	0.131393	0.253757	1.32798	0.409234	insig
Wbjp001169	o-Carboxy-5-hydroxytryptamine	Alkaloids	Alkaloids	C11H12N2O3	1	-	108734	119130	113438	62485.2	98578.9	77415.9	1.11799	0.072239	0.175746	1.43115	0.517178	insig
pmb0782	Piperidine	Alkaloids	Piperidine alkaloids	C5H11N	3	110-89-4	2.47554e+07	2.55198e+07	2.20101e+07	2.15073e+07	1.98634e+07	1.95168e+07	1.16117	0.0494075	0.139493	1.18719	0.247557	insig
MW0150871	His-Asp-Glu	Amino acids and derivatives	Amino acids and derivatives	C15H21N5O8	3	-	4.21986e+06	4.38754e+06	4.82828e+06	4.76525e+06	4.60316e+06	4.57964e+06	0.577053	0.450579	0.578606	0.963266	-0.0539936	insig
Rfn01821	1-aminobenzocyclobutene	Alkaloids	Alkaloids	C8H9N	1	61599-85-7	1.46071e+06	1.56897e+06	1.79879e+06	1.28629e+06	1.49805e+06	1.44488e+06	0.894564	0.178962	0.310108	1.14169	0.191173	insig
pmc0281	Ribosyladenosine	Nucleotides and derivatives	Nucleotides and derivatives	C15H21N5O8	3	-	4.78795e+06	4.75374e+06	5.25466e+06	4.39204e+06	4.58869e+06	4.13234e+06	1.10989	0.0570583	0.152634	1.12837	0.174236	insig
Hmtp000776	4,5,6-Trihydroxy-2-cyclohexen-1-ylideneacetonitrile	Alkaloids	Alkaloids	C8H9NO3	3	-	941562	1.14022e+06	1.17314e+06	942770	1.07774e+06	1.00219e+06	0.562401	0.414299	0.548733	1.07683	0.106785	insig
MWS20672	Glu-Phe-Ala	Amino acids and derivatives	Amino acids and derivatives	C17H23N3O6	2	-	234360	242689	138292	415061	272441	288692	0.999003	0.1046	0.219903	0.630349	-0.665778	insig
MWS4525	6-O-methylguanine	Nucleotides and derivatives	Nucleotides and derivatives	C6H7N5O	2	20535-83-5	843101	833511	679895	733139	638769	548756	0.946944	0.12491	0.246493	1.22692	0.295045	insig
pme1002	Tyramine	Alkaloids	Alkaloids	C8H11NO	1	51-67-2	6.1315e+07	5.87671e+07	5.43698e+07	8.22177e+07	7.53595e+07	6.60184e+07	1.18197	0.0563292	0.15118	0.780211	-0.358063	insig
Walbp00984	N-(1-Deoxy-1-fructosyl)isoleucine	Amino acids and derivatives	Amino acids and derivatives	C12H23NO7	2	-	216634	253121	240428	164316	195645	152889	1.21832	0.017885	0.0799431	1.38478	0.469654	insig
Yxxp005044	Balanophonin	Lignans and Coumarins	Lignans	C20H20O6	3	118916-57-7	753483	2.04686e+06	1.20773e+06	2.54186e+06	758573	708981	0.140873	0.999536	0.999536	0.999667	-0.000481202	insig
PD0959765	Tyr-pro	Amino acids and derivatives	Amino acids and derivatives	C14H18N2O4	1	51871-47-7	3.58016e+06	3.58249e+06	3.17209e+06	2.93747e+06	2.87489e+06	2.68305e+06	1.23011	0.0270827	0.100941	1.21651	0.282747	insig
Lcsp001306	Ser-Ile-Asp	Amino acids and derivatives	Amino acids and derivatives	C13H23N3O7	2	-	462765	579431	546782	619197	525586	556287	0.536976	0.449213	0.578066	0.934105	-0.0983435	insig
MWStz152	2-(Acetylamino)-3-phenyl-2-propenoic acid	Alkaloids	Alkaloids	C11H11NO3	3	5469-45-4	1.56372e+06	1.49898e+06	1.65967e+06	1.11847e+07	1.16507e+07	1.13293e+07	1.37472	4.50268e-05	0.00500411	0.138224	-2.85492	down
Lamp000484	4-Methylazetidine-2-Carboxylic acid*	Alkaloids	Alkaloids	C5H9NO2	1	1779725-63-1	1.90062e+06	2.09661e+06	2.62074e+06	693674	878932	774621	1.34155	0.0173172	0.0784083	2.81948	1.49543	up
PDP115321	3-Pyrrolidine carboxylic acid*	Amino acids and derivatives	Amino acids and derivatives	C5H9NO2	1	-	1.90062e+06	2.09661e+06	2.62074e+06	693674	878932	774621	1.34155	0.0173172	0.0784083	2.81948	1.49543	up
PDP153768	Oxanosine	Nucleotides and derivatives	Nucleotides and derivatives	C10H12N4O6	2	80394-72-5	123885	186557	148916	208763	144964	180519	0.599839	0.390243	0.522246	0.859824	-0.217886	insig
Sasp002507	(2S,3S)-3-Methylphenylalanine*	Amino acids and derivatives	Amino acids and derivatives	C10H13NO2	2	25488-25-9	4.9886e+06	5.05621e+06	5.36037e+06	4.63866e+06	5.0661e+06	4.57879e+06	0.965885	0.128186	0.249793	1.07853	0.109062	insig
Waqkp01044	3-Methoxytyrosine*	Amino acids and derivatives	Amino acids and derivatives	C10H13NO4	2	7636-26-2	292919	260538	240788	246261	226457	223618	0.973521	0.152241	0.279241	1.14061	0.189801	insig
Hmtp001106	Aquilegiolide	Others	Ketone compounds	C8H8O3	2	94481-79-5	600000	845985	606476	444308	442900	486739	1.17819	0.103494	0.21814	1.49384	0.579029	insig
Lcsp001929	Ala-Glu-Leu	Amino acids and derivatives	Amino acids and derivatives	C14H25N3O6	3	-	125137	138741	181489	130521	156511	120215	0.405073	0.567724	0.682777	1.09361	0.129093	insig
Zmcp002924	Cyanidin 3-O-sophoroside	Flavonoids	Anthocyanidins	C27H31O16+	3	38820-68-7	690418	629430	716759	942174	651515	406694	0.206228	0.945338	0.963063	1.01811	0.0258913	insig
pme1178	Guanosine*	Nucleotides and derivatives	Nucleotides and derivatives	C10H13N5O5	1	118-00-3	7.80833e+06	8.27925e+06	6.33374e+06	8.93216e+06	7.6462e+06	6.70249e+06	0.21676	0.759199	0.828879	0.96308	-0.0542721	insig
pme3968	7-Methylguanine	Nucleotides and derivatives	Nucleotides and derivatives	C6H7N5O	2	578-76-7	217507	345332	277525	236968	250723	276356	0.372985	0.568568	0.68312	1.09989	0.137355	insig
Walp003622	6-beta-d-glucopyranosyloxyindole-3-carboxylic acid	Alkaloids	Plumerane	C15H17NO8	3	-	426682	770676	668529	518488	319815	343842	0.955684	0.144048	0.269264	1.57839	0.658455	insig
PD0795959	leucyl-hydroxyproline	Amino acids and derivatives	Amino acids and derivatives	C11H20N2O4	1	-	3.53594e+06	3.61007e+06	3.36306e+06	3.82303e+06	3.42889e+06	3.4948e+06	0.362599	0.613239	0.717745	0.977887	-0.0322596	insig
Zkep161098	2-Amino-4-methylvaleric acid	Others	Others	C6H13NO2	1	-	6.89114e+07	7.47642e+07	7.01333e+07	6.29982e+07	5.55295e+07	5.72711e+07	1.24926	0.0130631	0.0685392	1.21621	0.282397	insig
Wasyqp2936	2-prop-2-ynylcyclohexa-2,5-diene-1,4-dione	Quinones	Quinones	C9H6O2	2	-	2.26984e+08	2.29293e+08	2.30309e+08	2.38286e+08	2.24568e+08	2.27177e+08	0.170144	0.813088	0.872209	0.995009	-0.0072192	insig
PD0129328	Phenylalanylglycine	Amino acids and derivatives	Amino acids and derivatives	C11H14N2O3	1	4294-26-2	213076	143542	200703	158288	131731	236668	0.231225	0.803588	0.864396	1.05816	0.0815613	insig
PD0330133	Tyrosylvaline	Amino acids and derivatives	Amino acids and derivatives	C14H20N2O4	2	17355-09-8	703049	790536	985747	1.32236e+06	1.10286e+06	992169	1.0715	0.0724539	0.176093	0.725504	-0.462944	insig
Lmxp005833	Ningposide A*	Phenolic acids	Phenolic acids	C18H22O9	2	254453-79-7	97826.6	156915	145383	111739	83472	101606	0.885509	0.188183	0.319964	1.34805	0.430872	insig
Yhjp000315	C-Veratroylglycol	Phenolic acids	Phenolic acids	C10H12O5	3	168293-10-5	1.45778e+06	1.6414e+06	1.56384e+06	1.53058e+06	1.63545e+06	1.62644e+06	0.45227	0.536985	0.65819	0.972988	-0.0395055	insig
Salp000862	3-(Dimethylaminomethyl)-4-hydroxy acetanilide	Alkaloids	Alkaloids	C11H16N2O2	2	13886-04-9	236579	301071	311707	197433	81654.1	237898	0.895229	0.12639	0.247614	1.6429	0.716246	insig
Lmmp003817	Kaempferol-3-O-(6''-malonyl)glucoside*	Flavonoids	Flavonols	C24H22O14	1	81149-02-2	8.32128e+06	7.33302e+06	1.51876e+07	1.60769e+07	7.43778e+06	1.42805e+07	0.406621	0.555867	0.674203	0.816028	-0.29331	insig
PDP001553	kaempferol 3-O-(2''-O-malonyl)glucoside*	Flavonoids	Flavonols	C24H22O14	1	-	8.32128e+06	7.33302e+06	1.51876e+07	1.60769e+07	7.43778e+06	1.42805e+07	0.406621	0.555867	0.674203	0.816028	-0.29331	insig
pmp001198	6-Deoxyfagomine	Alkaloids	Piperidine alkaloids	C6H13NO2	1	197449-09-5	2.01568e+07	2.11451e+07	1.73568e+07	1.88147e+07	1.64668e+07	1.63108e+07	0.887209	0.173831	0.304453	1.13696	0.185186	insig
mws0133	Nicotinamide	Others	Vitamin	C6H6N2O	3	98-92-0	5.554e+06	5.96285e+06	5.88986e+06	6.2129e+06	7.0651e+06	7.06841e+06	1.16811	0.0576405	0.153378	0.855518	-0.225131	insig
pmb0532	IMP	Nucleotides and derivatives	Nucleotides and derivatives	C10H13N4O8P	3	131-99-7	1.26777e+06	1.07316e+06	1.04521e+06	1.45003e+06	1.14919e+06	1.47757e+06	0.924638	0.153084	0.28029	0.830588	-0.267796	insig
Sadp002248	(7S)-bicyclo[4.2.0]octa-1,3,5-trien-7-amine	Alkaloids	Alkaloids	C8H9N	3	-	322823	328060	400896	248814	264349	238309	1.25187	0.048064	0.137589	1.39962	0.48504	insig
Lcsp001416	Leu-Thr-Ala	Amino acids and derivatives	Amino acids and derivatives	C13H25N3O5	3	-	707035	644794	729662	757093	889170	765143	1.03406	0.106885	0.223572	0.863186	-0.212257	insig
Safp000959	N-[(4-methoxyphenyl)methyl]-2-(7H-purin-6-ylsulfanyl)acetamide	Alkaloids	Alkaloids	C15H15N5O2S	2	-	390511	264770	679447	638006	857013	743989	0.982272	0.117287	0.236728	0.596125	-0.746314	insig
Sadp010223	2,3-Dimethyl-5-Ethylpyrazine	Alkaloids	Alkaloids	C8H12N2	2	15707-34-3	7.12825e+06	5.60401e+06	6.36479e+06	5.50159e+06	5.76839e+06	5.00574e+06	0.957187	0.153792	0.281123	1.17335	0.230628	insig
PD0012728	(2R)-5-oxooxolane-2-carboxamide	Alkaloids	Alkaloids	C5H7NO3	2	166765-04-4	6.23232e+07	6.08985e+07	6.03011e+07	3.32431e+07	3.13418e+07	3.24107e+07	1.37286	4.0724e-06	0.0019914	1.89207	0.919968	insig
mws4516	5-Oxo-D-proline	Amino acids and derivatives	Amino acids and derivatives	C5H7NO3	2	4042-36-8	6.23232e+07	6.08985e+07	6.03011e+07	3.32431e+07	3.13418e+07	3.24107e+07	1.37286	4.0724e-06	0.0019914	1.89207	0.919968	insig
Labp005025	5-O-Malonylisosakuranin	Flavonoids	Flavanones	C25H26O13	3	-	7.86054e+06	5.31006e+06	3.08624e+06	2.60777e+07	1.55543e+07	2.72979e+07	1.26025	0.0302823	0.107038	0.235846	-2.08408	down
Lmjp101401	Bismurrangatin	Lignans and Coumarins	Coumarins	C30H30O9	3	-	7.86054e+06	5.31006e+06	3.08624e+06	2.60777e+07	1.55543e+07	2.72979e+07	1.26025	0.0302823	0.107038	0.235846	-2.08408	down
Lamp007327	3,9-dihydroeucomnalin malonyl glucoside	Flavonoids	Other Flavonoids	C26H28O14	3	-	7.85843e+06	1.67613e+07	2.31005e+07	8.59026e+06	1.01146e+07	1.56555e+07	0.472677	0.433866	0.566365	1.38882	0.473855	insig
PD0894179	3-O-Methylquercetin-3-O-(6''-malonyl)glucoside	Flavonoids	Flavonols	C25H24O15	2	-	7.85843e+06	1.67613e+07	2.31005e+07	8.59026e+06	1.01146e+07	1.56555e+07	0.472677	0.433866	0.566365	1.38882	0.473855	insig
MWStz342	p-Coumaroyl quinic acid	Phenolic acids	Phenolic acids	C16H18O8	2	1899-30-5	3.09297e+07	3.12907e+07	2.93101e+07	3.05041e+07	2.80804e+07	3.02748e+07	0.563267	0.419204	0.552535	1.03006	0.0427274	insig
pme0021	L-Phenylalanine	Amino acids and derivatives	Amino acids and derivatives	C9H11NO2	1	63-91-2	2.89968e+07	2.84671e+07	3.35026e+07	2.81345e+07	2.64905e+07	2.86845e+07	0.829809	0.247179	0.379857	1.09191	0.126854	insig
Zmbp102503	Bergaptol-O-β-D-glucoside	Others	Others	C17H16O9	3	-	419146	315502	348786	225924	205864	239079	1.27856	0.0360986	0.1187	1.61498	0.691513	insig
MEDTP02401	Cyclocreatine	Nucleotides and derivatives	Nucleotides and derivatives	C5H9N3O2	3	-	8.12888e+06	8.13901e+06	8.3822e+06	5.72541e+06	6.17375e+06	6.19983e+06	1.35371	0.000991267	0.0237612	1.36196	0.445684	insig
Lmhp001732	L-Prolyl-L-Phenylalanine	Amino acids and derivatives	Amino acids and derivatives	C14H18N2O3	2	13589-02-1	433422	343980	408892	476635	569072	567387	1.18573	0.0254367	0.097427	0.735415	-0.443369	insig
Wcfp001236	Quinoline	Others	Others	C9H7N	2	91-22-5	3.0288e+06	2.93216e+06	3.11858e+06	2.12126e+06	2.51859e+06	2.57594e+06	1.20565	0.036116	0.1187	1.25829	0.331463	insig
pmb0819	3-Indoleacetonitrile	Alkaloids	Plumerane	C10H8N2	3	771-51-7	1.05634e+06	1.03861e+06	1.06609e+06	832565	774781	844195	1.34403	0.00380235	0.0405971	1.28941	0.36671	insig
Safp002024	Trp-Asp	Amino acids and derivatives	Amino acids and derivatives	C15H17N3O5	3	-	208522	184576	222059	227184	155785	177327	0.531305	0.498436	0.625604	1.09791	0.134765	insig
pme1474	5'-Methylthioadenosine	Nucleotides and derivatives	Nucleotides and derivatives	C11H15N5O3S	1	2457-80-9	4.42251e+07	3.89737e+07	4.56812e+07	6.67785e+07	6.59975e+07	5.87786e+07	1.30976	0.00357679	0.0390414	0.672811	-0.571727	insig
Zmdp002216	γ-Glu-Leu	Amino acids and derivatives	Amino acids and derivatives	C11H20N2O5	2	2566-39-4	2.44238e+06	2.69657e+06	2.09086e+06	1.19064e+06	1.33612e+06	1.39079e+06	1.32145	0.0162983	0.0764675	1.84549	0.884006	insig
mws0103	Indole-3-carboxaldehyde	Alkaloids	Plumerane	C9H7NO	3	487-89-8	826638	832526	822881	785882	890679	751175	0.324855	0.708287	0.787887	1.02237	0.0319182	insig
PDP256276	6-amino-9-[(2R,3R,4S,5R)-3,4-dihydroxy-5-(hydroxymethyl)oxolan-2-yl]-8H-purin-2-one*	Nucleotides and derivatives	Nucleotides and derivatives	C10H13N5O5	1	-	1.03543e+07	1.2946e+07	9.10614e+06	1.40121e+07	8.73225e+06	1.01868e+07	0.0276313	0.932859	0.95313	0.984065	-0.0231746	insig
Lmjp004816	Loliolide	Terpenoids	Monoterpenoids	C11H16O3	3	5989-02-6	8.45972e+06	8.2919e+06	9.32134e+06	9.7184e+06	8.69967e+06	9.17382e+06	0.697419	0.308506	0.440594	0.944951	-0.0816893	insig
HX1340	epiloliolide	Others	Others	C11H16O3	1	-	8.45972e+06	8.2919e+06	9.32134e+06	9.7184e+06	8.69967e+06	9.17382e+06	0.697419	0.308506	0.440594	0.944951	-0.0816893	insig
Lmpp003228	Petunidin-3-O-(6''-O-caffeoyl)glucoside	Flavonoids	Anthocyanidins	C31H29O15+	3	-	1.85509e+06	1.22529e+06	703406	567204	743378	547440	1.01112	0.190189	0.321586	2.03646	1.02606	up
Hmlp000935	Vanillylamine	Alkaloids	Alkaloids	C8H11NO2	3	1196-92-5	162955	97458.6	121538	122151	91283	109967	0.555042	0.427217	0.559778	1.18104	0.240063	insig
Wagp005779	3-Oxo-Alpha-Ionol 3'-(6''-Malonyl)Glucoside	Terpenoids	Sesquiterpenoids	C22H32O10	1	-	1.37364e+06	2.57028e+06	5.32641e+06	1.89597e+06	3.33437e+06	4.91212e+06	0.236541	0.852525	0.899594	0.914012	-0.129716	insig
Wbjp002330	1,3-dihydroxy-2,3,3a,4-tetrahydropyrrolo[2,1-b]quinazolin-9(1H)-one	Alkaloids	Alkaloids	C11H12N2O3	3	-	3.59068e+06	3.68232e+06	3.36556e+06	1.80043e+06	1.62595e+06	1.67495e+06	1.36721	0.000344304	0.0147727	2.08545	1.06036	up
Zkep143812	6-Deoxy-6-sulfo-D-glucono-1,5-lactone	Others	Lactones	C6H10O8S	1	-	6.11201e+07	8.70652e+07	7.7216e+07	4.20318e+07	6.03699e+07	73693917	0.768009	0.241569	0.373936	1.27999	0.356137	insig
Lcsp000659	Rubusine	Alkaloids	Alkaloids	C10H7NO3	3	-	436984	1.12668e+06	861144	343640	279130	502965	1.01572	0.15411	0.281194	2.15398	1.107	up
MW0150464	Gly-Pro-Gln	Amino acids and derivatives	Amino acids and derivatives	C12H20N4O5	3	-	425857	339259	518904	127463	114840	216460	1.25904	0.0162116	0.0764675	2.79887	1.48485	up
Lcfp025530	Maltol-glucoside	Others	Others	C12H16O8	3	-	116409	114129	77058.7	181615	157097	308812	1.13664	0.129314	0.250695	0.475036	-1.07389	down
pme2024	Serotonin*	Alkaloids	Plumerane	C10H12N2O	1	50-67-9	6.37391e+06	7.35239e+06	9.7631e+06	8.72438e+06	6.82702e+06	5.8244e+06	0.359091	0.622056	0.724941	1.09888	0.136032	insig
pme1137	6-Hydroxynicotinate	Alkaloids	Pyridine alkaloids	C6H5NO3	3	5006-66-6	179598	148409	158664	123834	208389	98768.3	0.478577	0.637244	0.736672	1.12919	0.175287	insig
Lcfp031603	N5-(4-Methoxybenzyl)glutamine	Amino acids and derivatives	Amino acids and derivatives	C13H18N2O4	1	-	716532	582740	556583	343055	422409	301336	1.25464	0.0154384	0.0745985	1.73965	0.798795	insig
WaXYp02237	glutamyl-tyramine	Amino acids and derivatives	Amino acids and derivatives	C13H18O4N2	2	-	716532	582740	556583	343055	422409	301336	1.25464	0.0154384	0.0745985	1.73965	0.798795	insig
Wbtp005060	2,3,5-trimethoxy-1-{[(2s,3r,4s,5s,6r)-3,4,5-trihydroxy-6-(hydroxymethyl)oxan-2-yl]oxy}xanthen-9-one	Flavonoids	Other Flavonoids	C22H24O11	2	-	6.48054e+06	4.55909e+06	7.94623e+06	4.2915e+06	6.86376e+06	7.65817e+06	0.0375364	0.969487	0.980649	1.00917	0.0131622	insig
Wcjp002598	8-Hydroxyquinoline	Alkaloids	Quinoline alkaloids	C9H7NO	1	148-24-3	52926.4	58139.9	56129	41648.2	47208.9	32410.8	1.13559	0.058074	0.153836	1.37873	0.463336	insig
pmb0981	AMP	Nucleotides and derivatives	Nucleotides and derivatives	C10H14N5O7P	3	61-19-8	144374	177088	153589	326589	228713	207258	1.1474	0.112483	0.230027	0.62297	-0.682766	insig
PD0221176	6-Hydroxylignan-6-O-(6''-O-malonyl)glucoside*	Flavonoids	Flavones	C24H22O15	1	-	9.37598e+06	7.12245e+06	9.45716e+06	2.79228e+07	5.89499e+07	2.36118e+07	1.26245	0.126332	0.247614	0.234925	-2.08973	down
Lmtp004915	3,5-Dihydroxy-3',4'-diacetoxylstilbene-3-O-glucoside	Others	Stilbene	C24H26O11	3	-	831727	840557	944023	710884	737147	570464	1.13879	0.0400096	0.125977	1.29617	0.374252	insig
pmp000589	Quercetin-7-O-(6''-malonyl)glucoside*	Flavonoids	Flavonols	C24H22O15	1	98767-37-4	9.37598e+06	7.12245e+06	9.45716e+06	2.79228e+07	5.89499e+07	2.36118e+07	1.26245	0.126332	0.247614	0.234925	-2.08973	down
pme2890	L-Homocystine	Amino acids and derivatives	Amino acids and derivatives	C8H16N2O4S2	3	626-72-2	283580	315847	260380	503017	489176	425782	1.31599	0.00452074	0.043356	0.606363	-0.721746	insig
Lmsp002982	Quercetin-3-O-sophoroside-7-O-rhamnoside	Flavonoids	Flavonols	C33H40O21	1	-	740419	550574	737508	586450	858813	734667	0.313278	0.643772	0.740717	0.930535	-0.103868	insig
Lmfp002421	Quercetin-3-O-[rhamnosyl(1→2)glucosyl]-5-O-glucoside*	Flavonoids	Flavonols	C33H40O21	1	-	740419	550574	737508	586450	858813	734667	0.313278	0.643772	0.740717	0.930535	-0.103868	insig
pmb0618	Hesperetin-8-C-glucoside-3'-O-glucoside	Flavonoids	Flavanones	C28H34O16	3	-	2.31874e+06	1.41364e+06	1.41427e+06	2.14025e+06	3.92283e+06	5.54918e+06	1.05391	0.151035	0.277455	0.443208	-1.17394	down
Lmqp000873	Succinic anhydride	Organic acids	Organic acids	C4H4O3	2	108-30-5	1.34483e+06	916895	1.20293e+06	2.59624e+06	2.98853e+06	1.68064e+06	1.19293	0.070377	0.17259	0.47687	-1.06833	down
pme1173	Allopurinol	Nucleotides and derivatives	Nucleotides and derivatives	C5H4N4O	3	315-30-0	75473.5	109323	113603	67479.1	73280.8	61818.4	1.10321	0.109026	0.226586	1.47301	0.558768	insig
Wbjp001097	3-(2-amino-1-hydroxyethyl)-1H-indol-5-ol	Alkaloids	Alkaloids	C10H12N2O2	3	40979-78-0	1.95866e+06	1.96753e+06	2.30828e+06	1.06352e+06	1.0556e+06	1.02174e+06	1.35803	0.0114639	0.0648826	1.98495	0.989104	insig
MW0108646	N-Acetylproline	Amino acids and derivatives	Amino acids and derivatives	C7H11NO3	3	68-95-1	6.20203e+07	6.29707e+07	6.41994e+07	4.88905e+07	4.47856e+07	4.51369e+07	1.35122	0.00170482	0.02855	1.36292	0.446696	insig
HX1349	dihydro-4-hydroxy-5-hydroxymethyl-2(3H)-furanone	Others	Others	C5H8O4	3	-	915998	859266	782436	779850	728645	659021	1.07048	0.0679567	0.169285	1.18001	0.238805	insig
Sadp000595	5-Methylnicotinic acid	Alkaloids	Alkaloids	C7H7NO2	1	-	210025	164340	207995	234190	204719	174324	0.288648	0.675851	0.763612	0.949654	-0.0745255	insig
MWSHC2054	Adenine	Nucleotides and derivatives	Nucleotides and derivatives	C5H5N5	3	73-24-5	4.41938e+06	4.92798e+06	5.17498e+06	4.74012e+06	4.67769e+06	5.11284e+06	0.024972	0.992143	0.9954	0.999429	-0.000823885	insig
Lmxp000939	Zarzissine	Alkaloids	Alkaloids	C5H5N5	2	160568-14-9	4.41938e+06	4.92798e+06	5.17498e+06	4.74012e+06	4.67769e+06	5.11284e+06	0.024972	0.992143	0.9954	0.999429	-0.000823885	insig
WaTKp01218	2-(2-Ethynyl-2,4-cyclopentadien-1-ylidene)ethenol	Others	Alcohol compounds	C9H6O	1	393561-91-6	1.54857e+07	1.51723e+07	1.68045e+07	1.37737e+07	1.3447e+07	1.22396e+07	1.22383	0.0177008	0.0794099	1.20279	0.266381	insig
Lcwp000595	9alpha-Hydroxy-11beta,13-Dihydrozaluzanin C	Terpenoids	Sesquiterpenoids	C15H20O4	3	-	1.1518e+06	897225	1.17454e+06	906621	899895	913595	0.940718	0.199436	0.331941	1.18508	0.244989	insig
mws0520	N-Acetyl-L-tyrosine	Amino acids and derivatives	Amino acids and derivatives	C11H13NO4	1	537-55-3	1.14812e+07	1.08743e+07	1.09749e+07	1.66172e+07	1.47808e+07	1.42937e+07	1.31321	0.0222298	0.0898376	0.729462	-0.455096	insig
Zajp000573	N-(4-oxopentyl)-acetamide*	Alkaloids	Alkaloids	C7H13NO2	3	-	3.80826e+07	3.69978e+07	3.38315e+07	5.6678e+07	5.75642e+07	5.65572e+07	1.35843	0.0024203	0.0324816	0.637659	-0.649142	insig
Hmqp001042	Butyl beta-D-glucoside	Others	Saccharides	C10H20O6	2	5391-18-4	502658	538491	491975	437971	420608	358842	1.19533	0.0285092	0.102956	1.25932	0.332647	insig
PD0883181	2-aminooctadeca-5,9,12,15-tetraen-3-ol	Lipids	Free fatty acids	C18H31NO	1	-	2.38625e+06	2.04302e+06	2.51094e+06	1.44418e+06	1.9605e+06	1.97705e+06	1.00967	0.084383	0.193	1.28959	0.366909	insig
Rfn02742	2-Oxo-2H-indole-3-acetic acid	Alkaloids	Alkaloids	C10H7NO3	2	-	1.55986e+06	1.67643e+06	1.62661e+06	1.4735e+06	1.51794e+06	1.57048e+06	1.03506	0.0864745	0.195873	1.06598	0.092175	insig
Sasp001627	Leu-Val-Ala	Amino acids and derivatives	Amino acids and derivatives	C14H27N3O4	1	-	1.41887e+06	1.28314e+06	1.61802e+06	889028	1.10737e+06	1.1314e+06	1.16337	0.0352757	0.117827	1.38118	0.465898	insig
pme1313	L-Formylkynurenine	Amino acids and derivatives	Amino acids and derivatives	C11H12N2O4	3	1022-31-7	3.86091e+06	4.4585e+06	4.25229e+06	2.03328e+06	1.9792e+06	1.90828e+06	1.36533	0.00471012	0.0439551	2.12333	1.08633	up
pmp001247	Feruloylcholine glucoside	Alkaloids	Phenolamine	C21H32NO9+	3	-	49081.4	84813.9	133679	120883	94895.9	101039	0.519989	0.579131	0.691415	0.844568	-0.243715	insig
Rfmb320	1-Methylpiperidine-2-carboxylic acid*	Alkaloids	Piperidine alkaloids	C7H13NO2	3	7730-87-2	4.60584e+07	4.89982e+07	4.68615e+07	7.0005e+07	7.20993e+07	7.13537e+07	1.36878	5.74369e-05	0.00540127	0.664853	-0.588893	insig
Lmhp001430	Cyclo(Pro-Glu)	Amino acids and derivatives	Amino acids and derivatives	C10H14N2O4	2	-	1.0304e+07	8.32995e+06	8.45848e+06	7.48584e+06	8.71028e+06	6.22894e+06	0.870232	0.181022	0.312348	1.20813	0.272776	insig
Lmhp001670	L-Valyl-L-Leucine	Amino acids and derivatives	Amino acids and derivatives	C11H22N2O3	2	3989-97-7	3.0914e+06	2.97573e+06	3.11644e+06	4.34334e+06	4.38359e+06	4.46319e+06	1.36992	2.54428e-05	0.0037574	0.696247	-0.52233	insig
pmb1912	10-Formyltetrahydrofolate	Alkaloids	Alkaloids	C20H23N7O7	3	2800-34-2	3.52048e+07	3.37347e+07	3.13892e+07	2.64483e+07	2.9194e+07	2.13192e+07	1.11482	0.0588473	0.155045	1.30362	0.382526	insig
Lcfp023920	Alloxanthine	Nucleotides and derivatives	Nucleotides and derivatives	C5H4N4O2	1	2465-59-0	932834	934700	941693	1.06735e+06	910824	891498	0.213449	0.752219	0.824742	0.978935	-0.0307146	insig
Zmmp000635	4,5-Dehydro-L-leucine*	Amino acids and derivatives	Amino acids and derivatives	C6H11NO2	2	-	5.62838e+07	5.67356e+07	5.8938e+07	3.12957e+07	3.25138e+07	3.00123e+07	1.37019	2.09503e-05	0.0037184	1.83281	0.874056	insig
Smbp002161	8-ethylnorlobelol	Alkaloids	Piperidine alkaloids	C9H19NO	3	-	170832	154655	106812	113474	113392	147422	0.50344	0.445527	0.57514	1.15499	0.207881	insig
Lcsp001414	Ile-Val-Gly	Amino acids and derivatives	Amino acids and derivatives	C13H25N3O4	2	-	357902	324160	337428	897483	579432	880722	1.29623	0.0485502	0.137924	0.43242	-1.20949	down
Lajp006434	3',5'-dihydroxy-5,7,4'-trimethoxyflavone-3'-glucoside	Flavonoids	Flavones	C24H26O12	2	-	280914	272917	185163	282102	197944	173955	0.420135	0.562449	0.679379	1.12996	0.176268	insig
pme0193	L-Glutamine	Amino acids and derivatives	Amino acids and derivatives	C5H10N2O3	2	56-85-9	1.48826e+07	1.5602e+07	1.51851e+07	8.23805e+06	8.47595e+06	8.41719e+06	1.37342	0.00029361	0.014076	1.81725	0.861759	insig
pme0026	L-Lysine	Amino acids and derivatives	Amino acids and derivatives	C6H14N2O2	3	56-87-1	1.48826e+07	1.5602e+07	1.51851e+07	8.23805e+06	8.47595e+06	8.41719e+06	1.37342	0.00029361	0.014076	1.81725	0.861759	insig
Sadp003004	Indole-4-Carboxaldehyde*	Alkaloids	Alkaloids	C9H7NO	1	1074-86-8	607023	497303	628666	443339	488835	457941	1.11359	0.0947943	0.20731	1.24665	0.318062	insig
Wbmp002283	Α-hydroxyquinoline*	Alkaloids	Alkaloids	C9H7NO	1	-	607023	497303	628666	443339	488835	457941	1.11359	0.0947943	0.20731	1.24665	0.318062	insig
Lcsp001861	Leu-Pro	Amino acids and derivatives	Amino acids and derivatives	C11H20N2O3	1	-	1.13982e+07	10461318	1.16513e+07	8.49834e+06	7.24236e+06	7.83405e+06	1.30989	0.00295163	0.0352036	1.42147	0.507387	insig
MWSslk148	Rutin Trihydrate	Flavonoids	Flavonols	C27H36O19	3	207671-50-9	7.7508e+06	6.73821e+06	3.88943e+07	1.57615e+07	7.19939e+06	9.91295e+06	0.222139	0.587237	0.696649	1.62389	0.699449	insig
Lmmp003091	Multinoside A*	Flavonoids	Flavonols	C27H30O16	1	59262-54-3	7.7508e+06	6.73821e+06	3.88943e+07	1.57615e+07	7.19939e+06	9.91295e+06	0.222139	0.587237	0.696649	1.62389	0.699449	insig
Lmnp002616	Cirsiliol-8-C-(2''-glucosyl)glucoside	Flavonoids	Flavones	C29H34O17	3	-	2.17928e+06	2.09791e+06	1.83907e+06	1.88419e+06	1.76154e+06	1.72634e+06	1.01974	0.121386	0.241685	1.13853	0.187176	insig
Zazp002547	cyclo-(Gly-Phe)	Amino acids and derivatives	Amino acids and derivatives	C11H12N2O2	1	10125-07-2	1.72191e+06	1.83334e+06	2.07122e+06	1.52499e+06	1.55506e+06	1.53799e+06	1.20054	0.0814398	0.189	1.21837	0.284948	insig
Lmyp003951	3,4-Dihydroxy-3-methoxypropiophenone	Others	Ketone compounds	C11H14O5	3	-	963362	977306	789401	1.16041e+06	857113	984774	0.525269	0.44865	0.577646	0.909328	-0.137128	insig
Zblp002068	Cyanidin 3-O-glucoside*	Flavonoids	Anthocyanidins	C21H21O11+	3	47705-70-4	1.25835e+06	750313	1.17173e+06	1.02768e+06	1.35597e+06	1.12961e+06	0.42407	0.586013	0.695872	0.905256	-0.143602	insig
Zblp102242	Cyanidin 3-O-galactoside*	Flavonoids	Anthocyanidins	C21H21O11+	3	142506-26-1	1.25835e+06	750313	1.17173e+06	1.02768e+06	1.35597e+06	1.12961e+06	0.42407	0.586013	0.695872	0.905256	-0.143602	insig
Lmcp003788	Isotamarixin*	Flavonoids	Flavonols	C22H22O12	2	-	4.46338e+06	4.74254e+06	4.65406e+06	1.40546e+07	1.06345e+07	8.6212e+06	1.30434	0.0545863	0.148789	0.416088	-1.26504	down
Hahp000801	alanine betaine	Alkaloids	Alkaloids	C5H11NO2	1	-	2.70488e+07	2.96178e+07	2.46717e+07	2.95831e+07	2.95445e+07	2.4803e+07	0.26312	0.706595	0.787073	0.969113	-0.0452626	insig
pmb0069	Benzamide	Alkaloids	Alkaloids	C7H7NO	3	55-21-0	954045	768166	780466	613093	604620	464736	1.19585	0.0255917	0.0974639	1.48752	0.57291	insig
Zbkp000561	L-4-Hydroxyglutamate semialdehyde	Alkaloids	Alkaloids	C5H9NO4	3	-	1.0709e+08	1.05095e+08	1.03551e+08	1.03177e+08	1.02791e+08	9.4223e+07	0.874378	0.211398	0.344894	1.05179	0.0728416	insig
Lcsp002752	Asp-Pro-Phe	Amino acids and derivatives	Amino acids and derivatives	C18H23N3O6	3	-	91210.5	140293	112709	74604.8	93312.9	145716	0.334097	0.713535	0.792636	1.0975	0.134219	insig
mws0567	4-Guanidinobutanoate	Organic acids	Organic acids	C5H11N3O2	3	463-00-3	7.83128e+06	8.14689e+06	8.15166e+06	5.4855e+06	5.45302e+06	5.67233e+06	1.36897	0.00011852	0.00801785	1.45265	0.538692	insig
MWS0442	Maltotriose	Others	Saccharides	C18H32O16	3	1109-28-0	6.62678e+06	6.7796e+06	7.41432e+06	4.90809e+06	5.70698e+06	4.73205e+06	1.26199	0.0100856	0.0616482	1.35665	0.440051	insig
MWStz618	Cichoriin*	Lignans and Coumarins	Coumarins	C15H16O9	2	531-58-8	3.14816e+07	3.21181e+07	4.0513e+07	3.52529e+07	3.3785e+07	3.99368e+07	0.347734	0.66718	0.756611	0.955384	-0.0658473	insig
MWS00204g	N-Ethylglycine*	Amino acids and derivatives	Amino acids and derivatives	C4H9NO2	2	627-01-0	1.86829e+07	1.91727e+07	1.9201e+07	2.61051e+07	2.37812e+07	2.18392e+07	1.24758	0.0556747	0.149797	0.795484	-0.330095	insig
pme3033	N,N-Dimethylglycine*	Amino acids and derivatives	Amino acids and derivatives	C4H9NO2	2	1118-68-9	1.86829e+07	1.91727e+07	1.9201e+07	2.61051e+07	2.37812e+07	2.18392e+07	1.24758	0.0556747	0.149797	0.795484	-0.330095	insig
pmp001311	6-Hydroxykaempferol-6,7-O-diglucoside*	Flavonoids	Flavonols	C27H30O17	1	-	8.80528e+06	4.63471e+06	1.30999e+07	6.59953e+06	2.34911e+07	1.59449e+07	0.64317	0.321268	0.45281	0.576507	-0.794589	insig
Zmgp002917	Okanin-4'-O-glucosyl-O-glucoside*	Flavonoids	Chalcones	C27H32O16	3	-	383774	304793	1.2088e+06	364097	184978	320769	0.759133	0.357552	0.488661	2.18127	1.12517	insig
Zbqp000676	3-(triazan-2-yl)propyl L-prolinate	Amino acids and derivatives	Amino acids and derivatives	C8H18N4O2	1	-	915894	749966	894122	516622	675583	542817	1.21601	0.018589	0.0814516	1.47548	0.561181	insig
MWS201483	Phe-Hyp	Amino acids and derivatives	Amino acids and derivatives	C14H18N2O4	2	90965-82-5	396833	480592	382658	470423	381268	334216	0.357881	0.65038	0.746703	1.06255	0.0875273	insig
Wdzp005526	[2-(6-{2h-[1,3]dioxolo[4,5-h]isoquinolin-7-yl}-2h-1,3-benzodioxol-5-yl)ethyl](methyl)amine	Alkaloids	Isoquinoline alkaloids	C20H18N2O4	2	-	967393	1.46277e+06	1.45867e+06	803823	796851	1.34872e+06	0.752401	0.27251	0.407765	1.31852	0.398919	insig
Hmyp002315	3,5,7,4'-Tetrahydroxy-Coumaronochromone	Others	Chromone	C15H10O7	2	-	1.56783e+08	1.54813e+08	1.40758e+08	1.80887e+08	1.54355e+08	1.25882e+08	0.0571668	0.874454	0.914474	0.98098	-0.0277043	insig
MWSprf134	Plantagoside	Flavonoids	Flavanones	C21H22O12	3	78708-33-5	1.18514e+07	7.07085e+06	1.40768e+07	1.48135e+07	9.63754e+06	8.65718e+06	0.0383429	0.990304	0.994779	0.996702	-0.00476585	insig
mws0005	Tryptamine	Alkaloids	Plumerane	C10H12N2	2	61-54-1	2.12814e+06	2.56751e+06	2.63472e+06	2.09025e+06	1.88225e+06	1.81656e+06	1.13827	0.0638891	0.163057	1.26624	0.340556	insig
mws0018	Spermine	Alkaloids	Alkaloids	C10H26N4	3	71-44-3	2.62516e+06	3.53362e+06	4.11634e+06	2.48414e+06	1.81801e+06	2.35476e+06	1.09161	0.0911563	0.201881	1.54353	0.626232	insig
pme1398	Delphinidin 3-O-glucoside	Flavonoids	Anthocyanidins	C21H21O12+	3	50986-17-9	1.97993e+06	1.89211e+06	1.36079e+06	2.09232e+06	2.89605e+06	2.35034e+06	1.03046	0.0860346	0.195679	0.713045	-0.487935	insig
Waptp04899	Jaceosidin-7-O-(6''-O-p-coumaroyl)glucoside-4'-O-glucoside	Flavonoids	Flavones	C38H40O19	2	-	567119	516516	838334	647558	2.36921e+06	2.51039e+06	0.965208	0.179561	0.310705	0.347732	-1.52395	insig
PDP173395	5,12-dihydroxydodeca-6,8,10-trienoic acid	Lipids	Free fatty acids	C12H18O4	2	-	1.10298e+06	968396	1.10229e+06	1.04245e+06	951843	1.16476e+06	0.0576494	0.952387	0.968227	1.00463	0.00665759	insig
Lahp001956	Pyran[3,4-b]indole-2-ketone	Alkaloids	Plumerane	C11H9O2N	1	-	1.0186e+06	943823	989340	823753	926526	679036	1.01267	0.126297	0.247614	1.21506	0.28103	insig
Hmgp002327	3-amino-2-naphthoic acid*	Alkaloids	Alkaloids	C11H9NO2	1	-	1.07994e+06	909711	1.08085e+06	881632	823142	740396	1.14157	0.0462808	0.13445	1.25574	0.328538	insig
Smcp001137	naphthisoxazol A*	Alkaloids	Alkaloids	C11H9NO2	1	-	1.0186e+06	943823	989340	823753	926526	679036	1.01267	0.126297	0.247614	1.21506	0.28103	insig
Hmmp001310	3-Indoleacrylate*	Alkaloids	Plumerane	C11H9NO2	1	1204-06-4	1.0186e+06	943823	989340	823753	926526	679036	1.01267	0.126297	0.247614	1.21506	0.28103	insig
Lahp002608	3,5-Dihydro-2H-Furo[3,2-C]Quinolin-4-One*	Alkaloids	Quinoline alkaloids	C11H9NO2	1	-	1.07994e+06	909711	1.08085e+06	881632	823142	740396	1.14157	0.0462808	0.13445	1.25574	0.328538	insig
mws5042	Glycyl-phenylalanine	Amino acids and derivatives	Amino acids and derivatives	C11H14N2O3	1	3321-03-7	7.36737e+06	6.69756e+06	6.9472e+06	7.02459e+06	6.22599e+06	5.56837e+06	0.850865	0.218904	0.352582	1.11654	0.159037	insig
Lmqp002784	Salicylamide	Alkaloids	Alkaloids	C7H7NO2	3	65-45-2	811850	754176	808716	576667	542487	633161	1.30445	0.00433245	0.0426147	1.3552	0.438509	insig
mws1715	Cordycepin*	Nucleotides and derivatives	Nucleotides and derivatives	C10H13N5O3	2	73-03-0	1.69544e+06	1.23587e+06	1.27085e+06	1.26833e+06	935255	1.22092e+06	0.809685	0.232329	0.365772	1.22709	0.295237	insig
mws0224	Methionine	Amino acids and derivatives	Amino acids and derivatives	C5H11NO2S	3	59-51-8	47688.5	43280.8	45105.2	134776	146410	130864	1.37112	0.00140884	0.0254024	0.330239	-1.59842	down
MWS1860	Pyrrolidin	Alkaloids	Pyrrole alkaloids	C4H9N	3	123-75-1	3.14154e+06	3.16559e+06	2.64777e+06	3.32714e+06	3.29661e+06	2.72458e+06	0.321995	0.639299	0.738001	0.957914	-0.0620323	insig
Zbyp002402	Methylarbutin*	Phenolic acids	Phenolic acids	C13H18O7	3	6032-32-2	157623	141238	104190	81489	103211	136988	0.704725	0.296258	0.429372	1.25292	0.3253	insig
PDP068719	4-amino-2-methylbutanoic acid*	Alkaloids	Alkaloids	C5H11NO2	1	-	1.20208e+06	1.15597e+06	1.18482e+06	1.0968e+06	1.15659e+06	1.1369e+06	1.03352	0.0877942	0.197232	1.04501	0.0635139	insig
pmb0964	Isopentenyladenine-7-N-glucoside	Nucleotides and derivatives	Nucleotides and derivatives	C16H23N5O5	3	-	294858	257003	280611	252235	266211	169516	0.793871	0.24697	0.379774	1.21005	0.275072	insig
PD0851863	Riboflavol	Alkaloids	Alkaloids	C17H20N4O7	3	-	862523	684255	470299	509837	448920	652872	0.609162	0.368926	0.500013	1.25158	0.323747	insig
MWStz526	Daphnin*	Lignans and Coumarins	Coumarins	C15H16O9	2	486-55-5	2.90968e+07	3.16088e+07	4.4571e+07	2.97591e+07	3.3987e+07	3.66902e+07	0.15763	0.778901	0.844529	1.04819	0.0679037	insig
MW0155986	Pro-Pro-Val	Amino acids and derivatives	Amino acids and derivatives	C15H25N3O4	3	-	1.6452e+06	1.98001e+06	1.8347e+06	2.15423e+06	2.06287e+06	2.09946e+06	1.1036	0.089416	0.199291	0.864379	-0.210264	insig
Lmcp002302	N6-(2-Hydroxyethyl)adenosine*	Nucleotides and derivatives	Nucleotides and derivatives	C12H17N5O5	3	4338-48-1	1.6452e+06	1.98001e+06	1.8347e+06	2.15423e+06	2.06287e+06	2.09946e+06	1.1036	0.089416	0.199291	0.864379	-0.210264	insig
Waymp04555	3-Hydroxy-beta-ionol 4-[6''-(3-Hydroxy-3-methylglutaryl)glucoside]	Terpenoids	Monoterpenoids	C25H40O11	2	-	456724	427617	469339	304241	387172	259447	1.15243	0.0577755	0.153378	1.42364	0.509581	insig
PD0615920	N-Coumaroyl-L-aspartic acid	Alkaloids	Alkaloids	C13H13NO6	2	-	110996	219011	113642	119271	152562	86647.5	0.440886	0.531428	0.652608	1.23758	0.307521	insig
ML10180524	Cytarabine	Nucleotides and derivatives	Nucleotides and derivatives	C9H13N3O5	3	147-94-4	1.09653e+06	753218	1.32144e+06	1.41175e+06	946099	1.01094e+06	0.230983	0.780005	0.845351	0.941347	-0.0872021	insig
MWStz559	Quercetin-3,7-Di-O-glucoside*	Flavonoids	Flavonols	C27H30O17	1	6892-74-6	2.36377e+06	1.02675e+07	6.31708e+06	2.07083e+07	2.0461e+07	10376539	1.03511	0.0654463	0.165306	0.367602	-1.44378	down
Sadp004354	Herbacetin 8-gentiobioside*	Flavonoids	Flavonols	C27H30O17	1	-	2.36377e+06	1.02675e+07	6.31708e+06	2.07083e+07	2.0461e+07	10376539	1.03511	0.0654463	0.165306	0.367602	-1.44378	down
MWStz605	Abrine*	Amino acids and derivatives	Amino acids and derivatives	C12H14N2O2	3	526-31-8	203482	239236	134985	147421	209982	251671	0.169731	0.820022	0.876574	0.948493	-0.0762914	insig
PDP151716	Herbacetin 3-glucoside*	Flavonoids	Flavonols	C21H20O12	2	-	4.41755e+07	3.68397e+07	3.66218e+07	8.22541e+07	3.28831e+07	9.22318e+07	0.8033	0.243225	0.375669	0.567284	-0.817857	insig
Wbsp000107	2-[(5s)-5-hydroxyhexa-1,3-dien-1-yl]-5-methoxy-4-[(3r)-3-methoxybutanoyl]-2-methylfuran-3-one	Others	Ketone compounds	C17H24O6	3	-	1.78478e+06	1.56255e+06	1.64904e+06	5.37648e+06	4.27654e+06	5.20783e+06	1.36035	0.00878402	0.058641	0.336211	-1.57256	down
pme3827	3,4-Dihydroxy-L-phenylalanine	Amino acids and derivatives	Amino acids and derivatives	C9H11NO4	3	59-92-7	4.66828e+06	3.99655e+06	4.25024e+06	4.01941e+06	4.48024e+06	4.07745e+06	0.30423	0.669738	0.758458	1.02687	0.0382573	insig
MWS2027	Barbiturate	Nucleotides and derivatives	Nucleotides and derivatives	C4H4N2O3	3	67-52-7	1.30044e+07	1.40838e+07	1.37741e+07	1.97497e+07	1.61755e+07	1.96453e+07	1.24988	0.0446215	0.131922	0.735324	-0.443548	insig
Lmqp000427	N-Methyl-Trans-4-Hydroxy-L-Proline	Amino acids and derivatives	Amino acids and derivatives	C6H11NO3	3	4252-82-8	413811	513976	495667	499334	463006	521749	0.392053	0.604834	0.711655	0.959143	-0.060182	insig
Sadp004598	L-phenylalanyl-L-proline	Amino acids and derivatives	Amino acids and derivatives	C14H18N2O3	2	-	4.79369e+06	4.64316e+06	4.71138e+06	4.01188e+06	3.45611e+06	3.62391e+06	1.29182	0.019517	0.0835911	1.27555	0.351115	insig
Lmhp002031	L-Leucyl-L-Leucine	Amino acids and derivatives	Amino acids and derivatives	C12H24N2O3	1	3303-31-9	2.65684e+06	3.0637e+06	2.93595e+06	6.13486e+06	6.04066e+06	6.28626e+06	1.36645	9.62533e-05	0.00713149	0.468887	-1.09269	down
PD0904638	Indole-2-acetic acid	Alkaloids	Alkaloids	C10H9NO2	1	32588-36-6	6.92587e+06	7.07084e+06	7.024e+06	5.13362e+06	4.93533e+06	4.53604e+06	1.34855	0.00463849	0.0437757	1.43928	0.52535	insig
MW0157005	Ser-HoPhe-OH	Amino acids and derivatives	Amino acids and derivatives	C19H20N2O7	3	-	637859	1.05319e+06	1.03529e+06	271948	616885	714295	0.893299	0.121166	0.24164	1.70064	0.766081	insig
mws2591	DIBOA	Alkaloids	Alkaloids	C8H7NO4	3	17359-54-5	191187	101295	164999	219483	290650	255875	1.09134	0.0412073	0.127858	0.597229	-0.743645	insig
Lmbp002962	Isofraxetin	Lignans and Coumarins	Coumarins	C10H8O5	1	50656-75-2	1.08026e+06	779322	1.12371e+06	1.2321e+06	1.41024e+06	1.67776e+06	1.08463	0.0594611	0.155505	0.69056	-0.534162	insig
pme3961	Deoxyadenosine*	Nucleotides and derivatives	Nucleotides and derivatives	C10H13N5O3	2	958-09-8	1.42513e+06	1.46386e+06	1.57051e+06	1.29697e+06	990250	1.06861e+06	1.1861	0.03953	0.125353	1.32888	0.410211	insig
pmp000087	2-Feruloyl-sn-glycerol	Phenolic acids	Phenolic acids	C13H16O6	3	-	223528	185593	301553	355354	330415	409023	1.13192	0.0428911	0.129605	0.649142	-0.623395	insig
Lcsp003475	Pro-Val-Leu	Amino acids and derivatives	Amino acids and derivatives	C16H29N3O4	3	-	122963	186747	99745.3	232223	163663	275377	1.00024	0.107535	0.224529	0.609977	-0.713173	insig
Zmjp004875	Tomentin	Flavonoids	Flavonols	C17H14O8	3	59171-23-2	2.18654e+06	2.0105e+06	1.56882e+06	775654	1.70207e+06	2.41468e+06	0.471864	0.613068	0.717745	1.17853	0.236994	insig
MWSmce116	5'-Deoxyadenosine*	Nucleotides and derivatives	Nucleotides and derivatives	C10H13N5O3	2	4754-39-6	1.81112e+06	1.58565e+06	1.86169e+06	1.81078e+06	1.69473e+06	1.71526e+06	0.0681377	0.901016	0.931934	1.00722	0.0103797	insig
Rfn02942	H-Glu-Trp-OH*	Amino acids and derivatives	Amino acids and derivatives	C16H19N3O5	1	-	934642	752004	875024	292375	310943	193085	1.32689	0.00145923	0.0256894	3.21655	1.68551	up
Zmmp003443	γ-Glu-Trp*	Amino acids and derivatives	Amino acids and derivatives	C16H19N3O5	1	66471-20-3	934642	752004	875024	292375	310943	193085	1.32689	0.00145923	0.0256894	3.21655	1.68551	up
Rfp86794	3-(4-hydroxyphenyl)-N-(4-hydroxystyryl)acrylamide	Alkaloids	Phenolamine	C17H15N1O3	1	-	158952	130766	181209	310575	290511	302424	1.31954	0.0046074	0.0436631	0.52122	-0.940036	insig
Rfn03159	3-(2-Methoxyphenyl)propionamide	Alkaloids	Phenolamine	C10H13NO2	2	-	193473	181874	160118	452323	359960	391912	1.34485	0.00815727	0.0561818	0.444667	-1.1692	down
Zbqp003125	Ile-Phe	Amino acids and derivatives	Amino acids and derivatives	C15H22N2O3	1	-	1.45181e+06	1.40135e+06	1.3504e+06	3.67817e+06	3.11548e+06	3.82911e+06	1.36162	0.00916914	0.0593083	0.395712	-1.33748	down
Lhyp111012	Demethylwedelolactone	Lignans and Coumarins	Coumarins	C15H8O7	1	6468-55-9	2.5613e+07	2.23815e+07	2.34597e+07	1.21037e+07	1.21474e+07	1.28596e+07	1.36298	0.00453781	0.043356	1.92544	0.945185	insig
pme3184	dAMP	Nucleotides and derivatives	Nucleotides and derivatives	C10H14N5O6P	3	653-63-4	480941	345796	283086	629401	318575	336002	0.298918	0.650502	0.746703	0.864363	-0.21029	insig
MWStz100	Decitabine; 5-Aza-2'-Deoxycytidine	Nucleotides and derivatives	Nucleotides and derivatives	C8H12N4O4	3	2353-33-5	440655	449080	432154	786129	815566	837557	1.37229	0.000622292	0.0196235	0.541924	-0.883837	insig
Wayp002574	N-Hydroxyhexanoyl nornicotine glucoside	Alkaloids	Pyridine alkaloids	C21H32N2O7	3	-	527119	394059	420940	295995	298596	260953	1.25823	0.0476308	0.136687	1.56873	0.649599	insig
Hmsp000364	L-Cyclopentylglycine	Amino acids and derivatives	Amino acids and derivatives	C7H13NO2	3	2521-84-8	791313	1.05624e+06	974187	754265	719125	829706	0.98742	0.14534	0.270357	1.2252	0.293012	insig
MW0155775	Pro-Arg-Asn	Amino acids and derivatives	Amino acids and derivatives	C15H27N7O5	3	-	183359	115208	155559	87538.6	94969.3	99115.1	1.17372	0.0968012	0.209057	1.61253	0.689327	insig
pme0170	N-Acetyl-L-Arginine	Amino acids and derivatives	Amino acids and derivatives	C8H16N4O3	2	155-84-0	1.59173e+07	1.21602e+07	1.43183e+07	1.57212e+07	1.00344e+07	1.40295e+07	0.321803	0.690471	0.773244	1.06562	0.0916926	insig
Lmhp009187	LysoPE 15:0*	Lipids	LPE	C20H42NO7P	1	-	43753.8	40349.2	56540.4	58288.2	66528.9	54010.4	0.991057	0.11284	0.230296	0.786475	-0.346527	insig
Qmyp101338	JiangxiBaiyingsu I	Terpenoids	Sesquiterpenoids	C18H28O3	1	-	496688	395893	349746	222546	487850	554340	0.0984942	0.950665	0.967684	0.982281	-0.0257918	insig
WaTKp01741	4-Ethynylbenzaldehyde	Others	Aldehyde compounds	C9H6O	2	63697-96-1	1.58221e+06	1.4486e+06	765663	845603	929472	576438	0.879488	0.187999	0.319872	1.61448	0.691069	insig
mws0629	L-Aspartyl-L-Phenylalanine	Amino acids and derivatives	Amino acids and derivatives	C13H16N2O5	3	13433-09-5	615200	361078	434369	392409	332507	359876	0.814519	0.284889	0.419668	1.30038	0.378937	insig
Lmwp003442	Amoenin	Flavonoids	Flavonols	C21H20O11	3	-	6.94504e+07	7.88135e+07	7.46879e+07	4.42228e+07	4.77732e+07	5.87862e+07	1.24578	0.0146397	0.0728014	1.47863	0.564264	insig
Lwhp010632	1,2-dimethylquinolin-4(1H)-one	Alkaloids	Quinoline alkaloids	C11H11NO	3	6760-40-3	577503	485469	612311	713570	516580	528868	0.227722	0.729654	0.806057	0.952396	-0.070366	insig
Lcsp002259	Leu-Glu-Tyr	Amino acids and derivatives	Amino acids and derivatives	C20H29N3O7	3	-	175250	153455	126851	177158	128743	131576	0.2088	0.788778	0.852679	1.04133	0.0584218	insig
Zbnp004589	Limocitrin 7-neohesperidoside	Flavonoids	Flavonols	C29H34O17	3	-	70460.3	324699	174284	317889	181358	207834	0.495295	0.624349	0.726653	0.805345	-0.312322	insig
Lcsp003225	Leu-Glu-Phe	Amino acids and derivatives	Amino acids and derivatives	C20H29N3O6	3	-	1.03167e+06	1.33279e+06	1.58212e+06	1.77158e+06	1.69704e+06	1.73562e+06	1.04405	0.116408	0.236197	0.758337	-0.399089	insig
Lhmp122112	5-Pregnene-3,17,20-triol-20-O-glucoside*	Steroids	Cardiac glycoside	C27H44O8	3	-	686221	649995	1.07522e+06	729429	3.66336e+06	1.56522e+06	0.812942	0.307374	0.440188	0.404739	-1.30494	insig
pmp000727	Feruloylhistamine	Alkaloids	Phenolamine	C15H17N3O3	3	94848-18-7	991247	865849	859572	374847	350581	279953	1.34923	0.000781125	0.0219674	2.70213	1.4341	up
Lcsp003039	Lys-Ala-Gln	Amino acids and derivatives	Amino acids and derivatives	C14H27N5O5	3	-	339428	438453	399059	224043	373027	203118	0.987346	0.128523	0.249793	1.47083	0.556629	insig
Lcsp003132	Ala-Ile-Leu	Amino acids and derivatives	Amino acids and derivatives	C15H29N3O4	2	-	536369	572115	440871	1.01279e+06	331131	475938	0.110971	0.708292	0.787887	0.851359	-0.23216	insig
pmp001281	LysoPC 18:1	Lipids	LPC	C26H52NO7P	2	-	1.61503e+07	2.22472e+07	2.01058e+07	1.90472e+07	3.99365e+07	3.74088e+07	0.919256	0.188809	0.320583	0.606929	-0.720401	insig
Rdp02985	3-Hydroxy-1-(3-hydroxy-4,5-dimethoxyphenyl)propan-1-one*	Others	Others	C11H14O5	1	-	778304	623420	610219	522275	543713	639522	0.870342	0.200831	0.333356	1.17967	0.238386	insig
MWS1855	2,5-Dimethyl pyrazine	Alkaloids	Alkaloids	C6H8N2	3	123-32-0	1.24228e+06	1.03106e+06	1.09198e+06	1.04056e+06	1.45506e+06	1.131e+06	0.387566	0.580363	0.691603	0.927948	-0.107883	insig
mws1336	4-Aminobenzoate	Phenolic acids	Phenolic acids	C7H7NO2	3	150-13-0	731833	573246	612012	516790	465660	646735	0.777979	0.254347	0.388674	1.17672	0.234768	insig
Zajp007311	3',4',5',5,7-Pentamethoxyflavone*	Flavonoids	Flavones	C20H20O7	3	53350-26-8	290562	272209	245631	831021	643054	791362	1.3538	0.0105667	0.0622544	0.356842	-1.48664	down
mws0055	Tangeretin*	Flavonoids	Flavones	C20H20O7	3	481-53-8	290562	272209	245631	831021	643054	791362	1.3538	0.0105667	0.0622544	0.356842	-1.48664	down
Wacyp09192	2,5-O-Di-CinnamylSorbitol	Phenolic acids	Phenolic acids	C24H30O6	1	-	2.24974e+06	2.65604e+06	2.46383e+06	3.84418e+06	2.78007e+06	3.79549e+06	1.13311	0.0868879	0.195979	0.707273	-0.499661	insig
Lmhp009769	LysoPE 17:1*	Lipids	LPE	C22H44NO7P	3	-	71755.3	112953	70011.4	43914.7	90892.9	100063	0.258901	0.782513	0.847694	1.08451	0.117048	insig
Lmhp009464	LysoPE 17:1(2n isomer)*	Lipids	LPE	C22H44NO7P	3	-	113049	113947	64258.6	45765	96791.8	80694.2	0.588356	0.366838	0.498012	1.30461	0.383614	insig
WapTKC024562	3-Hydroxy-13-Apo-ε-Caroten-13-one	Terpenoids	Sesquiterpenoids	C18H26O2	1	761409-24-9	720010	767151	716668	859522	793641	643167	0.257523	0.681934	0.768001	0.959718	-0.0593172	insig
Zbsp011292	Methyl [6]-Gingerdiol 3-acetate	Phenolic acids	Phenolic acids	C20H32O5	3	-	6.37674e+06	5.18688e+06	4.73188e+06	1.0319e+06	1.021e+07	6.70989e+06	0.250831	0.856816	0.901814	0.907738	-0.139652	insig
MWSslk154	Triethyl citrate	Organic acids	Organic acids	C12H20O7	2	77-93-0	89202.4	84565.7	94950.5	65217.8	51150.1	63022.7	1.27448	0.00703159	0.0528379	1.49795	0.582991	insig
Wbjp003633	9-ethyl-1-methyl-2H-pyrido[3,4-b]indol-7-one	Alkaloids	Alkaloids	C14H14N2O	3	-	110321	141317	246696	439059	260134	342775	1.11061	0.054753	0.148866	0.478262	-1.06413	down
MWSCX017	4-hydroxyphenyl acrylaldehyde	Others	Aldehyde compounds	C9H8O3	3	-	1.07234e+06	1.17034e+06	1.11345e+06	1.01955e+06	946950	642076	0.938425	0.157614	0.286093	1.28658	0.363536	insig
PD0049058	3-hydroxy-3,7-dimethyl-2,3a,4,7a-tetrahydro-1H-inden-5-one	Terpenoids	Monoterpenoids	C11H16O2	2	-	1.3871e+06	1.31469e+06	1.10109e+06	659951	920754	806715	1.22571	0.0150184	0.0738347	1.59288	0.671636	insig
Wcdp009473	1-Linoleoylglycerol	Lipids	Glycerol ester	C21H38O4	1	2277-28-3	60788.9	103535	83900.3	24776.9	158947	82374.9	0.194486	0.895209	0.928238	0.93283	-0.100314	insig
PD0594049	Pyroglutamyl-Isoleucine	Amino acids and derivatives	Amino acids and derivatives	C11H18N2O4	2	-	947795	1.46025e+06	1.13827e+06	918361	791569	631395	1.07088	0.0969537	0.209057	1.51466	0.598992	insig
Sazp004372	Bursehernin	Lignans and Coumarins	Lignans	C21H22O6	1	-	1.15903e+06	919008	1.01491e+06	842598	879855	631286	1.02935	0.0779443	0.185203	1.31406	0.394027	insig
Cmcp004793	Lochnericine	Alkaloids	Plumerane	C21H24N2O3	3	72058-36-7	793450	1.17053e+06	918909	656752	976741	303094	0.775951	0.248931	0.382309	1.48864	0.573998	insig
Lmnp002762	Cirsimaritin-8-C-[glucosyl-(1-2)]-glucoside	Flavonoids	Flavones	C29H34O16	3	-	1.17955e+06	1.53666e+06	1.39485e+06	463245	393890	454801	1.35757	0.00970239	0.0605234	3.13358	1.64781	up
Lajp005193	Gardenin C 5-glucoside	Flavonoids	Flavones	C26H30O14	3	-	925102	1.00006e+06	407078	561738	523682	171880	0.788111	0.195298	0.327244	1.85496	0.89139	insig
MW0153130	Lys-Ser-Gly	Amino acids and derivatives	Amino acids and derivatives	C11H22N4O5	3	-	48358.4	116450	20910.1	283400	234910	167876	1.13578	0.0200647	0.0849283	0.270653	-1.88549	down
pma0795	Tricetin-5-O-(6''-malonyl)glucoside	Flavonoids	Flavones	C24H22O15	3	-	5.05693e+06	5.00558e+06	5.43122e+06	4.83048e+06	7.37135e+06	3.19489e+06	0.179149	0.981247	0.988939	1.0063	0.00906153	insig
Lmhp008763	LysoPE 16:1(2n isomer)	Lipids	LPE	C21H42NO7P	3	-	112645	114914	139651	167027	132401	212303	0.993207	0.162269	0.290444	0.717585	-0.478779	insig
pmb0769	N-(p-Coumaroyl)serotonin Glucoside	Alkaloids	Phenolamine	C25H28N2O8	3	76423-56-8	874578	878453	389935	1.01941e+06	813475	763210	0.553749	0.465527	0.592511	0.825457	-0.276734	insig
MWSHC20172	Isoscopoletin	Lignans and Coumarins	Coumarins	C10H8O4	3	776-86-3	627260	478760	479443	397376	282030	195634	1.12135	0.0377599	0.122356	1.81187	0.857482	insig
MWStz329	Isookanin*	Flavonoids	Flavanones	C15H12O6	2	1036-49-3	857597	1.05599e+06	900563	1.8218e+06	1.6773e+06	1.82727e+06	1.34503	0.00051897	0.0177741	0.528344	-0.920452	insig
Latp006896	4β-Hydroxy-aromadendrane-10-en	Terpenoids	Sesquiterpenoids	C15H24O	3	-	155212	81432.9	161772	113128	110765	101042	0.461616	0.442498	0.572447	1.22615	0.294134	insig
mws0124	N-(3-Indolylacetyl)-L-alanine	Amino acids and derivatives	Amino acids and derivatives	C13H14N2O3	2	57105-39-2	266823	224420	221026	156616	166603	140395	1.29177	0.0154071	0.0745985	1.53634	0.619497	insig
Lmzp003064	(3R,4S,6R)-p-Menth-1-ene-3,6-diol-3-O-β-D-glucoside*	Terpenoids	Monoterpenoids	C16H28O7	2	-	183040	141684	136912	122230	153696	111487	0.761891	0.271766	0.407409	1.19159	0.252884	insig
Lmmp003215	Icariside B2	Terpenoids	Sesquiterpenoids	C19H30O8	3	108906-51-0	1.68199e+06	1.18992e+06	1.40439e+06	1.90711e+06	1.59938e+06	1.58192e+06	0.838821	0.207418	0.341507	0.840402	-0.250848	insig
Zmhp003784	Gossypetin-7-O-(3''-glucosyl)rhamnoside; Rhodioflavonoside	Flavonoids	Flavonols	C27H30O17	3	-	1.04042e+06	772958	1.6848e+06	422969	372668	1.6373e+06	0.639269	0.51803	0.642765	1.43784	0.523904	insig
Wbmp003302	Frambinone	Others	Ketone compounds	C10H12O2	2	-	2.66856e+06	3.18708e+06	3.2874e+06	2.63866e+06	1.30574e+06	2.34481e+06	0.926576	0.128039	0.249793	1.45377	0.539798	insig
WaQzp02638	N-Fructosyl tyrosine	Amino acids and derivatives	Amino acids and derivatives	C15H21NO8	1	-	2.24852e+06	1.56926e+06	1.51836e+06	496112	1.1184e+06	664856	1.17763	0.0296497	0.105368	2.34106	1.22716	up
Rfn02296	(2S)-2-methoxy-3-phenylpropanoic acid	Phenolic acids	Phenolic acids	C10H12O3	2	78814-96-7	406198	392586	313549	510579	553781	606270	1.24899	0.00968308	0.0605234	0.665816	-0.586804	insig
Lhdp120312	3-Hydroxy-7,8-dehydro-ionol-9-O-β-D-glucopyranoside*	Terpenoids	Monoterpenoids	C19H32O7	1	-	200558	319682	123024	63404	245935	654972	0.0834422	0.610443	0.716186	0.66707	-0.584089	insig
Qmyp101112	11R,12-Dihydroxy-6(7)-spirovetiven-8-one-9-O-β-D-glucopyranoside*	Terpenoids	Sesquiterpenoids	C19H32O7	1	-	200558	319682	123024	63404	245935	654972	0.0834422	0.610443	0.716186	0.66707	-0.584089	insig
MWStz581	Furanodienone	Terpenoids	Sesquiterpenoids	C15H18O2	3	24268-41-5	179867	128678	156162	155851	178097	124174	0.0775289	0.923729	0.945382	1.01437	0.0205861	insig
PD0559290	Quercetin-3-O-(5''-Z-Coumaroyl)rutinose	Flavonoids	Flavonols	C36H36O18	1	-	123793	230368	557973	152428	526957	160950	0.081125	0.900521	0.931934	1.08544	0.118281	insig
Hmqp006235	LysoPC 18:4	Lipids	LPC	C26H46NO7P	3	-	185429	255813	210298	264113	185039	232790	0.212668	0.759382	0.828879	0.955418	-0.0657956	insig
HX1355	Boehmenan	Lignans and Coumarins	Lignans	C40H40O12	1	-	76016.3	66394.6	293030	279098	230177	263816	0.890543	0.265531	0.401002	0.563246	-0.828163	insig
Hmgp004431	Semivioxanthin	Phenolic acids	Phenolic acids	C15H14O5	3	70477-26-8	177774	259859	345588	236602	366606	304163	0.46895	0.53872	0.659466	0.863176	-0.212274	insig
Lcsp000959	Gly-Val-Ala	Amino acids and derivatives	Amino acids and derivatives	C10H19N3O4	3	-	51500.4	53441.6	38484.8	158974	170647	225976	1.3437	0.0178577	0.0799431	0.258149	-1.95373	down
pme0368	Apigenin-7-O-rutinoside (Isorhoifolin)*	Flavonoids	Flavones	C27H30O14	3	552-57-8	154529	73158.7	118427	137741	88055.1	47510.6	0.480898	0.528163	0.649904	1.26639	0.340726	insig
pmp000243	E-Butylphthalide	Others	Ketone compounds	C12H12O2	3	-	119581	117358	95336.4	98468.1	115563	151648	0.387671	0.570562	0.683883	0.908653	-0.138199	insig
MWSmce341	Butyl isobutyl phthalate*	Phenolic acids	Phenolic acids	C16H22O4	1	17851-53-5	1.04475e+07	1.96829e+07	3.98953e+07	2.15653e+07	1.67013e+07	1.81338e+07	0.133398	0.655295	0.750092	1.24158	0.312181	insig
pmb1650	Octadeca-11E,13E,15Z-trienoic acid	Lipids	Free fatty acids	C18H30O2	3	25575-00-2	1.04475e+07	1.96829e+07	3.98953e+07	2.15653e+07	1.67013e+07	1.81338e+07	0.133398	0.655295	0.750092	1.24158	0.312181	insig
Lmxp011770	Diisobutyl phthalate*	Phenolic acids	Phenolic acids	C16H22O4	1	84-69-5	1.04475e+07	1.96829e+07	3.98953e+07	2.15653e+07	1.67013e+07	1.81338e+07	0.133398	0.655295	0.750092	1.24158	0.312181	insig
Qmdp112405	Viteagnusin A	Terpenoids	Ditepenoids	C22H36O3	3	-	18058.2	33934.8	39719.7	43223.5	44798.3	54372.8	0.958491	0.103266	0.218039	0.644075	-0.6347	insig
Zbqp002641	4-amino-2-(1-amino-3-(((S)-1-carboxyethyl)amino)-3-oxopropyl)-6-methyl-3-oxoheptanoic acid	Amino acids and derivatives	Amino acids and derivatives	C14H25N3O6	3	-	385342	476512	492060	768523	476380	470169	0.706441	0.346974	0.479911	0.789421	-0.341133	insig
Zmhp002640	6-Hydroxykaempferol-3-O-rutinoside-6-O-glucoside*	Flavonoids	Flavonols	C33H40O21	1	-	444591	305836	960317	630777	1.10648e+06	421967	0.404886	0.626488	0.728025	0.792294	-0.335892	insig
Waptp08627	13,16-Docosadienamide	Lipids	Free fatty acids	C22H41NO	1	-	576571	739421	1.24192e+06	56964.1	166032	210955	1.23167	0.0649489	0.16473	5.89446	2.55936	up
pmp000113	5-Demethylnobiletin; 5-Hydroxy-6,7,8,3',4'-Pentamethoxyflavone*	Flavonoids	Flavones	C20H20O8	2	2174-59-6	23575.6	19486.8	13451.2	51087.1	66454.5	43820	1.28321	0.0210307	0.0870051	0.35023	-1.51363	down
Lmjp003834	6-O-p-Methoxycinnamoylcatalpol	Terpenoids	Monoterpenoids	C25H30O12	3	121710-02-9	77394.5	99010.9	63512.9	63335.7	44612	36610.8	1.07681	0.0753032	0.180692	1.65966	0.730889	insig
Lmmp002529	Gossypetin-3-O-rutinoside-8-O-rhamnoside	Flavonoids	Flavonols	C33H40O21	3	-	1.25779e+06	7.39674e+06	1.07712e+06	3.51105e+06	950703	1.97193e+06	0.131754	0.658695	0.751871	1.51261	0.59704	insig
pme3005	N,N-Dimethylformamide	Alkaloids	Alkaloids	C3H7NO	3	68-12-2	728781	949972	706885	828344	813036	807688	0.253831	0.811204	0.871439	0.974101	-0.0378564	insig
Walp007137	2-AminoicoSane-1,6,18,19,20-pentaol	Lipids	Sphingolipids	C20H43NO5	3	-	68864.6	58451.4	57041.6	46601.4	23523	27987.2	1.16089	0.0361614	0.1187	1.87906	0.910013	insig
mws1478	Nicotine	Alkaloids	Pyridine alkaloids	C10H14N2	3	54-11-5	1.66714e+06	1.7215e+06	1.53139e+06	1.3005e+06	1.14387e+06	1.31622e+06	1.2666	0.0080628	0.0557901	1.30831	0.387705	insig
PDP058688	3,5,5-trimethyl-4-[3-[3,4,5-trihydroxy-6-(hydroxymethyl)oxan-2-yl]oxybut-1-enyl]cyclohex-3-en-1-one	Terpenoids	Terpene	C19H30O7	1	-	903327	634943	935781	1.96097e+06	1.21098e+06	1.03445e+06	1.01962	0.170058	0.300752	0.588163	-0.765711	insig
Lajp009638	7-Methoxy-8-(3-methylbuta-1,3-dien-1-yl)-2H-chromen-2-one	Lignans and Coumarins	Coumarins	C15H14O3	3	112667-50-2	1.63008e+06	1.34288e+06	1.54159e+06	3.69818e+06	3.78473e+06	1.94453e+06	1.15269	0.109171	0.226591	0.478874	-1.06228	down
Lmhp011388	2-α-Linolenoyl-glycerol*	Lipids	Glycerol ester	C21H36O4	1	55268-58-1	506909	387310	327223	63022.4	157107	303479	1.00703	0.061197	0.158322	2.33274	1.22203	up
MWSslk108	O-Acetylcarnitine	Alkaloids	Alkaloids	C9H17NO4	3	3040-38-8	3.04763e+06	2.74093e+06	3.44368e+06	6.10741e+06	5.67343e+06	6.63775e+06	1.34014	0.00132772	0.0254024	0.501246	-0.996409	insig
mws1014	Fraxetin	Lignans and Coumarins	Coumarins	C10H8O5	1	574-84-5	6.064e+06	4.4791e+06	5.04197e+06	3.98153e+06	4.9219e+06	2.40077e+06	0.84242	0.189217	0.320708	1.3787	0.463306	insig
pmd0147	LysoPC 20:2	Lipids	LPC	C28H54NO7P	3	-	227823	205757	232670	176860	147665	181397	1.21011	0.0182772	0.0809252	1.3169	0.397148	insig
Wagp001741	N-(gamma-L-glutamyl)tyramine O-glucoside	Amino acids and derivatives	Amino acids and derivatives	C19H28N2O9	3	-	213854	241002	252329	96706.7	130447	70040.6	1.27092	0.00467298	0.0437757	2.37954	1.25068	up
Lmap001606	Helicidol*	Phenolic acids	Phenolic acids	C13H18O7	3	106982-96-1	146065	131590	122307	125988	106505	145906	0.383362	0.623527	0.72631	1.05698	0.079954	insig
mws0572	5-Methylcytosine	Nucleotides and derivatives	Nucleotides and derivatives	C5H7N3O	2	554-01-8	459248	353028	359499	396790	321069	362517	0.477744	0.5032	0.630612	1.0846	0.117162	insig
PD1000141	Leu-Gly-Pro	Amino acids and derivatives	Amino acids and derivatives	C13H23N3O4	1	-	457233	571288	423126	562978	549496	641772	0.952118	0.143317	0.268404	0.827505	-0.27316	insig
Labp004829	Platanionoside J*	Terpenoids	Sesquiterpenoids	C19H34O7	3	-	599641	595639	416855	262583	557219	1.30923e+06	0.122617	0.638273	0.737513	0.757214	-0.401227	insig
Lcfp121057	Ile-Gly-Thr	Amino acids and derivatives	Amino acids and derivatives	C12H23N3O5	1	-	103196	56869.4	102968	112025	101269	105337	0.677544	0.351723	0.482583	0.825511	-0.27664	insig
Zkep00434	Turanose	Others	Saccharides	C12H22O11	2	547-25-1	847803	451871	788500	781528	591284	725796	0.110187	0.981254	0.988939	0.995028	-0.00719032	insig
Wbjp001557	tetrahydroharmol	Alkaloids	Alkaloids	C12H14N2O	3	17952-75-9	38836	48272.3	49598	31342.5	35676.8	30433.5	1.20762	0.0428337	0.129605	1.4028	0.488305	insig
Zbqp001937	2,6-diamino-7-methyl-5-oxooctanoic acid	Amino acids and derivatives	Amino acids and derivatives	C9H18N2O3	3	-	995821	653515	733669	487319	455054	538505	1.1875	0.0935957	0.205964	1.60918	0.686329	insig
pma0101	Caffeoylagmatine	Alkaloids	Phenolamine	C14H20N4O3	3	-	69324.7	95773.5	118615	78757.4	92355.8	54985.9	0.632682	0.348591	0.480171	1.25482	0.327479	insig
Zkep143845	6-Hydroxyindolelactate	Alkaloids	Plumerane	C11H11NO4	3	-	36626.2	39029.5	52995.1	29235.9	46197.6	32497.3	0.623363	0.396686	0.529131	1.19197	0.253354	insig
Lcsp001369	Ala-Ile-Asp	Amino acids and derivatives	Amino acids and derivatives	C13H23N3O6	2	-	134110	78023.8	116329	139370	154873	117625	0.77037	0.243028	0.375603	0.797496	-0.326452	insig
pma3724	1-O-Feruloylquinic acid	Phenolic acids	Phenolic acids	C17H20O9	3	-	437175	407919	452610	259631	295490	201424	1.26751	0.0108196	0.0626822	1.7153	0.778462	insig
Lajp006279	5,3'-dihydroxy-6,7,4',5'-tetramethoxyflavone glucoside	Flavonoids	Flavones	C25H28O13	3	-	107005	145389	121501	69953.6	80145.1	81155.8	1.26552	0.0407387	0.127537	1.61681	0.693154	insig
MWStz170	Cyclo(L-Leu-trans-4-hydroxy-L-Pro)	Amino acids and derivatives	Amino acids and derivatives	C11H18N2O3	3	115006-86-5	147596	178317	165063	220350	199181	234267	1.2284	0.0165848	0.0769714	0.75096	-0.413193	insig
Lajp006634	3',5'-dihydroxy-5,7,4'-trimethoxyflavone-3'-(6''-malonylglucoside)	Flavonoids	Flavones	C27H28O15	2	-	501263	581525	632280	920068	837930	1.00613e+06	1.29458	0.00564094	0.0475498	0.620473	-0.688559	insig
PD0627778	dibutylamine	Alkaloids	Alkaloids	C8H19N	1	111-92-2	686038	670166	638420	692615	769444	743527	1.10119	0.0688758	0.170274	0.904351	-0.145046	insig
PD0222792	(4R)-4-methyl-L-proline	Amino acids and derivatives	Amino acids and derivatives	C6H11NO2	2	23009-50-9	1.52941e+07	1.29356e+07	1.42218e+07	7.64698e+06	7.4519e+06	7.34082e+06	1.35891	0.00935108	0.0596956	1.8918	0.919763	insig
Lcsp002026	Pro-Val-Val	Amino acids and derivatives	Amino acids and derivatives	C15H27N3O4	3	-	67088.8	62284.1	77046.1	152758	82782.5	125738	1.11686	0.121104	0.24164	0.571355	-0.80754	insig
Zkep1869	Histidylleucine	Amino acids and derivatives	Amino acids and derivatives	C12H20N4O3	1	7763-65-7	314197	256442	305627	231512	432397	257509	0.051112	0.837166	0.888784	0.950996	-0.0724881	insig
Lmhp009773	1-α-Linolenoyl-glycerol-3-O-glucoside	Lipids	Glycerol ester	C27H46O9	1	-	352010	708917	860443	2.19959e+06	1.04448e+06	1.06669e+06	1.0208	0.160985	0.289417	0.445715	-1.16581	down
Lmyp004084	(+)-Perillyl alcohol	Terpenoids	Monoterpenoids	C10H16O	3	57717-97-2	480640	545955	392994	501772	398289	443166	0.291403	0.662235	0.754152	1.05685	0.0797704	insig
Ymjm000143	2,3,4-Trihydroxybutyl 6-O-(E)-caffeoyl-β-D-glucopyranoside	Phenolic acids	Phenolic acids	C19H26O12	3	-	43660.1	106118	97027.1	47121.8	49671.6	81679.5	0.541405	0.380863	0.511608	1.38287	0.467669	insig
Sasp001674	Pro-Ile-Ala	Amino acids and derivatives	Amino acids and derivatives	C14H25N3O4	1	-	386193	471695	371235	414296	490655	586869	0.832407	0.224415	0.357688	0.823908	-0.279445	insig
Zmmp000969	5-Ribofuranosylnicotinamide	Nucleotides and derivatives	Nucleotides and derivatives	C11H14N2O5	1	107325-67-7	3.31532e+06	3.12548e+06	2.43064e+06	2.60955e+06	3.19988e+06	1.73636e+06	0.568079	0.43768	0.56952	1.17568	0.233496	insig
Hmcp001658	Isorhamnetin-3-O-(6''-malonyl)glucoside-7-O-glucoside	Flavonoids	Flavonols	C31H34O20	3	-	178109	245782	302389	231021	233795	226054	0.120842	0.773899	0.840597	1.05126	0.0721136	insig
MW0152550	Leu-Tyr-Thr	Amino acids and derivatives	Amino acids and derivatives	C19H29N3O6	3	-	27143.4	30281.8	44015.2	18511.7	42891.1	34965.5	0.20503	0.858732	0.902801	1.05263	0.0740025	insig
Lmhp206353	Tricin-4'-O-glucoside*	Flavonoids	Flavones	C23H24O12	2	-	3.09079e+06	4.86023e+06	4.27845e+06	5.5982e+06	5.89686e+06	5.51207e+06	1.0813	0.0858327	0.195401	0.719079	-0.475777	insig
PDP000943	Quercetin-3'-O-(6''-O-acetyl)glucoside	Flavonoids	Flavonols	C24H26O12	2	-	362108	287589	185054	318205	158629	199013	0.490633	0.492732	0.620675	1.23512	0.30465	insig
Smhp004476	Isovitexin-2''-O-xyloside	Flavonoids	Flavones	C26H28O14	3	-	34756	86776.4	59416.1	119330	89046.3	67088.2	0.813521	0.213766	0.348207	0.656885	-0.606286	insig
pmp000191	6''-O-Acetylgenistin	Flavonoids	Isoflavones	C23H22O11	3	73566-30-0	62994.8	68172.8	65568.1	39340.8	42122.8	46567.3	1.33376	0.00140985	0.0254024	1.53663	0.619768	insig
Rfp01569	3-(beta-D-Glucopyranosyloxy)-4-methoxybenzoic acid	Phenolic acids	Phenolic acids	C14H18O9	2	-	86127.6	139963	90389	183397	150445	78253.9	0.4869	0.433317	0.566365	0.767975	-0.380868	insig
MWS0687	N1-Methyl-2-pyridone-5-carboxamide	Alkaloids	Pyridine alkaloids	C7H8N2O2	3	701-44-0	70612.6	47007.1	60347.3	64225.3	63298	90182.2	0.716089	0.304314	0.437317	0.817466	-0.290769	insig
Lmfp000418	Trehalosamine	Others	Saccharides	C12H23NO10	3	-	35663.4	79703	68576	90705.2	116732	117839	1.05101	0.0492011	0.139139	0.565497	-0.822409	insig
Zmgp002640	Broussonetine S	Alkaloids	Pyrrole alkaloids	C18H37NO6	3	343935-37-5	2.25286e+06	2.5119e+06	1.59639e+06	870380	1.3094e+06	1.30641e+06	1.15682	0.0518851	0.143962	1.82467	0.867638	insig
MWS1926	L-Leucine*	Amino acids and derivatives	Amino acids and derivatives	C6H13NO2	1	328-39-2	7.2091e+07	7.57765e+07	7.3323e+07	6.12915e+07	5.72929e+07	5.58548e+07	1.33051	0.00234697	0.0324201	1.26801	0.342566	insig
ZbWp000212	N-(1-deoxy-1-fructosyl)arginine	Amino acids and derivatives	Amino acids and derivatives	C12H24N4O7	3	-	16869.6	27553.4	16126.8	12698.9	22993.1	26330.9	0.0227153	0.933421	0.953306	0.976249	-0.0346795	insig
mws0711	Nicotinamide-N-oxide	Alkaloids	Pyridine alkaloids	C6H6N2O2	3	1986-81-8	12527.3	11402.5	12204.2	24431	24062.7	16206.8	1.23666	0.0688472	0.170274	0.558481	-0.840419	insig
pmp001232	Neoligustilide	Others	Lactones	C12H14O2	3	-	894962	990121	854541	1.40119e+06	5223536	1.80595e+06	1.04772	0.258013	0.392803	0.324959	-1.62167	down
MWStz091	Cyclo(L-Ala-L-Pro)	Amino acids and derivatives	Amino acids and derivatives	C8H12N2O2	3	36357-32-1	35954.2	43968.1	72373.5	82850.8	33956.9	29486	0.192133	0.92717	0.948109	1.04103	0.05801	insig
MWSslk237	Homoplantaginin*	Flavonoids	Flavones	C22H22O11	3	17680-84-1	684829	675218	674476	671946	986613	855983	0.914515	0.221553	0.354746	0.809102	-0.305606	insig
Lmjp003655	6-C-MethylKaempferol-3-glucoside*	Flavonoids	Flavonols	C22H22O11	3	-	684829	675218	674476	671946	986613	855983	0.914515	0.221553	0.354746	0.809102	-0.305606	insig
pmp000579	Diosmetin-7-O-galactoside*	Flavonoids	Flavones	C22H22O11	3	-	684829	675218	674476	671946	986613	855983	0.914515	0.221553	0.354746	0.809102	-0.305606	insig
MW0146142	Asp-Ile-Gln	Amino acids and derivatives	Amino acids and derivatives	C15H26N4O7	3	-	4.18095e+06	4.78418e+06	3.90397e+06	6.21402e+06	6.3019e+06	6.01424e+06	1.30519	0.0119695	0.0653887	0.694495	-0.525965	insig
MWSmce356	L-Canavanine sulfate	Amino acids and derivatives	Amino acids and derivatives	C5H14N4O7S	3	2219-31-0	377176	606769	555042	971983	985903	746127	1.18057	0.0208476	0.086889	0.569149	-0.813121	insig
PD0743950	Kaempferol 3-apiosyl-(1->2)-alpha-L-rhamnoside-7-rhamnoside	Flavonoids	Flavonols	C31H36O18	2	-	269421	1.07128e+06	479314	768089	2.30754e+06	1.36979e+06	0.939571	0.181702	0.313056	0.409415	-1.28836	insig
mws1401	N5-Ethyl-L-glutamine	Amino acids and derivatives	Amino acids and derivatives	C7H14N2O3	3	3081-61-6	3.04219e+06	2.97146e+06	3.2843e+06	1.99644e+06	2.18373e+06	1.87877e+06	1.33568	0.00116297	0.0243031	1.53458	0.617848	insig
mws1639	Isofraxidin	Lignans and Coumarins	Coumarins	C11H10O5	3	486-21-5	156001	138176	91467.3	98531.7	28337.5	67494.3	0.958157	0.0850635	0.193831	1.98414	0.988513	insig
pmb0764	5-(2-Hydroxyethyl)-4-methylthiazole	Others	Others	C6H9NOS	2	137-00-8	95104.2	97614.9	98610.3	74517.6	118872	82252.8	0.35503	0.739394	0.814699	1.05691	0.0798538	insig
pmp001249	Caffeoylcholine-3-O-glucoside	Alkaloids	Phenolamine	C20H30NO9+	3	-	264881	139801	315672	170212	214989	185404	0.459062	0.442505	0.572447	1.26244	0.336213	insig
PD0949404	Homoeriodictyol 4'-O-(6''-hydroxymethylglutaryl)glucoside	Flavonoids	Flavanones	C28H32O15	1	-	124384	201338	509562	306536	656831	767961	0.877567	0.178351	0.309487	0.482453	-1.05154	insig
Zmjp002244	5,7,3',4',5'-Pentahydroxyflavan (Tricetiflavan)	Flavonoids	Flavanols	C15H14O6	3	-	64817.9	51778	70159.8	364706	285508	418141	1.35706	0.0152891	0.0744659	0.174807	-2.51617	down
Waptp03029	8-Methoxycoumarin*	Lignans and Coumarins	Coumarins	C10H8O3	1	-	129720	128660	100758	152718	162762	144604	1.12297	0.0503729	0.141079	0.780591	-0.35736	insig
Lmcp000611	2-Amino-4,5-dihydro-1H-imidazole-4-acetic acid	Alkaloids	Alkaloids	C5H9N3O2	3	69098-41-5	4.60584e+07	4.89982e+07	4.68615e+07	7.0005e+07	7.20993e+07	7.13537e+07	1.36878	5.74369e-05	0.00540127	0.664853	-0.588893	insig
Rfmb318	D-Proline betaine	Amino acids and derivatives	Amino acids and derivatives	C7H14NO2+	3	1195-94-4	4.60584e+07	4.89982e+07	4.68615e+07	7.0005e+07	7.20993e+07	7.13537e+07	1.36878	5.74369e-05	0.00540127	0.664853	-0.588893	insig
MWS0700	Neopterin	Alkaloids	Alkaloids	C9H11N5O4	3	2009-64-5	49857.5	33131.8	16623.6	16633.6	36690	18487.6	0.471744	0.472826	0.599928	1.38715	0.472124	insig
Zbsp004136	Quercetin-3-O-(6''-O-arabinosyl)glucoside*	Flavonoids	Flavonols	C26H28O16	1	-	540093	701115	865179	450485	513738	1.31126e+06	0.0466418	0.861984	0.905306	0.92569	-0.111399	insig
Lmtp004044	Quercetin-3-O-apiosyl(1→2)galactoside*	Flavonoids	Flavonols	C26H28O16	1	-	540093	701115	865179	450485	513738	1.31126e+06	0.0466418	0.861984	0.905306	0.92569	-0.111399	insig
Lmmp002080	N-(4-Aminobutyl)benzamide	Alkaloids	Alkaloids	C11H16N2O	2	5692-23-9	1.04137e+06	723619	682193	513136	643476	776086	0.748431	0.286481	0.421195	1.2662	0.340507	insig
Zbqp001884	Gly-Ala-Phe	Amino acids and derivatives	Amino acids and derivatives	C14H19N3O4	3	17922-87-1	175600	62767	86258.8	116926	184974	107626	0.542301	0.54241	0.66224	0.792687	-0.335176	insig
Wafp002664	1-O-p-Coumaroyllysine	Alkaloids	Phenolamine	C15H20N2O4	2	-	2.61447e+06	2.00772e+06	2.05039e+06	1.62858e+06	1.42115e+06	1.59319e+06	1.21492	0.0624892	0.160997	1.43715	0.523209	insig
Lmgp004959	Tricin-7-O-neohesperidoside*	Flavonoids	Flavones	C29H34O16	1	53766-40-8	835968	104215	660191	2.23346e+06	1.09253e+06	3.72888e+06	1.02917	0.131157	0.253501	0.226846	-2.14021	down
Lagp003663	Quercetin 7,3',4'-trimethyl ether-3-glucoside	Flavonoids	Flavonols	C24H26O12	3	-	1.03294e+06	1.18469e+06	1.21967e+06	749671	792062	706521	1.32215	0.0105503	0.0622544	1.52887	0.612467	insig
MWS201387	Asn-Arg	Amino acids and derivatives	Amino acids and derivatives	C10H20N6O4	3	2478-01-5	190963	97303.6	148052	206988	219465	192614	0.953801	0.144877	0.270357	0.7048	-0.504714	insig
Zmmp003602	(4-methyl-2-(tyrosyloxy)pentanoyl)glutamine	Amino acids and derivatives	Amino acids and derivatives	C20H29N3O7	3	-	310228	382896	385243	231560	357877	292874	0.811615	0.221252	0.354746	1.22221	0.289489	insig
MWSmce542	1-Methyltryptophan*	Amino acids and derivatives	Amino acids and derivatives	C12H14N2O2	3	21339-55-9	236065	221349	150435	294669	257540	273874	1.02279	0.0952499	0.207674	0.735821	-0.442574	insig
mws4174	N-Acetyl-D-mannosamine	Others	Saccharides	C8H15NO6	3	7772-94-3	31029.4	38181.2	85229.6	68193.5	78383.8	79091.4	0.835048	0.29578	0.429012	0.684367	-0.547159	insig
Rfn05389	P-Methoxycinnamate glucoside	Phenolic acids	Phenolic acids	C16H20O8	2	-	782827	720011	967922	966776	1.17004e+06	801193	0.708002	0.304423	0.437317	0.840965	-0.249882	insig
PD0458266	Luteolin 7-O-(6''-O-malonyl)-beta-D-diglucoside	Flavonoids	Flavones	C30H32O19	1	-	674793	853283	771937	3.00655e+06	1.7159e+06	1.77396e+06	1.28322	0.0777246	0.184861	0.354044	-1.498	down
mws1076	Scoparone	Lignans and Coumarins	Coumarins	C11H10O4	3	120-08-1	1.18974e+06	1.42048e+06	934523	726584	1.38879e+06	914786	0.507314	0.521294	0.645349	1.16982	0.226285	insig
Lcfp121228	Ile-Val-Trp	Amino acids and derivatives	Amino acids and derivatives	C22H32N4O4	2	-	388920	448892	319219	167814	333681	228756	1.01876	0.0850222	0.193831	1.58443	0.663962	insig
MWSHY0130	Taxifolin-7-O-rhamnoside	Flavonoids	Flavanonols	C21H22O11	3	137592-12-2	336128	326180	438487	515839	401035	742277	0.952411	0.196622	0.328824	0.663469	-0.591899	insig
PD0771234	4-[2-(3-hydroxy-3-methylbut-1-enyl)-3,6-dimethylphenyl]-2-methylbut-3-en-2-ol	Terpenoids	Sesquiterpenoids	C18H26O2	3	-	557246	99826.3	645876	156800	144062	157668	0.743931	0.238028	0.36951	2.84158	1.50669	insig
Lcsp003066	Leu-Glu-Ile	Amino acids and derivatives	Amino acids and derivatives	C17H31N3O6	3	-	362756	371799	304481	932565	636764	711439	1.30472	0.0370224	0.120887	0.455565	-1.13427	down
MWS20145	Eriodictyol-7-O-glucoside	Flavonoids	Flavanones	C21H22O11	2	38965-51-4	4.32009e+06	7.8317e+06	6.93608e+06	9.04095e+06	6.90365e+06	8.84818e+06	0.79581	0.215866	0.350105	0.769896	-0.377264	insig
Lmcp004436	Cyanidin 3-(6-p-caffeoyl)glucoside	Flavonoids	Anthocyanidins	C30H27O14+	3	-	2.06658e+06	2.14095e+06	1.62814e+06	1.12606e+06	670834	800703	1.26686	0.00725388	0.0532127	2.24657	1.16772	up
MWS1936	Metronidazole	Alkaloids	Alkaloids	C6H9N3O3	2	443-48-1	123148	118523	128472	171665	142735	171774	1.23574	0.0474367	0.136537	0.761339	-0.393389	insig
Wcdp007388	10,14,16-Octadecatrien-12-Ynoic Acid	Lipids	Free fatty acids	C18H26O2	2	-	1.342e+06	802383	1.14258e+06	1.14578e+06	1.60776e+06	299090	0.335702	0.863916	0.906556	1.07676	0.106703	insig
MWSprf097	Usaramine	Alkaloids	Alkaloids	C18H25NO6	3	15503-87-4	277027	345344	384766	55405.4	55405.4	55405.4	1.36765	0.0123728	0.0660511	6.0592	2.59913	up
Zdcp005372	Anhydrosecoisolariciresinol (AHS)*	Lignans and Coumarins	Lignans	C20H24O5	1	29388-33-8	295092	153873	389240	597630	591661	607887	1.14685	0.0422713	0.129605	0.4664	-1.10036	down
mws4176	L-Alanyl-L-Phenylalanine	Amino acids and derivatives	Amino acids and derivatives	C12H16N2O3	2	3061-90-3	870729	786922	865259	771946	862331	862809	0.145797	0.84243	0.891663	1.01034	0.0148435	insig
mws0232	Riboflavin	Others	Vitamin	C17H20N4O6	1	83-88-5	2.65723e+06	1.93592e+06	1.83754e+06	6.72755e+06	6.00122e+06	6.11698e+06	1.34295	0.000299904	0.0141012	0.341227	-1.55119	down
Lmhp008440	LysoPE 15:1	Lipids	LPE	C20H40NO7P	3	-	24196.2	48985	36452.7	23138	33389.7	14315.7	0.798333	0.229957	0.364208	1.54755	0.629988	insig
Lcsp001899	Gly-Phe-Glu	Amino acids and derivatives	Amino acids and derivatives	C16H21N3O6	3	-	85943.2	138768	123727	85335.7	78831.3	111254	0.736776	0.272167	0.407501	1.26511	0.339265	insig
MW0155189	Phe-Glu-Thr	Amino acids and derivatives	Amino acids and derivatives	C18H25N3O7	3	-	27297.5	40543.9	17144.9	33735.5	27070.9	41666.5	0.531187	0.512937	0.639211	0.829354	-0.269939	insig
mws0120	sn-Glycero-3-phosphocholine	Lipids	PC	C8H20NO6P	1	28319-77-9	1.08568e+06	1.46314e+06	1.35531e+06	218184	283675	168803	1.34995	0.00679023	0.0518022	5.8213	2.54134	up
WapTKC055634	20,21,22,23,24,25,26,27-Octanordammar-12-Ene-3,17-dione	Terpenoids	Ditepenoids	C22H32O2	1	1051459-00-7	51157.6	23694.7	31139.7	4738.94	4738.94	4738.94	1.3404	0.0649312	0.16473	7.4554	2.89828	up
pmp001059	Genipin-1-O-(2''-O-apiosyl)glucoside	Terpenoids	Monoterpenoids	C22H32O14	3	-	35715.7	47054.6	53894.6	7143.14	7143.14	7143.14	1.36383	0.0185186	0.081435	6.37745	2.67298	up
Lmmp003530	3,4-Divanillyltetrahydrofuran*	Lignans and Coumarins	Lignans	C20H24O5	1	34730-78-4	546628	660612	575603	427995	680577	737350	0.0439379	0.850871	0.898652	0.965828	-0.0501616	insig
mws1077	Scopolin	Lignans and Coumarins	Coumarins	C16H18O9	1	531-44-2	277611	1.24374e+06	521470	172227	502833	204691	0.793374	0.31293	0.444833	2.32205	1.2154	insig
pme2266	Biotin	Others	Vitamin	C10H16N2O3S	3	58-85-5	1.11461e+06	774570	1.55956e+06	1.07114e+06	1.17595e+06	974666	0.102664	0.774482	0.840856	1.07046	0.098225	insig
pmb0168	PC(16:1/14:1)	Lipids	PC	C38H70NO8P	3	-	654699	868615	753452	420166	318754	233756	1.26385	0.00640369	0.0511667	2.34072	1.22696	up
MWSslk066	3-Hydroxy-4-methoxybenzoic acid; Isovanillic Acid	Phenolic acids	Phenolic acids	C8H8O4	3	645-08-9	231974	209986	256502	316100	132936	171903	0.452104	0.692106	0.774461	1.12485	0.16973	insig
WapTKC023605	Inamoside	Terpenoids	Sesquiterpenoids	C19H30O8	3	131669-97-1	7.31855e+06	6.75573e+06	6.23363e+06	8.49204e+06	7.42312e+06	6.55321e+06	0.666119	0.340576	0.47313	0.903845	-0.145853	insig
Sayp006925	Neocaesalpin I	Terpenoids	Ditepenoids	C20H26O4	3	-	150142	106557	50423.6	126243	173283	149486	0.787425	0.239539	0.371384	0.683998	-0.547935	insig
Zmmp003258	Glu-Pro-Leu	Amino acids and derivatives	Amino acids and derivatives	C16H27N3O6	3	-	193683	114091	185288	115667	170219	85163	0.679871	0.315187	0.446944	1.32883	0.410158	insig
MWSmce040	Isovanillin	Others	Aldehyde compounds	C8H8O3	3	621-59-0	888017	601378	654986	344484	318847	189901	1.24522	0.0218638	0.0889468	2.51324	1.32955	up
Zbzp007301	2-Methoxy-6-undecyl-1,4-benzoquinone	Quinones	Quinones	C18H28O3	1	-	60758.5	52240.4	56771.5	77969.4	57995.6	39853.6	0.00217017	0.873267	0.913623	0.9656	-0.0505031	insig
Rlp002016	4-(3-Hydroxy-2-methylpropyl)phenol	Others	Alcohol compounds	C10H14O2	1	-	385064	484576	634303	594131	615197	610613	0.810767	0.282664	0.417622	0.826369	-0.275142	insig
Lacp004935	Megastigm-5-en-3,9-diol glucoside*	Terpenoids	Sesquiterpenoids	C19H34O7	3	-	372884	623174	198002	361149	335610	763604	0.367583	0.657676	0.751761	0.817646	-0.290452	insig
pmp000120	Diosmetin-6-C-glucoside	Flavonoids	Flavones	C22H22O11	3	15822-82-9	91685.5	146605	160315	262584	288836	411635	1.23284	0.0378677	0.122469	0.413897	-1.27265	down
MWSslk234	Aristolone	Terpenoids	Sesquiterpenoids	C15H22O	3	25274-27-5	819590	1.37559e+06	710628	1.32823e+06	2.0186e+06	1.2431e+06	0.944667	0.156862	0.284939	0.633084	-0.659532	insig
Qmdp112410	Vitetrifolin H	Terpenoids	Ditepenoids	C21H36O3	3	-	556519	743116	717294	132392	172139	253056	1.31012	0.0041229	0.0420064	3.61724	1.85489	up
pmb1562	1-Stearidonoyl-Glycerol	Lipids	Glycerol ester	C21H34O4	1	-	2.46909e+06	1.52022e+06	1.83288e+06	304045	304045	304045	1.35944	0.0278832	0.101753	6.38304	2.67424	up
Lsjp211206	beta-Ionone	Terpenoids	Monoterpenoids	C13H20O	1	79-77-6	1.84225e+06	1.74929e+06	1.71632e+06	1.57569e+06	1.74863e+06	1.24628e+06	0.844727	0.233121	0.366189	1.16131	0.21575	insig
PDP002227	11-Hydroxyjasmonic acid	Terpenoids	Sesquiterpenoids	C12H18O4	2	140447-14-9	817229	879458	1.0074e+06	644544	490605	607404	1.24704	0.0125263	0.0665802	1.5518	0.633939	insig
MWSslk013	Tectoridin*	Flavonoids	Isoflavones	C22H22O11	3	611-40-5	70195.2	978265	886649	1.0694e+06	1.18267e+06	1.72487e+06	0.774954	0.133904	0.256887	0.486583	-1.03924	insig
PD0836041	Hydroxy-o-tolyl-acetic acid	Organic acids	Organic acids	C9H10O3	2	85589-35-1	454662	465954	592279	664216	692278	473931	0.728632	0.275061	0.409576	0.826526	-0.274867	insig
Wacyp07099	D-Linalool 3-(6''-Malonylglucoside)	Terpenoids	Monoterpenoids	C19H30O9	1	-	24520.9	54900	49424.9	73240.9	97426.3	17194.9	0.230867	0.504841	0.631763	0.685853	-0.544029	insig
pmp001230	Senkyunolide M	Others	Lactones	C16H22O4	3	146986-60-9	1.94656e+06	4.29602e+06	1.88565e+06	1.35722e+06	1.44264e+06	3.45811e+06	0.450013	0.585003	0.695349	1.29886	0.377249	insig
Hmhp009670	Dihydrobungeanool	Alkaloids	Alkaloids	C18H31NO2	2	-	12936.6	12936.6	12936.6	262113	553460	330416	1.36357	0.0523918	0.144907	0.0338658	-4.88403	down
Latp011219	3,5-Dimethyl-2,3-dihydrobenzofuran	Others	Others	C10H12O	2	-	1.35142e+07	4.53999e+06	5.29381e+06	3.12938e+06	7.18554e+06	7.40032e+06	0.334632	0.599252	0.708154	1.31796	0.398307	insig
Wagp004984	Limocitrol 3-Glucoside	Flavonoids	Flavonols	C24H26O14	3	-	42226.4	404674	316718	222648	347063	211132	0.334069	0.964509	0.978111	0.977941	-0.0321812	insig
Walp012598	1-Palmitoleoyl-Glycerol	Lipids	Glycerol ester	C19H36O4	3	-	70510.7	66949.6	75545.7	36283.7	56081.9	45492.5	1.1894	0.0329416	0.112619	1.54511	0.62771	insig
Hmhp005160	Rehderianin I*	Flavonoids	Flavones	C17H14O7	2	90965-30-3	1.02563e+06	799722	1.01683e+06	1.12291e+06	1.01691e+06	943223	0.556883	0.42999	0.562808	0.921873	-0.11736	insig
Lahp004593	Rhamnazin 3-O-β-D-glucopyranoside(Flavoyadorinin A)*	Flavonoids	Flavonols	C23H24O12	2	20486-38-8	7.06215e+06	8.30388e+06	1.16767e+07	1.15185e+07	1.36e+07	1.43268e+07	1.06358	0.0755101	0.180825	0.685575	-0.544614	insig
PDP002452	6-Hydroxyluteolin 7,3'-dimethyl ether 6-glucoside*	Flavonoids	Flavones	C23H24O12	2	-	7.06215e+06	8.30388e+06	1.16767e+07	1.15185e+07	1.36e+07	1.43268e+07	1.06358	0.0755101	0.180825	0.685575	-0.544614	insig
Wcdp001713	Daphnetin-8-Glucoside	Lignans and Coumarins	Coumarins	C15H16O9	3	20853-56-9	93421.4	159873	149227	12796.5	12796.5	12796.5	1.36124	0.027634	0.101441	10.4852	3.39029	up
mws1375	Nicotianamine	Alkaloids	Alkaloids	C12H21N3O6	3	34441-14-0	187863	196005	175707	35141.4	35141.4	35141.4	1.37442	0.0015143	0.0263563	5.30784	2.40812	up
pmc0066	2'-Deoxyinosine 5'-phosphate	Nucleotides and derivatives	Nucleotides and derivatives	C10H13N4O7P	3	3393-18-8	195203	112657	145704	352530	463245	470691	1.29921	0.00612518	0.050145	0.352566	-1.50404	down
Hmjp006104	N-Cis-Feruloyl-3'-O-methyldopamine*	Alkaloids	Phenolamine	C19H21NO5	2	-	14074.3	34579.6	20461.4	20567.7	7756.85	17974.4	0.631319	0.360264	0.491818	1.4928	0.578024	insig
MWS20190	5,7,4'-trihydroxy-6,3',5'-trimethoxyisoflavone*	Flavonoids	Isoflavones	C18H16O8	2	-	122541	193989	170732	198000	170613	97087.7	0.190595	0.855541	0.901249	1.0463	0.065295	insig
Lajp006633	5,8-dihydroxy-6,7,3',4'-tetramethoxyflavone-8-O-β-D-glucoside*	Flavonoids	Flavones	C25H28O13	3	-	127087	137662	131820	16638.7	16638.7	16638.7	1.37512	0.000699819	0.0208666	7.94471	2.98999	up
Hmpp002612	Luteolin-7-O-gentiobioside	Flavonoids	Flavones	C27H30O16	3	-	2.7135e+06	6.09655e+06	1.81918e+06	555638	2.1755e+06	1.07298e+06	0.965375	0.216183	0.350105	2.79413	1.4824	insig
Zbsp004299	Orientin-6''-O-(6'''-p-coumaroyl)-glucopyranoside	Flavonoids	Flavones	C36H36O18	3	-	40793.1	63391.8	29520.3	41007.2	124565	47079.6	0.577366	0.437516	0.56952	0.628751	-0.669439	insig
Wagp010987	Gossypetin 3,7,8,3',4'-pentamethyl ether*	Flavonoids	Flavonols	C20H20O8	2	-	29647.7	11779.5	23685.8	52182.6	55948.6	65211.3	1.207	0.00666441	0.0514688	0.375632	-1.41261	down
Lcsp001156	Pro-Ile-Gln	Amino acids and derivatives	Amino acids and derivatives	C16H28N4O5	2	-	131378	125585	67663.6	84303.7	80440.1	76308.8	0.700831	0.303784	0.43717	1.34671	0.429435	insig
Lamp006438	Astrapterocarpan-3-O-malonyl glucoside	Flavonoids	Isoflavones	C26H28O13	3	-	916841	457341	829509	677057	534139	357214	0.688889	0.287213	0.421763	1.40505	0.490619	insig
Lcsp001647	Pro-Leu-Thr*	Amino acids and derivatives	Amino acids and derivatives	C15H27N3O5	1	-	2.56937e+06	1.65192e+06	2.69605e+06	3.80357e+06	3.33813e+06	2.36561e+06	0.832911	0.187097	0.318781	0.727582	-0.458819	insig
Lcsp001308	Asn-Ile-Asp	Amino acids and derivatives	Amino acids and derivatives	C14H24N4O7	3	-	61998.1	77038.6	91103.6	12399.6	12399.6	12399.6	1.36531	0.0166483	0.0770038	6.18675	2.62918	up
Labp005049	Dalbergin glucoside	Lignans and Coumarins	Coumarins	C22H22O9	3	-	141910	65710.7	58297.3	101607	124030	39358.1	0.0477988	0.993734	0.996069	1.00348	0.00501596	insig
Qmjp080408	15-Hydroxysessilifol F	Terpenoids	Sesquiterpenoids	C21H34O4	3	-	6.62283e+06	6.98945e+06	5.27144e+06	5.94763e+06	8.91657e+06	5.43321e+06	0.214789	0.722829	0.801141	0.930351	-0.104152	insig
Lmhp007840	LysoPC 19:2	Lipids	LPC	C27H52NO7P	2	-	909859	864591	956199	1.14273e+06	943333	1.39937e+06	0.967108	0.193059	0.324865	0.783444	-0.352098	insig
Rfp04357	Orobol 7-O-(6''-malonylglucoside)*	Flavonoids	Flavones	C24H22O14	1	-	9.79344e+06	5.23157e+06	7.81922e+06	2.48029e+07	9.35593e+06	9.3209e+06	0.825402	0.312408	0.44435	0.525399	-0.928513	insig
Lmdp004892	Kaempferol-3-O-(6''-malonyl)galactoside*	Flavonoids	Flavonols	C24H22O14	1	-	9.79344e+06	5.23157e+06	7.81922e+06	2.48029e+07	9.35593e+06	9.3209e+06	0.825402	0.312408	0.44435	0.525399	-0.928513	insig
pme3388	Homoarginine	Amino acids and derivatives	Amino acids and derivatives	C7H16N4O2	1	156-86-5	2.35662e+06	2.29342e+06	2.36631e+06	1.57512e+06	795135	1.63151e+06	1.09153	0.0641694	0.163602	1.75331	0.810083	insig
pmb0786	D-Glucosamine	Others	Saccharides	C6H13NO5	3	3416-24-8	43177.5	55769.8	42168.7	73653.8	82663.1	62899.1	1.20999	0.0250506	0.0973027	0.64373	-0.635472	insig
Lazn004110	Trans-3,4-Divanillyltetrahydrofuran*	Lignans and Coumarins	Lignans	C20H24O5	1	-	444988	268913	389240	597630	695502	569340	1.17956	0.0202062	0.0851794	0.592299	-0.755603	insig
Lazp005033	Divanillyltetrahydrofuran*	Lignans and Coumarins	Lignans	C20H24O5	1	-	444988	268913	389240	597630	695502	569340	1.17956	0.0202062	0.0851794	0.592299	-0.755603	insig
Zbqp003444	4-amino-5-oxo-5-(pentylamino)pentanoic acid	Amino acids and derivatives	Amino acids and derivatives	C10H20N2O3	3	-	30186.4	30186.4	30186.4	155779	152725	210147	1.36609	0.0166605	0.0770038	0.174605	-2.51783	down
PDP244679	3-O-beta-D-glucosyl-esculetin	Lignans and Coumarins	Coumarins	C15H16O9	2	-	4.03245e+07	1.12583e+07	8.1156e+06	4.11731e+07	3.96108e+07	4.02318e+07	0.963894	0.184157	0.315311	0.493312	-1.01943	insig
Lmmp004382	3-Oxo-alpha-ionol glucoside*	Terpenoids	Sesquiterpenoids	C19H30O7	3	-	482786	408771	347697	705119	589854	720039	1.24833	0.0104133	0.0622544	0.61501	-0.701317	insig
mws0045	Quercitrin	Flavonoids	Flavonols	C21H20O11	3	522-12-3	501278	328576	246824	315621	174804	151453	0.900601	0.195129	0.327222	1.67739	0.746216	insig
MWSHY0021	Apigenin 7,4'-dimethyl ether	Flavonoids	Flavones	C17H14O5	3	5128-44-9	25975.8	6296.6	21499.1	15342.8	22319.1	7930.5	0.111559	0.728516	0.805983	1.1794	0.238051	insig
pme1011	Benzamidine	Alkaloids	Alkaloids	C7H8N2	3	618-39-3	41679.8	66731.8	99817.6	146411	111282	153447	1.10454	0.0366451	0.119943	0.506468	-0.981457	insig
NK10253223	3-Methoxyanthranilate	Phenolic acids	Phenolic acids	C8H9NO3	3	3177-80-8	151077	73485.4	274154	144038	200708	51647.4	0.28838	0.665725	0.755936	1.25814	0.331288	insig
MW0107431	Ile-Asp-Lys	Amino acids and derivatives	Amino acids and derivatives	C16H30N4O6	3	-	2.75086e+06	4.97237e+06	1.66107e+06	1.3467e+06	2.82404e+06	749591	0.785339	0.278054	0.412776	1.90725	0.931493	insig
MWSHY0162	Quercetin 3-O-beta-D-glucosyl-(1->2)-beta-D-glucoside	Flavonoids	Flavonols	C27H30O17	1	18609-17-1	990343	1.93156e+06	2.78871e+06	1.10039e+06	781316	2.62738e+06	0.399101	0.631018	0.731897	1.26647	0.34081	insig
Lmgp004305	5,7,4'-Trihydroxy-6,8-dimethoxyisoflavone-7-O-galactoside-glucose-rhamnose	Flavonoids	Isoflavones	C35H44O21	2	-	184746	306266	245770	489978	430663	1.2674e+06	1.10064	0.21298	0.347157	0.336732	-1.57033	down
Zmmp002373	Glu-Thr-Leu	Amino acids and derivatives	Amino acids and derivatives	C15H27N3O7	3	-	189295	120378	153929	234418	248639	218061	1.16082	0.0410932	0.127666	0.661233	-0.59677	insig
pme0241	Benzoate	Phenolic acids	Phenolic acids	C7H6O2	3	65-85-0	396184	291517	494668	641648	587108	316606	0.56672	0.370085	0.501262	0.765107	-0.386266	insig
Lmsp003252	Isorhamnetin-3-O-sophoroside*	Flavonoids	Flavonols	C28H32O17	1	-	208577	196545	110140	279806	140404	283921	0.604404	0.336183	0.469271	0.731771	-0.450536	insig
Cmhp002692	Madreselvin A*	Flavonoids	Flavonols	C28H32O17	1	188682-83-9	208577	196545	110140	279806	140404	283921	0.604404	0.336183	0.469271	0.731771	-0.450536	insig
Zmmp002333	L-Homonorleucine	Amino acids and derivatives	Amino acids and derivatives	C7H15NO2	3	44902-02-5	41627.1	44085.2	47298	18822.4	12214.2	7456.98	1.27233	0.00364271	0.0395841	3.45539	1.78885	up
Yamp004238	Pyramidaglain A	Alkaloids	Alkaloids	C40H42N2O9	3	-	121383	121179	153439	97091.7	114887	97388.8	1.08099	0.0963213	0.208782	1.28003	0.356181	insig
MWSmce039	Isonicotinic acid	Others	Vitamin	C6H5NO2	3	55-22-1	302128	199966	286370	240133	235163	421634	0.310195	0.636895	0.736617	0.87907	-0.18595	insig
MWS3020	N-Acetylcadaverine	Alkaloids	Alkaloids	C7H16N2O	3	32343-73-0	969240	2.0165e+06	1.54413e+06	1.61012e+06	1.0438e+06	500240	0.644784	0.35717	0.488411	1.43616	0.522215	insig
Zbkp003025	Senecivernine	Alkaloids	Pyrrole alkaloids	C18H25NO5	2	72755-25-0	1.00741e+06	1.1918e+06	934690	1.03953e+06	931402	934015	0.561275	0.436196	0.56834	1.07882	0.109448	insig
pme2617	L-Methionine S-oxide	Amino acids and derivatives	Amino acids and derivatives	C5H11NO3S	3	3226-65-1	613731	678700	295841	209202	108272	117623	1.2191	0.0740781	0.178884	3.65038	1.86805	up
Lhmp110108	1-((Pentanoyl)phloroglucinyl]-β-D-glucopyranoside	Others	Others	C17H24O9	3	-	139293	158894	89488.5	59474.6	82129.3	145614	0.654213	0.370618	0.501397	1.34976	0.432708	insig
PD0558547	Quercetin 3-O-(6'-malonyl-glucoside) 7-O-glucoside	Flavonoids	Flavonols	C30H32O20	1	-	58857.5	145567	143435	551893	118638	342000	0.913739	0.214433	0.348596	0.343555	-1.54139	insig
YC512113	Cotinine-glucoside	Alkaloids	Pyridine alkaloids	C16H22N2O6	3	-	42550.6	36063.4	20051.3	170533	233453	159599	1.32167	0.0154233	0.0745985	0.175067	-2.51402	down
Yaap005335	Isorhamnetin 3-glucuronide	Flavonoids	Flavonols	C22H20O13	3	36687-76-0	184008	156696	91593.9	150754	160407	207510	0.577031	0.434334	0.566674	0.833472	-0.262794	insig
Wcdp003364	1-Methyl-1,2,3,4-tetrahydro-β-carboline-3-carboxylic acid	Alkaloids	Alkaloids	C13H14N2O2	3	-	73285.8	75123.5	18498.1	103378	96656.6	96718.6	0.866181	0.143261	0.268404	0.562445	-0.830216	insig
Yshj000011	2,6-Dimethoxy-4-hydroxyphenol-1-O-ß-D-glucopyranoside*	Others	Others	C14H20O9	2	-	299278	319909	578886	216483	412803	521262	0.117425	0.906515	0.934808	1.04131	0.0583958	insig
Zbdp002220	2,6-Dimethoxyhydroquinone-1-O-glucoside*	Others	Others	C14H20O9	2	-	299278	471725	578886	216483	412803	521262	0.377624	0.611731	0.717353	1.17326	0.23052	insig
Zmmp004183	(3-carboxypropanoyl)-L-leucine	Amino acids and derivatives	Amino acids and derivatives	C10H17NO5	3	-	30354.5	29415.6	21726.3	11330.3	38808	43775.7	0.0019461	0.725998	0.80356	0.867777	-0.204604	insig
Zbqp003804	N-Octanoyl-nornicotine	Alkaloids	Pyridine alkaloids	C17H24N2O3	3	-	272945	200745	235142	592022	456464	673285	1.30729	0.0242033	0.0948411	0.411688	-1.28038	down
MW0149676	Gln-Glu-Asp	Amino acids and derivatives	Amino acids and derivatives	C14H22N4O9	3	-	1.20472e+06	1.00063e+06	1.21176e+06	649872	992330	753747	1.09625	0.057714	0.153378	1.4262	0.512175	insig
Zbqp002600	5-(((S)-6-amino-1-((4-carboxy-2-oxobutyl)amino)-1-oxohexan-2-yl)amino)-4-((2S)-2-amino-3-hydroxy-4-methylpentanamido)-5-oxopentanoic acid	Amino acids and derivatives	Amino acids and derivatives	C22H39N5O9	3	-	73148	55480.5	55792.2	31274.2	62188.3	57783	0.607982	0.393473	0.525706	1.21935	0.286108	insig
Lcsp001977	Thr-Glu-Ile	Amino acids and derivatives	Amino acids and derivatives	C15H27N3O7	3	-	41040.2	89741.6	64650.2	54183.5	44985.7	35570	0.75372	0.2852	0.419769	1.45045	0.536498	insig
Lagp004545	5,2',5'-Trihydroxy-3,7,4'-trimethoxyflavone-2'-O-β-D-malonylglucoside*	Flavonoids	Flavonols	C27H28O16	3	-	182990	121240	274100	247298	160609	271616	0.435649	0.579905	0.691603	0.851082	-0.232629	insig
Lajp006112	5,8,3'-trihydroxy-6,7,4'-trimethoxyflavone-8-O-malonylglucoside*	Flavonoids	Flavones	C27H28O16	3	-	182990	121240	274100	247298	160609	271616	0.435649	0.579905	0.691603	0.851082	-0.232629	insig
PD0605830	Leucyl-Isoleucine	Amino acids and derivatives	Amino acids and derivatives	C12H24N2O3	1	-	1.04264e+06	1.27974e+06	1.12753e+06	1.259e+06	1.25433e+06	1.45056e+06	0.930302	0.145407	0.270357	0.870334	-0.200359	insig
Safp003456	6-(6-aminohexanoylamino)hexanoate*	Amino acids and derivatives	Amino acids and derivatives	C12H24N2O3	1	-	1.04264e+06	1.27974e+06	1.12753e+06	1.259e+06	1.25433e+06	1.45056e+06	0.930302	0.145407	0.270357	0.870334	-0.200359	insig
WaYp004929	3-O-(p-coumaroyl) 3-Hydroxy-3-methylglutaric acid	Phenolic acids	Phenolic acids	C15H16O7	3	-	609321	676542	560456	393987	487911	242222	1.07374	0.0597211	0.155505	1.64246	0.715856	insig
Lmsp004137	Eriodictyol chalcone*	Flavonoids	Chalcones	C15H12O6	2	73692-51-0	944680	959806	754733	505871	885779	680360	0.824943	0.216363	0.350105	1.2834	0.359971	insig
Zmkp004743	Kushenin	Phenolic acids	Phenolic acids	C16H14O5	3	-	28619.1	22155.9	18293.2	3658.64	3658.64	3658.64	1.3616	0.023353	0.0931452	6.2927	2.65368	up
Lcyp000678	Prudomenin*	Flavonoids	Flavonols	C23H24O12	2	-	1.1702e+07	13692461	1.01652e+07	8.29412e+06	8.51085e+06	6.77994e+06	1.20576	0.0398705	0.125947	1.50773	0.592379	insig
MWSHC2083	1,6-Dihydroxy-4(14)-eudesmene	Terpenoids	Sesquiterpenoids	C15H26O2	3	70389-88-7	175815	104377	89374.7	86958.6	81945.1	266328	0.0792293	0.764679	0.832802	0.849127	-0.235948	insig
Wcdp000839	5-Methyl-2-furaldehyde	Others	Others	C6H6O2	3	620-02-0	993118	874312	921404	1.5697e+06	1.37146e+06	1.50462e+06	1.33948	0.00286836	0.0347185	0.6273	-0.672774	insig
pmf0248	delta-Tocopherol	Others	Vitamin	C27H46O2	3	119-13-1	4211.69	12209.8	6128.95	27013.2	10531.3	23093.7	1.052	0.10849	0.225751	0.371885	-1.42707	down
Cmhp005227	1,4,8-Trihydroxynaphthalene-1-O-glucoside	Quinones	Quinones	C16H18O8	3	39015-63-9	103079	43234.3	184648	95537.8	38188.8	115888	0.27572	0.603363	0.710732	1.32589	0.406964	insig
Lahp004989	3,7,3'-Tri-O-methylquercetin-4'-O-β-D-apiofuranosyl-(1→2)-O-β-d-glucopyranoside	Flavonoids	Flavonols	C29H34O16	3	-	109508	148589	140039	3682.1	3682.1	3682.1	1.37362	0.00834549	0.0569625	36.0424	5.17162	up
PD0590872	1-(4-hydroxy-3-methoxyphenyl)oct-7-en-3-one	Others	Others	C15H20O3	2	748159-46-8	61074.7	52812.3	72259.3	42856.4	25307.6	68401.9	0.735217	0.320903	0.452746	1.36305	0.44684	insig
PDP017269	Dextropimaric acid	Terpenoids	Ditepenoids	C18H28O2	1	-	56435.5	56435.5	56435.5	282177	463661	418960	1.35863	0.026014	0.0983064	0.145353	-2.78237	down
PD0670587	Gallicynoic Acid D	Lipids	Free fatty acids	C18H30O4	1	-	147631	129778	182762	167627	235800	213193	0.986465	0.113397	0.23124	0.746281	-0.422209	insig
Wdtp004707	6-[4-(Acetyloxymethyl)phenoxy]-4-hydroxyoxane-2-carboxylic acid	Phenolic acids	Phenolic acids	C15H18O7	3	-	233794	172344	235608	342781	151609	252030	0.278134	0.602401	0.710732	0.859765	-0.217986	insig
MWStz610	Diosmetin-7-O-glucoside*	Flavonoids	Flavones	C22H22O11	3	20126-59-4	165498	731716	1.23641e+06	655958	1.30799e+06	1.66463e+06	0.677799	0.308798	0.440753	0.588006	-0.766098	insig
Lskp211208	SapinsiginA	Terpenoids	Ditepenoids	C21H32O4	3	-	115592	159090	189203	177691	217959	163396	0.701349	0.307735	0.440188	0.829779	-0.269201	insig
mws1212	Ferulic acid methyl ester	Phenolic acids	Phenolic acids	C11H12O4	3	22329-76-6	38239.1	38239.1	38239.1	258332	191196	254808	1.36748	0.0120972	0.0655867	0.162873	-2.61818	down
PD0229682	2,4b,8,8-tetramethyl-3,4,4a,5,6,7,8a,9-octahydro-1H-phenanthren-2-ol*	Terpenoids	Sesquiterpenoids	C18H30O	1	-	3.00847e+06	2.70339e+06	2.81316e+06	2.22449e+06	5.05826e+06	5.43776e+06	0.681374	0.301376	0.435244	0.670179	-0.577381	insig
Smnp003415	7-O-Methylaloesin	Flavonoids	Other Flavonoids	C20H24O9	3	-	69824.9	69824.9	69824.9	762969	433350	349125	1.33701	0.071846	0.174964	0.135543	-2.88317	down
Lmsp102912	2,4,6-Trimethoxyphenyl 1-O-β-D-apiofuranosyl-(1→6)-β-D-glucopyranoside	Others	Others	C20H30O13	3	-	59766.9	62290.3	85947.6	11953.4	11953.4	11953.4	1.3639	0.0204694	0.0860747	5.80045	2.53616	up
PD0285077	1-(4a,8-dimethyl-2-prop-1-en-2-ylspiro[1,2,3,4-tetrahydronaphthalene-5,3'-cyclopentane]-1'-yl)cyclopentan-1-ol	Others	Others	C24H36O	1	-	28772.1	30369.1	34670.3	5561.35	5561.35	5561.35	1.37273	0.00466058	0.0437757	5.62283	2.4913	up
MWSslk023	2',4'-Dihydroxy-4-methoxychalcone*	Flavonoids	Chalcones	C16H14O4	3	19309-14-9	36876.4	25280.7	39903.4	48335.8	69254.1	36652.3	0.894075	0.20231	0.335355	0.66169	-0.595773	insig
MWSHY0062	2',4'-Dihydroxy-6'-methoxychalcone; (E)-Cardamonin*	Flavonoids	Chalcones	C16H14O4	3	18956-16-6	36876.4	25280.7	39903.4	48335.8	69254.1	36652.3	0.894075	0.20231	0.335355	0.66169	-0.595773	insig
Wccp002870	γ-Glu-Phe*	Amino acids and derivatives	Amino acids and derivatives	C14H18N2O5	1	7432-24-8	13833	14484.8	14235.4	12767	12550.4	10251	1.08591	0.0945668	0.207183	1.19638	0.258674	insig
Zmmp002946	(3-(carboxyamino)-2-methylpropanoyl)phenylalanine*	Amino acids and derivatives	Amino acids and derivatives	C14H18N2O5	1	-	13833	14484.8	14235.4	12767	12550.4	10251	1.08591	0.0945668	0.207183	1.19638	0.258674	insig
Wbtp008137	1,4-dihydroxyxanthen-9-one	Flavonoids	Other Flavonoids	C13H8O4	3	-	262251	287158	260763	289361	310683	316934	1.14267	0.040869	0.127625	0.883525	-0.178657	insig
Hmgp003086	Tricin-7-O-rutinoside*	Flavonoids	Flavones	C29H34O16	1	-	494136	217432	745807	849352	831476	1.75935e+06	0.992895	0.15104	0.277455	0.423633	-1.23911	insig
Sasp006508	7-hydroxy-3-(4-methoxyphenyl)-4-propylchromen-2-one	Flavonoids	Flavones	C19H18O4	2	5219-18-1	2.54935e+06	2.37479e+06	2.59415e+06	2.8618e+06	2.70046e+06	2.71814e+06	1.13967	0.0428099	0.129605	0.907962	-0.139296	insig
MWStz331	Cyclo(Pro-Pro)	Amino acids and derivatives	Amino acids and derivatives	C10H14N2O2	3	6708-06-1	30227	21707.2	29183.7	51414.8	42721.7	50036.7	1.27179	0.00524382	0.0464469	0.562642	-0.829711	insig
Zmjp008503	5-Hydroxy-4',6,7-trimethoxyflavone (Salvigenin)	Flavonoids	Flavones	C18H16O6	3	19103-54-9	15904.5	23070.9	20518.7	14426	10787.2	10819.7	1.18768	0.0440453	0.131651	1.65111	0.723434	insig
Zbqp002511	N-Methylisoleucine	Amino acids and derivatives	Amino acids and derivatives	C7H15NO2	3	39554-61-5	142677	147190	130310	22026.3	22026.3	22026.3	1.37434	0.00182228	0.0295064	6.35872	2.66874	up
MWSmce460	2-Piperidone	Alkaloids	Piperidine alkaloids	C5H9NO	3	675-20-7	173411	113927	253250	217964	266870	286007	0.870651	0.189408	0.320708	0.701297	-0.511903	insig
Zmbp002117	1-Methoxy-3-indolealdehyde	Alkaloids	Plumerane	C10H9NO2	3	-	528949	400020	353763	70752.5	70752.5	70752.5	1.36327	0.0209035	0.086889	6.04328	2.59533	up
Zmcp102202	Senkyunolide C	Others	Lactones	C12H12O3	1	-	1.52926e+06	990376	1.5453e+06	579325	2.95212e+06	1.68878e+06	0.096906	0.63559	0.735455	0.778688	-0.360882	insig
MWSHY0192	Tectochrysin	Flavonoids	Flavones	C16H12O4	3	520-28-5	34240.9	18403.4	63138.4	2729.26	2729.26	2729.26	1.32432	0.111477	0.229429	14.1409	3.8218	up
PD0783132	3,4-Dihydroxybenzyl alcohol-4-rutinoside	Others	Others	C19H28O12	2	-	43678.3	48689.5	20209.7	70079.6	46845.7	57543.4	0.874316	0.14022	0.264331	0.645259	-0.632049	insig
Lcsp001751	Val-Ile-Asp	Amino acids and derivatives	Amino acids and derivatives	C15H27N3O6	3	-	117489	126241	180591	103340	150908	107083	0.553623	0.450274	0.578606	1.17433	0.231838	insig
mws0663	1,7-Dimethylxanthine	Nucleotides and derivatives	Nucleotides and derivatives	C7H8N4O2	2	611-59-6	32355.2	45474.1	52962	21505.5	33712.7	39897.1	0.790059	0.216362	0.350105	1.37508	0.459517	insig
Lmsp008392	4',5-Dihydroxy-3',5'-dimethoxyflavone	Flavonoids	Flavones	C17H14O6	1	-	47088.6	45711.1	70353.1	15741.3	36205.9	43166.4	0.91295	0.119322	0.239134	1.71535	0.778499	insig
Zbsp003928	Orientin-2''-O-(6'''-p-coumaroyl)-glucopyranoside	Flavonoids	Flavones	C36H36O18	2	-	628488	886721	1.78341e+06	1.68729e+06	9.53599e+06	1.33479e+07	1.07844	0.173615	0.304294	0.134248	-2.89703	down
Wayp003039	N-(1-Deoxy-1-fructosyl)Aminononanoic acid	Alkaloids	Alkaloids	C15H29NO7	3	-	724650	728584	494934	98986.9	98986.9	98986.9	1.36249	0.0191283	0.0829501	6.56036	2.71377	up
pma6360	O-MethylChrysoeriol-8-C-glucoside	Flavonoids	Flavones	C23H24O11	3	-	278370	415285	177123	216669	181605	128045	0.86193	0.232545	0.365877	1.65447	0.72637	insig
Zbjp002769	1,7-bis(4-hydroxypheny)hept-1-ene-3,5-diol	Others	Ketone compounds	C19H22O4	3	-	70995.8	66143.5	103874	115266	91495.1	72643.2	0.496232	0.495986	0.623169	0.8626	-0.213237	insig
Wbjp001631	1,2,3,3a-tetrahydropyrrolo[2,1-b]quinazolin-4(9H)-ol	Alkaloids	Alkaloids	C11H14N2O	2	-	1.00749e+06	1.11137e+06	1.07542e+06	201498	201498	201498	1.37465	0.00124255	0.0254024	5.28423	2.40169	up
Xmmp009552	Ophiopogonanone A	Flavonoids	Flavones	C18H16O6	3	75239-63-3	57359.3	58862.9	71973.5	110309	147315	112600	1.29803	0.02483	0.0966711	0.508331	-0.976161	insig
pmd0146	LysoPC 20:2(2n isomer)	Lipids	LPC	C28H54NO7P	3	-	144577	133080	119974	157993	239840	157531	0.999467	0.18872	0.320583	0.715982	-0.482004	insig
Wbjp001390	3-(2-aminoethyl)-4,7-dihydro-1-indole-5,6-dione	Alkaloids	Alkaloids	C10H10N2O2	3	-	947013	871870	801339	364332	440648	295281	1.32306	0.00103848	0.0238269	2.38145	1.25184	up
Wbmp002998	Cimicifugic acid E-Diglucose	Phenolic acids	Phenolic acids	C33H40O20	1	-	122818	120509	31578.1	5192.04	5192.04	5192.04	1.30474	0.102503	0.21746	17.6491	4.14152	up
Lmtp005493	4,4'-Dihydroxy-3,5-dimethoxydihydrostilbene	Others	Stilbene	C16H18O4	3	39499-96-2	445351	376216	401064	594460	371689	583683	0.769027	0.26846	0.40368	0.788879	-0.342124	insig
Sazp010264	Monogalactosyldiacylglycerol	Lipids	Glycerol ester	C45H70O10	1	-	332293	557621	262246	84706.6	78951.8	578156	0.715896	0.518253	0.642765	1.55316	0.63521	insig
Rfn07761	Myristamine oxide	Others	Others	C16H35NO	1	3332-27-2	796581	758777	794941	556179	675009	580521	1.24895	0.0281907	0.102113	1.29728	0.375492	insig
pmp000509	Maltol	Others	Ketone compounds	C6H6O3	3	118-71-8	1.2588e+06	1.78678e+06	1.22261e+06	513827	806322	600050	1.25452	0.0330666	0.112759	2.22279	1.15237	up
MWSHY0128	5,7,8,4'-Tetramethoxyflavone	Flavonoids	Flavones	C19H18O6	3	6601-66-7	25553.5	10523.7	10352.4	22161.2	51933.4	27411.6	0.986755	0.174596	0.305012	0.457406	-1.12845	insig
Lmgp002452	2-Glucosyloxy-(4-hydroxyphenyl)acetic acid (Dhurrin acid)	Phenolic acids	Phenolic acids	C14H18O9	3	-	35382.7	29365.8	24333.1	12632.1	58554.4	31382.1	0.0416298	0.771225	0.838437	0.868507	-0.203391	insig
Sadp005873	Prosopidione	Terpenoids	Monoterpenoids	C13H20O2	1	-	9.42112e+06	8.37446e+06	7.61854e+06	2.26498e+07	1.317e+07	1.57309e+07	1.23037	0.0867663	0.195979	0.492993	-1.02036	down
MWStz376	Dehydrodiconiferyl alcohol 4-O-beta-D-glucopyranoside	Lignans and Coumarins	Lignans	C26H32O11	1	107870-88-2	130377	69602.8	337434	481587	618992	174580	0.848474	0.200394	0.333026	0.421448	-1.24657	insig
MWSmce229	3,4-Dimethoxybenzoic acid; Veratric acid	Phenolic acids	Phenolic acids	C9H10O4	3	93-07-2	206555	66469.5	74213.8	190076	155513	135179	0.714897	0.436308	0.56834	0.722257	-0.469416	insig
Wacyp04569	2-(4-hydroxyphenyl)-2H-chromene-3,5,7-triol	Flavonoids	Flavanols	C15H12O5	3	-	110487	105736	105094	46301.8	142457	104266	0.3796	0.768143	0.835829	1.09655	0.132975	insig
pmb0645	Hesperetin-6-C-glucoside-7-O-glucoside	Flavonoids	Flavanones	C28H34O16	3	-	1.1812e+06	1.73372e+06	1.79828e+06	1.95571e+06	1.52656e+06	2.51306e+06	0.710299	0.292715	0.426814	0.786145	-0.347132	insig
Zmdp001647	γ-Glu-Val	Amino acids and derivatives	Amino acids and derivatives	C10H18N2O5	1	-	7.84706e+06	7.77283e+06	6.56146e+06	3.88144e+06	4.11892e+06	4.38635e+06	1.33865	0.00946365	0.0599447	1.79074	0.840554	insig
MWSslk146	4'-O-Glucosylvitexin	Flavonoids	Flavones	C27H30O15	3	38950-94-6	637147	634403	641356	689634	758945	701499	1.22446	0.0648664	0.16473	0.889691	-0.168623	insig
MWSmce157	Stachydrine	Alkaloids	Pyrrole alkaloids	C7H13NO2	3	471-87-4	104298	97382.4	137523	104461	90246.7	116687	0.405655	0.56535	0.680591	1.0893	0.123405	insig
Wdmp011651	9-(3a1,8-dihydroxy-3-methyl-6-oxo-2,3,3a,4,5,6-hexahydro-1H-indolo[3,2,1-de][1,5]naphthyridin-11b(3a1H)-yl)-7,8-dimethoxy-6-methyl-2,3,5a,6,11,12-hexahydro-1H-3a1,3a-(epoxyethano)indolizino[8,1-cd]carbazol-15-one	Alkaloids	Plumerane	C37H42N4O7	3	-	80668.5	84465.7	87589.4	9790.54	9790.54	9790.54	1.37516	0.000721617	0.0211268	8.60434	3.10507	up
MWSmce572	Cinnamamide	Alkaloids	Alkaloids	C9H9NO	3	22031-64-7	20570.8	34008.9	38008	71168.1	27905.6	51631.7	0.768898	0.258661	0.393544	0.614363	-0.702837	insig
MWS2056	Delta-Hexalactone	Others	Lactones	C6H10O2	3	823-22-3	129945	200357	142380	25989	25989	25989	1.36061	0.0261328	0.0984509	6.06258	2.59993	up
Lcfp039656	Homophthalicacid	Phenolic acids	Phenolic acids	C9H8O4	3	89-51-0	453561	545642	527177	720364	368632	1.116e+06	0.531808	0.404822	0.538222	0.692237	-0.530663	insig
MWS201384	Arg-Gly	Amino acids and derivatives	Amino acids and derivatives	C8H17N5O3	3	108347-93-9	112075	139268	96215.9	179913	166229	169485	1.20973	0.0363147	0.119021	0.67405	-0.569073	insig
pma0633	N-p-Coumaroylspermine	Alkaloids	Phenolamine	C19H32N4O2	3	130210-35-4	292313	230594	123321	249697	159998	247427	0.134879	0.953338	0.968607	0.983423	-0.0241154	insig
Hmlp002821	Myricetin-3-O-glucuronide	Flavonoids	Flavonols	C21H18O14	3	77363-65-6	388944	339915	381204	13508	13508	13508	1.37505	0.00181709	0.0295064	27.3927	4.77572	up
Lcsp000522	Prolylproline	Amino acids and derivatives	Amino acids and derivatives	C10H16N2O3	2	20488-28-2	180637	107834	181151	338855	314302	360512	1.25655	0.00657912	0.0514688	0.463289	-1.11002	down
Yalp000545	N-Methyl-L-proline*	Amino acids and derivatives	Amino acids and derivatives	C6H11NO2	2	475-11-6	6.47667e+07	5.88663e+07	5.88987e+07	3.27871e+07	3.51002e+07	3.09262e+07	1.35879	0.000725829	0.0211268	1.84723	0.885367	insig
pmb0496	Feruloylagmatine	Alkaloids	Phenolamine	C15H22N4O3	3	-	206841	245958	114259	22851.9	22851.9	22851.9	1.34157	0.0510321	0.142273	8.27151	3.04815	up
Zmqp002999	Diglutamylleucine	Amino acids and derivatives	Amino acids and derivatives	C16H27N3O8	3	-	81764.6	42528.6	44838.2	8505.72	8505.72	8505.72	1.34117	0.0638291	0.163057	6.62814	2.7286	up
WapTKC030289	Macrocliniside H	Terpenoids	Sesquiterpenoids	C21H30O9	3	100187-64-2	60810.7	60810.7	60810.7	460089	304054	594729	1.34947	0.0429367	0.129605	0.134253	-2.89698	down
Lcfp121211	gly-phe-tyr	Amino acids and derivatives	Amino acids and derivatives	C20H23N3O5	1	70421-71-5	348644	210358	361542	434167	450247	556061	1.06755	0.0512775	0.142632	0.639056	-0.645986	insig
mws0582	S-Methyl GSH	Amino acids and derivatives	Amino acids and derivatives	C11H19N3O6S	3	2922-56-7	294292	276456	291536	234394	204656	268764	1.07444	0.0984076	0.210689	1.21823	0.28479	insig
Yamp003866	vladinol F	Terpenoids	Triterpene Saponin	C20H24O6	3	-	225860	313944	370837	271878	227818	513465	0.152493	0.752103	0.824742	0.898811	-0.153911	insig
MWSmce709	Isoquinoline	Alkaloids	Isoquinoline alkaloids	C9H7N	2	119-65-3	1.44316e+06	1.23339e+06	932321	773066	753545	680136	1.19992	0.0827112	0.190602	1.63538	0.709625	insig
pmp000626	Baptifoline	Alkaloids	Quinorisidine alkaloids	C15H20N2O2	3	732-50-3	1.29509e+06	745323	933002	438252	461500	555934	1.22621	0.0819802	0.189455	2.04262	1.03042	up
MWSHY0141	7-Hydroxy-4-chromone	Others	Chromone	C9H6O3	3	59887-89-7	1.6764e+06	1.76564e+06	1.46915e+06	1.73491e+06	1.85887e+06	1.81011e+06	0.887207	0.193792	0.325752	0.908822	-0.13793	insig
pmb0426	N,N-Dimethyl-5-methoxytryptamine	Alkaloids	Plumerane	C13H18N2O	3	1019-45-0	1.31831e+06	1.13398e+06	674426	25366.2	25366.2	25366.2	1.367	0.0336666	0.11421	41.0876	5.36063	up
Rlp00682	Methylcapsaicin	Alkaloids	Phenolamine	C19H29NO3	3	17514-11-3	475087	364743	568775	283317	395639	340956	0.963004	0.146633	0.272016	1.3811	0.465821	insig
PDP183418	1,7-dimethyl-9H-purine-6,8-dione	Nucleotides and derivatives	Nucleotides and derivatives	C7H8N4O2	2	-	46591.3	44206.2	58332.7	29493.8	53997.2	48106.6	0.474157	0.541164	0.661572	1.13323	0.180438	insig
pmp001142	Cimicifugamide A	Alkaloids	Phenolamine	C24H29NO10	3	-	21561.6	21561.6	21561.6	107808	218136	641994	1.26659	0.205668	0.339311	0.0668273	-3.90342	down
PD0209360	6-Hydroxyluteolin 7-sambubioside*	Flavonoids	Flavones	C26H28O16	2	-	113572	136046	99371.1	22378.2	226308	52071.8	0.543442	0.825313	0.879638	1.16037	0.214579	insig
PD1009408	6-Hydroxyluteolin 7-xylosyl-(1->6)-glucoside*	Flavonoids	Flavones	C26H28O16	2	-	113572	136046	99371.1	22378.2	226308	52071.8	0.543442	0.825313	0.879638	1.16037	0.214579	insig
MWStz261	Cyclo(D-Leu-L-Pro)*	Amino acids and derivatives	Amino acids and derivatives	C11H18N2O2	3	36238-67-2	73605.9	32242.3	34509	6448.47	6448.47	6448.47	1.32528	0.0952248	0.207674	7.25533	2.85904	up
Lmhp002764	Cyclo(Pro-Leu)*	Amino acids and derivatives	Amino acids and derivatives	C11H18N2O2	3	5654-86-4	73605.9	32242.3	34509	6448.47	6448.47	6448.47	1.32528	0.0952248	0.207674	7.25533	2.85904	up
Zjyp110101	Nootkatone	Terpenoids	Sesquiterpenoids	C15H22O	3	4674-50-4	538376	505774	781007	698646	566668	747082	0.44846	0.580437	0.691603	0.906957	-0.140894	insig
MWS20173	1-Hydroxybisabola-2,10-dien-4-one	Others	Ketone compounds	C15H24O2	3	-	184833	222065	126612	307693	220921	274833	1.02332	0.075307	0.180692	0.664026	-0.590689	insig
Zbsp002199	Pelargonidin 3-O-glucoside	Flavonoids	Anthocyanidins	C21H21O10+	3	47684-27-5	20437.6	20437.6	20437.6	102188	273083	153033	1.32621	0.0916064	0.202695	0.116056	-3.1071	down
pmb2260	LysoPC 15:1	Lipids	LPC	C23H46NO7P	3	-	294712	161056	187551	249966	182608	314919	0.434508	0.568479	0.68312	0.860636	-0.216526	insig
pmp000695	Swertiamarin	Terpenoids	Monoterpenoids	C16H22O10	3	17388-39-5	350853	245950	214393	168590	178681	164033	1.13872	0.134796	0.257481	1.58652	0.665868	insig
Lmtp008511	Santalal	Terpenoids	Sesquiterpenoids	C15H22O	1	59331-83-8	781107	798906	589744	425730	937871	606127	0.371363	0.714107	0.792912	1.10155	0.139537	insig
MW0150419	Gly-Lys-Gly	Amino acids and derivatives	Amino acids and derivatives	C10H20N4O4	3	45214-22-0	87577.2	83703.2	110614	43848.5	113017	21983.7	0.785324	0.33717	0.47	1.57616	0.656411	insig
Zmcp102504	Marmesinin	Lignans and Coumarins	Coumarins	C20H24O9	3	495-30-7	212622	224793	139073	27814.7	27814.7	27814.7	1.35823	0.025532	0.097427	6.90869	2.78841	up
pmb2228	LysoPC 19:0	Lipids	LPC	C27H56NO7P	3	108273-88-7	4736.27	4736.27	4736.27	36408.5	23681.3	48450.2	1.34669	0.0480262	0.137589	0.130908	-2.93337	down
Waptp03206	7-Hydroxy-8-Methoxychromanon*	Lignans and Coumarins	Coumarins	C10H10O4	3	-	451912	614453	725678	2.15919e+06	2.02612e+06	1.99599e+06	1.34187	0.000292639	0.014076	0.289914	-1.7863	down
Wmbp000510	8-O-Acetylharpagide	Terpenoids	Monoterpenoids	C17H26O11	3	6926-14-3	193885	161065	89763.9	129688	116043	53750.8	0.684844	0.282685	0.417622	1.48494	0.570409	insig
pme1119	Inosine	Nucleotides and derivatives	Nucleotides and derivatives	C10H12N4O5	3	58-63-9	119506	235446	69388	13877.6	13877.6	13877.6	1.30901	0.121996	0.242215	10.1924	3.34943	up
Wbhp009517	Tagalsin P	Terpenoids	Terpene	C18H28O3	3	-	17260.1	17260.1	17260.1	86300.7	110012	90921.8	1.37036	0.00844174	0.0571747	0.180272	-2.47175	down
Xmbp007290	Castanoside A[Kaempferol-3-O-(6''-p-coumaroyl)mannoside]*	Flavonoids	Flavonols	C30H26O13	1	-	1.00346e+08	3.85354e+07	1.20285e+08	2.86057e+07	3.52965e+07	2.5375e+07	1.0972	0.146201	0.27142	2.90294	1.53751	up
MWSslk072	Benzoyleneurea	Alkaloids	Alkaloids	C8H6N2O2	3	86-96-4	34154.2	37830.5	29138.4	20993.3	11605.5	13466.6	1.2422	0.00897469	0.0587421	2.19521	1.13436	up
Wbmp002794	demethylcoclaurine-glucose	Alkaloids	Alkaloids	C22H27NO8	2	-	259547	266552	246600	49320	49320	49320	1.37491	0.000786668	0.0219674	5.22235	2.3847	up
Lmhp010515	LysoPC 17:0(2n isomer)	Lipids	LPC	C25H52NO7P	1	-	111419	111875	141566	103717	62105.2	72438.4	1.08941	0.0606633	0.157121	1.53135	0.614804	insig
Lmfp004055	Morin-3-O-xyloside*	Flavonoids	Flavonols	C20H18O11	3	-	90107.7	85902.7	162795	197000	94320.2	98277.2	0.26261	0.708102	0.787887	0.869631	-0.201524	insig
pmf0508	Azathioprine	Nucleotides and derivatives	Nucleotides and derivatives	C9H7N7O2S	3	446-86-6	1282.34	1282.34	1282.34	15921.7	6411.71	19252.8	1.31854	0.0821697	0.189712	0.0925072	-3.43429	down
Zbsp003876	2,6-Dimethoxybenzoquinone	Quinones	Quinones	C8H8O4	3	530-55-2	338854	357941	357917	263792	538911	376692	0.229711	0.654972	0.750092	0.894281	-0.1612	insig
MWSslk135	7,8-Dihydroxy-4-methylcoumarin	Lignans and Coumarins	Coumarins	C10H8O4	3	2107-77-9	80184.9	80184.9	80184.9	460171	400925	484885	1.37257	0.00453952	0.043356	0.178721	-2.48422	down
Wasyqp2836	3-O-Feruloyl Aminogalactitol	Phenolic acids	Phenolic acids	C16H23NO9	1	-	6647.5	6647.5	6647.5	43805.2	33237.5	70957.2	1.34182	0.0628092	0.161428	0.134747	-2.89168	down
Lmhp009802	LysoPE 20:3(2n isomer)	Lipids	LPE	C25H46NO7P	3	-	20472.8	14300.1	23596.3	2021.98	29054.1	15936.9	0.516315	0.684121	0.768654	1.24155	0.312148	insig
MWStz201	β-Carboline-1-propanoic acid	Alkaloids	Plumerane	C14H12N2O2	3	89915-39-9	191246	172518	338960	327821	385703	269615	0.85312	0.220773	0.354658	0.714776	-0.484436	insig
PD1006471	α-kamlolenic acid	Lipids	Free fatty acids	C18H30O3	2	-	64384.5	83111.3	108887	141460	58695.9	90616.1	0.194957	0.702666	0.783768	0.881731	-0.181589	insig
pme3009	cis-Aconitate	Organic acids	Organic acids	C6H6O6	3	4023-65-8	188098	204006	182385	260996	254975	243458	1.32449	0.00209399	0.0315751	0.756475	-0.402635	insig
Sasp011022	7-ethenyl-1,4a,7-trimethyl-6-oxo-1,2,3,4,4a,6,7,8,8a,9,10,10a-dodecahydrophenanthrene-1-carboxylic acid*	Terpenoids	Ditepenoids	C20H28O3	3	-	104192	96780.1	92974.4	33440.8	14366.5	24603.3	1.30157	0.000938585	0.0229484	4.05944	2.02128	up
Lmdp003509	Quercetin-3-O-xyloside (Reynoutrin)*	Flavonoids	Flavonols	C20H18O11	3	549-32-6	10536.8	10536.8	10536.8	261119	384122	90768.9	1.32092	0.109982	0.22743	0.0429483	-4.54126	down
Cmxp004324	Okanin-4'-O-(6''-O-malonyl)glucoside	Flavonoids	Chalcones	C24H24O14	2	-	398724	95344.3	198151	335250	277766	285931	0.619107	0.522235	0.645802	0.770034	-0.377006	insig
Zbsp004086	Apigenin-6-C-glucose-8-C-rhamnoside	Flavonoids	Flavones	C27H30O14	3	-	138494	95555.8	75911.2	49258.7	51434.9	58542	1.19262	0.109673	0.22743	1.94655	0.960923	insig
pmb0648	Isorhamnetin-8-C-glucoside	Flavonoids	Flavonols	C22H22O12	3	-	57953.3	121189	58016.4	315252	155321	204856	1.17926	0.0732041	0.177387	0.351124	-1.50995	down
Walp002129	4-Acetoxy-3-Methoxybenzoic Acid glucoside	Phenolic acids	Phenolic acids	C16H20O10	3	-	308949	269484	169541	255966	307975	183776	0.0251381	0.998834	0.999243	1.00034	0.000494857	insig
Rlp001659	4-(hydroxymethyl)-6,7-dimethoxy-3H-2-benzofuran-1-one	Others	Others	C11H12O5	2	-	1.14932e+06	760115	721349	1.11205e+06	866729	1.14579e+06	0.658311	0.377435	0.508446	0.841967	-0.248165	insig
pmb0501	Agmatine	Alkaloids	Alkaloids	C5H14N4	3	306-60-5	6047.48	6047.48	6047.48	75526.4	55761.1	66012	1.37171	0.00900952	0.0587421	0.0919538	-3.44295	down
pme2693	N-Acetylputrescine	Alkaloids	Alkaloids	C6H14N2O	3	18233-70-0	6047.48	6047.48	6047.48	75526.4	55761.1	66012	1.37171	0.00900952	0.0587421	0.0919538	-3.44295	down
Lmhp009129	LysoPC 15:0(2n isomer)*	Lipids	LPC	C23H48NO7P	1	-	225431	284928	277971	192517	245065	225990	0.882341	0.164467	0.293519	1.18801	0.248548	insig
Lmzp003207	(3R,4R)-p-Menth-1-ene-3,4-diol-3-O-β-D-glucoside*	Terpenoids	Monoterpenoids	C16H28O7	2	-	162484	112098	182269	177528	96911.6	118819	0.456517	0.543007	0.662501	1.16171	0.216245	insig
Lcyp000676	Isoscopoletin-β-D-glucoside	Lignans and Coumarins	Coumarins	C16H18O9	3	20186-29-2	898721	525602	764011	588188	695477	862717	0.0255958	0.923031	0.945144	1.01955	0.0279261	insig
MW0150380	Gly-His-Val	Amino acids and derivatives	Amino acids and derivatives	C13H21N5O4	3	-	30997.2	92245.9	48750.9	107463	295554	489892	1.13015	0.158224	0.286774	0.192622	-2.37615	down
Zkep105210	4-Fumarylacetoacetate	Organic acids	Organic acids	C8H8O6	3	28613-33-4	59423	59423	59423	392599	297115	424869	1.36594	0.0147684	0.0730361	0.159942	-2.64438	down
Zmxp002867	Chrysoeriol-5,7-di-O-glucoside	Flavonoids	Flavones	C28H32O16	3	-	201012	96068.7	139646	161966	124753	148184	0.105341	0.986386	0.992884	1.00419	0.0060387	insig
pma1751	N-(beta-D-Glucosyl)nicotinate	Others	Vitamin	C12H15NO7	3	-	437895	490848	456075	260410	325075	279261	1.31368	0.00254064	0.0332185	1.60142	0.679348	insig
Rfn03897	4-Methylquinoline-2-carboxylic acid*	Alkaloids	Quinoline alkaloids	C11H9NO2	2	40609-76-5	65543.4	65543.4	65543.4	350223	327717	378757	1.37386	0.00264302	0.0335096	0.18608	-2.426	down
Lcfp071374	3-Methylquinoline-4-carboxylicacid*	Alkaloids	Quinoline alkaloids	C11H9NO2	2	1873-51-4	65543.4	65543.4	65543.4	350223	327717	378757	1.37386	0.00264302	0.0335096	0.18608	-2.426	down
ML10179289	Phenylethyl alcohol	Others	Alcohol compounds	C8H10O	2	60-12-8	3.3126e+06	4.3392e+06	2.23505e+06	447011	447011	447011	1.34941	0.0425925	0.129605	7.37257	2.88217	up
MWS201464	Lys-Phe	Amino acids and derivatives	Amino acids and derivatives	C15H23N3O3	2	6235-35-4	26519.1	26519.1	26519.1	371609	519111	132596	1.30115	0.107817	0.224925	0.0777448	-3.68511	down
MWStz175	Aricine*	Alkaloids	Plumerane	C22H26N2O4	3	482-91-7	2.10087e+06	2.09167e+06	2.47443e+06	1.9476e+06	2.00513e+06	2.32409e+06	0.496086	0.492045	0.620393	1.06216	0.0869975	insig
MWStz013	Gelsempervine A*	Alkaloids	Plumerane	C22H26N2O4	3	865187-17-3	2.10087e+06	2.09167e+06	2.47443e+06	1.9476e+06	2.00513e+06	2.32409e+06	0.496086	0.492045	0.620393	1.06216	0.0869975	insig
pme2831	Metformin	Alkaloids	Alkaloids	C4H11N5	3	657-24-9	366921	305708	1.44534e+06	167295	122277	185190	1.0706	0.276852	0.411492	4.46112	2.15741	up
Sadp003348	1,8-Diazacyclotetradecane-2,9-dione	Alkaloids	Alkaloids	C12H22N2O2	2	-	95849	35833.9	113341	162712	171193	144785	1.00605	0.0678997	0.169285	0.511863	-0.966169	insig
Lhzp102808	Sesamin	Lignans and Coumarins	Lignans	C20H18O6	3	607-80-7	1.09908e+06	1.17499e+06	1.0524e+06	1.09085e+06	1.05765e+06	868787	0.750363	0.277399	0.412054	1.10248	0.140747	insig
MWS201403	Lys-Ala	Amino acids and derivatives	Amino acids and derivatives	C9H19N3O3	3	17043-71-9	526349	1.02648e+06	641401	1.28842e+06	1.29528e+06	1.26425e+06	1.14907	0.0671609	0.168074	0.570233	-0.810376	insig
MWS201471	Lys-Tyr	Amino acids and derivatives	Amino acids and derivatives	C15H23N3O4	3	35978-98-4	92030.2	179967	84846.9	220442	284111	264046	1.17589	0.0262643	0.0986423	0.464279	-1.10694	down
Wafp003601	N-Feruloylmethylagmatine	Alkaloids	Phenolamine	C16H24N4O3	3	-	166224	194057	161835	153092	88023.6	171072	0.739695	0.28201	0.417129	1.2667	0.34107	insig
pme0120	5-Aminopentanoate	Organic acids	Organic acids	C5H11NO2	1	660-88-8	43184.9	47133.9	67539.8	51218.1	46274.8	70011.6	0.230076	0.773736	0.840597	0.942414	-0.0855672	insig
Qmzp101807	Avicennol	Lignans and Coumarins	Coumarins	C20H22O5	3	56110-68-0	170019	375759	342375	375405	991743	647928	1.00197	0.159508	0.287821	0.440754	-1.18195	down
Lcsp002583	Ile-Glu-Val	Amino acids and derivatives	Amino acids and derivatives	C16H29N3O6	2	-	107962	61756.9	133070	124927	104045	110987	0.44645	0.619115	0.723141	0.890664	-0.167047	insig
pmp000086	1-Feruloyl-sn-glycerol	Phenolic acids	Phenolic acids	C13H16O6	3	-	95527.9	210937	171853	183269	206906	161982	0.494275	0.553511	0.672297	0.866272	-0.207109	insig
Zbqp003747	Leu-Glu-Val*	Amino acids and derivatives	Amino acids and derivatives	C16H29N3O6	2	-	376063	486926	200739	198497	304139	173774	0.763847	0.260472	0.395561	1.57261	0.653158	insig
Lcsp003010	Ile-Asp-Leu*	Amino acids and derivatives	Amino acids and derivatives	C16H29N3O6	2	-	376063	486926	200739	198497	304139	173774	0.763847	0.260472	0.395561	1.57261	0.653158	insig
Lszp210009	Linarionoside A	Others	Others	C19H34O7	3	-	134608	111650	127389	56739.4	82699.3	60517.2	1.27495	0.00588564	0.0489469	1.86865	0.901994	insig
MWSmce338	N-Hydroxypipecolic acid	Alkaloids	Piperidine alkaloids	C6H11NO3	3	115819-92-6	41977.8	92336.4	55824.5	154043	98481.7	148410	1.12973	0.0400344	0.125977	0.47424	-1.07631	down
MWS1840	Triethylamine	Alkaloids	Alkaloids	C6H15N	3	121-44-8	335818	439309	354422	23733.6	23733.6	23733.6	1.373	0.00805371	0.0557901	15.8643	3.98771	up
Lcsp000520	Alanylproline	Amino acids and derivatives	Amino acids and derivatives	C8H14N2O3	3	13485-59-1	400288	341494	511135	286844	317722	402854	0.783915	0.256302	0.390684	1.24369	0.314625	insig
Rfn0518	2-Methylpyrrolidine-2-carboxylic acid	Alkaloids	Alkaloids	C6H11NO2	2	16277-06-8	5.65499e+06	6.03004e+06	6.2637e+06	3.12298e+06	3.24205e+06	3.05503e+06	1.36782	0.00197201	0.0307107	1.90537	0.930073	insig
ML10181668	1-Aminocyclopentanecarboxylate	Amino acids and derivatives	Amino acids and derivatives	C6H11NO2	2	52-52-8	5.65499e+06	6.03004e+06	6.2637e+06	3.12298e+06	3.24205e+06	3.05503e+06	1.36782	0.00197201	0.0307107	1.90537	0.930073	insig
ZbWp003008	N-Ethylphenylalanine	Amino acids and derivatives	Amino acids and derivatives	C11H15NO2	3	-	237628	132172	210731	262578	277488	271856	0.980398	0.132487	0.255212	0.715008	-0.483968	insig
pme2828	4-Nitrophenol	Others	Others	C6H5NO3	3	100-02-7	2.76565e+07	2.81245e+07	2.86149e+07	9.50414e+06	1.11027e+07	1.10458e+07	1.36772	7.67589e-05	0.00647157	2.66631	1.41485	up
Lmqp002349	Kaempferol-3-O-(6''''-malonyl)sophorotrioside	Flavonoids	Flavonols	C36H42O24	3	-	738290	592241	596642	411977	666605	617014	0.54604	0.455324	0.582558	1.13658	0.184693	insig
pmp000008	5-Desmethylsinensetin	Flavonoids	Flavones	C19H18O7	3	21763-80-4	52637.4	79238.9	31918.5	4927.72	4927.72	4927.72	1.34163	0.0683243	0.169597	11.0798	3.46986	up
pme2836	5-Hydroxytryptophol	Alkaloids	Plumerane	C10H11NO2	3	154-02-9	64091.4	64091.4	64091.4	320457	376633	354464	1.37341	0.00323716	0.0378702	0.182848	-2.45129	down
Wbmp007967	Vitexifolin F	Terpenoids	Ditepenoids	C22H36O4	3	-	1.04187e+06	821187	920862	290537	605430	720938	0.999933	0.0751543	0.180681	1.72176	0.783885	insig
MWSmce232	Dicumarol	Lignans and Coumarins	Coumarins	C19H12O6	3	66-76-2	83391.2	80521.5	94665.9	163426	176375	167659	1.35803	0.000148683	0.00956656	0.509555	-0.972691	insig
MWS00327g	L-Isoserine	Amino acids and derivatives	Amino acids and derivatives	C3H7NO3	3	632-13-3	327404	288564	340095	57712.9	57712.9	57712.9	1.37322	0.00350936	0.0388253	5.52196	2.46518	up
Lmjp002764	Umckalin (7-hydroxy-5,6-dimethoxycoumarin)	Lignans and Coumarins	Coumarins	C11H10O5	3	43053-62-9	742364	775403	676086	135217	135217	135217	1.37382	0.00239133	0.0324816	5.40822	2.43515	up
Lssp210111	2α-Acetoxy-14β-[(S)-2-methyl-butyryloxy]-4(20),11-taxadiene	Others	Others	C27H42O6	3	-	184925	149373	158728	29874.7	29874.7	29874.7	1.37164	0.00620268	0.0503839	5.50105	2.45971	up
zjbp111629	2-[(2β,4αβ,8β,8αβ)-decahydro-4α-hydroxy-8,8α-dimethylnaphthalen-2-yl]prop-2-enal	Terpenoids	Sesquiterpenoids	C15H24O2	3	-	112648	153282	100772	110012	133590	129673	0.1506	0.908761	0.93602	0.982394	-0.0256266	insig
Latp004059	4-(Trans)-acetul-3,6,8-trihydroxy-3-methyl-dihydronapht halenone	Others	Chromone	C13H14O5	3	-	247058	350231	365167	290895	299185	293718	0.377091	0.553509	0.672297	1.089	0.123004	insig
Wdgp004715	Strictamine	Alkaloids	Alkaloids	C20H22N2O2	3	6475-05-4	3.38861e+06	2.35123e+06	3.96714e+06	5.57251e+06	6.92902e+06	3.3273e+06	0.904137	0.181816	0.313056	0.613247	-0.70546	insig
Wcfp004977	Malonyltryptophan	Amino acids and derivatives	Amino acids and derivatives	C14H14N2O5	3	-	60578.7	60578.7	60578.7	302894	430390	333123	1.36578	0.0165906	0.0769714	0.170419	-2.55284	down
WapTKC211407	Demethylalangiside	Alkaloids	Quinorisidine alkaloids	C24H29NO10	2	47763-23-5	363595	413213	384066	72718.9	72718.9	72718.9	1.37411	0.0020923	0.0315751	5.32128	2.41177	up
pmb0681	Apigenin-8-C-Arabinoside	Flavonoids	Flavones	C20H18O9	3	-	91544.4	171879	106279	140058	149761	94783.9	0.164914	0.877292	0.91705	0.961258	-0.0570049	insig
Wbmp010259	3-Hydroxyabieta-8,11,13-trien-7-one	Terpenoids	Ditepenoids	C20H28O2	2	-	846577	831743	810201	84524.9	29822.3	47016.1	1.34529	9.96868e-06	0.00270816	15.4219	3.9469	up
Lafp004391	Malonyl byzantionoside A	Terpenoids	Sesquiterpenoids	C22H32O10	3	-	465273	347442	838292	657054	300191	783562	0.0764048	0.891995	0.926685	0.948414	-0.0764111	insig
mws4074	Glabranin	Flavonoids	Flavanones	C20H20O4	3	41983-91-9	40200.1	31867.1	52963.9	67377.8	93947.3	110784	1.21434	0.0420639	0.129605	0.459489	-1.1219	down
pmb0998	GMP	Nucleotides and derivatives	Nucleotides and derivatives	C10H14N5O8P	3	85-32-5	480230	227182	403004	281558	460088	843286	0.500493	0.45287	0.580633	0.700608	-0.51332	insig
Lmhp001884	Kelampayoside A[3,4,5-Trimethoxyphenol-β-D-apiosyl-(1→6)-β-D-glucoside]	Phenolic acids	Phenolic acids	C20H30O13	3	87562-76-3	11378.3	83927.4	45861.1	2275.65	2275.65	2275.65	1.26281	0.166036	0.295748	20.6779	4.37001	up
MWS2673	5,6-DHET	Lipids	Free fatty acids	C20H34O4	3	213382-49-1	305237	299027	264435	256776	431866	473447	0.760986	0.276816	0.411492	0.747532	-0.419792	insig
Lmlp001436	3,4-Dihydroxyphenylpropanoate	Phenolic acids	Phenolic acids	C9H10O4	3	1078-61-1	155838	162051	242676	31167.7	31167.7	31167.7	1.35844	0.0307887	0.108159	5.99517	2.5838	up
Lmnp002448	Nepetin-8-C-[glucosyl-(1-2)]-glucoside	Flavonoids	Flavones	C28H32O17	3	-	1.4837e+06	435609	728528	983340	729418	713460	0.0510076	0.838364	0.889187	1.09134	0.126106	insig
Lcfp121224	Isoleucyl-phenylalanyl-threonine	Amino acids and derivatives	Amino acids and derivatives	C19H29N3O5	2	-	188280	241719	175658	186484	277606	336611	0.753533	0.274875	0.409549	0.756407	-0.402765	insig
Wcdp000970	Acetophenone	Others	Others	C8H8O	1	98-86-2	1.10004e+06	697254	2.69615e+06	139451	139451	139451	1.29502	0.155986	0.283558	10.7408	3.42503	up
MWS3105	Aniline	Alkaloids	Alkaloids	C6H7N	3	62-53-3	119810	59200.2	132050	11840	11840	11840	1.33793	0.0551985	0.149292	8.7573	3.13049	up
Lcsp001149	Pro-Val-Thr	Amino acids and derivatives	Amino acids and derivatives	C14H25N3O5	2	-	15056.7	15056.7	15056.7	111089	75283.4	104078	1.36398	0.0174848	0.0788751	0.155517	-2.68486	down
MWS201388	Asn-Hyp	Amino acids and derivatives	Amino acids and derivatives	C9H15N3O5	3	844640-50-2	136616	102211	85829	94233	112294	87395	0.369969	0.584075	0.694922	1.10457	0.143479	insig
Lmdp006479	5,6,4'-Trihydroxy-7,3'-dimethoxyflavone	Flavonoids	Flavones	C17H14O7	1	-	27414.9	26013.1	20845.3	49597.9	21424.7	31753.1	0.646257	0.367874	0.499141	0.722674	-0.468584	insig
pmc0960	LysoPC 20:4	Lipids	LPC	C28H50NO7P	3	-	1.35802e+06	1.62411e+06	1.48833e+06	16451.6	21111	17899.3	1.37432	0.00270651	0.033591	80.6042	6.33278	up
Qmyp101333	Septemlobin F	Terpenoids	Sesquiterpenoids	C18H28O3	3	-	181646	306849	273390	440324	328162	561237	1.07597	0.087518	0.197036	0.572965	-0.803482	insig
MWSmce182	Isatin	Alkaloids	Plumerane	C8H5NO2	3	91-56-5	4936.72	4936.72	4936.72	24683.6	168564	456890	1.21556	0.237515	0.368948	0.02278	-5.45609	down
Zmjp004311	Chrysosplenetin-4'-O-glucoside*	Flavonoids	Flavonols	C25H28O13	3	23279-19-8	66029.8	58345	99409.9	69694.4	89316.8	90654	0.459155	0.588269	0.697536	0.89634	-0.157883	insig
Safp001974	3-(4-Hydroxy-3-methoxyphenyl)propanal	Phenolic acids	Phenolic acids	C10H12O3	3	80638-48-8	641155	675626	593160	619486	776298	649353	0.527081	0.46418	0.591801	0.933894	-0.0986697	insig
pmb0490	p-Coumaroylputrescine	Alkaloids	Phenolamine	C13H18N2O2	3	34136-53-3	619283	607457	800466	265378	178585	351591	1.25539	0.00774119	0.0551814	2.54817	1.34946	up
MWS2984	8-Azaguanine	Nucleotides and derivatives	Nucleotides and derivatives	C4H4N6O	3	134-58-7	251695	245346	298165	233623	241624	283277	0.364916	0.618486	0.723141	1.04836	0.0681338	insig
Zmsp00487	Allantoin	Organic acids	Organic acids	C4H6N4O3	3	97-59-6	340070	303405	422429	417431	413206	330205	0.464398	0.524228	0.647342	0.918216	-0.123094	insig
MWSHC20182	Cyclo(L-tyrosyl-D-proline)*	Amino acids and derivatives	Amino acids and derivatives	C14H16N2O3	3	61117-56-4	33843.4	42997.4	5441.14	1088.23	1088.23	1088.23	1.25413	0.145181	0.270357	25.2037	4.65556	up
MWSHC2030	Maculosin*	Amino acids and derivatives	Amino acids and derivatives	C14H16N2O3	3	19786-36-8	33843.4	42997.4	5441.14	1088.23	1088.23	1088.23	1.25413	0.145181	0.270357	25.2037	4.65556	up
mws0260	L-Arginine	Amino acids and derivatives	Amino acids and derivatives	C6H14N4O2	1	74-79-3	4.1472e+06	4.23669e+06	3.77402e+06	148850	148850	148850	1.37512	0.00131466	0.0254024	27.2263	4.76693	up
Zmdp000446	γ-L-Glutamyl-S-methyl-L-cysteine	Amino acids and derivatives	Amino acids and derivatives	C9H16N2O5S	3	-	76205.7	60446.9	90298.6	108551	128859	71266.3	0.779667	0.246557	0.379618	0.735239	-0.443715	insig
Wcgp010436	3-(Cyclohexen-1-yl)-2-hydroxy-4a,5-dimethyl-2,3,4,5,6,8a-hexahydronaphthalen-1-one	Others	Others	C18H26O2	3	-	441212	693494	492146	521990	462498	596497	0.0647515	0.870726	0.912136	1.02901	0.0412599	insig
Wayp001104	N-(1-Deoxy-1-fructosyl)Tyrosine	Amino acids and derivatives	Amino acids and derivatives	C15H21NO8	3	-	475251	177717	145906	552659	413290	165541	0.46805	0.512426	0.639211	0.706037	-0.502184	insig
MW0155956	Pro-Phe-Gln	Amino acids and derivatives	Amino acids and derivatives	C19H26N4O5	3	-	794986	795918	911005	577855	756631	719222	1.0053	0.096031	0.208707	1.21824	0.284799	insig
Waptp02740	6-Methoxycoumarin*	Lignans and Coumarins	Coumarins	C10H8O3	1	-	94473.8	60894.4	76608.2	96047.3	105243	75727.7	0.683433	0.314494	0.446537	0.837405	-0.256003	insig
Walp001919	1-O-p-Coumaroylgalactaric acid	Phenolic acids	Phenolic acids	C15H16O10	1	-	2.32263e+06	1.64918e+06	2.56194e+06	3.73013e+06	2.03468e+06	2.12055e+06	0.450557	0.518325	0.642765	0.828593	-0.271264	insig
MWStz073	5-Hydroxy-2-pyrrolidinone	Alkaloids	Pyrrole alkaloids	C4H7NO2	3	62312-55-4	2.90691e+06	3.21598e+06	2.84845e+06	2.9215e+06	3.46334e+06	3.55434e+06	0.786915	0.246764	0.379696	0.902623	-0.147805	insig
Lalp004159	Plantarenaloside	Terpenoids	Monoterpenoids	C16H24O9	2	72396-01-1	297130	170334	356043	581738	423676	470282	1.08587	0.0405876	0.127226	0.558046	-0.841544	insig
pmp000679	11-methyl-forsythide	Terpenoids	Monoterpenoids	C17H24O11	3	159598-00-2	55082.1	96184.2	138853	11016.4	11016.4	11016.4	1.33291	0.0712445	0.173958	8.77839	3.13396	up
Sadp004757	beta-Hydroxypropiovanillone 3-glucoside	Organic acids	Organic acids	C16H22O9	2	114226-07-2	332512	736020	757124	1.07315e+06	322981	1.41967e+06	0.405607	0.424251	0.557685	0.648361	-0.625131	insig
MW0155795	Pro-Asn-Glu	Amino acids and derivatives	Amino acids and derivatives	C14H22N4O7	3	-	332512	736020	757124	1.07315e+06	322981	1.41967e+06	0.405607	0.424251	0.557685	0.648361	-0.625131	insig
Cmcp005583	Deacetylvindoline	Alkaloids	Plumerane	C23H30N2O5	3	3633-92-9	46797.9	8800.61	28167.5	40360.3	3796.5	41510.8	0.146355	0.971299	0.980649	0.977803	-0.0323843	insig
Hmjp003123	Quercetin-5-O-glucuronide	Flavonoids	Flavonols	C21H18O13	3	-	24664.8	24664.8	24664.8	136090	181126	146042	1.36941	0.0109005	0.0627097	0.159726	-2.64633	down
MW0145726	Asn-Gln-Leu	Amino acids and derivatives	Amino acids and derivatives	C15H27N5O6	3	-	229749	156908	351251	544514	626008	610262	1.22613	0.0140915	0.0713298	0.414373	-1.271	down
pma0110	4-O-Sinapoylquinic acid	Phenolic acids	Phenolic acids	C18H22O10	3	-	164229	159037	138601	155747	253005	283238	0.966363	0.180047	0.31095	0.667448	-0.583273	insig
MWSHY0039	Daidzin*	Flavonoids	Isoflavones	C21H20O9	3	552-66-9	14878.4	14878.4	14878.4	294787	394396	74391.9	1.27982	0.126726	0.248075	0.0584555	-4.09652	down
Wagp003695	N-(Isoferuloyl)-Glutamic Acid	Alkaloids	Phenolamine	C15H17NO7	1	-	20702.4	20702.4	20702.4	103512	158025	140151	1.36308	0.019505	0.0835911	0.154615	-2.69324	down
Qmhp090801	4-Methoxy-1H-quinolin-2-one	Alkaloids	Phenolamine	C10H9NO2	3	-	321365	194774	227798	295690	230975	286309	0.413783	0.62874	0.729948	0.915083	-0.128026	insig
Lmyp004963	Apigenin-6-C-(2''-rhamnosyl)glucoside	Flavonoids	Flavones	C27H30O14	3	-	4066.34	4066.34	4066.34	38619.4	23488.9	49227.1	1.34874	0.0474667	0.136537	0.10957	-3.19007	down
Rfn09756	(4aS,6R,8aR)-8a-methyl-4-methylidene-6-(prop-1-en-2-yl)-decahydronaphthalen-1-one	Terpenoids	Sesquiterpenoids	C15H22O	2	-	148471	124699	155258	192148	194743	203531	1.26548	0.0183033	0.0809252	0.725631	-0.462692	insig
Zmqp003920	Ile-Trp	Amino acids and derivatives	Amino acids and derivatives	C17H23N3O3	1	13589-06-5	94586.3	185844	184099	17556.5	17556.5	17556.5	1.34628	0.0449512	0.132736	8.8197	3.14073	up
Lmfp006902	Centrolobol	Phenolic acids	Phenolic acids	C19H24O3	3	30359-01-4	38900.5	59403.2	43189.5	29474.7	20022.9	15412.2	1.19601	0.0337257	0.11421	2.17984	1.12422	up
Zbkp010222	Dehydrocurdione	Terpenoids	Ditepenoids	C15H22O2	2	38230-32-9	216381	209339	212945	130292	230366	302893	0.0524718	0.883622	0.921303	0.962496	-0.0551469	insig
Zmdp003457	Myricetin-3-O-galactoside-3'-O-rhamnoside*	Flavonoids	Flavonols	C27H30O17	1	-	212910	501262	140597	228985	211668	234490	0.166961	0.641504	0.73915	1.26606	0.34034	insig
Zbsp003849	Myricetin-3-O-rutinoside*	Flavonoids	Flavonols	C27H30O17	1	-	212910	501262	140597	228985	211668	234490	0.166961	0.641504	0.73915	1.26606	0.34034	insig
MWSmce475	Quinidine	Alkaloids	Quinoline alkaloids	C20H24N2O2	3	56-54-2	2.358e+06	1.33029e+06	1.3107e+06	159223	159223	159223	1.35648	0.0488439	0.13851	10.4654	3.38755	up
Lamp007045	3-(4-hydroxybenzene)-5,7-dihydroxy-6-methoxychroman-4-one glucoside	Flavonoids	Other Flavonoids	C23H24O11	3	-	316776	125163	326181	216732	134633	189829	0.52216	0.370767	0.501397	1.4193	0.505184	insig
pmb0504	N-(4'-O-glycosyl)-feruloyl agmatine	Alkaloids	Phenolamine	C21H32N4O8	3	-	89889.1	99254.9	85768.7	79934.9	128588	141569	0.6999	0.312108	0.44435	0.785258	-0.348762	insig
Lmhp010757	LysoPE 20:2	Lipids	LPE	C25H48NO7P	2	-	31100.7	20608.3	28899.7	17972.4	30329	35220.8	0.0354669	0.881588	0.919967	0.965118	-0.0512222	insig
pmp000208	Indirubin	Alkaloids	Plumerane	C16H10N2O2	3	479-41-4	93961.9	56889.8	92996.5	58906.6	43373.3	65331.9	0.909816	0.161806	0.29004	1.45484	0.540859	insig
MWSHY0151	Quercetagetin	Flavonoids	Flavonols	C15H10O8	3	90-18-6	594603	668889	526644	473615	524848	492889	1.05145	0.123789	0.245072	1.20035	0.263449	insig
Sayp011213	cleistanthol*	Terpenoids	Ditepenoids	C20H28O3	3	24465-21-2	126981	88829.7	89148.1	9221.73	9221.73	9221.73	1.36867	0.01826	0.0809252	11.0232	3.46247	up
pmp001264	Hexadecylsphingosine	Lipids	Sphingolipids	C16H35NO2	1	-	2.34796e+06	2.82897e+06	3.15367e+06	2.36209e+06	2.45465e+06	2.43031e+06	0.833216	0.261805	0.396948	1.14952	0.201026	insig
Lhqp101807	Osthol	Lignans and Coumarins	Coumarins	C15H16O3	3	484-12-8	149432	121998	146516	258792	232821	300757	1.31461	0.0131345	0.0686195	0.527464	-0.922856	insig
Labp001546	Anabasine	Alkaloids	Pyridine alkaloids	C10H14N2	3	13078-04-1	713094	642540	515024	617283	614006	440913	0.50211	0.465936	0.592603	1.11868	0.161797	insig
Zkep008998	O-Phospho-L-homoserine	Organic acids	Organic acids	C4H10NO6P	3	4210-66-6	1.8683e+07	1.94118e+07	2.115e+07	8.4304e+06	7.9801e+06	8.72524e+06	1.368	0.00222911	0.0315751	2.35699	1.23695	up
MWSmce571	N-Methylbenzylamine	Alkaloids	Alkaloids	C8H11N	2	103-67-3	3124.93	3124.93	3124.93	15624.6	23897.1	30493.8	1.3497	0.0424228	0.129605	0.133896	-2.90082	down
MWStz324	Brucine	Alkaloids	Plumerane	C23H26N2O4	3	357-57-3	57085.1	134926	165609	11417	11417	11417	1.32132	0.079261	0.186161	10.4412	3.38421	up
Zayp004030	Myricetin-3-O-(2''-galloyl)glucoside	Flavonoids	Flavonols	C28H24O17	3	-	617797	312089	62417.9	62417.9	62417.9	62417.9	0.949992	0.236686	0.368206	5.29925	2.40579	insig
Hmzp004605	Ladanetin-6-O-β-D-glucoside	Flavonoids	Flavones	C22H22O11	3	-	813376	797962	775650	1.50905e+06	835368	1.04294e+06	0.933236	0.235837	0.367978	0.704676	-0.504967	insig
Labp005299	Malonyl myrsinionoside A	Terpenoids	Sesquiterpenoids	C22H34O10	3	-	232667	224192	326045	240989	209462	282004	0.272465	0.690702	0.773244	1.06888	0.0960935	insig
Lmhp009890	LysoPC 20:3	Lipids	LPC	C28H52NO7P	3	1199257-41-4	57318.4	37881.5	28760	49720.3	106350	81230.9	1.00726	0.132997	0.255643	0.522373	-0.936848	insig
MWStz063	2-Ethyl-2,6,6-trimethylpiperidin-4-one	Alkaloids	Piperidine alkaloids	C10H19NO	3	133568-79-3	100670	19613.4	70424.1	3922.68	3922.68	3922.68	1.28396	0.127758	0.249695	16.2056	4.01842	up
Rfn001798	H-Pro-Ile-OH	Amino acids and derivatives	Amino acids and derivatives	C11H20N2O3	1	51926-51-3	91653.1	91653.1	91653.1	620250	458265	545494	1.36872	0.0106616	0.0626192	0.169309	-2.56227	down
MADP0532	6-Methylthioguanine	Nucleotides and derivatives	Nucleotides and derivatives	C6H7N5S	3	1198-47-6	13435.9	11583	16734.5	2316.61	2316.61	2316.61	1.36585	0.0164481	0.0766011	6.00785	2.58685	up
WaXYp01004	N-Methyltyramine β-D-glucoside	Alkaloids	Plumerane	C15H23NO6	2	-	5561.07	5561.07	5561.07	96108.9	27805.4	52345.7	1.30963	0.11683	0.236463	0.0946512	-3.40124	down
Wcdp001930	3ξ-(1ξ-hydroxyethyl)-7-hydroxy-1-isobenzofuranone	Others	Others	C10H10O4	3	-	140164	140164	140164	1.23058e+06	1.26799e+06	1.04156e+06	1.37308	0.00451092	0.043356	0.118779	-3.07365	down
Lmqp002761	Alnusonol	Others	Others	C19H20O4	3	52330-12-8	20912.2	20912.2	20912.2	163553	433851	467840	1.33553	0.0739049	0.178731	0.0588942	-4.08573	down
Zbqp002379	Phe-Gln	Amino acids and derivatives	Amino acids and derivatives	C14H19N3O4	2	-	221829	245189	252760	230185	355073	257931	0.639567	0.39171	0.523889	0.853638	-0.228305	insig
Lcsp002477	Gly-Val-Leu	Amino acids and derivatives	Amino acids and derivatives	C13H25N3O4	3	-	645143	578412	699853	859293	321312	831710	0.0895989	0.882322	0.92034	0.955819	-0.0651909	insig
Zmdp001857	γ-Glu-Tyr	Amino acids and derivatives	Amino acids and derivatives	C14H18N2O6	2	7432-23-7	191135	219891	273580	117213	95385.1	155023	1.20209	0.0279133	0.101753	1.86226	0.897056	insig
Qaxp004683	Arillatose B	Phenolic acids	Phenolic acids	C22H30O14	2	137941-45-8	91621.3	218194	148415	185164	261869	272957	0.915988	0.13512	0.257697	0.636441	-0.651902	insig
Waqkp02147	N-Feruloylhydroxyagmatine	Alkaloids	Phenolamine	C15H22N4O4	2	-	386825	272931	307025	373645	402726	363050	0.86754	0.2243	0.357688	0.848485	-0.237039	insig
pmb0235	O-Feruloyl coumarin	Lignans and Coumarins	Coumarins	C19H14O5	3	-	386825	272931	307025	373645	402726	363050	0.86754	0.2243	0.357688	0.848485	-0.237039	insig
MWSHY0116	Hesperidin*	Flavonoids	Flavanones	C28H34O15	3	520-26-3	1.77116e+07	1.2921e+07	1.11583e+07	7.26207e+06	7.21258e+06	6.63493e+06	1.2683	0.0705705	0.172891	1.97971	0.98529	insig
Zblp002245	Petunidin 3-O-glucoside	Flavonoids	Anthocyanidins	C22H23O12+	3	71991-88-3	284800	364027	296170	305325	335997	402350	0.560043	0.434692	0.566838	0.905454	-0.143287	insig
Lmqp003432	6,9-Dihydroxy-7-megastigmen-3-one	Terpenoids	Sesquiterpenoids	C13H22O3	1	-	829766	907382	778955	854579	797802	868812	0.0459574	0.970984	0.980649	0.997982	-0.00291482	insig
Labp004808	3-Oxo-Alpha-Ionol diglucoside	Terpenoids	Sesquiterpenoids	C25H40O12	3	-	30235.6	130453	102066	80431.7	12096.5	176917	0.20939	0.970666	0.980649	0.975165	-0.0362816	insig
Lmmp003167	Bis(Caffeoyl)Spermidine	Alkaloids	Phenolamine	C25H31N3O6	3	124935-80-4	76441.4	41445	57547	100760	155956	121756	1.2027	0.0313029	0.109502	0.46353	-1.10926	down
Wbsp000187	Apigenin-4'-O-(6''-O-p-coumaroyl)-β-D-glucopyranoside	Flavonoids	Flavones	C30H26O12	3	-	89929.3	27251.2	45288.6	93281.5	90117.9	50770.7	0.674408	0.364284	0.49537	0.693808	-0.527391	insig
mws0987	6-MethylCoumarin	Lignans and Coumarins	Coumarins	C10H8O2	3	92-48-8	321997	277075	230399	19611.1	19611.1	19611.1	1.37169	0.0104315	0.0622544	14.0987	3.81749	up
MW0168290	Isoleucylleucine*	Amino acids and derivatives	Amino acids and derivatives	C12H24N2O3	1	-	915582	846356	675530	104510	104510	104510	1.3699	0.0100005	0.0612825	7.77431	2.95871	up
Sadp000870	1,5-dihydroxypentan-3-yl dihydrogen phosphate	Others	Others	C5H13O6P	2	-	1.32609e+07	1.11138e+07	1.74632e+07	1.82448e+07	1.72184e+07	1.90665e+07	0.992853	0.142859	0.268271	0.767251	-0.38223	insig
MWSprf104	4',6,7-Trihydroxyisoflavone	Flavonoids	Isoflavones	C15H10O5	3	17817-31-1	107556	52952	52295.4	112537	51962.5	98733.2	0.428094	0.551834	0.67126	0.808422	-0.30682	insig
Zjyp102902	p-menth-3-ene-1,2-diol	Terpenoids	Monoterpenoids	C10H18O2	2	-	94060.3	61097.8	101401	81773.4	60312.4	106667	0.102117	0.893542	0.927237	1.03138	0.0445783	insig
Zadp006809	3β,12-dihydroxy-13-methyl-podocarpane-8,10,13-tiene	Terpenoids	Ditepenoids	C18H26O2	1	-	78552.4	211364	73007.1	180396	275575	102341	0.648325	0.389672	0.521768	0.650038	-0.621405	insig
Lmdp002969	Myricetin-3-O-galactoside*	Flavonoids	Flavonols	C21H20O13	2	15648-86-9	5.54603e+06	4.39767e+06	2.3395e+06	1.3859e+06	1.18701e+06	1.65856e+06	1.20758	0.100561	0.21436	2.90282	1.53746	up
Lmmp001947	Gossypetin-3-O-glucoside*	Flavonoids	Flavonols	C21H20O13	2	-	5.54603e+06	4.39767e+06	2.3395e+06	1.3859e+06	1.18701e+06	1.65856e+06	1.20758	0.100561	0.21436	2.90282	1.53746	up
Lmtp003948	3',5',5,7-Tetrahydroxy-4'-methoxyflavanone-3'-O-glucoside	Flavonoids	Flavanones	C22H24O12	3	-	7.3206e+06	5.11685e+06	3.02876e+06	2.92065e+06	2.8426e+06	3.39912e+06	0.909849	0.23037	0.364208	1.68801	0.755327	insig
Lmpp003465	Myricetin-3-O-β-D-glucoside*	Flavonoids	Flavonols	C21H20O13	2	19833-12-6	7.3206e+06	5.11685e+06	3.02876e+06	2.92065e+06	2.8426e+06	3.39912e+06	0.909849	0.23037	0.364208	1.68801	0.755327	insig
Hmgp002238	Jaceoside*	Flavonoids	Flavones	C23H24O12	2	25474-11-7	1.37176e+07	7.30758e+06	1.31905e+07	8.06693e+06	8.25265e+06	7.84687e+06	0.831575	0.244305	0.376387	1.41583	0.501652	insig
pmb0736	Tricin-7-O-Glucoside*	Flavonoids	Flavones	C23H24O12	2	32769-01-0	1.37176e+07	7.30758e+06	1.31905e+07	8.06693e+06	8.25265e+06	7.84687e+06	0.831575	0.244305	0.376387	1.41583	0.501652	insig
Laxp003920	CaffeoylTyrosine	Alkaloids	Alkaloids	C18H17NO6	3	-	90370.9	70643.9	53931.2	224095	92764.3	239128	1.09387	0.128119	0.249793	0.386602	-1.37108	down
Sahp003947	Staphylionoside A	Terpenoids	Sesquiterpenoids	C19H30O8	3	-	610048	546470	723008	616076	1.97355e+06	2.21183e+06	0.956361	0.18789	0.319872	0.39145	-1.3531	insig
PDP123557	(2R,3R,4S)-2-(6-aminopurin-9-yl)-4-(hydroxymethyl)oxolan-3-ol	Nucleotides and derivatives	Nucleotides and derivatives	C10H13N5O3	2	19200-56-7	956728	530375	723893	1.10876e+06	810906	1.27845e+06	0.906792	0.149044	0.274821	0.691343	-0.532526	insig
MWSslk177	Lithospermoside	Alkaloids	Alkaloids	C14H19NO8	2	63492-69-3	136900	152898	217214	27379.9	27379.9	27379.9	1.35954	0.0287443	0.103353	6.17255	2.62587	up
Zmhp002814	5,7,8-Tetrahydroxy-6-methoxyflavone	Flavonoids	Flavones	C16H12O6	3	-	67783.6	87631.4	35366.1	7073.21	7073.21	7073.21	1.33286	0.0655692	0.165445	8.99078	3.16845	up
FQtp001338	2-Caffeoylisocitrate	Phenolic acids	Phenolic acids	C15H14O10	1	-	1.50964e+06	1.50964e+06	1.50964e+06	2.378e+07	7.54819e+06	2.28277e+07	1.31079	0.0879427	0.197232	0.0836273	-3.57988	down
Hmpp003624	Tsaokoarylone	Others	Ketone compounds	C20H20O4	3	811471-20-2	92980.7	79568.2	58456.5	139630	134847	144654	1.25521	0.0185816	0.0814516	0.551152	-0.859477	insig
MWS4309	Glycyl-tryptophan	Amino acids and derivatives	Amino acids and derivatives	C13H15N3O3	2	2390-74-1	172609	151278	241738	357201	315342	205334	0.966772	0.135708	0.258416	0.64431	-0.634174	insig
Zmmp002167	L-Glutamyl-L-Tyrosine	Amino acids and derivatives	Amino acids and derivatives	C14H18N2O6	3	-	319888	303326	245741	213516	280030	190037	0.909279	0.155355	0.282622	1.27118	0.346167	insig
Zbcp002979	Petunidin-3-O-rutinoside	Flavonoids	Anthocyanidins	C28H33O16+	3	39824-84-5	153431	119315	134441	107749	170478	129694	0.048925	0.991379	0.9954	0.998204	-0.00259375	insig
mws0052	Baicalin	Flavonoids	Flavones	C21H18O11	3	21967-41-9	122115	118240	128359	77304.1	74884.9	60548.4	1.322	0.00266075	0.0335096	1.73319	0.793431	insig
MWStz493	myricetin-3-O-β-D-xylopyranosyl-(1→2)-β-D-glucopyranoside	Flavonoids	Flavonols	C26H28O17	3	142449-93-2	16918.3	48896.7	12146.4	22340.9	19274	45972.8	0.30617	0.834316	0.886608	0.890095	-0.167968	insig
Zmhp005586	Herbacetin-7-O-(3''-glucosyl)rhamnoside; Rhodiosin	Flavonoids	Flavonols	C27H30O16	3	86831-54-1	3.97463e+06	240159	7.57777e+06	48031.8	48031.8	48031.8	1.19378	0.208258	0.342198	81.8386	6.35471	up
MWSHY0019	Neohesperidin*	Flavonoids	Flavanones	C28H34O15	3	13241-33-3	3.97463e+06	240159	7.57777e+06	48031.8	48031.8	48031.8	1.19378	0.208258	0.342198	81.8386	6.35471	up
pmb0751	4-Coumaroylshikimate	Phenolic acids	Phenolic acids	C16H16O7	3	-	79366.1	67370.8	66109	79900.5	79090.4	38931.8	0.331262	0.754138	0.82595	1.0754	0.104872	insig
Wagp006311	Gardenin B 5-(6''-Malonyl)Glucoside	Flavonoids	Flavones	C28H30O15	3	-	138000	110260	102792	126104	108881	54631.9	0.565174	0.458411	0.5862	1.21212	0.277538	insig
Zmwp003705	Crinamine	Alkaloids	Isoquinoline alkaloids	C17H19NO4	2	-	107305	156237	91412.6	18282.5	18282.5	18282.5	1.35524	0.0359833	0.1187	6.47165	2.69413	up
MWSmce346	1,3-Dicaffeoylquinic acid	Phenolic acids	Phenolic acids	C25H24O12	3	30964-13-7	39607.6	72394.2	147939	86122.9	142887	131996	0.655882	0.422286	0.556298	0.720047	-0.473838	insig
pma0692	N1,N8-Bis(4-coumaroyl)spermidine	Alkaloids	Phenolamine	C25H31N3O4	3	114916-05-1	129638	77656.3	67775.6	30836.5	54799	78344.7	0.86652	0.198815	0.331682	1.67746	0.746277	insig
PD0904567	Threoninyl-Proline	Amino acids and derivatives	Amino acids and derivatives	C9H16N2O4	2	-	5.77217e+06	4.36975e+06	5.55397e+06	6.3781e+06	4.57747e+06	5.60082e+06	0.266836	0.695274	0.777296	0.948026	-0.0770019	insig
Qatp010618	Lignans Machilin F*	Lignans and Coumarins	Lignans	C20H22O5	3	-	260170	457124	963317	332568	391532	202263	0.685224	0.352942	0.483442	1.81421	0.859338	insig
Lazn006152	Isoshonanin*	Lignans and Coumarins	Lignans	C20H22O5	3	-	260170	457124	963317	332568	391532	202263	0.685224	0.352942	0.483442	1.81421	0.859338	insig
Lazn003443	Orientin-2''-O-rhamnoside	Flavonoids	Flavones	C27H30O15	3	-	68534.3	150883	207459	81434.8	10705.6	196513	0.570698	0.535319	0.656726	1.47886	0.564482	insig
Walbp08429	MG(16:3) (2n isomer)	Lipids	Glycerol ester	C19H32O4	1	-	24013.8	44237.9	20515.1	24460.9	38306.1	53225.9	0.539532	0.460809	0.588651	0.765279	-0.385943	insig
Lssp210280	1,5-dihydroxy ketone-6 murine O-β-D-glucoside	Others	Others	C19H18O11	3	-	160806	200730	236719	32161.2	32161.2	32161.2	1.36522	0.0167513	0.0772772	6.20059	2.63241	up
Lmhp008742	LysoPC 20:5	Lipids	LPC	C28H48NO7P	2	162440-04-2	2238718	2.19727e+06	2.16894e+06	49087.3	49087.3	49087.3	1.37545	8.85964e-05	0.00698769	44.8515	5.48709	up
Sadp013450	Monoisobutyl phthalate	Others	Others	C12H14O4	2	30833-53-5	462933	388039	568218	580447	410801	427434	0.00424741	0.998308	0.999125	1.00036	0.000517215	insig
Lhkp101525	Apiosylskimmin (Adicardin)	Lignans and Coumarins	Coumarins	C20H24O12	3	103529-94-8	1981.79	1981.79	1981.79	54220.4	71986.4	88489	1.37131	0.0196274	0.0838967	0.027692	-5.17439	down
pme0489	N-Methylnicotinamide	Alkaloids	Pyridine alkaloids	C7H8N2O	3	114-33-0	59288.9	43713.8	62450.7	63172.3	77671.6	105135	0.994025	0.147915	0.273358	0.672633	-0.572109	insig
Xmgp006913	2,4,2',4'-tetrahydroxy-3'-prenylchalcone	Flavonoids	Chalcones	C20H20O5	3	-	332648	174444	234873	184302	223749	164427	0.674462	0.34737	0.480113	1.29606	0.374131	insig
pmp001048	Ixoroside	Terpenoids	Monoterpenoids	C16H24O9	2	58514-30-0	221985	233440	290780	223959	332408	296781	0.558098	0.412497	0.546938	0.874649	-0.193223	insig
Lmsp011263	6-Hydroxy-4',5,7-trimethoxyflavone	Flavonoids	Flavones	C18H16O6	3	6938-19-8	1371.12	1371.12	1371.12	11795.6	6855.61	24909.5	1.30405	0.134729	0.257481	0.0944284	-3.40464	down
Lmhp008688	LysoPE 20:5	Lipids	LPE	C25H42NO7P	2	-	282576	260999	343820	7815.74	7815.74	7815.74	1.37414	0.00733785	0.053396	37.8465	5.24209	up
Zmsp000306	1,4-dideoxy-1,4-imino-D-arabinitol	Alkaloids	Pyrrole alkaloids	C5H11NO3	3	-	19247.8	11359	19237	17865.7	41685.3	30966.8	0.938352	0.178351	0.309487	0.550652	-0.860787	insig
Lskp211415	26-hydroxyintegristerone A	Steroids	Steroid	C27H44O9	3	-	1.26863e+06	1.56023e+06	658972	851917	827128	981187	0.508073	0.40843	0.542134	1.3111	0.390778	insig
Lmbp003208	Fraxidinglucoside*	Lignans and Coumarins	Coumarins	C17H20O10	2	58970-71-1	55176.4	55176.4	55176.4	559712	431711	511664	1.37218	0.00693786	0.0525172	0.110126	-3.18277	down
mws0072	Apigenin-5-O-glucoside	Flavonoids	Flavones	C21H20O10	3	28757-27-9	622340	1.00122e+06	313347	54565.9	54565.9	54565.9	1.3223	0.0970468	0.209057	11.8322	3.56465	up
Wafp003158	N-Feruloylhomoagmatine	Alkaloids	Phenolamine	C16H24N4O3	3	-	158836	82881.1	156156	111591	131426	144034	0.0273573	0.902117	0.931934	1.02796	0.0397804	insig
Qmyp101417	Ctroside	Terpenoids	Sesquiterpenoids	C19H30O8	3	-	35364.2	35364.2	35364.2	975306	253020	976701	1.31254	0.100993	0.214823	0.0481139	-4.3774	down
Lmwp102712	5Z,8Z-tetradecadienoic acid	Lipids	Free fatty acids	C14H24O2	2	39039-37-7	306435	554839	344449	772912	198395	312044	0.105818	0.902	0.931934	0.939511	-0.0900181	insig
Wbmp002620	(12bs)-4,10,11-trimethoxy-7,8,12b,13-tetrahydro-5h-6-azatetraphen-3-ol	Alkaloids	Alkaloids	C20H23NO4	3	-	150574	80124.8	19795.3	3959.05	3959.05	3959.05	1.26041	0.169966	0.300752	21.0904	4.39852	up
pmp000013	Eupatilin-7-O-glucoside	Flavonoids	Flavones	C24H26O12	3	-	440541	443302	102314	289597	249255	215457	0.114495	0.567396	0.682718	1.30736	0.38666	insig
MW0156842	Ser-Lys-His	Amino acids and derivatives	Amino acids and derivatives	C15H26N6O5	3	-	26911.2	26911.2	26911.2	243197	438768	250834	1.35828	0.0471483	0.136101	0.0865498	-3.53032	down
Rfn03390	Xylariterpenoid E	Others	Others	C12H16O3	3	-	98053.8	98053.8	98053.8	693385	1.22446e+06	1.17843e+06	1.35885	0.0315211	0.109629	0.095005	-3.39585	down
Zmtp102902	α-Hydrojuglone glucoside	Quinones	Quinones	C16H18O8	3	-	186504	196155	184824	35082.5	35082.5	35082.5	1.37512	0.00052461	0.0177741	5.39188	2.43079	up
Walbp04045	7-Methoxy-6-methyldihydrocoumarin	Lignans and Coumarins	Coumarins	C11H12O3	1	-	3.28183e+06	2.3894e+06	2.15918e+06	2.96454e+06	4.90377e+06	2.83766e+06	0.778609	0.29225	0.426814	0.731406	-0.451256	insig
Walp003534	Isofraxidin-7-O-glucoside*	Lignans and Coumarins	Coumarins	C17H20O10	2	483-91-0	37763.5	37763.5	37763.5	455637	459119	540751	1.37425	0.00384118	0.0406566	0.0778357	-3.68342	down
pmb0746	Tricin-4'-O-(guaiacylglycerol)ether	Flavonoids	Flavones	C27H26O11	3	-	680819	650075	622478	18890.7	24644.6	14518	1.37035	0.000512992	0.0177741	33.6479	5.07244	up
pme1936	Creatinine	Alkaloids	Alkaloids	C4H7N3O	3	60-27-5	108461	108461	108461	542306	754534	678357	1.36756	0.0125015	0.0665802	0.164735	-2.60178	down
Zbqp000579	3-(Pyrazol-1-yl)-L-alanine	Amino acids and derivatives	Amino acids and derivatives	C6H9N3O2	3	2734-48-7	4.71573e+06	4.37077e+06	4.76657e+06	2.61301e+06	2.84422e+06	1.99269e+06	1.29856	0.00539843	0.0465828	1.85949	0.89491	insig
Zbzp000519	Retronecine	Alkaloids	Pyrrole alkaloids	C8H13NO2	2	480-85-3	4.71573e+06	4.37077e+06	4.76657e+06	2.61301e+06	2.84422e+06	1.99269e+06	1.29856	0.00539843	0.0465828	1.85949	0.89491	insig
Lmsp102909	Deoxysappanol	Others	Others	C19H30O7	3	-	188971	334309	135988	187010	177867	251887	0.0181659	0.840263	0.89014	1.06891	0.0961461	insig
WaXYp01907	N-[(R)-2-Hydroxy-3,3-dimethyl-4-(β-D-glucopyranosyloxy)butyryl]-β-alanine	Alkaloids	Alkaloids	C15H27NO10	1	29493-59-2	116012	26501.3	79522.7	5300.26	5300.26	5300.26	1.29482	0.118199	0.237858	13.9638	3.80362	up
ZbWp001588	3-(((S)-1-carboxy-2-phenylethyl)amino)-2,5-dihydroxycyclopentane-1-carboxylic acid	Others	Others	C15H19NO6	3	-	223698	193449	117467	109428	158840	149699	0.605705	0.351408	0.482421	1.27908	0.355106	insig
Lmhp009349	LysoPE 20:4(2n isomer)	Lipids	LPE	C25H44NO7P	3	-	172737	234361	209688	380.4	380.4	380.4	1.37492	0.00752806	0.0542953	540.471	9.07807	up
Wagp005066	Boscialin 4-O-malonyl glucoside	Others	Others	C22H34O11	3	-	358104	569548	416004	22296.4	22296.4	22296.4	1.36968	0.0212741	0.0875675	20.0878	4.32824	up
mws5037	L-Alanyl-L-leucine	Amino acids and derivatives	Amino acids and derivatives	C9H18N2O3	3	3303-34-2	1.76066e+06	2.11006e+06	1.69392e+06	1.9583e+06	2.17853e+06	1.79719e+06	0.483466	0.509664	0.636754	0.937755	-0.0927178	insig
Rlp0787	2-amino-2-(1-methyl-1H-pyrazol-4-yl)acetic acid	Alkaloids	Alkaloids	C6H9N3O2	1	195070-68-9	3.87522e+06	4.40216e+06	4.39259e+06	2.23475e+06	3.03098e+06	1.7814e+06	1.21884	0.0209671	0.086889	1.79789	0.846305	insig
PD0212796	(3R)-3-(4-hydroxyphenyl)butanoic acid	Phenolic acids	Phenolic acids	C10H12O3	2	-	106190	106190	106190	689127	658953	693682	1.37528	0.000359697	0.0149061	0.156026	-2.68014	down
Rfn01235	(3S)-6,7-Dihydroxy-1,2,3,4-tetrahydroisoquinoline-3-carboxylic acid	Alkaloids	Quinoline alkaloids	C10H11NO4	2	34312-81-7	37420.2	37420.2	37420.2	392129	321376	187101	1.34366	0.0485694	0.137924	0.12465	-3.00404	down
MWStz421	Ternatumoside II	Flavonoids	Flavonols	C27H30O15	3	1473419-87-2	2.62323e+07	3.03704e+07	1.41545e+07	3.95832e+07	6.67559e+06	1.72642e+07	0.354653	0.838636	0.889187	1.11388	0.155598	insig
Wayp002004	N-Formyl nornicotine	Alkaloids	Pyridine alkaloids	C10H12N2O	2	3000-81-5	4.38591e+06	6.21271e+06	4.17536e+06	2.34014e+06	2.26389e+06	1.90972e+06	1.29942	0.0460302	0.13445	2.26812	1.1815	up
MWSslk070	Cyclen	Alkaloids	Alkaloids	C8H20N4	3	294-90-6	23542.2	23542.2	23542.2	163149	117711	165486	1.36552	0.0150689	0.0738347	0.158233	-2.65988	down
PD0826084	1-[2-(2,3,4,5,6-pentahydroxycyclohexyl)oxyindol-1-yl]ethanone	Alkaloids	Alkaloids	C16H19NO7	1	-	3955.32	22951.7	38632.9	3955.32	3955.32	3955.32	0.96133	0.216267	0.350105	5.52335	2.46554	insig
Lajp005489	5-hydroxy-6,7,3',4',5'-pentamethoxyflavone glucoside	Flavonoids	Flavones	C26H30O13	3	-	309529	311933	364082	61905.7	61905.7	61905.7	1.37281	0.00442665	0.0429491	5.30669	2.40781	up
pmb0475	Gallic acid-4-O-(6'''-feruloyl)sophoroside	Phenolic acids	Phenolic acids	C29H34O18	3	-	44651.7	44651.7	44651.7	394153	411404	483538	1.37352	0.00501704	0.0452644	0.103914	-3.26654	down
Zmsp000758	1-(Hydroxymethyl)hexahydro-1h-pyrrolizin-2-ol	Alkaloids	Pyrrole alkaloids	C8H15NO2	3	-	2.33122e+07	2.29459e+07	2.51229e+07	1.27865e+07	1.48298e+07	1.37881e+07	1.35201	0.000401501	0.0160929	1.724	0.785756	insig
Cmmn012461	Dehydroabietic acid	Terpenoids	Ditepenoids	C20H28O2	3	1740-19-8	6.84284e+06	6.74014e+06	6.68827e+06	2.56933e+06	2.52372e+06	2.65881e+06	1.37457	3.26874e-07	0.000399604	2.61502	1.38682	up
Wasyqn3683	3-O-p-Coumaroyl Methylglucaric Acid*	Phenolic acids	Phenolic acids	C16H18O10	1	-	1.76575e+07	1.06949e+07	1.19324e+07	1.1158e+07	1.10811e+07	6.73875e+06	0.815052	0.229098	0.36355	1.39019	0.475283	insig
Safn009833	5-[(1S,2R,3R,5S)-3,5-dihydroxy-2-[(E,3S)-3-hydroxyoct-1-enyl]cyclopentyl]pentanoic acid	Lipids	Free fatty acids	C18H32O5	1	-	345362	369797	335074	745361	805138	761642	1.36952	0.00016923	0.0106094	0.454225	-1.13852	down
Zbjn005825	Kaempferide-3-O-(6'-O-acetyl)glucoside*	Flavonoids	Flavonols	C24H24O12	3	-	120689	99898.7	87175.6	291255	201540	196199	1.27798	0.0436539	0.130962	0.446685	-1.16267	down
Zbsn005918	Chrysoeriol-7-O-(6''-acetyl)glucoside*	Flavonoids	Flavones	C24H24O12	3	-	120689	99898.7	87175.6	291255	201540	196199	1.27798	0.0436539	0.130962	0.446685	-1.16267	down
mws1080	alpha-D-Galactosyl-(1->3)-1D-myo-inositol	Others	Saccharides	C12H22O11	3	3687-64-7	1.18768e+06	1.76029e+06	1.11878e+06	1.76137e+06	1.62101e+06	1.18197e+06	0.426488	0.570135	0.683883	0.89098	-0.166535	insig
MWS1983	Maltitol	Others	Saccharides	C12H24O11	3	585-88-6	32368.3	25132	32842.3	35223.7	41530.3	54282.7	1.05247	0.121682	0.242076	0.689444	-0.536495	insig
Lmhn003801	Feruloylsinapoyltartaric acid	Phenolic acids	Phenolic acids	C25H24O13	3	-	28424.4	27073.5	13106.7	25463.1	16401.9	31685.4	0.196706	0.815377	0.874001	0.932755	-0.10043	insig
Lmhn002895	Feruloylcaffeoyltartaric acid	Phenolic acids	Phenolic acids	C23H20O12	3	-	53373.2	54479	40405.5	39676.9	35747.2	30640.9	1.10736	0.0690443	0.170347	1.3978	0.483159	insig
Lmqn009304	Eucalyptin (5-Hydroxy-7,4'-dimethoxy-6,8-dimethylflavone)	Flavonoids	Flavones	C19H18O5	3	3122-88-1	600651	777800	783834	682750	657151	761888	0.159498	0.785554	0.850611	1.02878	0.0409391	insig
mws0038	5,4'-Dihydroxy-3,7-dimethoxyflavone(Kumatakenin)*	Flavonoids	Flavonols	C17H14O6	2	3301-49-3	128721	151531	141879	118704	127108	107406	1.09402	0.0594433	0.155505	1.1951	0.257126	insig
Zbsn009679	Velutin (5,4'-dihydroxy-7,3'-dimethoxyflavone)*	Flavonoids	Flavones	C17H14O6	2	25739-41-7	128721	151531	141879	118704	127108	107406	1.09402	0.0594433	0.155505	1.1951	0.257126	insig
MWSslk133	1,14-Tetradecanedioic Acid	Lipids	Free fatty acids	C14H26O4	1	821-38-5	272061	296179	294375	268577	289473	275771	0.595877	0.389299	0.521555	1.03453	0.0489772	insig
mws0597	5-Hydroxyindoleacetate	Alkaloids	Plumerane	C10H9NO3	3	54-16-0	856590	843809	1.01793e+06	985308	1.0377e+06	1.1374e+06	0.991486	0.112263	0.230027	0.860119	-0.217392	insig
Wasyqn3917	3-O-Feruloyl Methylglucaric Acid	Phenolic acids	Phenolic acids	C17H20O11	2	-	552765	713280	573269	585264	795537	403611	0.199143	0.89274	0.926857	1.03077	0.043719	insig
MWS2430	13-methylmyristic acid	Lipids	Free fatty acids	C15H30O2	1	2485-71-4	502177	513494	487864	154911	310095	292628	1.17342	0.0343147	0.115467	1.98451	0.988784	insig
Zbqn004590	N-(acetyl)phenylalanine	Amino acids and derivatives	Amino acids and derivatives	C11H13NO3	3	-	2.35729e+06	2.79036e+06	2.50283e+06	1.1488e+07	1.14693e+07	1.25798e+07	1.37168	0.000544675	0.0179963	0.215281	-2.21571	down
pmn001686	10,16-Dihydroxyhexadecanoic acid	Lipids	Free fatty acids	C16H32O4	3	3233-90-7	46701.6	45229.7	50636.5	14504.5	17536.3	15194.2	1.36581	0.000312924	0.0144358	3.01827	1.59372	up
Lmbn004847	4-Methoxyphenylpropionic acid	Phenolic acids	Phenolic acids	C10H12O3	3	-	76294.5	94580.6	160235	200999	191907	228925	1.14274	0.0460369	0.13445	0.532476	-0.909211	insig
Lmmn006246	7β-Hydroxydarutigenol	Terpenoids	Ditepenoids	C20H34O4	3	1188281-99-3	28054.1	45080.7	41325	21173.6	15063.5	20003.4	1.22386	0.0507789	0.141778	2.03518	1.02516	up
Lmbn005369	13(S)-HODE*	Lipids	Free fatty acids	C18H32O3	1	10219-69-9	549081	496882	483242	620582	660598	680039	1.28705	0.00596187	0.0492459	0.779722	-0.358969	insig
Safn009192	Myricetin 3,4'-dimethyl ether	Flavonoids	Flavonols	C17H14O8	3	71325-90-1	69314.2	73718.3	71455.6	60432.8	91547.5	50487.7	0.337346	0.777244	0.843106	1.05937	0.0832041	insig
Lakn002075	4-Hydroxybenzoic acid glucosyl xyloside	Phenolic acids	Phenolic acids	C18H24O12	3	-	108921	118667	111684	83897.3	72980.9	99678.2	1.15072	0.0565716	0.151664	1.32241	0.403168	insig
Safn011825	(10E,12Z,15Z)-9-oxooctadeca-10,12,15-trienoic acid	Lipids	Free fatty acids	C18H28O3	1	125559-74-2	445604	400371	394527	549513	528302	526466	1.31183	0.00793913	0.0557445	0.773245	-0.371003	insig
Lchn000012	Alangilignoside D	Lignans and Coumarins	Lignans	C26H34O12	3	-	2.60418e+06	1.78432e+06	2.35747e+06	1.76692e+06	2.46203e+06	6.41662e+06	0.498327	0.465069	0.592237	0.633687	-0.658157	insig
MWS1900	Undecanedioic acid	Lipids	Free fatty acids	C11H20O4	3	1852-04-6	266500	236902	237104	219638	227654	222700	1.06286	0.132714	0.2553	1.10524	0.144366	insig
Lakn002368	2-Hydroxy-5-methylbenzoyl-1-O-glucose	Phenolic acids	Phenolic acids	C14H18O8	1	-	132724	69966	66185.4	38681.3	98896.7	47783	0.670931	0.386181	0.51766	1.45055	0.536597	insig
Lazn003560	Methoxy-erythro-Guaiacyl glycerol β-threo-syringyl glycerol ether	Lignans and Coumarins	Lignans	C22H30O11	3	-	339751	275876	262094	276089	245574	261440	0.733091	0.318362	0.4502	1.12082	0.164559	insig
Safn004300	6-Deoxylamioside	Terpenoids	Monoterpenoids	C18H28O10	3	-	1.3895e+06	2.17951e+06	2.37894e+06	1.87817e+06	1.53498e+06	2.12242e+06	0.193575	0.717168	0.795588	1.07449	0.103659	insig
Hmcn001415	Majoroside	Terpenoids	Monoterpenoids	C17H24O10	1	134140-02-6	1.88965e+06	1.64087e+06	1.78351e+06	1.02925e+06	1.12389e+06	1.12397e+06	1.34629	0.00459735	0.0436631	1.62156	0.697382	insig
Lmxn007955	Sudachitin	Flavonoids	Flavones	C18H16O8	1	4281-28-1	646732	738762	706913	643164	677505	664543	0.717059	0.316729	0.448229	1.054	0.0758704	insig
Zmzn000113	L-threo-3-Methylaspartate	Amino acids and derivatives	Amino acids and derivatives	C5H9NO4	1	6061-13-8	4.25188e+06	4.27892e+06	4.77309e+06	4.15919e+06	3.99628e+06	3.86605e+06	1.04537	0.111014	0.228981	1.10667	0.146229	insig
Zbfn002396	6-O-Dihydrocaffeoylglucose	Phenolic acids	Phenolic acids	C15H20O9	1	-	1.40088e+06	1.22759e+06	1.08191e+06	1.92418e+06	1.79748e+06	975988	0.546837	0.385592	0.517155	0.789838	-0.340372	insig
Sacn002893	10-acetylmonomelittoside*	Terpenoids	Monoterpenoids	C17H24O11	3	-	1.41388e+06	1.71349e+06	1.56388e+06	571847	797652	706507	1.32682	0.0017448	0.0290206	2.25974	1.17616	up
Lmbn007891	Hydroxy ricinoleic acid	Lipids	Free fatty acids	C18H34O4	3	-	24891.7	26727.2	29104	23693.3	19032.5	16138.2	1.10923	0.0597527	0.155505	1.37135	0.455593	insig
pmn001681	1-(4-Methoxyphenyl)-1-propanol	Others	Alcohol compounds	C10H14O2	3	5349-60-0	980124	1.11627e+06	879015	932868	811044	872497	0.847733	0.219558	0.35317	1.13721	0.185502	insig
mws1505	Phenethyl caffeate	Phenolic acids	Phenolic acids	C17H16O4	1	104594-70-9	126050	142107	127564	134711	141465	117474	0.0707342	0.941515	0.959569	1.00526	0.00757141	insig
Zmyn000083	alpha-D-Glucose 1,6-bisphosphate	Others	Saccharides	C6H14O12P2	3	10139-18-1	53857.8	49202.4	65269	19273.1	28562	28554.3	1.28187	0.00880215	0.058641	2.20357	1.13984	up
Zmzn000079	D-Erythrose 4-phosphate	Others	Saccharides	C4H9O7P	3	585-18-2	1.0177e+06	893903	1.24801e+06	736900	795970	698071	1.17329	0.0872531	0.196621	1.41627	0.502094	insig
Walbn00444	6''-Carboxyraffinose	Others	Saccharides	C18H30O17	1	104880-42-4	1.09839e+06	1.36147e+06	1.57704e+06	1.24807e+06	1.01358e+06	949208	0.887735	0.182755	0.314009	1.25727	0.330289	insig
Zmpn000199	D-Galactarate	Others	Saccharides	C6H10O8	1	526-99-8	1.79176e+06	1.67572e+06	2.55404e+06	1.51152e+06	1.34864e+06	1.23507e+06	1.09038	0.136133	0.259024	1.47037	0.556184	insig
Sasn000277	myo-Inositol 4-phosphate	Others	Saccharides	C6H13O9P	1	142760-33-6	7.2588e+06	7.29685e+06	9.88679e+06	5.52032e+06	5.25675e+06	5.19327e+06	1.23101	0.081303	0.189	1.53049	0.613993	insig
Hmcn000192	Sedoheptulose	Others	Saccharides	C7H14O7	2	3019-74-7	767048	720267	1.02974e+06	617993	582186	593771	1.13658	0.127741	0.249695	1.40308	0.488597	insig
Lmqn000432	sn-Glycero-3-phospho-1-inositol	Others	Saccharides	C9H19O11P	2	129830-95-1	1.31387e+07	1.12085e+07	1.72539e+07	8.80203e+06	7.62195e+06	8.23651e+06	1.22024	0.081981	0.189455	1.68696	0.754422	insig
pmn001692	3-O-Acetylhamayne	Alkaloids	Isoquinoline alkaloids	C18H19NO5	1	-	2.42161e+06	2.89809e+06	3.1111e+06	2.06558e+06	2.08799e+06	2.97854e+06	0.727635	0.307492	0.440188	1.18209	0.24134	insig
mws0854	Rhamnose*	Others	Saccharides	C6H12O5	3	3615-41-6	91805.5	90583.5	90094.9	108364	85594.4	79658.6	0.0362141	0.969511	0.980649	0.995858	-0.00598757	insig
mws1595	L-Fucose*	Others	Saccharides	C6H12O5	3	-	91805.5	90583.5	90094.9	108364	85594.4	79658.6	0.0362141	0.969511	0.980649	0.995858	-0.00598757	insig
Wafn011571	alpha-Hydroxylinoleic acid*	Lipids	Free fatty acids	C18H32O3	1	57818-44-7	480447	458036	491666	644891	669265	697501	1.35373	0.000934659	0.0229484	0.71093	-0.49222	insig
Rfmb091	9(S)-HODE*	Lipids	Free fatty acids	C18H32O3	1	15514-85-9	467931	453939	461517	593345	614903	643961	1.35559	0.00567875	0.0475498	0.746885	-0.421043	insig
Zmhn002269	2,5-Dimethylchromone-7-O-sulfate	Others	Chromone	C11H10O6S	3	-	191819	213852	126221	166506	158907	169220	0.201966	0.684319	0.768654	1.07533	0.104775	insig
Wcgn003981	Methyl 3-O-glucosyl-4-hydroxybenzoate	Phenolic acids	Phenolic acids	C14H18O9	3	155112-92-8	431693	519503	437351	381466	351051	458049	0.852942	0.197543	0.330138	1.16629	0.22193	insig
Lmtn002565	1-O-Vanilloyl-beta-D-glucose	Phenolic acids	Phenolic acids	C14H18O9	3	-	412542	462531	570188	403817	383014	331043	1.02891	0.128841	0.25019	1.29287	0.370573	insig
Lmsn004132	6-Hydroxy-4',5,7-trimethoxyflavanone	Flavonoids	Flavanones	C18H18O6	3	6626-61-5	391349	371145	472214	364346	410692	350765	0.62815	0.380485	0.511428	1.09673	0.133214	insig
Safn000198	2-Methyl-d-erythritol 2,4-cyclodiphosphate(2,4,7-trihydroxy-6-(hydroxymethyl)-6-methyl-1,3,5,2,4-trioxadiphosphocane 2,4-dioxide)	Others	Others	C5H12O9P2	3	143488-44-2	1.11328e+06	1.07571e+06	1.4203e+06	915173	908631	924860	1.14753	0.119102	0.239	1.31311	0.392987	insig
mws0866	D-Glucose 6-phosphate*	Others	Saccharides	C6H13O9P	1	56-73-5	6.42746e+06	7.85003e+06	9.64747e+06	6.61994e+06	6.08828e+06	6.27894e+06	0.926965	0.216875	0.350351	1.26006	0.333492	insig
MWS2442	D-Fructose 6-phosphate*	Others	Saccharides	C6H13O9P	1	643-13-0	6.42746e+06	7.85003e+06	9.64747e+06	6.61994e+06	6.08828e+06	6.27894e+06	0.926965	0.216875	0.350351	1.26006	0.333492	insig
Wasn000410	sn-glycero-3-phospho-(1'-sn-glycerol)	Others	Others	C6H15O8P	3	-	1.3066e+07	1.12714e+07	1.6183e+07	6.51379e+06	4.69789e+06	6.6165e+06	1.28895	0.0209159	0.086889	2.27283	1.18449	up
mws0704	Ethanolamine phosphate	Alkaloids	Alkaloids	C2H8NO4P	3	1071-23-4	79086.1	75857.8	101361	58177	60221.9	60415.2	1.22148	0.0831821	0.191119	1.43336	0.5194	insig
pme0534	D-Gluconic acid	Others	Saccharides	C6H12O7	1	526-95-4	1.60986e+06	1.51706e+06	1.44382e+06	1.33393e+06	1.25176e+06	1.05207e+06	1.14452	0.0444783	0.131922	1.25647	0.329378	insig
pmn001421	3-O-p-Coumaroylquinic acid	Phenolic acids	Phenolic acids	C16H18O8	3	87099-71-6	728574	628157	416333	498833	530294	495906	0.474553	0.464243	0.591801	1.16264	0.217404	insig
Safn013952	4-undecylbenzene-1-sulfonic acid	Others	Others	C17H28O3S	2	-	7.98869e+06	1.01528e+07	1.16755e+07	3.12813e+06	1.11983e+07	1.08848e+07	0.451665	0.631933	0.732611	1.18268	0.242065	insig
Zbfn007626	1-Linoleoyl-2-Lysophosphatidic Acid Monobutylamine Ester*	Lipids	Glycerol ester	C25H48NO7P	1	-	3.52834e+07	4.85922e+07	5.16622e+07	7.32213e+07	7.08783e+07	7.51041e+07	1.23807	0.0255422	0.097427	0.618319	-0.693577	insig
Rfn048602	Melilotoside	Phenolic acids	Phenolic acids	C15H18O8	1	618-67-7	3.74744e+06	3.23726e+06	3.70097e+06	2.99719e+06	3.21244e+06	2.01326e+06	0.930414	0.142968	0.268271	1.2995	0.37796	insig
Wasyqn2983	3-[4-(Beta-D-Glucopyranosyloxy)Phenyl]Propionic Acid*	Phenolic acids	Phenolic acids	C15H20O8	1	-	1.32757e+06	1.00115e+06	1.65572e+06	1.64316e+06	982782	947444	0.352803	0.666965	0.756611	1.11503	0.157084	insig
pmb3101	alpha-Isopropylmalate	Organic acids	Organic acids	C7H12O5	1	49601-06-1	617171	628936	736955	765296	923987	803887	1.12827	0.0525005	0.144924	0.795398	-0.330251	insig
Walbn07904	Benzhydryl methyl ether*	Others	Others	C14H14O	1	1016-09-7	2.75467e+06	3.57915e+06	3.36993e+06	3.1509e+06	3.05834e+06	3.82587e+06	0.223635	0.765564	0.833394	0.966981	-0.0484411	insig
mws0355	Catechin gallate*	Flavonoids	Flavanols	C22H18O10	3	130405-40-2	1.04923e+06	1.03628e+06	1.2995e+06	484785	448022	592710	1.32502	0.007826	0.0553022	2.21893	1.14986	up
mws1397	Epicatechin gallate*	Flavonoids	Flavanols	C22H18O10	3	1257-08-5	1.04923e+06	1.03628e+06	1.2995e+06	484785	448022	592710	1.32502	0.007826	0.0553022	2.21893	1.14986	up
Cmdn004285	6'-O-β-D-glucosylbarlerin	Terpenoids	Monoterpenoids	C25H38O17	3	927691-88-1	274269	233223	243904	161713	174968	123114	1.24656	0.00915985	0.0593083	1.6342	0.708583	insig
mws0724	8-Hydroxyguanosine	Nucleotides and derivatives	Nucleotides and derivatives	C10H13N5O6	3	3868-31-3	55572.2	45904.1	42025.3	96973.2	133658	75351.6	1.22838	0.0790249	0.185784	0.468986	-1.09238	down
Wcfn005424	2-[2-[(Z)-pent-2-enyl]-3-[3,4,5-trihydroxy-6-(hydroxymethyl)oxan-2-yl]oxycyclopentyl]acetic acid	Others	Others	C18H30O8	3	-	687110	749719	742747	343969	414530	331329	1.34525	0.00052428	0.0177741	1.99993	0.999946	insig
Wmmn000117	mudanoside B*	Phenolic acids	Phenolic acids	C18H24O14	3	203511-37-9	1.31214e+06	1.5794e+06	1.43025e+06	352104	284912	438839	1.35013	0.000885256	0.0225464	4.01707	2.00614	up
Labn002264	Grevilloside G	Phenolic acids	Phenolic acids	C14H20O8	3	791846-69-0	9.55089e+06	1.18148e+07	1.10568e+07	5.42592e+06	7.25785e+06	7.66775e+06	1.21668	0.0137279	0.070266	1.59313	0.671861	insig
MWSmce264	Hydroxytyrosol	Others	Alcohol compounds	C8H10O3	3	10597-60-1	2.14451e+06	1.96921e+06	2.09602e+06	1.47619e+06	1.28249e+06	1.79536e+06	1.16187	0.0534531	0.146189	1.36357	0.447384	insig
Lcfn121182	2-(acetyloxy)-5-ethyl-2,3-dimethylhexanedioicacid	Organic acids	Organic acids	C12H20O6	2	-	1.13531e+06	1.19054e+06	1.10969e+06	1.22012e+06	1.17143e+06	1.20078e+06	0.943362	0.148883	0.274731	0.956354	-0.0643829	insig
pmn001420	1-Caffeoyl-beta-D-glucose*	Phenolic acids	Phenolic acids	C15H18O9	1	14364-08-0	3.98962e+06	4.74504e+06	4.42847e+06	2.44358e+06	3.13332e+06	2.97695e+06	1.26804	0.00713624	0.0528379	1.53885	0.621857	insig
Zmhn001793	6-O-Caffeoyl-D-glucose*	Phenolic acids	Phenolic acids	C15H18O9	1	-	3.98962e+06	4.74504e+06	4.42847e+06	2.44358e+06	3.13332e+06	2.97695e+06	1.26804	0.00713624	0.0528379	1.53885	0.621857	insig
Waptn06507	DGMG 18:1	Lipids	Glycerol ester	C33H60O14	1	-	233063	193760	115052	317982	329051	199113	0.902106	0.136718	0.259531	0.640404	-0.642947	insig
Wmmn000125	mudanpioside E	Terpenoids	Monoterpenoids	C24H30O13	3	172705-25-8	130214	71636.9	141946	364353	477667	506475	1.3023	0.00661003	0.0514688	0.254949	-1.97172	down
Labn003049	Galloyl xylosyl rhamnosyl gallic acid	Phenolic acids	Phenolic acids	C25H28O17	2	-	511782	607618	539395	305015	396080	457234	1.1275	0.0421413	0.129605	1.43206	0.518092	insig
Lmyn005330	Demethyl-dehydroxysecoisolariciresinol	Lignans and Coumarins	Lignans	C19H24O5	3	-	67464.8	59984.5	56956.5	49508.3	69383.1	43170.7	0.607221	0.453614	0.581282	1.13787	0.186337	insig
Zmhn001420	5,7-Dihydroxy-1(3H)-isobenzofuranone	Others	Lactones	C8H6O4	3	27979-58-4	776770	737380	719295	850435	843552	899201	1.27568	0.00796532	0.0557445	0.861274	-0.215456	insig
pme0281	Terephthalate	Phenolic acids	Phenolic acids	C8H6O4	1	100-21-0	776770	737380	719295	850435	843552	899201	1.27568	0.00796532	0.0557445	0.861274	-0.215456	insig
Lcfn121170	4,6-diethyl-3,6-dihydroxy-8-methyldodec-4-enoicacid	Lipids	Free fatty acids	C17H32O4	1	-	76714.8	67603.1	75998.4	82832.4	88137.9	89449.1	1.20101	0.0244322	0.0952737	0.846005	-0.241262	insig
MWSHC20105	4-ketopinoresinol	Lignans and Coumarins	Lignans	C20H20O7	3	66288-89-9	38271.9	49022.2	42765.5	54753.6	45316.5	61678.1	0.941638	0.147325	0.272886	0.804086	-0.314577	insig
mws2212	Caffeate	Phenolic acids	Phenolic acids	C9H8O4	2	331-39-5	5.73931e+06	6.07356e+06	6.27747e+06	3.40875e+06	5.16282e+06	5.10276e+06	1.00322	0.116023	0.235612	1.32294	0.40375	insig
mws0396	(9E)-Octadecenoic acid*	Lipids	Free fatty acids	C18H34O2	1	112-79-8	480568	566480	279560	581991	759341	801596	1.01498	0.0693506	0.170757	0.619064	-0.691841	insig
Sasn008558	Corchorifatty acid B	Lipids	Free fatty acids	C18H28O4	3	-	35119	40074.1	56964.8	46007.3	37917.9	47873.2	0.057192	0.98797	0.994069	1.00273	0.00392968	insig
pme1611	Isohemiphloin	Flavonoids	Flavanones	C21H22O10	3	3682-02-8	1.20788e+06	1.42217e+06	1.8159e+06	1.17139e+06	1.13352e+06	1.45027e+06	0.679669	0.337988	0.470604	1.18395	0.24361	insig
ML10177402	4-Aminosalicylate	Phenolic acids	Phenolic acids	C7H7NO3	3	65-49-6	103321	119746	103015	111449	112903	58198.1	0.525457	0.510195	0.637092	1.15407	0.206731	insig
Lmbn005487	12,13-DHOME	Lipids	Free fatty acids	C18H34O4	1	263399-35-5	145944	135795	137690	149595	128012	131338	0.342485	0.670669	0.75916	1.02564	0.0365241	insig
Zmhn002032	4-O-(6'-O-Glucosylcaffeoylglucosyl)-4-hydroxybenzyl alcohol	Phenolic acids	Phenolic acids	C28H34O15	3	-	3.07825e+06	3.11836e+06	3.30275e+06	2.375e+06	2.87412e+06	2.6951e+06	1.14663	0.0525166	0.144924	1.19576	0.257925	insig
Lmhn002321	Vnilloylcaffeoyltartaric acid	Phenolic acids	Phenolic acids	C21H18O12	3	-	59049.1	40397.9	58115.1	50083.4	33701.2	24791.9	0.885076	0.166078	0.295748	1.45116	0.537208	insig
Wasyqn3916	1-O-p-Coumaroyl Methylglucaric Acid*	Phenolic acids	Phenolic acids	C16H18O10	1	-	9.19746e+06	1.25429e+07	1.80414e+07	8.07742e+06	7.78338e+06	4.34477e+06	1.06188	0.110874	0.228958	1.96885	0.977353	insig
MWStz384	Regaloside F*	Phenolic acids	Phenolic acids	C19H26O11	2	120601-65-2	1.1099e+06	1.24303e+06	1.40648e+06	770533	741247	715980	1.32642	0.0239699	0.0946793	1.68753	0.754913	insig
Lmhn002926	p-Coumaroylmalic acid	Phenolic acids	Phenolic acids	C13H12O7	1	-	2.26008e+06	2.00947e+06	2.14454e+06	1.85489e+06	1.49535e+06	946699	1.01337	0.107238	0.2241	1.49271	0.577935	insig
Lmtn004049	Abscisate	Terpenoids	Sesquiterpenoids	C15H20O4	3	21293-29-8	251468	220303	197249	145449	151689	160739	1.27419	0.0380657	0.122623	1.46114	0.547091	insig
Waln011009	2-(2,3-dihydroxypropoxy)-3-(((2-(dimethylamino)ethoxy)(hydroxy)phosphoryl)oxy)propyl (11Z,14Z)-octadeca-11,14-dienoate	Lipids	LPE	C28H54NO9P	1	-	1.44304e+06	1.6289e+06	3.45461e+06	1.42124e+06	5.45697e+06	5.73654e+06	0.647107	0.283369	0.417876	0.517374	-0.950719	insig
Lmgn009690	3,5-Dihydroxy-7,4'-dimethoxyflavone	Flavonoids	Flavonols	C17H14O6	1	15486-33-6	26567.1	28456	29789.3	23183	19806.4	18071.1	1.24074	0.0163838	0.0764675	1.38899	0.474036	insig
Safn011802	Dihydromonacolin L acid	Others	Others	C19H32O4	3	-	100484	109521	100259	89330	86182.3	86610.7	1.28927	0.0253025	0.0973795	1.18366	0.243252	insig
WaYn004518	2,3-Butanediol 2-O-(6''-O-p-coumaroyl)glucoside	Phenolic acids	Phenolic acids	C19H26O9	2	-	314995	307418	418345	183397	152343	179558	1.30645	0.0319167	0.110764	2.01972	1.01415	up
Cmjn004337	Benzyl-(2''-O-xylosyl)glucoside*	Others	Others	C18H26O10	3	-	185618	160583	172419	41172	24900.3	38452.3	1.34852	0.000202823	0.0118904	4.96171	2.31084	up
Wafn003834	Hydroxygeranyl 6-O-xylopyranosyl-glucopyranoside	Terpenoids	Monoterpenoids	C21H36O11	3	-	112987	219254	197933	52462.3	96775.9	82267.8	1.14159	0.0762355	0.182027	2.29011	1.19542	up
MWSmce455	Vanillic acid methyl ester	Phenolic acids	Phenolic acids	C9H10O4	3	3943-74-6	50046.6	40571.4	57343.3	19233.4	18359.9	20037.9	1.3429	0.0240883	0.094757	2.56738	1.3603	up
MWSHC20155	Scopoletin	Lignans and Coumarins	Coumarins	C10H8O4	3	92-61-5	44990.4	55566.4	41599.7	49580	65863.7	65960.2	0.946336	0.134521	0.257358	0.783646	-0.351725	insig
Safn010504	2,3-dinor-9S,11R,15S-trihydroxy-5Z,13E-prostadienoic acid	Lipids	Free fatty acids	C18H30O5	3	-	29262.5	26526.7	27480.4	40714.9	47151.3	34874.9	1.23889	0.0591996	0.15547	0.678417	-0.559756	insig
mws0089	Kaempferol-7-O-glucoside*	Flavonoids	Flavonols	C21H20O11	3	16290-07-6	7.54598e+06	6.54757e+06	4.9617e+06	5.21599e+06	5.98436e+06	5.67789e+06	0.528604	0.440026	0.569843	1.12898	0.175025	insig
pmn001716	Carthamone*	Flavonoids	Chalcones	C21H20O11	3	86579-00-2	4.80692e+06	4.21102e+06	3.66659e+06	3.35864e+06	4.22994e+06	3.86155e+06	0.602904	0.381038	0.511608	1.10781	0.147707	insig
ZBN0292	Luteolin-4'-O-glucoside*	Flavonoids	Flavones	C21H20O11	3	6920-38-3	7.54598e+06	6.54757e+06	4.9617e+06	5.21599e+06	5.98436e+06	5.67789e+06	0.528604	0.440026	0.569843	1.12898	0.175025	insig
WaYn005089	Neosakuranin	Flavonoids	Chalcones	C22H24O10	3	31187-54-9	7.54598e+06	6.54757e+06	4.9617e+06	5.21599e+06	5.98436e+06	5.67789e+06	0.528604	0.440026	0.569843	1.12898	0.175025	insig
Zbsn007741	Tectorigenin*	Flavonoids	Isoflavones	C16H12O6	3	548-77-6	37259.9	27454.5	27538.1	31214.8	26883.6	37388.4	0.177698	0.820885	0.876574	0.966128	-0.0497144	insig
Lmhn005110	Aracarpene 1*	Flavonoids	Isoflavones	C16H12O6	3	1261245-78-6	37259.9	27454.5	27538.1	31214.8	26883.6	37388.4	0.177698	0.820885	0.876574	0.966128	-0.0497144	insig
Safn001322	2-Methylguanosine	Nucleotides and derivatives	Nucleotides and derivatives	C11H15N5O5	3	2140-77-4	415515	440946	329496	522467	468798	292113	0.19197	0.70377	0.784283	0.92409	-0.113895	insig
Wafn005087	Hydroxyundecadienoic acid sulfate	Others	Others	C11H18O6S	3	-	412697	217864	352882	479604	351716	454687	0.776962	0.230442	0.364208	0.764725	-0.386986	insig
Lmyn007883	9,16-Dihydroxypalmitic acid	Lipids	Free fatty acids	C16H32O4	1	38076-49-2	1.46538e+06	1.62379e+06	1.57586e+06	649598	618960	709122	1.36603	0.00035146	0.0148158	2.35884	1.23808	up
mws0918	Prunetin	Flavonoids	Isoflavones	C16H12O5	3	552-59-0	158396	169389	165268	170735	167529	151431	0.129356	0.879121	0.918177	1.00686	0.009861	insig
ZBN0043	Kaempferol-3-O-(2''-p-Coumaroyl)galactoside*	Flavonoids	Flavonols	C30H26O13	1	-	1.64665e+06	1.30923e+06	1.24975e+06	1.17315e+06	1.16689e+06	1.20989e+06	0.942927	0.217881	0.351398	1.18471	0.244537	insig
mws0791	Poncirin*	Flavonoids	Flavanones	C28H34O14	2	14941-08-3	1.64665e+06	1.30923e+06	1.24975e+06	1.17315e+06	1.16689e+06	1.20989e+06	0.942927	0.217881	0.351398	1.18471	0.244537	insig
Wasyqn2135	Gallic Acid 4-O-Glucoside	Phenolic acids	Phenolic acids	C13H16O10	1	-	2.38692e+06	2.59906e+06	2.30172e+06	4.18012e+06	3.49469e+06	3.94057e+06	1.32651	0.00935083	0.0596956	0.627418	-0.672501	insig
mws0474	Dodecanedioic acid	Lipids	Free fatty acids	C12H22O4	1	693-23-2	16708.1	15804.5	20248.7	19034.6	19138.5	12456.3	0.233211	0.800237	0.862659	1.04211	0.059505	insig
Walbn07770	3-(((2-(dimethylamino)ethoxy)(hydroxy)phosphoryl)oxy)-2-hydroxypropyl (9Z,12Z,15E)-octadeca-9,12,15-trienoate	Lipids	LPE	C25H46NO7P	1	-	3.81116e+07	4.44247e+07	4.44929e+07	5.04057e+07	4.8299e+07	5.52511e+07	1.14227	0.0384122	0.123034	0.825103	-0.277355	insig
Safn012694	2-hydroxypentadecanoic acid	Lipids	Free fatty acids	C15H30O3	1	-	1.31328e+06	1.37078e+06	1.3072e+06	785181	788608	783718	1.37312	0.00131494	0.0254024	1.693	0.759585	insig
mws0264	alpha,alpha-Trehalose*	Others	Saccharides	C12H22O11	1	99-20-7	634655	704684	537940	792449	1.00418e+06	890718	1.19139	0.0279758	0.101753	0.698562	-0.517541	insig
pme0519	Sucrose*	Others	Saccharides	C12H22O11	1	57-50-1	634655	704684	537940	792449	1.00418e+06	890718	1.19139	0.0279758	0.101753	0.698562	-0.517541	insig
Labn001995	3,5-dihydroxy-4-[(2S,3R,4S,5S,6R)-3,4,5-trihydroxy-6-(sulfooxymethyl)oxan-2-yl]oxybenzoic acid*	Phenolic acids	Phenolic acids	C13H16O13S	1	-	1.63814e+06	2.24797e+06	2.55041e+06	1.61976e+06	1.93926e+06	2.03717e+06	0.54252	0.417879	0.551086	1.15016	0.201836	insig
Ladn001231	3,5-dihydroxy-4-{[(2s,3r,4s,5s,6r)-3,4,5-trihydroxy-6-[(sulfooxy)methyl]oxan-2-yl]oxy}benzoic acid*	Phenolic acids	Phenolic acids	C13H16O13S	1	-	1.63814e+06	2.24797e+06	2.55041e+06	1.61976e+06	1.93926e+06	2.03717e+06	0.54252	0.417879	0.551086	1.15016	0.201836	insig
Lcfn087781	Okanin4'-(6''-acetylglucoside)	Flavonoids	Chalcones	C23H24O12	2	-	285382	271587	263441	740756	612063	477163	1.30592	0.046625	0.134838	0.448316	-1.15741	down
Wahsn08389	Kaempferol-3-O-(4',6'-O-di-p-coumaroyl)-glucoside	Flavonoids	Flavonols	C39H32O15	2	-	41576.6	45989.2	45904.9	40128.7	40245.8	42428.7	1.01233	0.118764	0.238602	1.08687	0.120174	insig
Hmdn001667	Ellagic acid-4-O-glucoside	Tannins	Tannin	C20H16O13	3	-	6.33397e+06	4.93209e+06	5.28714e+06	9.87259e+06	1.04604e+07	8.90252e+06	1.31416	0.00245771	0.0324816	0.566203	-0.820609	insig
mws0988	Rhamnetin	Flavonoids	Flavonols	C16H12O7	3	90-19-7	28907.3	22273.9	20990	18289.2	16522.6	14554.7	1.16252	0.0730239	0.177274	1.46195	0.547894	insig
MWSprf135	(15Z)-Tetracosenoic acid	Lipids	Free fatty acids	C24H46O2	1	506-37-6	151545	137787	135491	90747.8	149715	107439	0.810552	0.278788	0.413614	1.2211	0.288181	insig
mws0344	D-Xylonate*	Others	Saccharides	C5H10O6	1	526-91-0	3.72561e+06	4.39229e+06	4.33748e+06	6.39972e+06	5.92306e+06	5.69054e+06	1.30142	0.00344352	0.0385092	0.691454	-0.532296	insig
Wasyqn0366	D-Arabinonate*	Others	Saccharides	C5H10O6	1	32609-14-6	2.47401e+06	2.6421e+06	2.72246e+06	3.61952e+06	3.11515e+06	3.3593e+06	1.27189	0.0198868	0.0848572	0.77656	-0.364831	insig
Hmyn007168	LysoPG 16:0	Lipids	Glycerol ester	C22H45O9P	3	-	462813	1.40617e+07	9.93086e+06	645422	1.34239e+07	1.46998e+07	0.104627	0.823316	0.878659	0.850055	-0.234372	insig
pme3007	UDP	Nucleotides and derivatives	Nucleotides and derivatives	C9H14N2O12P2	3	27821-45-0	210178	187941	243331	302620	316181	270208	1.21173	0.0182677	0.0809252	0.721535	-0.470858	insig
pmb2804	(9Z,11E)-(13S)-13-Hydroperoxyoctadeca-9,11-dienoic acid	Lipids	Free fatty acids	C18H32O4	3	33964-75-9	148136	166162	181676	190170	170196	194350	0.852513	0.189152	0.320708	0.894107	-0.161481	insig
ZBN0142	Quercetin-3-O-(2''-O-rhamnosyl)galactoside	Flavonoids	Flavonols	C27H30O16	2	-	1.24473e+06	1.2501e+06	897825	1.56577e+06	1.71081e+06	2.05084e+06	1.18432	0.0270006	0.100789	0.63683	-0.651021	insig
Lcfn121082	PyroGlu-Ile	Amino acids and derivatives	Amino acids and derivatives	C11H18N2O4	1	-	212144	226254	167231	105439	195407	134379	0.907859	0.16012	0.288499	1.39153	0.476673	insig
Wasyqn3393	Trans-Ferulic Acid 4-O-[Apiosyl-(1→6)-Glucosyl] Ester	Phenolic acids	Phenolic acids	C21H28O13	3	-	24338.5	32984.5	29210.5	16705.7	30184.4	31655.2	0.377295	0.654048	0.750092	1.1017	0.139735	insig
Wahsn03908	3-O-p-Coumaroyl 3-methylglucaric acid*	Phenolic acids	Phenolic acids	C16H18O10	1	-	5.83831e+06	1.1538e+07	1.04675e+07	9.95927e+06	1.29826e+07	7.00818e+06	0.203312	0.789208	0.852679	0.929675	-0.105201	insig
Waptn06085	DGMG 18:3(2n isomer)	Lipids	Glycerol ester	C33H56O14	1	-	85788.9	179349	84558.9	109507	217256	338827	0.818763	0.25075	0.384619	0.525394	-0.928528	insig
pmn001694	9,10,13-TriHOME	Lipids	Free fatty acids	C18H34O5	1	29907-57-1	215037	211780	215099	263861	291766	326088	1.28171	0.0466557	0.134838	0.728031	-0.457929	insig
Hmqn003054	9,10,11-Trihydroxy-12-octadecenoic acid	Lipids	Free fatty acids	C18H34O5	1	61911-67-9	14948.2	31745.7	27612.6	18628.3	28306.7	20649.3	0.160394	0.725606	0.80349	1.09946	0.136798	insig
Lmmn001643	trans-2-Hydroxycinnamate	Phenolic acids	Phenolic acids	C9H8O3	3	583-17-5	4.78094e+06	5.24503e+06	4.67975e+06	3.28656e+06	3.13079e+06	2.83751e+06	1.33779	0.00154149	0.0263563	1.58897	0.668095	insig
Walbn04139	Methylprotocatechuate 3-(6''-acetylglucoside)*	Phenolic acids	Phenolic acids	C16H20O10	2	-	875599	935919	932950	959306	895481	1.1093e+06	0.664407	0.368797	0.500013	0.925907	-0.11106	insig
Walbn04343	Methylprotocatechuate 4-(6''-acetylglucoside)*	Phenolic acids	Phenolic acids	C16H20O10	2	-	885316	1.03127e+06	958484	926365	1.00694e+06	1.11593e+06	0.529713	0.451824	0.5799	0.942882	-0.0848507	insig
Zbhn006453	Pedalitin	Flavonoids	Flavones	C16H12O7	1	22384-63-0	2.82433e+06	2.81825e+06	2.58875e+06	2.11895e+06	2.11939e+06	2.18266e+06	1.33549	0.0115906	0.0650022	1.28194	0.358329	insig
Lmqn005782	4,5,8-Trihydroxy-α-tetralone	Quinones	Naphthol	C10H10O4	3	-	297002	268957	286112	338507	345915	346784	1.31293	0.0119307	0.0653887	0.826286	-0.275286	insig
Lmyn012331	(6Z)-Octadecenoic acid*	Lipids	Free fatty acids	C18H34O2	1	593-39-5	110479	67497	41466.7	65345.3	76315.3	81925.7	0.218602	0.952309	0.968227	0.981468	-0.0269862	insig
Walbn08698	3-(((2-(dimethylamino)ethoxy)(hydroxy)phosphoryl)oxy)-2-hydroxypropyl oleate	Lipids	LPE	C25H50NO7P	1	-	3.03058e+06	2.80562e+06	2.96038e+06	5.54799e+06	5.64928e+06	4.98342e+06	1.36016	0.00382323	0.0406426	0.543647	-0.879259	insig
Lmdn008298	Eucalyptol; 1,8-Cineole	Terpenoids	Monoterpenoids	C10H18O	3	470-82-6	226622	234816	250355	197232	209402	204709	1.25545	0.0237721	0.0943535	1.16431	0.219475	insig
ZBN0301	3,7-Di-O-methylquercetin	Flavonoids	Flavonols	C17H14O7	1	2068-02-2	73383.4	82284.1	83055.8	63297.7	65494.8	64891.4	1.27907	0.0353746	0.117835	1.23254	0.301635	insig
Hmln001682	Quercetin-3-O-(6''-O-acetyl)glucosyl-(1→3)-Galactoside	Flavonoids	Flavonols	C29H32O18	3	-	24841	15233.8	17327.7	17494.9	19277.5	25726.1	0.335303	0.681727	0.768001	0.918463	-0.122707	insig
Sahp008995	Sonnerstigmane D Aglycon	Terpenoids	Sesquiterpenoids	C13H20O3	3	-	89495.7	91959.6	100010	93038.5	90709.8	90146.3	0.486899	0.514428	0.640089	1.02764	0.0393339	insig
Zmdn002353	Epicatechin-6-C-β-D-glucopyranoside*	Flavonoids	Flavanols	C21H24O11	2	103215-49-2	157313	149621	175627	80478	109212	129779	1.13266	0.0426186	0.129605	1.51051	0.595038	insig
Zmdn002400	Epicatechin-3'-O-β-D-glucopyranoside*	Flavonoids	Flavanols	C21H24O11	2	-	157313	149621	175627	80478	109212	129779	1.13266	0.0426186	0.129605	1.51051	0.595038	insig
Lmyn002403	Mandelic acid-β-glucoside	Phenolic acids	Phenolic acids	C14H18O8	1	-	167227	195897	150925	91948.1	70958	231753	0.649491	0.516739	0.642311	1.30251	0.381299	insig
HJN090	Isocoreopsin*	Flavonoids	Flavanones	C21H22O10	3	-	717023	766672	728125	963560	850024	807229	1.13998	0.0881892	0.197276	0.843944	-0.24478	insig
HJN087	Naringenin-4'-O-glucoside*	Flavonoids	Flavanones	C21H22O10	3	-	717023	766672	728125	963560	850024	807229	1.13998	0.0881892	0.197276	0.843944	-0.24478	insig
pme2827	Hexadecanal	Lipids	Free fatty acids	C16H32O	3	629-80-1	9.17113e+07	9.6366e+07	9.00746e+07	8.29374e+07	7.99831e+07	7.95845e+07	1.29793	0.0104385	0.0622544	1.14699	0.197859	insig
Waqkn04503	Isorhamnetin 3-(2''-acetylglucoside)	Flavonoids	Flavonols	C24H24O13	2	-	5.56076e+06	5.65189e+06	5.77331e+06	5.52468e+06	6.0595e+06	6.31773e+06	0.727476	0.320135	0.452184	0.948836	-0.0757699	insig
Saln004355	Luzonoside C	Terpenoids	Monoterpenoids	C26H32O12	3	-	836443	1.33626e+06	1.12281e+06	1.05398e+06	995014	1.69876e+06	0.357836	0.608538	0.714695	0.879331	-0.185522	insig
Lmtn002796	Aromadendrin-7-O-glucoside	Flavonoids	Flavanonols	C21H22O11	2	28189-90-4	3.24308e+06	4.01681e+06	3.58974e+06	1.99086e+06	2.07717e+06	2.17735e+06	1.33602	0.0163127	0.0764675	1.73723	0.796785	insig
Lmbn003970	9,12,13-TriHOME	Lipids	Free fatty acids	C18H34O5	2	97134-11-7	335131	337822	320118	436320	444802	465541	1.35702	0.000793794	0.0219674	0.73743	-0.439422	insig
Lamn004461	4'-demethyl-3,9-dihydroeucomin glucosyl rhamnosyl glucoside	Flavonoids	Other Flavonoids	C34H44O19	3	-	4.84815e+06	5.23612e+06	4.5151e+06	1.90066e+06	2.2159e+06	3.50609e+06	1.20247	0.0276731	0.101441	1.91526	0.937541	insig
mws0341	(R)-2-Hydroxyisocaproate	Organic acids	Organic acids	C6H12O3	3	20312-37-2	351755	371556	310702	484372	462561	467500	1.30006	0.0115564	0.0650022	0.731044	-0.451969	insig
WaYn002313	Homosyringic Acid 4'-O-Glucoside	Phenolic acids	Phenolic acids	C16H22O10	1	-	6.41057e+06	7.43004e+06	7.57426e+06	2.88618e+06	3.31368e+06	4.25149e+06	1.30027	0.00265422	0.0335096	2.049	1.03492	up
Lmbn003524	9-Oxononanoic acid	Lipids	Free fatty acids	C9H16O3	3	2553-17-5	49512.4	38547.3	35410.5	32858.2	46125.1	44378.1	0.00581205	0.995438	0.997069	1.00088	0.00127278	insig
Zbfn002690	1-(4-Hydroxybenzoyl)Glucose; 25545-07-7	Phenolic acids	Phenolic acids	C13H16O8	2	-	1.45679e+06	1.07414e+06	1.22668e+06	1.38714e+06	781784	1.40376e+06	0.245718	0.807937	0.86831	1.05176	0.0728093	insig
Lmdn005428	Thymuside A	Terpenoids	Monoterpenoids	C16H26O7	3	-	1.1416e+07	1.24469e+07	1.23763e+07	1.27826e+07	1.31257e+07	1.22367e+07	0.821032	0.210296	0.34406	0.950037	-0.073945	insig
Waln013216	10-Hydroxystearic Acid	Lipids	Free fatty acids	C18H36O3	3	638-26-6	8999.6	7745.36	7547.78	6972.79	7446.63	8321.53	0.547531	0.439722	0.569843	1.06824	0.0952318	insig
mws0021	Resveratrol	Others	Stilbene	C14H12O3	3	501-36-0	114655	104462	98332.6	68283.6	84193.7	87349	1.16543	0.0288571	0.103454	1.32367	0.40454	insig
mws0884	3',5'-Cyclic AMP	Nucleotides and derivatives	Nucleotides and derivatives	C10H12N5O6P	2	60-92-4	307703	268183	229213	267492	307051	275941	0.417877	0.596285	0.70533	0.946636	-0.0791177	insig
MWS2070	Propyl 4-hydroxybenzoate	Phenolic acids	Phenolic acids	C10H12O3	3	94-13-3	132201	130474	131880	96977.4	98472.9	101452	1.36881	0.000415738	0.0161346	1.32891	0.410239	insig
HJN076	Pinocembrin 7-rhamnosylglucoside*	Flavonoids	Flavanones	C27H32O13	3	13241-31-1	206213	191791	178885	468418	498905	494894	1.3691	2.47657e-05	0.0037574	0.39453	-1.34179	down
Lmhn003373	4-Hydroxybenzoylmalic acid	Phenolic acids	Phenolic acids	C11H10O7	3	-	124306	113165	97154.2	166255	143808	171394	1.2352	0.0135096	0.069981	0.695027	-0.524858	insig
Lmhn003802	Sinapoylsinapoyltartaric acid	Phenolic acids	Phenolic acids	C26H26O14	3	-	55290.9	68593.5	120813	123076	109771	112091	0.886717	0.233642	0.366189	0.709394	-0.49534	insig
mws1015	Esculin	Lignans and Coumarins	Coumarins	C15H16O9	1	531-75-9	1.04629e+07	1.02502e+07	1.11418e+07	7.97281e+06	1.07752e+07	1.12866e+07	0.40761	0.620079	0.723232	1.0606	0.0848834	insig
mws0179	Chlorogenic acid methyl ester	Phenolic acids	Phenolic acids	C17H20O9	3	29708-87-0	135662	97716.5	90343.7	141829	156245	101843	0.696083	0.30406	0.437309	0.809474	-0.304944	insig
Wasyqn3389	1-O-P-Coumaroyl-(B-D-Glucose 6-O-Sulfate)	Phenolic acids	Phenolic acids	C15H18O11S	2	-	1.12123e+06	1.07949e+06	1.04247e+06	588471	884304	761161	1.16558	0.0511945	0.142563	1.45178	0.537822	insig
Wcsn010524	8,11-Heptadecadienoic acid	Lipids	Free fatty acids	C17H30O2	1	-	600855	558509	626914	417152	379375	434583	1.32388	0.00229825	0.0319273	1.45095	0.536997	insig
Lmmn002164	Monomethyl succinate	Organic acids	Organic acids	C5H8O4	3	3878-55-5	158921	165578	139538	92270.1	92477.1	128668	1.175	0.0324078	0.111759	1.48058	0.566166	insig
Laln002027	3,4-dihydroxybenzaldehyde-xylose-glucoside	Others	Aldehyde compounds	C18H24O12	3	-	109871	96054.7	93506.7	74484	49153.3	83717.1	1.03805	0.0783526	0.185757	1.44406	0.530133	insig
Smln006854	Xanthorin	Quinones	Anthraquinone	C16H12O6	3	17526-15-7	373012	340909	370635	373870	226978	310207	0.753181	0.30536	0.438406	1.19044	0.251495	insig
MWSslk252	Didymin (Isosakuranetin-7-O-rutinoside)*	Flavonoids	Flavanones	C28H34O14	2	14259-47-3	1.6443e+06	1.57347e+06	1.48596e+06	1.31402e+06	1.20183e+06	1.48159e+06	1.06555	0.0818503	0.189455	1.17668	0.234726	insig
MWSN0086	Tribuloside*	Flavonoids	Flavonols	C30H26O13	1	20316-62-5	1.6443e+06	1.57347e+06	1.48596e+06	1.31402e+06	1.20183e+06	1.48159e+06	1.06555	0.0818503	0.189455	1.17668	0.234726	insig
Wcdn004423	Lyoniresinol-3-O-glucoside*	Lignans and Coumarins	Lignans	C28H38O13	2	-	805425	384071	387272	1.27862e+06	1.14982e+06	858307	1.12901	0.0388996	0.123519	0.479734	-1.05969	down
MWStz638	(+)-Lyoniresinol 9'-O-glucoside*	Lignans and Coumarins	Lignans	C28H38O13	2	87585-32-8	805425	384071	387272	1.27862e+06	1.14982e+06	858307	1.12901	0.0388996	0.123519	0.479734	-1.05969	down
Walbn07068	15-Amino-15-oxopentadecanoic acid	Lipids	Free fatty acids	C15H29NO3	1	-	331227	322886	342616	301657	303617	283486	1.23906	0.0141784	0.0713298	1.12148	0.165408	insig
Lman004552	Robustaside A;[6'-p-Coumarylarbutin]	Phenolic acids	Phenolic acids	C21H22O9	3	148810-39-3	48306.7	73702.8	49679.1	64773.3	33676.5	66669.8	0.169322	0.879546	0.918228	1.03978	0.0562821	insig
WaYn006941	Hedyotisol B*	Lignans and Coumarins	Lignans	C42H50O16	3	95839-45-5	51938.3	50470.4	47363.9	20992.1	37225.1	42319.5	0.978345	0.119744	0.239623	1.48973	0.575052	insig
Wahln09353	4-Phenethylphenol*	Others	Others	C14H14O	1	834-14-0	3.19645e+06	4.115e+06	4.08528e+06	3.95146e+06	3.7652e+06	4.35307e+06	0.435384	0.562177	0.679379	0.944241	-0.0827734	insig
pmb3068	1-O-p-Coumaroylquinic acid*	Phenolic acids	Phenolic acids	C16H18O8	2	-	5.65976e+06	5.40353e+06	5.75523e+06	3.52733e+06	3.53349e+06	4.3502e+06	1.29043	0.0132242	0.0689407	1.47388	0.559624	insig
Lmbn000193	Tartronate semialdehyde*	Organic acids	Organic acids	C3H4O4	3	2480-77-5	119052	85832.4	106209	143666	193224	134988	1.12154	0.0784813	0.185757	0.659267	-0.601066	insig
ML10172161	Hydroxypyruvate*	Organic acids	Organic acids	C3H4O4	3	1113-60-6	119052	85832.4	106209	143666	193224	134988	1.12154	0.0784813	0.185757	0.659267	-0.601066	insig
Labn002107	galloyl xylosyl glucoside*	Phenolic acids	Phenolic acids	C18H24O14	3	-	1.08915e+06	1.26492e+06	1.28011e+06	319456	248895	396573	1.34445	0.000530679	0.0177741	3.76628	1.91314	up
Zmhn001358	4-O-Glucosyl-4-hydroxybenzoic acid	Phenolic acids	Phenolic acids	C13H16O8	1	-	483681	518355	544416	239056	375475	347535	1.18744	0.0285018	0.102956	1.60743	0.684755	insig
Lmhn004960	7-O-Galloyltricetiflavan	Flavonoids	Flavanols	C22H18O10	3	-	447167	567815	527094	135333	155442	160335	1.36148	0.00721741	0.0531523	3.41841	1.77332	up
pme0256	Xanthine	Nucleotides and derivatives	Nucleotides and derivatives	C5H4N4O2	3	69-89-6	80924.5	74465.7	63037.2	63964.1	111389	90215.4	0.610161	0.374547	0.505623	0.822491	-0.281928	insig
Wasyqn2995	Trans-Caffeic Acid 4-O-[Apiosyl-(1→6)-Glucosyl] Ester	Phenolic acids	Phenolic acids	C20H26O13	1	-	79083.9	65734.5	83662.6	98579.8	104168	101811	1.22478	0.0332872	0.113353	0.750203	-0.414646	insig
mws0367	(9Z,12Z,15Z)-Octadecatrienoic acid	Lipids	Free fatty acids	C18H30O2	1	463-40-1	1.70924e+08	1.48452e+08	1.64495e+08	2.31048e+08	199047761	2.27864e+08	1.27091	0.0126478	0.0669346	0.735411	-0.443377	insig
Lmmn005092	Medicagenic acid-3-O-glucuronide-28-O-rhamnosyl(1,2)-arabinoside	Terpenoids	Triterpene Saponin	C47H72O20	3	-	2.48599e+06	2.13933e+06	2.61791e+06	5.06034e+06	4.73378e+06	5.03569e+06	1.3539	0.000236888	0.0130894	0.488423	-1.0338	down
MWSmce501	Protocatechuic Acid Methyl Ester	Phenolic acids	Phenolic acids	C8H8O4	3	2150-43-8	695695	646535	605691	805507	849461	746346	1.21815	0.0195217	0.0835911	0.811189	-0.301889	insig
mws1350	Syringaldehyde; 4-Hydroxy-3,5-Dimethoxybenzaldehyde	Others	Aldehyde compounds	C9H10O4	2	134-96-3	767289	1.76822e+06	1.92011e+06	2.36022e+06	2.11611e+06	2.50277e+06	0.908204	0.135702	0.258416	0.638422	-0.647419	insig
Zken114088	cis-beta-D-Glucosyl-2-hydroxycinnamate	Phenolic acids	Phenolic acids	C15H18O8	1	2446-60-8	1.12553e+06	1.2165e+06	1.22897e+06	1.04478e+06	1.07386e+06	1.14885e+06	1.02626	0.0879291	0.197232	1.09289	0.128146	insig
Lmdn003868	Frehmaglutoside G	Terpenoids	Monoterpenoids	C21H36O9	3	-	122028	96749	193899	185803	449516	220199	0.983328	0.2095	0.343546	0.48237	-1.05179	insig
Wcgn005541	Cyrtominetin	Flavonoids	Flavones	C17H16O6	3	95272-99-4	2.12182e+06	1.48866e+06	1.75975e+06	1.54036e+06	1.50169e+06	1.62146e+06	0.729199	0.326871	0.45931	1.15154	0.203569	insig
Zayn001165	Malic acid-1-O-glucopyranoside	Organic acids	Organic acids	C10H16O10	2	-	375535	341790	243725	448701	380832	287636	0.51894	0.444096	0.573595	0.860255	-0.217163	insig
MWS1875	2-Naphthol*	Others	Others	C10H8O	3	135-19-3	12646.3	16573.2	17506.8	16628.7	18298.6	18146.3	0.747882	0.2895	0.423594	0.880405	-0.183761	insig
MWS2066	1-Naphthol*	Others	Others	C10H8O	3	90-15-3	12646.3	16573.2	17506.8	16628.7	18298.6	18146.3	0.747882	0.2895	0.423594	0.880405	-0.183761	insig
Lmxn006423	2(3H)-Benzothiazolone	Alkaloids	Alkaloids	C7H5NOS	2	934-34-9	125300	131892	129821	229719	211761	188107	1.33447	0.0193284	0.0832488	0.61471	-0.702021	insig
ZBN0428	6-Hydroxykaempferol-3,6-O-diglucoside	Flavonoids	Flavonols	C27H30O17	2	142674-16-6	618028	597609	643666	624790	503987	451088	0.908054	0.206473	0.340179	1.17687	0.23496	insig
Yaan003788	[(2R,3R,4S,5S)-4-hydroxy-5-(hydroxymethyl)-2-[[(2R,3S,4S,5R,6S)-3,4,5-trihydroxy-6-[2-[(1R)-4-methylcyclohex-3-en-1-yl]propan-2-yloxy]oxan-2-yl]methoxy]oxolan-3-yl]3,4,5-trihydroxybenzoate	Others	Others	C28H40O14	3	-	361898	134134	59026.5	85756.5	218951	706304	0.418627	0.522452	0.645802	0.549013	-0.865088	insig
Lcfn121126	4-Methylene-2-octyl-5-oxotetrahydrofuran-3-carboxylicacid(C75)	Others	Lactones	C14H22O4	1	218137-86-1	48380.1	69312.1	52853	58084.3	72462.8	61832.3	0.621187	0.404036	0.537469	0.886505	-0.1738	insig
MWSmce025	Fraxin	Lignans and Coumarins	Coumarins	C16H18O10	2	524-30-1	1.93687e+06	2.11561e+06	2.46766e+06	1.43276e+06	1.41956e+06	1.50742e+06	1.29111	0.040268	0.126549	1.49553	0.58066	insig
Lmmn003323	2-Hydroxyhexadecanoic acid*	Lipids	Free fatty acids	C16H32O3	1	764-67-0	2.33402e+06	1.97912e+06	2.19405e+06	1.3737e+06	1.1894e+06	1.18725e+06	1.33556	0.00341948	0.0385092	1.73509	0.79501	insig
Lcsn006335	2-Hydroxymyristic acid	Lipids	Free fatty acids	C14H28O3	1	2507-55-3	1.1197e+06	1.05697e+06	1.05864e+06	726467	582332	652222	1.32997	0.00304674	0.0359868	1.64981	0.7223	insig
Sasn000615	lactobionic acid	Others	Saccharides	C12H22O12	3	96-82-2	75258.7	77096.2	113192	100256	64337.1	91213.7	0.133832	0.852866	0.899594	1.03807	0.0539106	insig
mws0236	Taurine	Organic acids	Organic acids	C2H7NO3S	3	107-35-7	98809.4	60834.2	118355	85728.3	89122.7	78334.7	0.19541	0.675008	0.763012	1.098	0.134882	insig
Labn009890	7-Hydroxycadalene	Terpenoids	Sesquiterpenoids	C15H18O	3	2102-75-2	5688.3	5185.4	3576.72	5001.59	4532.15	5003.17	0.115077	0.96854	0.980649	0.99405	-0.00861021	insig
Waymn03248	4-O-Feruloylquinic acid	Phenolic acids	Phenolic acids	C17H20O9	3	2613-86-7	1.61576e+06	1.90852e+06	1.65454e+06	1.623e+06	2.04256e+06	1.90897e+06	0.532184	0.444017	0.573595	0.929017	-0.106224	insig
Wbmp003345	Cimicifugic acid A-glucose	Phenolic acids	Phenolic acids	C27H30O16	1	-	2.93152e+06	2.67958e+06	2.66719e+06	2.96052e+06	2.66224e+06	2.82399e+06	0.310841	0.668864	0.757818	0.980056	-0.0290639	insig
WaYn004793	Isosakuranetin 7-Alpha-L-Arabinofuranosyl-(1→6)-Glucoside	Flavonoids	Flavanones	C27H32O14	3	-	271445	294087	232544	201072	199229	160500	1.19493	0.0275081	0.101291	1.4231	0.509038	insig
Hmsn002598	Salirepin	Others	Others	C13H18O8	2	26652-12-0	1.69386e+06	1.72841e+06	1.50344e+06	857278	422408	800258	1.22692	0.00864698	0.0580039	2.36819	1.24379	up
MWSHC2092	Chikusetsusaponin IVa	Terpenoids	Triterpene Saponin	C42H66O14	2	51415-02-2	147592	181716	112828	107026	85480.8	56011.2	1.07847	0.0647642	0.16473	1.77909	0.831136	insig
mws0248	Uridine	Nucleotides and derivatives	Nucleotides and derivatives	C9H12N2O6	1	58-96-8	205387	142713	160207	374492	584116	459414	1.30712	0.0292971	0.104589	0.358463	-1.48011	down
MWS0132	Glutathione disulfide	Amino acids and derivatives	Amino acids and derivatives	C20H32N6O12S2	1	27025-41-8	381105	432455	310081	272493	310342	255581	1.08182	0.0988305	0.211409	1.3402	0.422443	insig
Walbn06565	13-Amino-13-oxotridecanoic acid	Lipids	Free fatty acids	C13H25NO3	1	-	7.40822e+06	7.25456e+06	7.14397e+06	6.14598e+06	6.21823e+06	6.5292e+06	1.31794	0.00391991	0.0410961	1.1542	0.206891	insig
Sasn008206	(E)-12-hydroxydodec-2-enoic acid	Lipids	Free fatty acids	C12H22O3	1	-	158035	169206	172355	365137	363144	402535	1.36817	0.00163387	0.0275504	0.441801	-1.17853	down
MWStz398	4'-O-beta-D-Glucosyl-cis-p-coumarate	Phenolic acids	Phenolic acids	C15H18O8	1	117405-48-8	1.11318e+06	1.52006e+06	1.83385e+06	342120	262410	878722	1.15522	0.025231	0.0973027	3.01168	1.59057	up
Wasyqn2170	Vanillic acid glucoside	Phenolic acids	Phenolic acids	C14H18O9	2	32142-31-7	443485	524091	478009	722889	554792	869805	1.11201	0.115966	0.235612	0.673152	-0.570996	insig
Lmbn004240	9,10-Dihydroxy-12,13-epoxyoctadecanoate	Lipids	Free fatty acids	C18H34O5	3	-	32761.3	34390.9	34263.3	43819.7	35198.3	32545.1	0.597668	0.425478	0.558501	0.909042	-0.137581	insig
Sadn011058	[(2R,3S,4S,5R,6S)-6-{[4,7-dihydroxy-3-(hydroxymethyl)-9,10-dioxo-9,10-dihydroanthracen-2-yl]oxy}-3,4,5-trihydroxyoxan-2-yl]methyl acetate	Quinones	Anthraquinone	C23H22O12	1	-	1.05422e+07	8.96975e+06	1.03379e+07	1.57608e+07	1.6806e+07	1.66509e+07	1.34391	0.000836513	0.0222613	0.606485	-0.721455	insig
Zbfn002169	3'-p-Coumaroyl-sucrose	Phenolic acids	Phenolic acids	C21H28O13	2	-	658659	815264	791910	193839	203269	241012	1.36039	0.00485115	0.044631	3.5508	1.82814	up
WaYn003084	Guaiacylglycerol 8-O-(1''-O-Glucosyl)Vanillic Acid Ether	Phenolic acids	Phenolic acids	C24H30O13	3	-	101333	108093	119905	290226	401832	448448	1.34159	0.0274972	0.101291	0.288758	-1.79207	down
Lmdn001925	Olivil-4'-O-glucoside	Lignans and Coumarins	Lignans	C26H34O12	2	76880-93-8	436488	645050	337277	462185	440640	632399	0.311686	0.742536	0.817794	0.924174	-0.113763	insig
Safn002792	Kaempferol-3-O-Gentiobioside-7-O-Rhamnoside	Flavonoids	Flavonols	C33H40O20	1	-	1.13721e+07	1.22191e+07	9.44303e+06	6.70189e+06	9.03298e+06	9.13922e+06	1.0289	0.0761401	0.181977	1.32806	0.409318	insig
mws0668	Xanthosine	Nucleotides and derivatives	Nucleotides and derivatives	C10H12N4O6	1	146-80-5	1.19198e+06	1.43704e+06	1.12849e+06	2.25766e+06	1.59182e+06	2.12264e+06	1.19589	0.0501541	0.140789	0.629174	-0.668468	insig
pmb2787	9-OxoODE*	Lipids	Free fatty acids	C18H30O3	3	54232-59-6	85049	154374	109963	262579	244359	269467	1.26693	0.0117513	0.0650095	0.450005	-1.15199	down
mws0437	L-Arabitol*	Others	Saccharides	C5H12O5	3	488-82-4	27460.9	28241.5	26950.5	77453.4	68682.8	102275	1.34422	0.0314343	0.109502	0.332726	-1.5876	down
MWS5235	12-Hydroxyoctadecanoic acid	Lipids	Free fatty acids	C18H36O3	1	106-14-9	69100.7	72544.2	71056.2	54887.8	65627.4	60907	1.14496	0.0669718	0.167945	1.17241	0.229477	insig
Rfn045100	Dihydrocoumaroyl Hexoside*	Phenolic acids	Phenolic acids	C15H20O8	1	-	1.34502e+06	1.52047e+06	1.42917e+06	1.49346e+06	957378	720781	0.866271	0.239902	0.371711	1.35409	0.437323	insig
mws0059	Rutin*	Flavonoids	Flavonols	C27H30O16	1	153-18-4	4.48083e+06	3.95043e+06	5.18553e+06	4.9167e+06	4.73502e+06	4.99481e+06	0.605772	0.439965	0.569843	0.929694	-0.105171	insig
ZBN0082	Quercetin-3-O-glucoside-7-O-rhamnoside*	Flavonoids	Flavonols	C27H30O16	1	-	4.16342e+06	3.62043e+06	4.28768e+06	4.91354e+06	4.88849e+06	4.62322e+06	1.16938	0.0446169	0.131922	0.836833	-0.256988	insig
pmn001583	Quercetin-3-O-robinobioside	Flavonoids	Flavonols	C27H30O16	2	52525-35-6	6.97627e+06	6.39502e+06	6.43218e+06	7.0022e+06	7.47107e+06	7.2514e+06	1.11374	0.056253	0.151141	0.911565	-0.133582	insig
Lcfn121063	N-Salicyloylasparticacid	Amino acids and derivatives	Amino acids and derivatives	C11H11NO6	2	56145-94-9	936172	934699	971073	1.44912e+06	1.61269e+06	1.80848e+06	1.3368	0.0216344	0.0883075	0.583527	-0.777129	insig
MA10074217	4-Hydroxyquinoline	Alkaloids	Quinoline alkaloids	C9H7NO	3	611-36-9	80486.3	75171.5	84919.1	69793.8	66383.1	74856.7	1.0965	0.0591329	0.15547	1.13999	0.189026	insig
MWSprf094	Tracheloside*	Lignans and Coumarins	Lignans	C27H34O12	3	33464-71-0	445077	420986	545337	668599	362212	675912	0.461284	0.448198	0.577646	0.826965	-0.274102	insig
Zmdn006929	Aloe emodin anthrone	Quinones	Anthraquinone	C15H12O4	1	6247-99-0	49665.2	56825.7	46673	63564	77259.2	57380.7	1.05969	0.107955	0.225021	0.77276	-0.371909	insig
Zbkn004627	cyclo-Dopa 5-O-glucoside	Alkaloids	Alkaloids	C15H19NO9	3	-	2.22985e+06	2.97149e+06	3.31012e+06	1.53142e+06	1.40235e+06	2.13114e+06	1.14507	0.0482123	0.137589	1.68047	0.748869	insig
MWSmce466	4'-Hydroxyacetophenone	Others	Ketone compounds	C8H8O2	3	99-93-4	3.87273e+06	4.70338e+06	4.4471e+06	3.67983e+06	4.2934e+06	5.00934e+06	0.0483859	0.977962	0.986841	1.00313	0.00450826	insig
mws0097	(+)-Pinoresinol*	Lignans and Coumarins	Lignans	C20H22O6	1	487-36-5	205597	256854	210951	202043	255268	257714	0.369115	0.600119	0.708836	0.941788	-0.086525	insig
MWSHC20189	Epipinoresinol*	Lignans and Coumarins	Lignans	C20H22O6	1	24404-50-0	182651	225786	214381	188938	193882	212633	0.380324	0.579149	0.691415	1.04596	0.0648213	insig
MWStz451	Clemaphenol A*	Lignans and Coumarins	Lignans	C20H22O6	1	362606-60-8	182651	225786	214381	188938	193882	212633	0.380324	0.579149	0.691415	1.04596	0.0648213	insig
MWS1877	4-tert-Octylphenol	Others	Others	C14H22O	1	140-66-9	25395.8	18732.5	20414.3	33634.9	25352	25100.1	0.97093	0.139052	0.263145	0.767569	-0.381631	insig
WaYn003112	Erythro-Guaiacylglycerol-β-threo-syringylglycerol Ether	Lignans and Coumarins	Lignans	C21H28O10	3	1313434-74-0	142928	123163	201893	121247	159800	234479	0.231309	0.719444	0.797751	0.907779	-0.139586	insig
Ymjm000152	p-Hydroxypheny-β-D-allopyranoside	Others	Others	C12H16O7	1	-	391439	465162	399788	937250	839141	820470	1.35185	0.00106359	0.0238269	0.483811	-1.04749	down
Wahln03557	Dihydrosinapic Acid glucoside	Phenolic acids	Phenolic acids	C17H24O10	2	-	551493	983666	609981	1.03146e+06	508438	1.19117e+06	0.435835	0.47925	0.607448	0.785461	-0.348389	insig
Wamxn06905	3-((2,4-dihydroxy-6-(1-hydroxy-2-oxoundec-8-en-1-yl)-5-(sulfooxy)tetrahydro-2H-pyran-3-yl)oxy)-3-oxopropanoic acid	Others	Others	C19H30O13S	3	-	407551	489146	324683	307255	319461	296077	1.01995	0.168631	0.299295	1.32357	0.404433	insig
mws1150	Echinacoside	Phenolic acids	Phenolic acids	C35H46O20	3	82854-37-3	1.03379e+06	1.09415e+06	877739	1.20229e+06	979013	1.24398e+06	0.75006	0.255561	0.389878	0.877496	-0.188535	insig
Safn004633	Ilicifolinoside B	Others	Others	C19H32O8	3	-	940751	598069	1.3604e+06	1.48604e+06	797317	722717	0.0761052	0.918822	0.94327	0.964456	-0.052213	insig
Zbfn006124	2,6-Di-Feruloyl glucoside	Phenolic acids	Phenolic acids	C26H28O12	3	-	92805.7	119393	133468	137789	166832	89222.8	0.337246	0.574359	0.687039	0.877676	-0.18824	insig
mws0028	Vanillate	Phenolic acids	Phenolic acids	C8H8O4	3	121-34-6	4.12041e+06	4.5154e+06	4.52153e+06	2.72671e+06	3.34143e+06	3.39362e+06	1.24856	0.012691	0.0670183	1.39058	0.475685	insig
MWSmce675	Arbutin	Others	Others	C12H16O7	1	497-76-7	434997	449903	345839	914437	827310	669015	1.29014	0.0184351	0.0813608	0.510519	-0.969964	insig
HJN079	Pinocembrin-7-O-rutinoside*	Flavonoids	Flavanones	C27H32O13	3	118985-31-2	192849	197643	201218	546924	535173	531925	1.3748	6.52575e-06	0.00265924	0.366606	-1.4477	down
mws0282	Tryptophan	Amino acids and derivatives	Amino acids and derivatives	C11H12N2O2	1	54-12-6	3.61848e+07	3.33657e+07	3.62749e+07	1.60813e+07	1.64262e+07	2.1651e+07	1.31919	0.00330725	0.0385058	1.95399	0.966423	insig
pme0376	Naringenin	Flavonoids	Flavanones	C15H12O5	3	480-41-1	50965.4	52969.8	47933.8	43595.2	50440.6	56358.9	0.120985	0.910317	0.936753	1.0098	0.0140741	insig
Zmyn000108	D-Glucarate	Others	Saccharides	C6H10O8	1	87-73-0	1.96354e+06	1.66869e+06	2.55607e+06	1.46086e+06	1.34591e+06	1.35072e+06	1.14689	0.119158	0.239	1.48847	0.57383	insig
MWS2040	Methanesulfonic acid	Organic acids	Organic acids	CH4O3S	3	75-75-2	91045.1	65338	80370.9	65078.9	57917	64529.5	1.01173	0.14961	0.275448	1.26252	0.336303	insig
MWSN0164	Kaempferol-3-O-glucorhamnoside*	Flavonoids	Flavonols	C27H30O15	3	40437-72-7	4.88845e+07	4.89318e+07	4.04015e+07	4.68578e+07	4.91743e+07	4.45189e+07	0.194451	0.821004	0.876574	0.9834	-0.0241494	insig
MWSN0089	Kaempferol-3-O-neohesperidoside*	Flavonoids	Flavonols	C27H30O15	3	32602-81-6	4.88845e+07	4.89318e+07	4.04015e+07	4.68578e+07	4.91743e+07	4.45189e+07	0.194451	0.821004	0.876574	0.9834	-0.0241494	insig
Lmyn005006	Eriodictyol-7-O-(6''-O-p-coumaroyl)glucoside	Flavonoids	Flavanones	C30H28O13	3	-	3.81869e+06	3.73477e+06	4.11762e+06	3.36843e+06	3.13269e+06	3.50578e+06	1.19276	0.0254531	0.097427	1.1663	0.221943	insig
Qahn003953	Erigeside B	Others	Others	C12H22O6	1	95632-87-4	870540	750017	832395	904516	898964	717615	0.181219	0.768609	0.835965	0.972971	-0.0395309	insig
Qahn004265	Magnolignan A-2-O-glucoside	Lignans and Coumarins	Lignans	C24H30O9	2	1035846-18-4	634720	930927	827706	485474	580331	526815	1.16569	0.0801089	0.186895	1.50278	0.587631	insig
Zbqn003921	N-carboxy-N-(2-oxo-2-phenylethyl)-L-alanine	Amino acids and derivatives	Amino acids and derivatives	C12H13NO5	2	-	548415	647286	562177	489535	535844	580891	0.730725	0.283142	0.417876	1.09438	0.13012	insig
mws0102	Indole-5-carboxylic acid*	Alkaloids	Plumerane	C9H7NO2	3	1670-81-1	143098	124566	150102	104026	103469	114380	1.23013	0.0353617	0.117835	1.29791	0.376193	insig
mws1417	Indole-3-carboxylate*	Alkaloids	Plumerane	C9H7NO2	3	771-50-6	272570	210240	256776	225925	196460	208009	0.908825	0.181465	0.312893	1.17321	0.230462	insig
Wasn005621	Glucosyl 9-hydroxy-3-methyldec-2-enoic acid	Terpenoids	Monoterpenoids	C17H30O8	1	-	773841	731909	661520	623542	692524	618650	0.953561	0.135065	0.257697	1.1202	0.163756	insig
Lmbn005662	9(10)-EpOME	Lipids	Free fatty acids	C18H32O3	1	16833-56-0	45307.3	38458.3	38175.9	48072.8	36654.8	45440	0.407471	0.551007	0.670589	0.936804	-0.0941809	insig
Lmbn006032	Hypolaetin*	Flavonoids	Flavones	C15H10O7	3	27696-41-9	238023	252734	257427	434782	469595	523966	1.35322	0.00999491	0.0612825	0.523813	-0.932877	insig
Wdbn005328	3,3'-Bis(3,4-dihydro-4-hydroxy-6,8-dimethoxy-2H-1-benzopyran)	Lignans and Coumarins	Lignans	C22H26O8	3	-	7.77866e+06	7.37729e+06	6.58495e+06	6.17183e+06	7.70925e+06	7.21993e+06	0.259086	0.729841	0.806057	1.03033	0.0430997	insig
mws0237	Azelaic acid	Lipids	Free fatty acids	C9H16O4	1	123-99-9	7.8287e+06	7.6234e+06	7.35733e+06	8.96218e+06	9.54738e+06	8.79685e+06	1.30188	0.00865907	0.0580039	0.835314	-0.259609	insig
Lmdn003665	Farrerol-5,7-di-O-glucoside	Flavonoids	Flavanones	C29H36O15	3	-	1.47891e+06	1.81909e+06	1.61334e+06	1.9624e+06	1.82703e+06	2.08516e+06	1.08265	0.0651244	0.164833	0.836029	-0.258375	insig
Hmsn001911	2-Beta-Glucopyranosyloxy-3-Hydroxybenzyl Alcohol	Phenolic acids	Phenolic acids	C13H18O8	3	20331-85-5	1.1586e+06	1.36691e+06	1.22297e+06	427086	739842	738101	1.21146	0.0120676	0.0655867	1.96768	0.976492	insig
pmn001690	3-Hydroxy-4-isopropylbenzylalcohol-3-O-glucoside	Others	Alcohol compounds	C16H24O7	3	-	198789	150776	204112	200430	243290	201888	0.776269	0.238828	0.370516	0.857604	-0.221617	insig
Wbtn007675	Calyxanthone*	Flavonoids	Other Flavonoids	C15H10O6	1	98973-45-6	1.31032e+06	1.38552e+06	1.26253e+06	1.27483e+06	1.00643e+06	1.24719e+06	0.822964	0.229237	0.36355	1.12185	0.165874	insig
Zdhn005610	Citreorosein	Quinones	Anthraquinone	C15H10O6	3	481-73-2	27446.1	29203.8	27444.5	33988	33787.6	47615	1.09683	0.148131	0.27355	0.72878	-0.456444	insig
Lmmn001294	Koaburaside	Others	Others	C14H20O9	1	41653-73-0	1.64399e+06	1.78729e+06	1.69017e+06	1.29007e+06	1.03587e+06	1.3924e+06	1.19834	0.0338961	0.11447	1.37735	0.461896	insig
Jmwn002117	2,6-dimethoxybenzene-1,4-diol 1-O-β-D-glucopyranoside	Phenolic acids	Phenolic acids	C14H20O9	1	-	1.68124e+06	1.77287e+06	1.73083e+06	1.34747e+06	958072	1.28745e+06	1.19373	0.0428064	0.129605	1.44307	0.529144	insig
Waptn06702	(9S)-Hydroxyoctadecadienoic acid	Lipids	Free fatty acids	C18H32O3	1	73543-67-6	2.36105e+06	2.18736e+06	2.36706e+06	2.01882e+06	2.05473e+06	2.09834e+06	1.23108	0.0382675	0.122949	1.12048	0.164115	insig
Zbfn004495	3-O-(3,5-Dimethoxy-4-hydroxybenzoyl)-4-O-caffeoylquinic acid	Phenolic acids	Phenolic acids	C25H26O13	3	-	114681	97437.8	153418	116142	80644.3	87541.6	0.799128	0.25379	0.388066	1.28562	0.362461	insig
Sakn004407	3,4-Dihydroxyphenethyl alcohol-8-O-[4-O-caffeoyl-β-D-apinosyl(1→3)-β-D-glucosyl(1→6)]-β-D-glucoside	Others	Alcohol compounds	C34H44O20	3	-	7.21074e+06	5.75527e+06	4.7649e+06	1.54966e+07	6.25701e+06	3.71783e+06	0.307454	0.548068	0.667677	0.69611	-0.522612	insig
Hmln000873	2-O-Galloyl-D-glucose	Phenolic acids	Phenolic acids	C13H16O10	1	-	3.51838e+06	3.04325e+06	2.85109e+06	2.64401e+06	3.56623e+06	1.38986e+06	0.611471	0.443331	0.573213	1.2385	0.308593	insig
Safn009506	Monobutyl phthalate	Phenolic acids	Phenolic acids	C12H14O4	1	131-70-4	1.03942e+06	935425	755749	989086	1.11047e+06	1.09281e+06	0.869601	0.196121	0.328211	0.855351	-0.225412	insig
Rln001942	2-Acetamido-3-hydroxy-3-phenylpropanoic acid	Alkaloids	Alkaloids	C11H13NO4	1	-	637288	703124	699205	740153	861802	1.01037e+06	1.0789	0.126127	0.247614	0.780766	-0.357038	insig
Zmpn001713	3-Nitrophenol	Others	Others	C6H5NO3	3	554-84-7	535309	603899	670836	521034	492859	575780	0.861085	0.199752	0.33224	1.13863	0.187295	insig
pme0282	Phthalate	Phenolic acids	Phenolic acids	C8H6O4	1	88-99-3	339045	297437	322279	257209	361547	385502	0.171681	0.743073	0.818016	0.954695	-0.0668875	insig
Lakn002165	Protocatechuic acid glucosyl xyloside*	Phenolic acids	Phenolic acids	C18H24O13	1	-	993791	965170	931617	1.24086e+06	931181	1.34937e+06	0.869859	0.233624	0.366189	0.820858	-0.284795	insig
Lmln010063	2,6-Di-tert-butylphenol	Others	Others	C14H22O	1	128-39-2	5.53985e+06	5.23701e+06	5.35163e+06	5.2901e+06	4.70099e+06	5.48733e+06	0.547672	0.463375	0.59162	1.042	0.0593534	insig
Labn002716	galloyl acetyl glucoside	Phenolic acids	Phenolic acids	C15H18O11	2	-	1.67008e+06	1.35547e+06	1.74e+06	660386	671267	729286	1.34888	0.0144714	0.0722093	2.31232	1.20934	up
MWSHC20125	5-O-Caffeoylshikimic acid	Phenolic acids	Phenolic acids	C16H16O8	2	73263-62-4	482902	554021	504050	280422	322338	324235	1.33544	0.0021997	0.0315751	1.66233	0.733207	insig
Zaln004057	4-caffeoylshikimic acid	Phenolic acids	Phenolic acids	C16H16O8	2	-	620367	718361	711191	363749	338398	340012	1.35915	0.00594725	0.0492459	1.96699	0.975991	insig
MWStz549	Lyoniside	Lignans and Coumarins	Lignans	C27H36O12	2	34425-25-7	1.9248e+06	2.04925e+06	1.97153e+06	3.57679e+06	3.19966e+06	3.31586e+06	1.36166	0.00340064	0.0385092	0.58912	-0.763367	insig
MWS0274	DL-3-Phenyllactic acid*	Phenolic acids	Phenolic acids	C9H10O3	1	828-01-3	153242	157514	100458	147153	124870	171351	0.339828	0.663929	0.755377	0.927463	-0.108638	insig
ZBN0159	3,4,3'-Tri-O-methylellagic acid	Tannins	Tannin	C17H12O8	2	1617-49-8	252362	215426	202335	353283	299520	324436	1.26465	0.0090398	0.0587827	0.685731	-0.544285	insig
Safn004271	butyl 3-{[3,4,5-trihydroxy-6-(hydroxymethyl)oxan-2-yl]oxy}butanoate	Others	Others	C14H26O8	1	-	480915	428040	908360	1.24235e+06	1.04387e+06	1.01919e+06	1.10319	0.0642527	0.163644	0.549801	-0.863019	insig
Wasdn02417	3-hydroxybenzoyl-β-D-glucose*	Phenolic acids	Phenolic acids	C13H16O8	1	-	3.15587e+06	3.26203e+06	3.18265e+06	3.28948e+06	3.44502e+06	4.28317e+06	0.860396	0.264775	0.400108	0.871377	-0.198631	insig
Zmhn001926	1-O-Salicyloyl-β-D-glucose*	Phenolic acids	Phenolic acids	C13H16O8	1	60517-74-0	3.15587e+06	3.26203e+06	3.18265e+06	3.28948e+06	3.44502e+06	4.28317e+06	0.860396	0.264775	0.400108	0.871377	-0.198631	insig
mws0277	Quinate	Organic acids	Organic acids	C7H12O6	2	77-95-2	2.98019e+06	2.65971e+06	2.47126e+06	4.54281e+06	5.86029e+06	4.63441e+06	1.30999	0.0224442	0.0902567	0.539395	-0.890585	insig
pmf0175	2-Decanol*	Others	Alcohol compounds	C10H22O	3	1120-06-5	5.69473e+06	6.16146e+06	6.04613e+06	4.91772e+06	4.77416e+06	5.17168e+06	1.2946	0.00566939	0.0475498	1.20444	0.268367	insig
mws0219	L-Aspartate	Amino acids and derivatives	Amino acids and derivatives	C4H7NO4	1	56-84-8	1.26077e+07	1.08663e+07	1.46478e+07	1.20398e+07	1.13706e+07	1.03706e+07	0.707365	0.319598	0.451687	1.1285	0.174406	insig
Lmyn000160	Mucic acid Dimethyl Ester	Organic acids	Organic acids	C8H14O8	1	-	1.7043e+06	1.33412e+06	944117	1.61748e+06	1.11785e+06	1.50802e+06	0.263194	0.762763	0.831085	0.938536	-0.0915153	insig
mws1090	D-Glucose-1-phosphate*	Others	Saccharides	C6H13O9P	1	59-56-3	5.01542e+06	4.44151e+06	7.0004e+06	4.87835e+06	4.25795e+06	4.49777e+06	0.711607	0.348363	0.480171	1.20707	0.271512	insig
Zbkn000353	myo-Inositol 5-phosphate*	Others	Saccharides	C6H13O9P	1	-	5.01542e+06	4.44151e+06	7.0004e+06	4.87835e+06	4.25795e+06	4.49777e+06	0.711607	0.348363	0.480171	1.20707	0.271512	insig
pmb2799	12(13)-EpOME	Lipids	Free fatty acids	C18H32O3	1	6799-85-5	66365.3	64670.1	43135.9	59738.5	51123.6	58033	0.0661953	0.841338	0.890893	1.03124	0.0443789	insig
Walbn00312	Octose*	Others	Saccharides	C8H16O8	1	6291-04-9	1.56306e+06	761054	898463	1.76888e+06	1.60292e+06	2.03304e+06	1.06795	0.0800102	0.186843	0.596241	-0.746033	insig
Lcfn121077	1,3,4,5,6,7,8-heptahydroxyoctan-2-one*	Others	Saccharides	C8H16O8	1	-	1.56306e+06	761054	898463	1.76888e+06	1.60292e+06	2.03304e+06	1.06795	0.0800102	0.186843	0.596241	-0.746033	insig
MWSmce165	L-Fucitol	Others	Saccharides	C6H14O5	2	13074-06-1	667624	770677	791050	1.0178e+06	951359	1.0203e+06	1.2817	0.00857602	0.0577641	0.745737	-0.423262	insig
Zmgn000173	D-Ribose	Others	Saccharides	C5H10O5	3	50-69-1	45046.9	49398.7	56002.4	82724.9	87894.7	72607.7	1.29685	0.00668319	0.0514688	0.618549	-0.69304	insig
mws0147	3-Hydroxyisovalerate	Organic acids	Organic acids	C5H10O3	3	625-08-1	1.09017e+06	1.10868e+06	994542	771460	982450	761497	1.11017	0.0693452	0.170757	1.26954	0.3443	insig
Wbmn006856	Coeloginin	Terpenoids	Triterpene Saponin	C17H14O6	3	82358-34-7	239531	258080	259933	326012	330109	281990	1.21068	0.04378	0.131179	0.807521	-0.308429	insig
pme0428	3,4,5-Trimethoxycinnamic acid	Phenolic acids	Phenolic acids	C12H14O5	3	90-50-6	32365.3	24728.5	27151.8	22457.7	17522.5	27170.8	0.852049	0.190005	0.321497	1.25457	0.327192	insig
Lmhn002051	Vnilloylmalic acid	Phenolic acids	Phenolic acids	C12H12O8	3	-	3.94192e+06	3.79171e+06	3.21898e+06	1.96944e+06	2.45455e+06	2.79102e+06	1.19747	0.0187082	0.0818274	1.51803	0.602201	insig
Lmln007483	6,9,10-Trihydroxyoctadec-7-enoic acid; Sanleng acid	Lipids	Free fatty acids	C18H34O5	1	-	531833	530662	532741	555145	629314	617677	1.15456	0.0956592	0.20827	0.885192	-0.175938	insig
Lmqn004838	3-O-Methylellagic acid	Tannins	Tannin	C15H8O8	3	-	7.68715e+06	7.70847e+06	7.37427e+06	6.83462e+06	6.54762e+06	5.61662e+06	1.1465	0.0658533	0.165991	1.19849	0.261214	insig
MWS5231	Tridecanedioic acid	Lipids	Free fatty acids	C13H24O4	1	505-52-2	1.0845e+06	1.07111e+06	1.11029e+06	1.10464e+06	994200	992557	0.83335	0.253344	0.388066	1.05645	0.0792219	insig
Zbjn004215	Kaempferol 3-O-beta-D-glucosyl-(1->2)-beta-D-glucoside	Flavonoids	Flavonols	C27H30O16	3	19895-95-5	166491	147867	175826	134639	115886	97657.7	1.17628	0.0272781	0.101206	1.40784	0.493483	insig
Zmcn004806	kaempferol-3-p-coumaroyldiglucoside	Flavonoids	Flavonols	C36H36O18	2	-	113830	126042	132968	98157.2	123611	133590	0.348862	0.658549	0.751871	1.04919	0.0692805	insig
mws0093	Coniferyl alcohol	Others	Alcohol compounds	C10H12O3	3	458-35-5	474156	517724	803318	825877	793416	901703	1.01398	0.133961	0.256887	0.712098	-0.489851	insig
Lmgn007652	9,12,13-Trihydroxy-10-octadecenoic acid	Lipids	Free fatty acids	C18H34O5	1	-	342502	326587	317848	439005	444180	474300	1.34822	0.00141298	0.0254024	0.727033	-0.459908	insig
Wchn003447	4-(3-Hydroxyphenyl)-4-(beta-D-glucopyranosyloxy)butyric acid	Others	Others	C16H22O9	1	-	867884	410286	352574	694645	339031	343439	0.270702	0.697828	0.779438	1.18417	0.243881	insig
Waptn02053	5-{[2-O-(beta-d-apiofuranosyl)-beta-d-glucopyranosyl]oxy}-2-hydroxybenzoic acid*	Phenolic acids	Phenolic acids	C18H24O13	1	-	913138	1.10216e+06	1.06754e+06	1.34642e+06	1.19358e+06	1.41851e+06	1.17065	0.0304014	0.107106	0.778786	-0.360701	insig
mws0976	Pseudouridine	Nucleotides and derivatives	Nucleotides and derivatives	C9H12N2O6	3	1445-07-4	156035	198540	164918	361537	227151	386002	1.18071	0.083115	0.191119	0.532984	-0.907836	insig
Safn000570	9-hydroxy-8-{[(2S,3R,4S,5S,6R)-3,4,5-trihydroxy-6-(hydroxymethyl)oxan-2-yl]oxy}-1H,3H-naphtho[2,3-c]furan-1-one	Others	Others	C18H18O9	1	-	272273	315336	241477	933029	989197	771563	1.35303	0.00630065	0.0506747	0.307777	-1.70004	down
Wasn001627	Glucosyl 2,3-Dihydroxy-2-Methylbutanoic Acid	Organic acids	Organic acids	C11H20O9	1	-	1.09358e+07	8.8722e+06	8.69072e+06	1.24166e+07	1.26387e+07	1.03127e+07	1.02048	0.091068	0.201881	0.805776	-0.31155	insig
Lazn006513	(1R,2S)-2-[4-[(3R,3aR,6R,6aS)-3-(4-Hydroxy-3,5-dimethoxyphenyl)-1,3,3a,4,6,6a-hexahydrofuro[3,4-c]furan-6-yl]-2,6-dimethoxyphenoxy]-1-(4-hydroxy-3,5-dimethoxyphenyl)propane-1,3-diol	Lignans and Coumarins	Lignans	C33H40O13	3	-	155983	184316	137110	84892.9	104848	59693.7	1.20331	0.0160522	0.0760612	1.91397	0.936566	insig
Zadn009075	Hydroperoxylinoleic acid*	Lipids	Free fatty acids	C18H32O4	1	34444-18-3	21598.7	23955.7	20910.1	31451.1	45449.7	44533.5	1.26541	0.0507582	0.141778	0.547329	-0.86952	insig
MWStz698	Pinocembrin chalcone	Flavonoids	Chalcones	C15H12O4	2	4197-97-1	40276.9	48745.5	49399.2	57357.2	60433	53749.6	1.13586	0.0425884	0.129605	0.806936	-0.309473	insig
Lmjn005592	Cirsilineol	Flavonoids	Flavones	C18H16O7	1	41365-32-6	223367	240842	239789	280133	275359	244209	1.0801	0.0868149	0.195979	0.880328	-0.183887	insig
Jmzn003632	Manglieside D	Lignans and Coumarins	Lignans	C26H34O11	3	-	372842	983242	515620	293802	1.39885e+06	1.61133e+06	0.444018	0.370258	0.501262	0.566499	-0.819854	insig
Yyyn008289	5,3'-Dihydroxy-7,4'-Dimethoxyflavone	Flavonoids	Flavones	C17H14O6	1	32174-62-2	258633	284483	297135	232062	220229	205805	1.25959	0.0151842	0.0741236	1.27679	0.352521	insig
pmb3072	3-O-p-Coumaroylshikimic acid-O-glucoside	Phenolic acids	Phenolic acids	C22H26O12	3	-	363354	240938	317228	371576	365914	320018	0.685767	0.337069	0.47	0.871406	-0.198583	insig
mws0752	Undecanoic acid	Lipids	Free fatty acids	C11H22O2	2	112-37-8	1.30707e+06	1.08415e+06	1.16747e+06	1.17551e+06	1.61164e+06	1.35984e+06	0.785588	0.261872	0.396948	0.858138	-0.220718	insig
Ybnn007052	Norartocarpetin*	Flavonoids	Flavones	C15H10O6	1	520-30-9	1.31593e+06	1.34252e+06	1.44373e+06	1.05871e+06	1.1093e+06	1.58382e+06	0.513314	0.560559	0.678498	1.09338	0.128796	insig
mws1068	Kaempferol	Flavonoids	Flavonols	C15H10O6	3	520-18-3	61352	49259.6	38583.9	57441.2	57007.5	51309.1	0.552961	0.494466	0.622218	0.900081	-0.151874	insig
pme0243	Glutarate	Organic acids	Organic acids	C5H8O4	3	110-94-1	1.99326e+06	1.95171e+06	1.85098e+06	2.50786e+06	2.02432e+06	1.29032e+06	0.111885	0.982397	0.989683	0.995442	-0.00659156	insig
Lmbn005287	(7S,8S)-DiHODE	Lipids	Free fatty acids	C18H32O4	3	143288-65-7	57440.2	55244.5	54255.5	54397.5	80219	59990.9	0.701347	0.360487	0.491847	0.857831	-0.221235	insig
Sasn009432	9,10-Dihydroxystearate	Lipids	Free fatty acids	C18H36O4	2	-	81873.4	97755.3	90188.8	121490	125686	132661	1.30532	0.00405995	0.0417083	0.71035	-0.493398	insig
MWSmce692	γ-Linolenic Acid*	Lipids	Free fatty acids	C18H30O2	1	506-26-3	2.44067e+06	2.08879e+06	2.30146e+06	3.3543e+06	2.80616e+06	3.39333e+06	1.25073	0.0232669	0.0929534	0.714996	-0.483993	insig
Lmbn005923	Crepenynate*	Lipids	Free fatty acids	C18H30O2	1	2277-31-8	2.44067e+06	2.08879e+06	2.30146e+06	3.3543e+06	2.80616e+06	3.39333e+06	1.25073	0.0232669	0.0929534	0.714996	-0.483993	insig
Rn00864	dGMP	Nucleotides and derivatives	Nucleotides and derivatives	C10H14N5O7P	2	902-04-5	1.32467e+06	1.43884e+06	991762	2.79791e+06	3.46433e+06	3.08423e+06	1.32513	0.00217978	0.0315751	0.401785	-1.3155	down
Safn004607	Fraxiresinol-4'-O-glucoside	Lignans and Coumarins	Lignans	C27H34O13	3	-	453317	382070	464107	541719	688703	657109	1.2231	0.0285905	0.102956	0.688462	-0.538551	insig
Lmtn002997	Mearnsetin-3-O-glucoside*	Flavonoids	Flavonols	C22H22O13	2	-	4.37388e+06	2.58028e+06	2.41638e+06	4.76981e+06	5.98146e+06	3.75962e+06	0.967018	0.128932	0.25019	0.645759	-0.630932	insig
ZBN0149	Laricitrin-3-O-glucoside*	Flavonoids	Flavonols	C22H22O13	2	39986-90-8	4.19125e+06	2.53774e+06	2.71369e+06	4.00737e+06	5.71661e+06	3.83636e+06	0.931141	0.161448	0.289611	0.696345	-0.522125	insig
Lacn005311	Phellatin	Flavonoids	Flavonols	C26H30O12	3	-	1.45452e+06	900896	986102	1.3841e+06	1.54894e+06	1.37408e+06	0.92234	0.194911	0.327081	0.775812	-0.36622	insig
Wchn004015	3-Hydroxy-1-(4'-hydroxy-3'-methoxyphenyl)-propan-1-one	Others	Others	C10H12O4	3	-	874783	364735	419424	1.11354e+06	917320	1.17257e+06	1.08998	0.0674207	0.168552	0.517864	-0.949354	insig
HJN093	2-O-Salicyl-6-O-Galloyl-D-Glucose	Phenolic acids	Phenolic acids	C20H20O12	3	-	136758	190834	163053	195064	49187.5	192037	0.393377	0.7492	0.822908	1.12459	0.169395	insig
pmn001423	Roseoside	Terpenoids	Sesquiterpenoids	C19H30O8	3	54835-70-0	8.92432e+06	9.20368e+06	7.8089e+06	6.96742e+06	6.98902e+06	9.1868e+06	0.682356	0.349008	0.480205	1.12071	0.164415	insig
mws0208	Adipate	Organic acids	Organic acids	C6H10O4	3	124-04-9	732720	947212	866801	370974	361460	423206	1.3408	0.0119812	0.0653887	2.20374	1.13996	up
Wbtn004512	1,8-dihydroxy-4,5-dimethoxy-3-{[(2s,3r,4s,5s,6r)-3,4,5-trihydroxy-6-(hydroxymethyl)oxan-2-yl]oxy}xanthen-9-one	Flavonoids	Other Flavonoids	C21H22O12	3	-	1.85743e+06	1.80914e+06	1.75092e+06	2.4802e+06	2.9634e+06	2.40804e+06	1.29183	0.0396198	0.125353	0.689982	-0.535369	insig
Wabn003563	3'-O-Beta-D-Glucopyranosyl plumbagic acid	Phenolic acids	Phenolic acids	C17H22O10	2	-	902836	852954	909895	656790	845522	903696	0.670703	0.365522	0.496776	1.10793	0.147865	insig
Zbnn005416	Eriodictyol-7-O-(6''-acetyl)glucoside	Flavonoids	Flavanones	C23H24O12	1	-	7.43325e+06	6.73333e+06	6.91965e+06	1.14819e+07	1.12645e+07	1.15411e+07	1.36493	0.000642517	0.0196369	0.614984	-0.701379	insig
MWS0155	N6-(1,2-Dicarboxyethyl)-AMP	Nucleotides and derivatives	Nucleotides and derivatives	C14H18N5O11P	3	19046-78-7	51140.1	70802.3	62998	76796.1	73655.6	74705.2	1.00528	0.140338	0.26435	0.821385	-0.28387	insig
MWStz537	3-O-Feruloylquinic acid	Phenolic acids	Phenolic acids	C17H20O9	3	40242-06-6	1.69681e+06	1.72905e+06	1.32159e+06	1.79758e+06	2.06799e+06	2.11134e+06	1.04785	0.0711749	0.173958	0.794299	-0.332245	insig
Sazp001763	4-Hydroxyphenyl 6-O-(2-Methyl-3-Hydroxypropionyl)-Beta-D-Galactopyranoside	Others	Others	C16H22O9	2	-	525351	603278	480161	1.25621e+06	1.31277e+06	1.00288e+06	1.32835	0.0121706	0.0656553	0.450407	-1.1507	down
Wayn002279	Dihomocitric acid	Organic acids	Organic acids	C8H12O7	3	-	5.99822e+06	7.11723e+06	6.39324e+06	3.45869e+06	3.98368e+06	5.78356e+06	1.07999	0.0788631	0.185784	1.47503	0.560749	insig
Zbsn007580	Syringetin	Flavonoids	Flavonols	C17H14O8	3	4423-37-4	163565	163615	163292	72285.4	86640.6	113068	1.26346	0.0258505	0.0979916	1.80325	0.850598	insig
Lmqn006260	2',3',4',5,7-pentahydroxyflavone*	Flavonoids	Flavones	C15H10O7	1	-	138435	232688	211096	313692	181931	317755	0.767466	0.231222	0.364735	0.715805	-0.482361	insig
MWSN0023	Quercetin*	Flavonoids	Flavonols	C15H10O7	1	117-39-5	138435	232688	211096	313692	181931	317755	0.767466	0.231222	0.364735	0.715805	-0.482361	insig
Zmyn004732	2(R)-HOT	Lipids	Free fatty acids	C18H30O3	1	-	203877	197033	199852	83152.9	86766.2	88995.7	1.37347	2.12491e-06	0.0017318	2.32031	1.21432	up
Jmzn006005	3,4-methylenedioxy cinnamyl alcohol	Others	Alcohol compounds	C10H10O3	3	17581-86-1	953903	921964	875463	852319	877239	893859	0.874813	0.19541	0.327244	1.04876	0.0686817	insig
pmb2640	Dodecanoic acid	Lipids	Free fatty acids	C12H24O2	1	143-07-7	1.48093e+06	1.43687e+06	1.34166e+06	1.84399e+06	1.64502e+06	1.78133e+06	1.26839	0.0121378	0.0656553	0.808197	-0.307222	insig
pmf0174	1-Decanol*	Others	Alcohol compounds	C10H22O	3	112-30-1	4.8259e+06	5.8018e+06	5.9577e+06	4.47368e+06	4.26185e+06	4.68888e+06	1.13201	0.0838472	0.191953	1.23547	0.305056	insig
mws2118	Phlorizin	Flavonoids	Chalcones	C21H24O10	3	60-81-1	81506.2	49101.7	61923.6	65945.6	40980	47796.6	0.650217	0.356191	0.487346	1.24437	0.315415	insig
Wchn003509	Syringoyl-D-Glucose	Phenolic acids	Phenolic acids	C15H20O10	2	-	1.17636e+06	1.07545e+06	1.17628e+06	654660	947399	1.08285e+06	0.898005	0.182698	0.314009	1.2768	0.35253	insig
Zmcn004206	kaempferol-3-caffeoyldiglucoside	Flavonoids	Flavonols	C36H36O19	3	-	1.16533e+07	6.31198e+06	4.15692e+06	1.41634e+07	1.7429e+07	1.09716e+07	1.02159	0.0809419	0.188594	0.51974	-0.944137	insig
Lmmn009932	3-Hydroxy-24-methylene-9,19-cyclolanostan-26-oic acid (Ambolic acid)	Terpenoids	Triterpene	C31H50O3	3	13878-93-8	61429	102183	75475.5	51389.8	111765	88924.7	0.0639831	0.849913	0.898416	0.948461	-0.0763394	insig
Safn010965	Porrigenic acid	Lipids	Free fatty acids	C18H30O4	2	-	85289.1	85042.6	86958.8	185431	184117	216170	1.36445	0.0088543	0.0587421	0.439274	-1.18681	down
Rfn060763	methyl 3-[6-[(2S,3R,4S,5S,6R)-3,4,5-trihydroxy-6-(hydroxymethyl)oxan-2-yl]oxy-1,3-benzodioxol-5-yl]propanoate	Others	Others	C17H22O10	3	-	5.10313e+06	3.23067e+06	4.28716e+06	3.88485e+06	3.81303e+06	4.17921e+06	0.220294	0.694936	0.777273	1.06263	0.0876401	insig
Zmsn005057	Cornuside	Terpenoids	Monoterpenoids	C24H30O14	2	131189-57-6	43128.8	51142.8	48505.2	64554.4	59170.5	54741.1	1.16781	0.0336937	0.11421	0.800023	-0.321887	insig
Zmjn001813	Pimelate	Lipids	Free fatty acids	C7H12O4	3	111-16-0	168454	99363.5	137525	140769	124556	93113.9	0.38627	0.56023	0.678436	1.13086	0.177414	insig
Lmbn002072	2-Propylsuccinic acid	Organic acids	Organic acids	C7H12O4	3	618-57-5	168454	99363.5	137525	140769	124556	93113.9	0.38627	0.56023	0.678436	1.13086	0.177414	insig
Wagn011658	1-Palmitoyl-Sn-Glycerol 3-O-Diglucoside	Lipids	Glycerol ester	C31H58O14	1	-	2.31134e+06	3.02226e+06	531565	1.11234e+07	5.18018e+06	9.19936e+06	1.1224	0.0484822	0.137924	0.22998	-2.12042	down
MWSHC2022	Glucosyringic acid	Phenolic acids	Phenolic acids	C15H20O10	1	33228-65-8	8.14882e+06	7.75651e+06	8.22329e+06	5.13765e+06	3.93928e+06	4.64818e+06	1.32494	0.00425269	0.0426141	1.75799	0.813928	insig
ZBN0061	Quercetin-3',4'-dimethyl ether	Flavonoids	Flavonols	C17H14O7	1	3306-29-4	1.935e+07	1.90474e+07	1.94427e+07	1.91758e+07	1.91097e+07	1.84524e+07	0.793192	0.252496	0.387055	1.01943	0.0277558	insig
Wasn002449	Protocatechuic acid 1-O-Rutinoside	Phenolic acids	Phenolic acids	C19H26O13	3	-	27087.9	29032.7	19856.1	27792.8	20200.7	30957.4	0.142686	0.826805	0.880845	0.962327	-0.0554004	insig
Lmxn008846	Hydroxydihydrobovolide*	Others	Lactones	C11H18O3	1	-	2.26232e+06	2.24751e+06	2.33753e+06	1.90312e+06	1.86312e+06	1.78265e+06	1.34496	0.000851289	0.0222613	1.23401	0.303352	insig
Hmln008119	Robinlin	Terpenoids	Monoterpenoids	C11H18O3	3	-	2.26232e+06	2.24751e+06	2.33753e+06	1.90312e+06	1.86312e+06	1.78265e+06	1.34496	0.000851289	0.0222613	1.23401	0.303352	insig
Sasn010334	3,3,14,14-tetramethylhexadecanedioic acid	Lipids	Free fatty acids	C20H38O4	3	87272-20-6	54641.4	54120.9	53422.5	41610	40177.2	37550.1	1.34904	0.00403793	0.0416571	1.35905	0.442593	insig
pmd0153	1-Palmitoylglycerol 3-phosphate	Lipids	Glycerol ester	C19H39O7P	3	22002-85-3	206521	194804	220019	147672	181426	159100	1.19411	0.0261118	0.0984509	1.27273	0.347926	insig
Zmgn004894	Methyl 4-hydroxybenzoate	Phenolic acids	Phenolic acids	C8H8O3	3	99-76-3	239276	353432	293172	150348	373519	286297	0.32831	0.752037	0.824742	1.09346	0.128898	insig
Waptn02904	3-(3,5-dihydroxyphenyl)propanoic acid glucoside	Phenolic acids	Phenolic acids	C15H20O9	1	-	4.13583e+06	3.62253e+06	3.10971e+06	2.41789e+06	2.62477e+06	3.13025e+06	1.07786	0.0757296	0.181173	1.32977	0.411173	insig
Zmxn003874	7,8-Dihydro-Buddlenol B	Lignans and Coumarins	Lignans	C31H38O11	3	-	31339.3	27907.4	39124	39739.3	45374.6	26512.7	0.385547	0.54192	0.662166	0.881248	-0.18238	insig
pmn001689	9-Hydroxy-12-oxo-15(Z)-octadecenoic acid*	Lipids	Free fatty acids	C18H32O4	1	-	15891.9	23644.2	29824.4	35403	33880	42854	1.08561	0.050346	0.141079	0.618533	-0.693077	insig
Zbn009444	Anthragallol 2-Methyl Ether; 1,3-Dihydroxy-2-methoxyanthraquinone	Quinones	Anthraquinone	C15H10O5	3	10383-63-8	183284	200706	186750	202944	192968	221996	0.856535	0.205822	0.339335	0.923665	-0.114559	insig
Wbmn014253	Hardwickiic acid	Terpenoids	Ditepenoids	C20H28O3	3	1782-65-6	17486.2	13276.8	9755.1	6721.09	15644.9	23037.4	0.0408704	0.77644	0.842608	0.892402	-0.164234	insig
Zmyn004943	Norlinolenic acid	Lipids	Free fatty acids	C17H28O2	1	-	30343.7	34538.4	32403.7	68456.1	64978.4	68966.6	1.36668	3.64319e-05	0.0044538	0.480659	-1.05692	down
MEDP1345	LysoPC(18:3(9Z,12Z,15Z))	Lipids	LPC	C26H48NO7P	3	-	981004	1.39102e+06	1.60422e+06	2.93414e+06	1.83199e+06	2.11377e+06	1.10705	0.0799015	0.186843	0.577952	-0.790978	insig
Waln010192	2-(2,3-dihydroxypropoxy)-3-(((2-(dimethylamino)ethoxy)(hydroxy)phosphoryl)oxy)propyl (8E,11Z,14Z)-octadeca-8,11,14-trienoate	Lipids	LPE	C28H52NO9P	1	-	981004	1.39102e+06	1.60422e+06	2.93414e+06	1.83199e+06	2.11377e+06	1.10705	0.0799015	0.186843	0.577952	-0.790978	insig
MWSmce090	Brazilin	Flavonoids	Other Flavonoids	C16H14O5	3	474-07-7	157142	214035	203844	243526	136872	143484	0.382646	0.689656	0.772782	1.09762	0.134375	insig
MWS3046	3-(3-Hydroxyphenyl)-3-hydroxypropanoic acid	Phenolic acids	Phenolic acids	C9H10O4	3	3247-75-4	222383	192328	174962	195367	280346	268589	0.888174	0.183677	0.31493	0.792249	-0.335974	insig
MWS5206	3-(4-Hydroxyphenyl)lactate*	Phenolic acids	Phenolic acids	C9H10O4	1	306-23-0	348794	370364	368062	300683	305484	320612	1.30197	0.00441202	0.0429491	1.17312	0.230348	insig
Cmxn006627	Maritimetin	Flavonoids	Aurones	C15H10O6	1	576-02-3	26829	33078.2	21753.4	18549.5	15019.8	25841.8	0.874369	0.179939	0.31095	1.3745	0.458911	insig
Lman002731	Grevilloside F	Phenolic acids	Phenolic acids	C15H18O9	3	1094004-50-8	3.2859e+06	3.35685e+06	2.90016e+06	793725	1.28905e+06	1.35644e+06	1.30238	0.00106573	0.0238269	2.77473	1.47235	up
pme2566	5-L-Glutamyl-L-Alanine	Amino acids and derivatives	Amino acids and derivatives	C8H14N2O5	3	5875-41-2	603745	441808	526746	1.15285e+06	1.22648e+06	1.05173e+06	1.33211	0.000873652	0.022485	0.458255	-1.12578	down
Zbzn008048	Embelin	Quinones	Quinones	C17H26O4	1	550-24-3	520085	532048	617139	382936	496383	487307	0.984886	0.103087	0.218033	1.22145	0.288599	insig
Zbkn008746	Prenyl caffeate	Phenolic acids	Phenolic acids	C14H16O4	1	118971-61-2	69120.9	67803.6	65069.7	40230.9	51966.4	43039.2	1.28285	0.0163806	0.0764675	1.49364	0.57883	insig
MWS0631	S-Sulfo-L-cysteine	Amino acids and derivatives	Amino acids and derivatives	C3H7NO5S2	3	1637-71-4	69190.1	59078.1	71594.8	43713.8	77445.7	47586.9	0.64458	0.439068	0.569843	1.1844	0.244155	insig
pme3096	Aminomalonate	Amino acids and derivatives	Amino acids and derivatives	C3H5NO4	3	1068-84-4	9.12013e+06	9.99625e+06	7.94732e+06	2.19785e+07	1.94093e+07	2.02209e+07	1.35287	0.000383424	0.0156245	0.439284	-1.18677	down
mws2108	Cryptochlorogenic acid (4-O-Caffeoylquinic acid)*	Phenolic acids	Phenolic acids	C16H18O9	2	905-99-7	203340	205730	218305	99055.8	166041	246135	0.625693	0.458974	0.586613	1.22718	0.295346	insig
Zbqn003748	N-malonylleucine	Amino acids and derivatives	Amino acids and derivatives	C9H15NO5	1	-	44695.6	40024.8	62635.8	121425	127583	144874	1.32107	0.0011242	0.0241111	0.374112	-1.41846	down
Zbln001290	β-Hydroxy-(3,4-dihydroxyphenylethanolyl)-glucoside	Others	Alcohol compounds	C14H20O9	3	-	1.32734e+06	1.31835e+06	909873	1.84038e+06	1.99951e+06	1.82826e+06	1.21439	0.023791	0.0943535	0.627289	-0.672797	insig
Wahln11065	Irone	Terpenoids	Monoterpenoids	C14H22O	3	-	5.87578e+06	5.37914e+06	5.54632e+06	6.00318e+06	5.01072e+06	5.64841e+06	0.120986	0.895853	0.928512	1.00834	0.0119789	insig
Wahln03616	Demethylsyringin	Lignans and Coumarins	Lignans	C16H22O9	2	-	8.16737e+06	6.00963e+06	5.17613e+06	7.6977e+06	8.19374e+06	4.25247e+06	0.0487222	0.872099	0.912856	0.960744	-0.0577768	insig
Lakn001671	2-β-D-Glucopyranosyloxy-5-hydroxy-phenylacetic acid	Phenolic acids	Phenolic acids	C14H18O9	1	-	644557	512656	351028	1.32497e+06	1.45522e+06	1.44066e+06	1.30299	0.00279684	0.0341914	0.357331	-1.48467	down
MWStz530	Quercetin-3-O-(6''-O-acetyl)glucoside	Flavonoids	Flavonols	C23H22O13	2	54542-51-7	1.95516e+07	1.77422e+07	1.91674e+07	3.23158e+07	3.50697e+07	3.73602e+07	1.35702	0.00374893	0.0403795	0.539031	-0.891561	insig
MWStz490	Marein	Flavonoids	Chalcones	C21H22O11	1	535-96-6	1.53381e+06	2.15956e+06	1.54646e+06	1.91856e+06	2.53945e+06	2.80429e+06	0.98434	0.117572	0.236986	0.721511	-0.470907	insig
pmf0348	2,6-Dimethyl-7-octene-2,3,6-triol	Terpenoids	Monoterpenoids	C10H20O3	3	73815-21-1	774458	705937	786085	849739	899629	920038	1.22992	0.0155419	0.0748031	0.849057	-0.236066	insig
Wayn001856	4-Hydroxybenzoic acid 4-(6-O-sulfo)glucopyranoside	Phenolic acids	Phenolic acids	C13H16O11S	3	-	608922	535865	451750	903233	1.061e+06	388379	0.590945	0.339883	0.472704	0.678622	-0.559319	insig
Zmjn004133	9(S)-HPODE	Lipids	Free fatty acids	C18H32O4	3	5502-91-0	48575.4	73600.6	68355.9	82135.8	64576	90175.7	0.781877	0.223366	0.356948	0.804314	-0.314169	insig
ZBN0093	Kaempferol 3-sophorotrioside	Flavonoids	Flavonols	C33H40O21	2	80714-53-0	1.23385e+06	1.65591e+06	1.49751e+06	863802	1.24711e+06	1.44442e+06	0.7415	0.264035	0.399484	1.234	0.303338	insig
mws1333	Melibiose	Others	Saccharides	C12H22O11	1	585-99-9	371397	433361	292983	570404	541305	466197	1.13067	0.0385107	0.123083	0.695694	-0.523474	insig
MW0012312	9s,13r-12-Oxophytodienoic Acid	Lipids	Free fatty acids	C18H28O3	3	71606-07-0	1.10504e+06	1.21681e+06	1.29436e+06	2.44562e+06	2.09891e+06	2.36881e+06	1.3481	0.00260143	0.0335096	0.523078	-0.934903	insig
Wahsn05107	10-Hydroxydecanoic acid glucoside	Lipids	Free fatty acids	C16H30O8	2	-	748331	798663	830019	651780	634765	522152	1.20651	0.0241059	0.094757	1.31421	0.394199	insig
Zahn006118	1,3-Benzodioxole-5-nonanoic acid	Others	Others	C16H22O4	3	834900-22-0	51315.4	58595.4	61557.7	51571.6	69196.5	75523.4	0.607506	0.373612	0.504686	0.87354	-0.195054	insig
Wasn003938	Benzoyl-Beta-D-Glucoside	Phenolic acids	Phenolic acids	C13H16O7	3	-	416823	316078	342530	421681	432424	454745	1.05399	0.111945	0.230006	0.821661	-0.283385	insig
ZbWn001980	6-methoxyhexyl hydrogen sulfate	Others	Others	C7H16O5S	1	-	959652	959421	915443	558318	852722	737918	1.04266	0.112545	0.230027	1.31902	0.399465	insig
Lcsn000385	Glu-Asn	Amino acids and derivatives	Amino acids and derivatives	C9H15N3O6	3	36314-37-1	93798.7	78940.5	89209.1	9287.13	14396.7	28253.8	1.28472	0.000825276	0.0222613	5.04352	2.33443	up
mws0889	D-Threonate	Others	Saccharides	C4H8O5	3	3909-12-4	669021	720958	689254	978764	1.06349e+06	983401	1.3526	0.00180126	0.0295064	0.687202	-0.541195	insig
Jmwn004371	4-Hydroxyphenethoxy-8-O-β-D-[6-O-(4-O-β-D-glucopyranosyl)-sinapoyl]glucopyranoside	Others	Alcohol compounds	C31H40O16	3	-	1.99348e+06	1.43007e+06	1.59265e+06	2.19276e+06	1.7129e+06	1.47685e+06	0.294968	0.674618	0.762924	0.931944	-0.101685	insig
Walbn06605	2,3-bis(2-carboxyphenyl)succinic acid	Phenolic acids	Phenolic acids	C18H14O8	1	-	7.44514e+06	7.74671e+06	7.31001e+06	7.90484e+06	8.37651e+06	8.75141e+06	1.15835	0.0547975	0.148866	0.898896	-0.153774	insig
Wayn007352	9-Oxodemethylmyricanane B	Others	Others	C20H20O5	3	-	66643.6	65143	70539.8	72434.3	71755.3	73531.2	1.14253	0.0741144	0.178884	0.929293	-0.105794	insig
Zbbn005061	2'-Caffeoyl-Mussaenosidic Acid	Terpenoids	Monoterpenoids	C25H30O13	2	-	97971.4	72529.5	84008.3	70365.6	68323.6	58727.9	1.0604	0.105592	0.22144	1.2892	0.366471	insig
Walbn08060	1-(((2-(dimethylamino)ethoxy)(hydroxy)phosphoryl)oxy)-3-hydroxypropan-2-yl (9Z,12Z)-octadeca-9,12-dienoate*	Lipids	LPE	C25H48NO7P	1	-	208148	293073	315017	497973	464992	514215	1.26266	0.0108483	0.0626822	0.552565	-0.855784	insig
Rfn03563	5-methoxycarbonylpentyl alpha-D-mannopyranoside	Others	Others	C13H24O8	1	-	7.54748e+06	8.48967e+06	7.17131e+06	6.24593e+06	7.1262e+06	7.87275e+06	0.651631	0.347028	0.479911	1.09243	0.127536	insig
MW0108303	Met-Ile	Amino acids and derivatives	Amino acids and derivatives	C11H22N2O3S	3	40883-17-8	1.52021e+06	2.08041e+06	2.19935e+06	1.60654e+06	1.49655e+06	2.06147e+06	0.482643	0.480456	0.60866	1.12303	0.167397	insig
MWStz724	5,7,3'-Trihydroxy-6,4',5'-trimethoxyflavone	Flavonoids	Flavones	C18H16O8	1	78417-26-2	65354.8	76293.1	68254.2	113267	153053	87273.6	1.13744	0.12544	0.24734	0.593626	-0.752374	insig
Lmjn007168	Quercetin-3,3'-dimethyl ether	Flavonoids	Flavonols	C17H14O7	1	4382-17-6	1.92223e+06	1.96779e+06	2.00873e+06	1.98516e+06	2.00848e+06	1.83169e+06	0.283218	0.716339	0.795029	1.0126	0.0180687	insig
Rln002157	2,6-Dihydroxy-4-[3,4,5-trihydroxy-6-(hydroxymethyl)oxan-2-yl]oxybenzoic acid	Phenolic acids	Phenolic acids	C13H16O10	1	-	5.85703e+06	5.46065e+06	4.14459e+06	8.65702e+06	1.2803e+07	1.0251e+07	1.26298	0.0313694	0.109502	0.487599	-1.03623	down
MWSslk132	Hexadecanedioate	Lipids	Free fatty acids	C16H30O4	1	505-54-4	246676	335686	334630	246348	239613	273407	0.872358	0.209902	0.343744	1.20757	0.27211	insig
Lmsn000381	D-Maltose*	Others	Saccharides	C12H22O11	1	69-79-4	1.24839e+06	1.76677e+06	1.65936e+06	1.81545e+06	1.9256e+06	1.54231e+06	0.626895	0.361629	0.493059	0.88476	-0.176643	insig
Zmhn002422	1-O-Feruloyl-β-D-glucose*	Phenolic acids	Phenolic acids	C16H20O9	2	7196-71-6	3.00985e+06	2.90048e+06	2.00556e+06	2.17513e+06	2.59133e+06	1.67575e+06	0.679199	0.302886	0.436649	1.22875	0.297195	insig
MWSHC2062	Ferulic β-glucoside*	Phenolic acids	Phenolic acids	C16H20O9	2	14364-12-6	1.90005e+06	2.36829e+06	1.33716e+06	1.8067e+06	2.84686e+06	1.60735e+06	0.295382	0.6779	0.76522	0.895318	-0.159529	insig
Wasn003197	3-(Beta-D-Glucopyranosyloxy)-5-Hydroxyhexanoic Acid Methyl Ester	Organic acids	Organic acids	C13H24O9	1	-	1.16203e+06	943824	848283	943921	951535	905437	0.319558	0.638939	0.737934	1.05471	0.0768514	insig
pme3146	3-Ureidoisobutyrate	Organic acids	Organic acids	C5H10N2O3	3	2905-86-4	46132.9	35993.6	45693.9	28069.2	38250.5	23100.6	1.02335	0.0880083	0.197232	1.42943	0.515442	insig
pmn001400	2,3,5,4'-Tetrahydroxystilbene-2-O-xyloside	Others	Stilbene	C19H20O8	3	-	247958	99750.8	150453	203836	179810	195141	0.521265	0.601185	0.709752	0.860699	-0.21642	insig
Waptn03691	Indole-3-lactic acid glucoside	Alkaloids	Plumerane	C17H21NO8	1	-	357617	322720	332003	601636	630528	476729	1.29573	0.0337828	0.114245	0.592395	-0.755368	insig
MWSHC20168	Methyl cumalate	Others	Lactones	C7H6O4	3	6018-41-3	241510	268550	176121	186923	113345	219430	0.736056	0.255051	0.389507	1.32035	0.400916	insig
Lmmn005117	4,9,11,17-Tetrahydroxy-diphenyl ether cycloheptane	Others	Others	C19H22O5	3	-	336310	303250	342758	232487	398358	328666	0.193105	0.890849	0.926685	1.02377	0.0338897	insig
pmn001419	p-Coumaroyl-D-glucose	Phenolic acids	Phenolic acids	C15H18O8	2	7139-64-2	5.22457e+06	7.45918e+06	4.05696e+06	3.86203e+06	7.00577e+06	3.84801e+06	0.347662	0.665617	0.755936	1.1376	0.185993	insig
Zmsn002575	Hastatoside*	Terpenoids	Monoterpenoids	C17H24O11	3	50816-24-5	1.53089e+06	1.80059e+06	1.69999e+06	665362	558651	725223	1.35118	0.000949187	0.0229778	2.58126	1.36807	up
mws0856	Quercetin-4'-O-glucoside (Spiraeoside)*	Flavonoids	Flavonols	C21H20O12	1	20229-56-5	4.63725e+06	3.81514e+06	4.37021e+06	7.00539e+06	8.25308e+06	6.358e+06	1.29045	0.0208862	0.086889	0.593187	-0.753441	insig
Wahln04571	8-Hydroxypinoresinol 4-Glucoside*	Lignans and Coumarins	Lignans	C26H32O12	1	-	492454	353094	321499	414782	456588	327493	0.144983	0.878743	0.918174	0.973462	-0.0388029	insig
pmn001375	1-Hydroxypinoresinol-1-O-Glucoside*	Lignans and Coumarins	Lignans	C26H32O12	1	81495-71-8	322855	339980	457873	441560	598607	371093	0.730784	0.30147	0.435244	0.794119	-0.332573	insig
pme1598	Hesperetin-5-O-glucoside	Flavonoids	Flavanones	C22H24O11	1	69651-80-5	4.63725e+06	3.81514e+06	4.37021e+06	7.00539e+06	8.25308e+06	6.358e+06	1.29045	0.0208862	0.086889	0.593187	-0.753441	insig
Hmtn001288	Methyl 2,4-dihydroxyphenylacetate*	Phenolic acids	Phenolic acids	C9H10O4	1	67828-42-6	399216	420533	429500	363069	356727	360046	1.31514	0.0208316	0.086889	1.15688	0.210242	insig
Wbtn002952	1-(β-D-Glucopyranosyl)-3-ethyl-4-methyl-1H-pyrrole-2,5-dione	Others	Ketone compounds	C13H19NO7	2	-	5.90242e+06	6.53006e+06	6.10686e+06	3.6383e+06	4.68097e+06	5.84048e+06	0.983464	0.139852	0.264249	1.3093	0.388795	insig
MWSN0062	Luteolin 7-O-beta-D-glucoside*	Flavonoids	Flavones	C21H20O11	3	5373-11-5	6.69258e+06	6.65264e+06	5.50568e+06	4.86734e+06	5.28984e+06	5.8924e+06	0.942498	0.13417	0.256887	1.17454	0.232097	insig
mws0913	Kaempferol-3-O-galactoside (Trifolin)*	Flavonoids	Flavonols	C21H20O11	3	23627-87-4	6.69258e+06	6.65264e+06	5.50568e+06	4.86734e+06	5.28984e+06	5.8924e+06	0.942498	0.13417	0.256887	1.17454	0.232097	insig
Zbqn004207	(2-phenylacetyl)-L-glutamicacid	Amino acids and derivatives	Amino acids and derivatives	C13H15NO5	2	-	86655.9	86615.7	108506	67963.3	51679	50604	1.24238	0.0176877	0.0794099	1.65512	0.726936	insig
mws2368	4-Hydroxyphenylethanol	Others	Alcohol compounds	C8H10O2	3	501-94-0	85525.7	98773.3	98107.7	141403	124096	123986	1.27721	0.00951839	0.0601355	0.725078	-0.463792	insig
Wasn000495	Vicianose	Others	Saccharides	C11H20O10	3	14116-69-9	9284.8	10908.9	11924.9	33576.1	42917.2	44427.7	1.35542	0.0100007	0.0612825	0.265616	-1.91259	down
Lmbn005172	2,6-Dimethoxybenzaldehyde	Others	Aldehyde compounds	C9H10O3	1	3392-97-0	129602	135872	113899	158386	134544	136427	0.880846	0.174885	0.305012	0.883585	-0.17856	insig
mws0467	Phloretate*	Phenolic acids	Phenolic acids	C9H10O3	1	501-97-3	187494	195986	144817	166118	156400	180941	0.267482	0.668457	0.757708	1.04934	0.0694776	insig
Wafn005121	1-Octen-3-ol-3-o-beta-D-xylopyranosyl(1->6)-beta-D-glucopyranoside	Others	Alcohol compounds	C19H34O10	3	-	111332	102176	110690	124830	100804	114367	0.4277	0.540924	0.661572	0.953519	-0.0686657	insig
Laxp004658	Phaseic acid	Terpenoids	Sesquiterpenoids	C15H20O5	1	24394-14-7	890903	780896	857413	615381	611842	604683	1.33587	0.0182975	0.0809252	1.38064	0.465342	insig
Wasyqn4107	Quercetin-3-O-arabinoglucoside*	Flavonoids	Flavonols	C26H28O16	1	23284-18-6	435178	522741	505692	468552	395938	428847	0.876038	0.174887	0.305012	1.13166	0.178434	insig
Saln010687	2-Keto palmitic acid	Lipids	Free fatty acids	C16H30O3	1	2570-24-3	38865.5	37780.2	49000.5	39182.5	42020.6	42236.7	0.0916915	0.858861	0.902801	1.01788	0.0255609	insig
WaYn002408	[(1R,2R)-cyclohexane-1,2-diol]Beta-D-Galactopyranoside	Others	Others	C12H22O7	1	-	93311	101753	112137	47723	73858.4	98210.3	0.898514	0.174	0.304531	1.39769	0.483047	insig
Zmyn000453	Isocitrate*	Organic acids	Organic acids	C6H8O7	2	320-77-4	8.11205e+06	7.04619e+06	7.25589e+06	1.98691e+07	1.64244e+07	1.23994e+07	1.28587	0.052776	0.145276	0.460316	-1.1193	down
Safn001079	(2S,3R)-2,3-dihydroxy-5-oxohexanedioic acid*	Organic acids	Organic acids	C6H8O7	2	-	8.11205e+06	7.04619e+06	7.25589e+06	1.98691e+07	1.64244e+07	1.23994e+07	1.28587	0.052776	0.145276	0.460316	-1.1193	down
pme1216	Picolinic acid	Alkaloids	Pyridine alkaloids	C6H5NO2	3	98-98-6	24014.8	38706.4	42156.8	11426	30686.9	26951.8	0.761643	0.215076	0.349408	1.51855	0.602691	insig
MWS00275g	DL-O-tyrosine	Amino acids and derivatives	Amino acids and derivatives	C9H11NO3	3	2370-61-8	1.09402e+06	863930	1.24819e+06	106566	159526	651315	1.11581	0.0274979	0.101291	3.49479	1.8052	up
Wcdn001824	2,5-Dihydroxybenzoic acid-5-O-glucoside	Phenolic acids	Phenolic acids	C13H16O9	1	-	1.52528e+07	1.32081e+07	1.57452e+07	6.76015e+06	7.33673e+06	9.3658e+06	1.29803	0.00336378	0.0385092	1.8841	0.913879	insig
Lmzn001582	5'-Glucosyloxyjasmanic acid*	Organic acids	Organic acids	C18H28O9	1	-	2.36664e+06	2.68246e+06	3.2237e+06	2.51416e+06	2.31147e+06	2.31142e+06	0.82411	0.266413	0.402086	1.15913	0.213047	insig
mws2104	D-Pinitol*	Others	Saccharides	C7H14O6	3	10284-63-6	328995	355008	399138	402738	354325	415838	0.653057	0.341812	0.474038	0.923472	-0.11486	insig
Wdzn000513	methyl alpha-D-fructofuranoside*	Others	Saccharides	C7H14O6	3	-	328995	355008	399138	402738	354325	415838	0.653057	0.341812	0.474038	0.923472	-0.11486	insig
Lcfn121252	2-ethyl-3-methylbut-2-enedioicacid	Organic acids	Organic acids	C7H10O4	2	-	59859.8	65570	58278.8	87713.2	111798	112567	1.3025	0.0276155	0.101441	0.588663	-0.764487	insig
Zmhn000892	4-O-Glucosyl-3,4-dihydroxybenzyl alcohol	Others	Others	C13H18O8	1	-	548373	333701	387444	1.12062e+06	781268	304427	0.643455	0.316785	0.448229	0.575401	-0.79736	insig
Zmdn002049	Epicatechin-4'-O-β-D-glucopyranoside*	Flavonoids	Flavanols	C21H24O11	2	-	104434	38338.8	121030	80175.1	82482.5	96109.1	0.168141	0.953553	0.968607	1.01946	0.0278087	insig
Wamxn02395	Mycarose glucoside	Others	Aldehyde compounds	C13H24O9	3	-	1.98314e+07	2.29823e+07	1.95265e+07	7.68885e+06	1.024e+07	1.21275e+07	1.28331	0.00340481	0.0385092	2.07411	1.05249	up
Wasyqn2417	Homomevalonic Acid Glucoside	Organic acids	Organic acids	C13H24O9	1	-	1.98314e+07	2.29823e+07	1.95265e+07	7.68885e+06	1.024e+07	1.21275e+07	1.28331	0.00340481	0.0385092	2.07411	1.05249	up
MWStz744	7-O-ethyl-morroniside	Terpenoids	Monoterpenoids	C19H30O11	3	945721-10-8	78027	101074	88483	62341.2	90887.5	82020.4	0.61571	0.375562	0.506202	1.13745	0.1858	insig
pmn001553	Cimidahurinine	Others	Alcohol compounds	C14H20O8	1	142542-89-0	1.85387e+07	2.10528e+07	1.81492e+07	9.49918e+06	8.01117e+06	1.83708e+07	0.995026	0.144798	0.270357	1.60922	0.686362	insig
Zbpn005555	Phloretin-4'-O-glucoside (Trilobatin)*	Flavonoids	Chalcones	C21H24O10	3	4192-90-9	178926	135402	105855	88265.2	93559.2	135951	0.76945	0.267042	0.40229	1.32227	0.403012	insig
HJN055	Dihydrocharcone-4'-O-glucoside*	Flavonoids	Chalcones	C21H24O10	3	-	171807	135402	105855	99939.7	82482	135951	0.747903	0.273201	0.408548	1.29742	0.375651	insig
pmb2922	UDP-glucose	Nucleotides and derivatives	Nucleotides and derivatives	C15H24N2O17P2	1	133-89-1	2.6758e+06	2.27183e+06	1.56604e+06	3.57026e+06	5.95045e+06	7.3599e+06	1.19516	0.0788136	0.185784	0.385867	-1.37382	down
Wmyn000214	gentisic acid 5-O-β-D-(6'-O-galloyl)-gluco-pyranoside	Phenolic acids	Phenolic acids	C20H20O13	3	-	1.41617e+06	1.2786e+06	1.28026e+06	375357	368539	379836	1.37332	0.00219319	0.0315751	3.53734	1.82267	up
mws1434	Isovitexin	Flavonoids	Flavones	C21H20O10	3	38953-85-4	59266.5	102744	135351	50338.4	80048.9	93632	0.538248	0.403858	0.537469	1.32739	0.408594	insig
Lmtn002324	Zizybeoside I*	Others	Others	C19H28O11	1	76819-28-8	131239	102264	122903	211853	148898	177151	1.16817	0.0612906	0.158322	0.662584	-0.593826	insig
Lmfn004235	Myricetin-3,7,3'-trimethyl ether	Flavonoids	Flavonols	C18H16O8	3	-	202885	192363	158456	310186	303946	243829	1.23403	0.0215467	0.0880965	0.645372	-0.631798	insig
mws4183	Quercetin-3-O-arabinoside	Flavonoids	Flavonols	C20H18O11	3	22255-13-6	260255	415711	517397	517452	534209	664912	0.926347	0.132485	0.255212	0.6952	-0.524499	insig
Zmgn000447	3-Phospho-D-glycerate	Organic acids	Organic acids	C3H7O7P	3	820-11-1	273064	322829	222118	659577	464433	523086	1.26546	0.0243529	0.0951164	0.496638	-1.00973	down
Sakn004616	Conandroside	Phenolic acids	Phenolic acids	C28H34O15	3	-	327511	223760	224862	240501	214591	170751	0.747375	0.292747	0.426814	1.24014	0.310502	insig
Wahsn10880	1-O-Feruloyl 9,10-Dihydroxypalmitic acid	Lipids	Free fatty acids	C26H40O7	1	-	77778.4	92510.8	92976.2	71940.8	73738.4	84341.4	0.90445	0.158544	0.286928	1.14453	0.194756	insig
Zmcn003728	Kaempferol-3,7-O-diglucoside	Flavonoids	Flavonols	C27H30O16	2	25615-14-9	1.26838e+06	1.10021e+06	1.00584e+06	1.18577e+06	1.28772e+06	1.28865e+06	0.841669	0.229282	0.36355	0.896943	-0.156912	insig
Labn004625	2-Phenylethyl beta-primeveroside	Others	Alcohol compounds	C19H28O10	3	129932-48-5	97527.3	102179	148513	56132.2	42308.9	59296	1.26303	0.0488893	0.13851	2.20759	1.14247	up
Zmgn000217	Itaconate	Organic acids	Organic acids	C5H6O4	3	97-65-4	66838.6	592760	522320	1.10145e+06	105344	965835	0.359655	0.417521	0.551086	0.544003	-0.878314	insig
Zbfn013528	Beta-Hydroxypalmitic Acid*	Lipids	Free fatty acids	C16H32O3	1	-	2.22302e+06	1.82175e+06	2.09297e+06	1.2121e+06	1.07971e+06	1.22931e+06	1.33138	0.00964724	0.0605234	1.74312	0.801674	insig
Zmtn001624	N-Acetylisatin	Alkaloids	Plumerane	C10H7NO3	1	574-17-4	4.18498e+06	3.90047e+06	3.8233e+06	4.15047e+06	4.32202e+06	4.4978e+06	1.05509	0.0767346	0.182684	0.918156	-0.123188	insig
Waptn01879	3-hydroxy-2-oxindole-3-acetic acid glucoside	Alkaloids	Plumerane	C16H19NO9	1	-	5.21072e+06	5.38539e+06	3.33362e+06	3.26731e+06	6.00774e+06	2.69871e+06	0.431952	0.624417	0.726653	1.16335	0.218291	insig
Zmdn004764	Syringopicroside	Terpenoids	Monoterpenoids	C24H30O11	3	29118-80-7	3.78379e+06	3.22097e+06	3.06906e+06	4.33892e+06	4.79665e+06	4.10615e+06	1.19699	0.0239538	0.0946793	0.760764	-0.394479	insig
MWS1848	Phenyl acetate	Others	Others	C8H8O2	3	122-79-2	4.33524e+06	4.75903e+06	4.33164e+06	4.39718e+06	4.40864e+06	4.71829e+06	0.138436	0.862705	0.905674	0.992739	-0.0105131	insig
mws1060	9-(Arabinosyl)hypoxanthine	Nucleotides and derivatives	Nucleotides and derivatives	C10H12N4O5	3	7013-16-3	315717	297263	286762	238660	255592	202694	1.19413	0.0302945	0.107038	1.29098	0.368463	insig
Lcgn000239	dihydrodehydrodiconiferyl alcohol-9-O-β-D-glucopyranoside	Lignans and Coumarins	Lignans	C26H34O11	1	-	393075	530640	491398	659894	315267	442713	0.106225	0.993837	0.996069	0.998053	-0.0028118	insig
Lamn006238	3,9-dihydroeucomnalin glucoside*	Flavonoids	Other Flavonoids	C23H26O11	2	-	361344	439736	317043	335828	449150	490634	0.546257	0.423479	0.557401	0.876539	-0.19011	insig
Sakn002857	3,4-Dihydroxyphenethyl alcohol-8-O-[β-D-apinosyl(1→3)]-β-D-glucoside	Others	Alcohol compounds	C19H28O12	3	-	251440	298310	241249	123706	111650	188293	1.21231	0.0170432	0.0778111	1.86711	0.900809	insig
mws0639	2,3-Dihydroxybenzoate*	Phenolic acids	Phenolic acids	C7H6O4	3	303-38-8	497363	655621	514285	553440	581048	660995	0.498964	0.519598	0.643883	0.928591	-0.106885	insig
mws0885	2,4-Dihydroxybenzoic acid	Phenolic acids	Phenolic acids	C7H6O4	3	89-86-1	669936	816955	791891	729351	739647	863571	0.200957	0.788906	0.852679	0.976941	-0.0336568	insig
pmn001491	Dendrobiumane D	Others	Others	C15H24O5	3	-	435669	428661	482843	368266	388424	473403	0.672227	0.361778	0.493059	1.09518	0.131167	insig
MWS1709	Malate	Organic acids	Organic acids	C4H6O5	1	636-61-3	2.54418e+07	2.55967e+07	2.43216e+07	2.64405e+07	2.74334e+07	2.54626e+07	0.948322	0.137711	0.261212	0.94988	-0.074183	insig
mws0214	D-Sorbitol	Others	Saccharides	C6H14O6	3	50-70-4	20095.9	17719.5	18197.3	42961.6	32694	44833.9	1.32482	0.0259472	0.0982056	0.464876	-1.10508	down
Sasn003876	(4R)-4-[(1E,3R)-4-hydroxy-3-{[(2R,3R,4S,5R,6R)-3,4,5-trihydroxy-6-(hydroxymethyl)oxan-2-yl]oxy}but-1-en-1-yl]-3,5,5-trimethylcyclohex-2-en-1-one	Others	Others	C19H30O8	3	-	2.11128e+06	3.12203e+06	8.42582e+06	5.21793e+06	4.87007e+06	6.99526e+06	0.568378	0.627002	0.728275	0.799562	-0.322718	insig
Lcfn121257	(6-amino-purin-9-yl)-succinicacid	Nucleotides and derivatives	Nucleotides and derivatives	C9H9N5O4	1	-	3.24672e+06	3.85557e+06	3.20838e+06	4.44072e+06	5.46686e+06	5.52887e+06	1.24986	0.0214618	0.0878965	0.667943	-0.582204	insig
MWStz432	Picein	Phenolic acids	Phenolic acids	C14H18O7	2	530-14-3	110948	131710	129487	51777.8	62197.2	131367	0.895872	0.22816	0.362712	1.51684	0.601069	insig
mws0981	Isoxanthopterin	Nucleotides and derivatives	Nucleotides and derivatives	C6H5N5O2	3	529-69-1	16249	19704.3	12087.2	27970.1	27589.3	22355.5	1.15842	0.0265935	0.0997257	0.616577	-0.697647	insig
Labn003679	(E)-caffeyl alcohol 4-O-β-D-glucopyranoside	Others	Alcohol compounds	C15H20O8	1	-	1.38622e+06	1.07069e+06	940947	1.12691e+06	1.30738e+06	1.20735e+06	0.433587	0.613058	0.717745	0.93306	-0.099958	insig
Saln004222	Luteolin 7-(6''-acetylglucoside)	Flavonoids	Flavones	C23H22O12	1	-	1.34019e+06	3.33504e+06	3.86386e+06	1.01553e+06	1.17757e+06	1.4859e+06	1.01158	0.165887	0.295748	2.32103	1.21477	up
mws0242	Suberic acid	Lipids	Free fatty acids	C8H14O4	2	505-48-6	467049	489997	509412	306356	311080	296434	1.36556	0.00191181	0.0307107	1.60467	0.682274	insig
Zmyn004714	Ricinoleic acid	Lipids	Free fatty acids	C18H34O3	3	141-22-0	133974	129012	125321	126037	108010	122836	0.882543	0.191146	0.322534	1.08805	0.12175	insig
ML10197929	Creatine	Amino acids and derivatives	Amino acids and derivatives	C4H9N3O2	3	57-00-1	116969	184273	117972	817772	664174	759638	1.3512	0.00133909	0.0254024	0.187017	-2.41876	down
mws1155	D-Mannitol*	Others	Saccharides	C6H14O6	3	69-65-8	24558.6	26359.3	12173.2	63789.3	57827.2	60156.2	1.25669	0.00625054	0.0504375	0.347088	-1.52663	down
pme2237	Galactitol*	Others	Saccharides	C6H14O6	3	608-66-2	24558.6	26359.3	12173.2	63789.3	57827.2	60156.2	1.25669	0.00625054	0.0504375	0.347088	-1.52663	down
MEDP1341	1-(9Z,12Z-octadecadienoyl)-sn-glycero-3-phosphocholine	Lipids	LPC	C26H50NO7P	3	22252-07-9	2.33871e+06	1.28043e+06	1.17327e+06	4.30034e+06	2.11602e+06	4.61682e+06	1.07552	0.101042	0.214823	0.434364	-1.20302	down
ZBN0144	6-Methoxykaempferol-3-O-glucoside	Flavonoids	Flavonols	C22H22O12	3	63422-27-5	1.32013e+06	1.09121e+06	1.2867e+06	1.32527e+06	1.51146e+06	1.42927e+06	0.983734	0.106894	0.223572	0.866863	-0.206124	insig
Safn003371	Ilicifolinoside A	Others	Others	C11H20O7	3	-	3.3709e+07	3.39405e+07	3.24409e+07	3.3824e+07	2.86579e+07	2.81108e+07	0.893682	0.219445	0.35317	1.10484	0.143837	insig
Wcdn004141	2-[3-[4-[1,3-dihydroxy-1-(4-hydroxy-3-methoxyphenyl)propan-2-yl]oxy-3-methoxyphenyl]propoxy]-6-(hydroxymethyl)oxane-3,4,5-triol	Others	Others	C26H36O12	3	-	3.88331e+06	3.28495e+06	2.76234e+06	4.00166e+06	4.47837e+06	4.92193e+06	1.10029	0.0528878	0.145276	0.740981	-0.432491	insig
pmb2871	1-O-Gentisoyl-β-D-glucoside*	Phenolic acids	Phenolic acids	C13H16O9	1	23445-11-6	8.42028e+06	1.22703e+07	1.04186e+07	2.44251e+07	2.65105e+07	1.27003e+07	1.09463	0.119861	0.239623	0.488861	-1.0325	down
MWStz371	Protocatechuic acid-4-O-glucoside*	Phenolic acids	Phenolic acids	C13H16O9	1	7361-59-3	8.42028e+06	1.22703e+07	1.04186e+07	2.44251e+07	2.65105e+07	1.27003e+07	1.09463	0.119861	0.239623	0.488861	-1.0325	down
MA10039492	Dehydroascorbate	Others	Vitamin	C6H6O6	1	490-83-5	303529	372597	344384	942005	911138	1.00084e+06	1.36453	8.24409e-05	0.00671893	0.357574	-1.48369	down
Walbn07906	2,6-Di-tert-butyl-4-hydroxymethylphenol	Others	Others	C15H24O2	1	88-26-6	194030	262362	249706	178172	180838	199729	1.03122	0.133762	0.256887	1.26374	0.337694	insig
mws2367	Salidroside	Phenolic acids	Phenolic acids	C14H20O7	3	10338-51-9	35412.8	41778.9	45184	25875	21328.2	16807.6	1.26121	0.00757009	0.0544379	1.9118	0.934932	insig
pmf0297	1-Eicosanol	Lipids	Free fatty acids	C20H42O	3	629-96-9	107470	104420	99765.5	107275	85586.6	96417.3	0.680704	0.357955	0.488939	1.07735	0.107492	insig
mws5038	Isomaltulose*	Others	Saccharides	C12H22O11	1	13718-94-0	1.32657e+06	1.76524e+06	1.36355e+06	1.7799e+06	1.91032e+06	1.61971e+06	0.910851	0.172591	0.302948	0.839063	-0.25315	insig
[truncated: 446 more rows]
