# Supplementary material for: Widely Targeted Metabolomics Reveals Metabolic Divergence in Abutilon theophrasti Populations Under Glufosinate Ammonium Treatment
Source: Plants (Basel). 2025 Jun 30;14(13):1994. doi: 10.3390/plants14131994 (PMC12251701; doi:10.3390/plants14131994)
Supplement: Supplementary file 1 [file plants-14-01994-s001.zip › Table S3——R-Treat_vs_R-CK_info.xlsx]

## Sheet: Sheet1
Index	Compounds	Class I	Class II	Formula	Level	CAS	R-Treat-1	R-Treat-2	R-Treat-3	R-CK-1	R-CK-2	R-CK-3	VIP	P-value	FDR	Fold_Change	Log2FC	Type
mws2627	Tamarixetin	Flavonoids	Flavonols	C16H12O7	3	603-61-2	320838	459784	443799	871970	940373	938263	1.18273	0.00199921	0.0123024	0.445146	-1.16765	down
Wagp000980	2-[(4-hydroxyphenethyl)amino]ethane-1,1,2-triol O-Glucoside	Alkaloids	Alkaloids	C16H25NO9	3	-	791031	1.34498e+06	587152	856509	1.27517e+06	641812	0.0753273	0.957181	0.968297	0.981852	-0.0264224	insig
Zmgp006938	Irisolidone	Flavonoids	Isoflavones	C17H14O6	3	2345-17-7	157238	120972	96176.9	189685	153949	171893	0.906247	0.0997184	0.159021	0.726222	-0.461518	insig
Lmcsp00364	N2-Succinyl-L-arginine	Amino acids and derivatives	Amino acids and derivatives	C10H18N4O5	3	2478-02-6	696953	587288	615155	177365	197218	191521	1.22386	0.00438289	0.019353	3.35521	1.7464	up
MWS04447	Homoproline	Amino acids and derivatives	Amino acids and derivatives	C6H11NO2	3	535-75-1	2.57229e+07	30955084	2.49818e+07	1.87439e+07	1.76189e+07	2.05002e+07	1.12305	0.0322289	0.0690122	1.43608	0.522137	insig
mws1383	Lumichrome	Alkaloids	Alkaloids	C12H10N4O2	3	1086-80-2	8.68398e+06	7.6681e+06	7.86748e+06	7.15718e+06	8.14957e+06	7.37255e+06	0.63489	0.301325	0.382431	1.06791	0.0947964	insig
pmf0595	Aurantio-obtusin	Quinones	Anthraquinone	C17H14O7	3	67979-25-3	589734	575637	661403	529930	520948	520502	1.0632	0.083155	0.138738	1.16253	0.217267	insig
Rlp0095	(S)-4-Aminovaleric acid	Alkaloids	Alkaloids	C5H11NO2	1	1558-59-4	288808	320940	273894	157561	122073	140591	1.19757	0.00125243	0.0097044	2.10278	1.0723	up
mws0256	L-Valine	Amino acids and derivatives	Amino acids and derivatives	C5H11NO2	1	72-18-4	1.44445e+07	1.54689e+07	1.31606e+07	7.10565e+06	6.21067e+06	7.74726e+06	1.20077	0.00147896	0.0106674	2.04495	1.03207	up
MW0150366	Gly-Gly-Gln	Amino acids and derivatives	Amino acids and derivatives	C9H16N4O5	3	186787-32-6	1.35156e+06	1.19341e+06	1.27816e+06	318468	234728	315174	1.21759	0.000200882	0.00407469	4.40266	2.13838	up
Zmbp000449	Epigoitrin	Others	Others	C5H7NOS	3	1072-93-1	2.05628e+07	2.30561e+07	1.79483e+07	1.21741e+07	9.85518e+06	1.2558e+07	1.15576	0.0113034	0.0339505	1.78006	0.831923	insig
pma0948	Phenylethanolamine	Alkaloids	Alkaloids	C8H11NO	3	7568-93-6	1.52698e+06	1.27313e+06	1.30738e+06	1.41979e+06	1.06401e+06	1.43956e+06	0.27432	0.698434	0.753514	1.04693	0.0661684	insig
MWSslk102	6-Chloropurine	Nucleotides and derivatives	Nucleotides and derivatives	C5H3ClN4	3	87-42-3	8.10726e+06	7.90995e+06	7.72205e+06	1.052e+07	9.99968e+06	9.75051e+06	1.20184	0.00368429	0.017607	0.784245	-0.350624	insig
Zmcp001925	Eleutheroside C	Lignans and Coumarins	Lignans	C8H16O6	3	15486-24-5	1.38176e+06	1.33531e+06	1.07365e+06	1.64216e+06	1.24212e+06	1.28641e+06	0.453423	0.472917	0.554848	0.908895	-0.137815	insig
mws5035	L-Leucyl-L-phenylalanine	Amino acids and derivatives	Amino acids and derivatives	C15H22N2O3	2	56217-82-4	5.20963e+06	4.63863e+06	5.47441e+06	3.94707e+06	4.22848e+06	3.78813e+06	1.11012	0.0273055	0.0618044	1.28077	0.357007	insig
Hmcp001629	Kaempferol-3-O-(6''-Malonyl)glucoside-7-O-Glucoside	Flavonoids	Flavonols	C30H32O19	1	-	1.48706e+06	1.25284e+06	2.868e+06	1.37459e+06	3.56196e+06	1.29639e+06	0.0854673	0.82926	0.860958	0.899721	-0.15245	insig
Hmhp001812	2'-O-Methyladenosine	Nucleotides and derivatives	Nucleotides and derivatives	C11H15N5O4	3	2140-79-6	2.07048e+06	1.75886e+06	1.82631e+06	828775	893474	859542	1.2184	0.00671657	0.0243444	2.19059	1.13132	up
Wcfp001744	N-Methyl-2-pyrrolidinone	Others	Others	C5H9NO	3	872-50-4	358341	421798	375578	363970	286973	117707	0.727841	0.21309	0.2919	1.50357	0.588389	insig
pmp000006	Eupatilin*	Flavonoids	Flavones	C18H16O7	3	22368-21-4	713498	797252	627382	548949	491240	533467	1.09688	0.0490505	0.0927409	1.3587	0.44223	insig
WapTKC198027	Antrodin D	Terpenoids	Sesquiterpenoids	C16H28O	1	-	294358	326268	306089	1.4804e+06	1.29493e+06	1.47266e+06	1.22689	0.00247029	0.014411	0.218153	-2.19658	down
MWStz444	Combretol	Flavonoids	Flavones	C20H20O8	3	5084-19-5	8.13049e+06	8245123	7.63365e+06	4.87607e+06	4.67726e+06	4.57096e+06	1.22191	0.000705305	0.00721889	1.69986	0.765413	insig
Wcop008763	Botryenalol	Terpenoids	Ditepenoids	C17H26O4	3	-	491398	497110	422527	178373	199262	156890	1.21077	0.0017331	0.0115509	2.63979	1.40042	up
Zmjp008548	Chrysosplenol F	Flavonoids	Flavonols	C18H16O8	3	135463-10-4	7.89219e+06	8.01174e+06	8.54862e+06	1.03671e+07	9.9791e+06	1.02907e+07	1.19586	0.00228823	0.0136645	0.798142	-0.325283	insig
MWSHY0096	Chrysosplenetin*	Flavonoids	Flavonols	C19H18O8	3	603-56-5	85179.8	75707.6	70895.1	32162.6	42762.9	49888.9	1.12557	0.00651115	0.0239406	1.85702	0.892986	insig
MWSslk244	Casticin (5,3'-Dihydroxy-3,6,7,4'-Tetramethoxyflavone)*	Flavonoids	Flavonols	C19H18O8	3	479-91-4	85179.8	75707.6	70895.1	32162.6	42762.9	49888.9	1.12557	0.00651115	0.0239406	1.85702	0.892986	insig
MWS2076	2-Aminophenol	Alkaloids	Alkaloids	C6H7NO	3	95-55-6	1.96768e+06	1.9885e+06	2.479e+06	1.84234e+06	1.96684e+06	1.93308e+06	0.703271	0.299384	0.38098	1.12067	0.164362	insig
Zblp001009	3-pyridine-methanol-O-β-D-glucopyranosyl	Alkaloids	Pyridine alkaloids	C12H17NO6	3	-	4.36688e+06	5.13472e+06	3.63164e+06	2.60153e+06	2.33504e+06	2.05035e+06	1.14652	0.0302542	0.0663386	1.87969	0.910494	insig
MWS201394	Thr-Tyr	Amino acids and derivatives	Amino acids and derivatives	C13H18N2O5	3	145295-02-9	794758	1.04512e+06	591699	128945	164870	190586	1.19323	0.0363722	0.074696	5.01976	2.32762	up
YC512112	Anabasine-glucoside	Alkaloids	Pyridine alkaloids	C16H24O5N2	3	-	2.03337e+06	1.88816e+06	1.81318e+06	2.198e+06	2.21239e+06	2.16906e+06	1.10356	0.0442841	0.0858003	0.871611	-0.198244	insig
MW0014589	(+/-)5,6-EET Methyl Ester	Lipids	Free fatty acids	C21H34O3	3	122799-12-6	2.68234e+07	2.74153e+07	2.32739e+07	6.39942e+07	6.70353e+07	7.90436e+07	1.21339	0.0070504	0.0250559	0.368979	-1.43839	down
Zblp001862	Delphinidin-3-O-galactoside	Flavonoids	Anthocyanidins	C21H21O12+	3	28500-00-7	2.2385e+06	2.43584e+06	2.0364e+06	2.42121e+06	1.86206e+06	2.32664e+06	0.120246	0.880395	0.90437	1.01526	0.0218424	insig
Zbkp000480	N2-Acetyl-L-lysine	Amino acids and derivatives	Amino acids and derivatives	C8H16N2O3	2	1946-82-3	214646	182363	208859	30330.2	75402.7	70688.7	1.11945	0.00192905	0.0122044	3.4342	1.77997	up
Lmqp000329	Aminoimidazole ribotide	Nucleotides and derivatives	Nucleotides and derivatives	C8H14N3O7P	1	25635-88-5	1.03931e+07	1.06936e+07	9.3093e+06	1.17641e+07	1.20462e+07	1.11771e+07	1.0208	0.0464816	0.0889489	0.868772	-0.20295	insig
Rfn0653	6-amino-2-(trimethylazaniumyl)hexanoate	Alkaloids	Alkaloids	C9H20N2O2	1	-	214646	182363	208859	30330.2	75402.7	70688.7	1.11945	0.00192905	0.0122044	3.4342	1.77997	up
mws1337	Pantothenate	Others	Vitamin	C9H17NO5	1	79-83-4	1.1602e+06	1.06075e+06	1.13294e+06	491447	520046	567176	1.21946	0.000150953	0.0035501	2.1245	1.08713	up
Lcsp002690	Ile-Gly-Val	Amino acids and derivatives	Amino acids and derivatives	C13H25N3O4	2	-	967383	1.11342e+06	976659	559426	368831	467529	1.17011	0.00172886	0.0115509	2.19049	1.13125	up
PDP130426	2-amino-2-(3-methylphenyl)acetic Acid	Alkaloids	Alkaloids	C9H11NO2	1	-	4.09744e+07	4.54842e+07	3.74915e+07	4.58978e+06	4.09843e+06	3.9024e+06	1.22732	0.00364304	0.0175953	9.84464	3.29934	up
Qmxp101615	Ent-3β-Acetoxyisopimar-15-8β-ol*	Terpenoids	Ditepenoids	C22H36O3	3	-	273124	266981	279314	60007.4	68181.3	85790	1.2153	0.000230054	0.00422442	3.82944	1.93713	up
MWS201442	Phe-Thr	Amino acids and derivatives	Amino acids and derivatives	C13H18N2O4	2	51352-44-4	4.81412e+06	4.92147e+06	4.7849e+06	2.74888e+06	2.62298e+06	2.86844e+06	1.22429	7.81498e-05	0.00256372	1.76213	0.81732	insig
Wbsp001110	hupcrispatine	Alkaloids	Alkaloids	C10H10N2O	3	-	6.0395e+08	6.36922e+08	5.80718e+08	5.40992e+08	4.91996e+08	5.4883e+08	1.04796	0.0299132	0.0660157	1.15158	0.203615	insig
Zbqp000949	5-methyl 1-propyl L-glutamate	Amino acids and derivatives	Amino acids and derivatives	C9H17NO4	2	-	1.33368e+06	1.51346e+06	2.19216e+06	974859	750039	982618	1.06717	0.0868937	0.143086	1.86123	0.896253	insig
Sasp009863	Diolone	Terpenoids	Ditepenoids	C21H34O3	1	-	2.80963e+07	2.71225e+07	2.88619e+07	7.85571e+07	7.7842e+07	7.8139e+07	1.22911	9.74852e-06	0.000841545	0.358495	-1.47998	down
PD0594389	N6,N6,N6-Trimethyl-L-lysine	Amino acids and derivatives	Amino acids and derivatives	C9H20N2O2	1	23284-33-5	1.2137e+07	1.31314e+07	1.36969e+07	4.20087e+06	4.86598e+06	2.88053e+06	1.18844	0.000361644	0.00516109	3.26141	1.7055	up
MWSmce526	Daminozide	Alkaloids	Alkaloids	C6H12N2O3	3	1596-84-5	981847	1.04764e+06	1.0173e+06	1.84095e+06	1.92828e+06	1.39919e+06	1.14511	0.0479555	0.0914231	0.5895	-0.762437	insig
mws2608	N-Acetyl-D-galactosamine	Others	Saccharides	C8H15NO6	3	1811-31-0	2.85492e+06	2.19458e+06	3.59137e+06	2.76145e+06	5.2151e+06	3.56136e+06	0.624107	0.3242	0.405612	0.748912	-0.417132	insig
Safp014897	N-{3-[N-(4-{[1-hydroxy-3-(4-hydroxyphenyl)prop-2-en-1-ylidene]amino}butyl)-3-(4-hydroxyphenyl)prop-2-enamido]propyl}-3-(4-hydroxyphenyl)prop-2-enimidic acid*	Alkaloids	Phenolamine	C34H37N3O6	1	-	3.55917e+06	4.07342e+06	4.27495e+06	1.38055e+06	1.34054e+06	1.46465e+06	1.22162	0.00563803	0.0222874	2.84478	1.50832	up
MW0155335	Phe-Ser-Met	Amino acids and derivatives	Amino acids and derivatives	C17H25N3O5S1	3	-	509797	587392	459313	45908.8	99829	86950	1.19143	0.00250249	0.0145403	6.68923	2.74184	up
Zmhp004969	4,4,5-Trihydroxy-1,1'-di-2-propenylbiphenyl	Lignans and Coumarins	Lignans	C18H18O3	3	-	94274.1	59582.9	117720	245620	192607	184181	1.09534	0.0106702	0.0325912	0.436334	-1.1965	down
MWSmce250	Butylidenephthalide	Others	Lactones	C12H12O2	3	72917-31-8	191029	187168	165679	272264	266919	337976	1.15328	0.029195	0.0648607	0.620042	-0.689562	insig
MWSHY0202	6-Methylflavone	Flavonoids	Flavones	C16H12O2	3	29976-75-8	836403	619809	736994	1.20109e+06	1.19481e+06	1.31438e+06	1.162	0.0044385	0.019353	0.591115	-0.758488	insig
Wasdp09656	4a,7-dimethyl-7-vinyl-4a,4b,5,6,7,8,10,10a-octahydrophenanthren-2(1H)-one	Terpenoids	Ditepenoids	C18H24O	3	-	968818	1.07442e+06	926518	1.29919e+06	1.28788e+06	1.43182e+06	1.1549	0.00543109	0.0218756	0.738951	-0.43645	insig
Walbp07873	12-Oxo phytodienoic acid	Lipids	Free fatty acids	C18H28O3	1	67204-66-4	171116	170365	192574	1.20826e+06	1.33902e+06	1.3226e+06	1.22821	0.00101501	0.00862073	0.138003	-2.85723	down
Jmsp005717	Methyl-6-Paradol	Phenolic acids	Phenolic acids	C18H28O3	3	-	60085.9	65969.2	48443.3	321454	401316	341686	1.22043	0.00483337	0.0203214	0.163932	-2.60883	down
Safp017918	(diphenylphosphoroso)benzene	Others	Others	C18H15OP	3	791-28-6	2.39761e+06	2.32613e+06	2.22601e+06	2.86552e+06	2.94063e+06	3.0075e+06	1.20205	0.000771833	0.00727481	0.788523	-0.342776	insig
Wcop008480	2,5-dimethyl-2,3,3a,7a-tetrahydro-1H-indene-1,3-diol*	Terpenoids	Sesquiterpenoids	C11H16O2	3	-	9.49736e+06	9.28679e+06	9.51204e+06	1.12727e+07	1.10083e+07	1.08784e+07	1.21367	0.000740346	0.00721889	0.85334	-0.228808	insig
Zjxp110304	3-Hydroxy-3,7,11-trimethyldodeca-1,6E,10-trien-9-yl isobutyrate	Terpenoids	Sesquiterpenoids	C18H30O3	3	-	253392	147915	197724	173393	124124	93572.8	0.831425	0.149747	0.218143	1.53169	0.615129	insig
PDP000766	3,3,8,8-tetramethyltricyclo[5.1.0.02,4]oct-5-ene-5-propanoic acid	Others	Others	C15H24O2	2	-	348470	364006	291507	1.80784e+06	1.56119e+06	1.93117e+06	1.2223	0.00436665	0.019353	0.189424	-2.40031	down
Walbp06373	2-Ethynyl-5-methoxybenzo-1,4-quinone	Quinones	Quinones	C9H6O3	3	82511-23-7	2.71748e+07	2.75674e+07	2.64699e+07	4.40762e+07	4.24903e+07	4.36744e+07	1.22698	2.8239e-05	0.00162117	0.623553	-0.681416	insig
Wcdp009119	Octadeca-9,12,15-trienoic acid	Lipids	Free fatty acids	C18H30O2	3	28290-79-1	1.21469e+07	1.22101e+07	1.25362e+07	3.78165e+06	3.30389e+06	3.76969e+06	1.2265	3.22901e-06	0.00050978	3.39865	1.76496	up
pmb0881	LysoPE 18:2	Lipids	LPE	C23H44NO7P	2	-	125815	141613	238647	97353.3	188668	171412	0.212765	0.737948	0.783876	1.10634	0.145791	insig
Wcdp010432	Linoleamide	Lipids	Free fatty acids	C18H33NO	1	3999-01-7	4.23715e+07	4.3479e+07	4.34896e+07	6.01145e+07	6.60235e+07	6.19592e+07	1.2154	0.00600404	0.023014	0.687624	-0.540309	insig
Safp018924	Ibufenac	Organic acids	Organic acids	C12H16O2	1	-	2.27583e+06	2.37396e+06	2.28553e+06	2.17892e+06	2.21548e+06	2.10492e+06	1.0445	0.0322385	0.0690122	1.06709	0.0936752	insig
pmp000251	E-6,7-Dihydroxydihydroligustilide	Others	Lactones	C12H16O4	2	-	1.098e+07	1.02851e+07	9.88129e+06	9.77835e+06	1.12274e+07	1.11601e+07	0.33723	0.587772	0.662203	0.968304	-0.0464679	insig
pmp000252	Senkyunolide I	Others	Lactones	C12H16O4	3	94596-28-8	9.50606e+06	1.01951e+07	9.85564e+06	9.75539e+06	1.04534e+07	1.00492e+07	0.468916	0.456358	0.538171	0.976827	-0.0338255	insig
Wcfp002357	N6-Threonylcarbamoyladenosine	Nucleotides and derivatives	Nucleotides and derivatives	C15H20N6O8	1	24719-82-2	2.19005e+07	1.53274e+07	1.58262e+07	1.25248e+07	1.38202e+07	1.5488e+07	0.813059	0.211602	0.290187	1.26824	0.342824	insig
Lmjp002931	Fusaric acid	Organic acids	Organic acids	C10H13NO2	3	536-69-6	6.08282e+06	5.37937e+06	6.68768e+06	2.44665e+06	2.324e+06	2.5187e+06	1.21662	0.00949236	0.03039	2.48992	1.3161	up
Wagp002530	2-Methoxy-1-benzofuran-5-carbaldehyde	Others	Aldehyde compounds	C10H8O3	1	-	5.37697e+07	5.93278e+07	5.23319e+07	6.89095e+07	6.90958e+07	6.66116e+07	1.15235	0.0161716	0.0428629	0.808484	-0.30671	insig
pmb0876	LysoPE 16:0	Lipids	LPE	C21H44NO7P	1	53862-35-4	9.21009e+06	6.88317e+06	1.13944e+07	6.76863e+06	1.16532e+07	8.69056e+06	0.0499675	0.951385	0.96282	1.01384	0.0198333	insig
pme0274	6-Aminohexanoate	Organic acids	Organic acids	C6H13NO2	3	60-32-2	581868	626382	507564	419365	491164	438053	1.03206	0.0502173	0.0943115	1.27231	0.34745	insig
Lsjp211202	(6S,9R)-Vomifoliol	Terpenoids	Monoterpenoids	C13H20O3	3	23526-45-6	5.6005e+06	4.92621e+06	4.02801e+06	4.51542e+06	5.39518e+06	7.73386e+06	0.527555	0.407276	0.488732	0.824889	-0.277728	insig
MWSHC2042	(2E)-3-(1-Hydroxy-2,6,6-trimethyl-4-oxo-2-cyclohexen-1-yl)-2-propenoic acid	Terpenoids	Sesquiterpenoids	C12H16O4	2	26690-86-8	5.6005e+06	4.92621e+06	4.02801e+06	4.51542e+06	5.39518e+06	7.73386e+06	0.527555	0.407276	0.488732	0.824889	-0.277728	insig
MWS201449	Asn-Leu	Amino acids and derivatives	Amino acids and derivatives	C10H19N3O4	3	22601-71-4	854849	692968	498566	189852	141785	105940	1.17873	0.0294802	0.0653219	4.67663	2.22547	up
Wbjp004531	peganoneⅠ-glucose-Rhamnose	Quinones	Anthraquinone	C28H32O14	3	-	840666	592815	618130	628454	1.02326e+06	1.01504e+06	0.6635	0.263212	0.343781	0.76933	-0.378326	insig
pmp001288	Acacetin-7-O-rutinoside (Linarin)*	Flavonoids	Flavones	C28H32O14	2	480-36-4	840666	592815	618130	628454	1.02326e+06	1.01504e+06	0.6635	0.263212	0.343781	0.76933	-0.378326	insig
Wcdp007645	9-Oxo-10,12-Octadecadienoic Acid	Lipids	Free fatty acids	C18H30O3	1	54665-32-6	287452	195256	163460	142375	153231	153924	0.867211	0.219032	0.29778	1.43743	0.523495	insig
Laxp009625	(Z)-4,6-Dihydroxy-2-(4-Hydroxy-3-Methoxybenzylidene)-7-Methylbenzofuran-3(2h)-One*	Flavonoids	Aurones	C17H14O6	1	-	1.09602e+06	1.19764e+06	1.18455e+06	985543	1.04026e+06	1.0657e+06	1.04711	0.0354659	0.0740372	1.12509	0.170034	insig
Zmmp004279	Isoleucyl-Glutamyl-Leucine	Amino acids and derivatives	Amino acids and derivatives	C17H31N3O6	3	-	656240	324784	490988	326926	387542	264881	0.778327	0.221993	0.300995	1.50305	0.587896	insig
WapTKC023600	Opuntiside A	Terpenoids	Sesquiterpenoids	C19H30O8	1	850354-51-7	1.99465e+06	2.55707e+06	1.32717e+06	4.08463e+06	2.84624e+06	1.83923e+07	0.849104	0.323271	0.40485	0.232154	-2.10684	insig
Wcfp003695	Oleracone B	Others	Others	C13H18O2	3	-	1.35236e+08	1.15472e+08	1.15946e+08	1.38951e+08	1.46278e+08	1.36085e+08	0.961938	0.0899671	0.146617	0.870265	-0.200473	insig
PDP243175	2-methyl-4-(2,5,5-trimethyl-7,8-dihydro-6H-naphthalen-1-yl)butan-2-ol*	Terpenoids	Sesquiterpenoids	C18H28O	1	-	1.09477e+07	9.3952e+06	9.81488e+06	5.09422e+06	6.28047e+06	5.2674e+06	1.18864	0.00195122	0.0122044	1.81214	0.857694	insig
Lmsp010763	Monolinolenin*	Lipids	Glycerol ester	C21H36O4	1	75685-85-7	3.72985e+07	3.00637e+07	3.26263e+07	1.74558e+07	2.09932e+07	1.95604e+07	1.17663	0.0105515	0.0324064	1.72366	0.785477	insig
Lhsp101904	polygodial*	Terpenoids	Sesquiterpenoids	C15H22O2	3	6754-20-7	5.42696e+06	5.6504e+06	5.56614e+06	5.21464e+06	5.40448e+06	5.36797e+06	0.96036	0.0671723	0.117668	1.04106	0.0580512	insig
Walbp07454	3-Hydrocinnamyl-6-CinnamylGlucose	Others	Alcohol compounds	C24H30O6	1	-	2.42998e+06	2.37547e+06	1.88979e+06	2.32046e+06	2.3457e+06	2.41298e+06	0.437963	0.535146	0.612774	0.945772	-0.0804362	insig
Lsjp211221	Buddledin A	Terpenoids	Sesquiterpenoids	C17H24O3	3	62346-20-7	4.1384e+06	3.99927e+06	4.69568e+06	4.56061e+06	3.95206e+06	3.76909e+06	0.350688	0.596939	0.668975	1.04491	0.0633803	insig
mws1587	L-Norleucine*	Amino acids and derivatives	Amino acids and derivatives	C6H13NO2	1	327-57-1	9.54649e+07	9.90769e+07	8.93057e+07	7.08502e+07	7.54136e+07	6.92526e+07	1.18177	0.00440635	0.019353	1.31706	0.397318	insig
Wbkp008219	(3S,3'S)-N,N'-((1R,2R)-5-((3,4,5-trihydroxy-6-methyltetrahydro-2H-pyran-2-yl)oxy)cyclohex-3-ene-1,2-diyl)bis(2-methyl-2,3,4,9-tetrahydro-1H-pyrido[3,4-b]indole-3-carboxamide)	Alkaloids	Alkaloids	C38H46N6O7	1	-	3.67236e+07	5.18128e+07	4.76186e+07	1.95797e+08	1.96484e+08	1.95078e+08	1.2179	0.000820255	0.00761752	0.231809	-2.10899	down
pmb0874	LysoPE 18:2(2n isomer)*	Lipids	LPE	C23H44NO7P	1	-	202129	225528	350675	490940	520162	530573	1.11005	0.025299	0.0587112	0.504861	-0.986041	insig
PD0954615	3-hydroxy-13-apo-alpha-caroten-13-one	Terpenoids	Sesquiterpenoids	C18H26O2	3	-	1.72122e+06	1.83664e+06	1.80506e+06	281098	293150	315535	1.22874	0.000206618	0.00409384	6.02722	2.59149	up
Qmqp102534	Isoalantolactone	Terpenoids	Sesquiterpenoids	C15H20O2	3	470-17-7	127043	158612	148321	383222	436353	362087	1.2123	0.00302567	0.0160902	0.367258	-1.44513	down
Zbjn005343	Acacetin-7-O-(6''-O-glucoside)glucoside	Flavonoids	Flavones	C28H32O15	3	-	233335	294793	232466	266752	350270	275221	0.691333	0.265714	0.345087	0.852452	-0.23031	insig
Lacp001431	N-(3-hydroxy-4-methoxyphenethyl)-4-hydroxybutanamide	Alkaloids	Alkaloids	C14H21NO4	3	-	2.80001e+06	3.19266e+06	3.37709e+06	3.27601e+06	3.41913e+06	3.44797e+06	0.712795	0.26564	0.345087	0.923756	-0.114417	insig
Zbkp001454	Miserotoxin	Alkaloids	Alkaloids	C9H17NO8	1	24502-76-9	2.80001e+06	3.19266e+06	3.37709e+06	3.27601e+06	3.41913e+06	3.44797e+06	0.712795	0.26564	0.345087	0.923756	-0.114417	insig
Wcjp001256	9-Alpha-Ribofuranosyladenine*	Nucleotides and derivatives	Nucleotides and derivatives	C10H13N5O4	1	-	2.80001e+06	3.19266e+06	3.37709e+06	3.27601e+06	3.41913e+06	3.44797e+06	0.712795	0.26564	0.345087	0.923756	-0.114417	insig
Zmsp001773	9-Arabinosyladenine*	Nucleotides and derivatives	Nucleotides and derivatives	C10H13N5O4	1	-	2.84594e+06	3.0499e+06	3.13498e+06	2.84623e+06	3.02091e+06	3.0941e+06	0.121219	0.847564	0.875643	1.00776	0.011159	insig
mws0126	LysoPC 18:0	Lipids	LPC	C26H54NO7P	1	19420-57-6	867876	1.14645e+06	1.03112e+06	1.20273e+06	1.59642e+06	1.42525e+06	1.00444	0.0542944	0.0998707	0.720918	-0.472093	insig
Zmdp000292	Arginine methyl ester	Amino acids and derivatives	Amino acids and derivatives	C7H16N4O2	1	-	3.20162e+07	3.1845e+07	3.01548e+07	1.48897e+07	1.39795e+07	1.59082e+07	1.22216	3.69176e-05	0.00179335	2.09963	1.07014	up
Lmxp010913	1-(9Z-Octadecenoyl)-2-(9-oxo-nonanoyl)-sn-glycero-3-phosphocholine	Lipids	Glycerol ester	C35H66NO9P	1	-	1.90522e+06	1.76857e+06	1.65963e+06	3.92668e+06	2.71765e+06	3.69597e+06	1.15309	0.0416792	0.0825689	0.51579	-0.955145	insig
mws1175	Pinostrobin	Flavonoids	Flavanones	C16H14O4	3	480-37-5	45561.5	57538.2	49036.1	28350.3	35013.8	42931.7	0.983632	0.0518917	0.0964522	1.43125	0.517273	insig
Wagp006988	4'-Hydroxy-5,6,7,8-Tetramethoxyflavone	Flavonoids	Flavones	C19H18O7	3	36950-98-8	701207	661406	537791	264033	256719	270537	1.2087	0.0167414	0.0438494	2.40166	1.26403	up
Ymjm000067	14-Hydroxyvibsanin F*	Terpenoids	Ditepenoids	C20H32O3	1	-	77373.7	79172.4	72530.8	43522.4	52425.5	42275.7	1.18301	0.00267032	0.0149024	1.65729	0.728828	insig
Lssp210412	Cuscohygrine	Alkaloids	Pyrrole alkaloids	C13H24N2O	1	454-14-8	2.45929e+06	2.40489e+06	2.4388e+06	2.60869e+06	2.79654e+06	2.38404e+06	0.68388	0.306287	0.387422	0.93757	-0.0930021	insig
Rfn09804	4-Isopropylcinnamic acid	Phenolic acids	Phenolic acids	C12H14O2	1	3368-21-6	4.5862e+06	4.55667e+06	4.61703e+06	6.10371e+06	5.84942e+06	6.02326e+06	1.22397	0.00185428	0.0119659	0.765443	-0.385633	insig
Wahlp08069	LysoPC 17:2(2n isomer)*	Lipids	LPC	C25H48NO7P	1	-	2.4199e+06	2.43218e+06	2.08166e+06	2.05658e+06	2.47909e+06	2.31779e+06	0.0989805	0.881457	0.90437	1.01171	0.0167999	insig
Safp020540	1-Palmitoyl-2-acetyl-sn-glycero-3-phosphocholine	Lipids	LPC	C26H52NO8P	2	-	71351.4	55581.8	44275.8	210242	188655	216095	1.20055	0.000212161	0.00412245	0.278392	-1.84481	down
MWStz362	3,7,4'-Tri-O-methylquercetin*	Flavonoids	Flavonols	C18H16O7	1	572-32-7	425492	546224	533421	402559	405407	425258	0.940566	0.137206	0.203393	1.22049	0.287459	insig
mws0043	Nobiletin	Flavonoids	Flavones	C21H22O8	3	478-01-3	1.90215e+07	1.82093e+07	1.91911e+07	507779	381841	475034	1.22852	0.000223582	0.00422442	41.3452	5.36965	up
Zbsp010319	[6]-Gingerdiol 5-acetate	Phenolic acids	Phenolic acids	C19H30O5	3	143519-16-8	162907	110534	141616	849199	945751	899120	1.22037	0.000129611	0.00327396	0.154063	-2.69841	down
Wbsp000408	3β,14α,15α,21α-tetrahydroxyserrat-14-en-21-acetyl-3-(4'-hydroxybenzoate)	Terpenoids	Terpene	C39H58O7	3	-	2.68313e+06	3.80569e+06	1.40873e+06	2.46797e+06	1.72762e+06	2.00072e+06	0.333851	0.504441	0.583433	1.27456	0.349997	insig
MWStz562	7-Oxodehydroabietic acid*	Terpenoids	Ditepenoids	C20H26O3	1	18684-55-4	597721	635960	574790	826674	732682	825511	1.15711	0.0109171	0.0330654	0.758311	-0.399139	insig
Waqkp05977	2-g-linolenoyl-glycerol	Lipids	Glycerol ester	C21H36O4	1	-	3.39426e+06	3.84127e+06	3.04914e+06	1.46787e+07	1.37646e+07	1.49805e+07	1.22388	5.6676e-05	0.00220252	0.236844	-2.07799	down
Lmbp010382	6-Methoxy-2-(2-phenylethyl)chromone	Others	Chromone	C18H16O3	3	84294-89-3	302623	257196	330762	413014	384190	357237	1.03414	0.0340089	0.0717645	0.77144	-0.374375	insig
PD0026889	Jasmonoyl-L-leucine	Alkaloids	Alkaloids	C18H29NO4	1	-	222096	238710	270293	114842	86063.5	112810	1.19105	0.00218759	0.0131882	2.33046	1.22061	up
MWStz541	Cannabisin F	Alkaloids	Phenolamine	C36H36N2O8	3	163136-19-4	1.78114e+06	1.75136e+06	1.67556e+06	226355	231651	201569	1.22861	0.000158299	0.00355564	7.89609	2.98114	up
Lmfp004673	Lawsone	Quinones	Quinones	C10H6O3	3	83-72-7	1.51714e+06	1.55803e+06	1.94915e+06	1.82205e+06	1.93291e+06	1.72931e+06	0.586894	0.388541	0.470402	0.916132	-0.126372	insig
Lskp211408	polypodin B	Steroids	Steroid	C27H44O8	3	-	1.07601e+06	1.48696e+06	1.04234e+06	4.08591e+06	4.14203e+06	7.43084e+06	1.17268	0.0658126	0.115687	0.230242	-2.11877	down
MWSmce041	Butylphthalide	Others	Lactones	C12H14O2	2	6066-49-5	377872	471248	439061	493366	490320	561414	0.934857	0.0772505	0.1307	0.833721	-0.262363	insig
pmp001235	Cnidilide*	Others	Lactones	C12H18O2	2	-	2.13591e+06	2.04273e+06	2.05266e+06	2.30329e+06	2.2553e+06	2.36842e+06	1.15021	0.00646211	0.0239345	0.899565	-0.152701	insig
MWSmce412	Senkyunolide*	Others	Lactones	C12H16O2	1	63038-10-8	2.52361e+06	2.11431e+06	2.16192e+06	1.90105e+06	2.07389e+06	2.18551e+06	0.709305	0.24881	0.327682	1.10379	0.142463	insig
Zmjp006485	1-Desmethylchryso-obtusin	Quinones	Anthraquinone	C18H16O7	3	90985-58-3	192241	224755	177206	159937	162636	194597	0.728742	0.22849	0.30654	1.14895	0.200314	insig
WaQzp09970	Estrane-3,17-diol	Steroids	Steroid	C18H30O2	3	517-01-1	8.63076e+06	9.12195e+06	8.60112e+06	2.48338e+06	2.1082e+06	2.9697e+06	1.21446	8.30623e-05	0.00259031	3.48536	1.80131	up
Latp003160	6-Hydroxymellein*	Lignans and Coumarins	Coumarins	C10H10O4	3	70901-60-9	1.45764e+06	1.20089e+06	1.20958e+06	1.00903e+06	956084	897598	1.10777	0.0437536	0.0851477	1.35121	0.434248	insig
Sadp017169	Dinortrixagone	Terpenoids	Sesquiterpenoids	C18H28O	1	-	5.33686e+07	6.26231e+07	5.75982e+07	1.35892e+08	1.55168e+08	1.42817e+08	1.2194	0.00103439	0.0087387	0.40009	-1.3216	down
Rfn07779	Tamaridone	Flavonoids	Flavones	C17H14O7	1	-	3.35147e+07	3.73705e+07	3.68828e+07	3.24871e+07	3.16504e+07	32589068	1.02432	0.0859157	0.14231	1.11415	0.155945	insig
Safp021800	LPC(18:1/0:0)	Lipids	LPC	C26H53NO7P+	1	3542-29-8	2.71131e+07	3.07671e+07	2.23896e+07	1.80338e+07	2.03121e+07	1.89532e+07	1.05566	0.0783058	0.132308	1.40089	0.486346	insig
Rfn010265	Phosphatidylethanolamine lyso 18:2*	Lipids	Free fatty acids	C23H44NO7P	1	-	292952	209330	669425	452195	503200	472693	0.516851	0.607916	0.679167	0.820472	-0.285473	insig
Wagp007236	7-Hydroxy-3',4',5,6-tetramethoxyflavone*	Flavonoids	Flavones	C19H18O7	2	40983-99-1	5.96692e+06	5.55329e+06	5.64434e+06	2.38626e+06	1.62918e+06	2.52185e+06	1.18348	0.00192636	0.0122044	2.62564	1.39267	up
MWSmce698	2',4'-Dimethylacetophenone	Others	Ketone compounds	C10H12O	3	89-74-7	3.42329e+06	3.41451e+06	3.35929e+06	3.66998e+06	3.72289e+06	4.05081e+06	1.07816	0.0694512	0.120408	0.891067	-0.166394	insig
Smcp000882	N-benzoyl-2-aminoethyl-β-D-glucopyranoside	Alkaloids	Alkaloids	C15H21NO7	2	-	1.72688e+06	1.75103e+06	1.73114e+06	660132	780202	842221	1.21182	0.00256166	0.0146397	2.28211	1.19037	up
Wagp009413	5,7-Dihydroxy-3,4',6,8-tetramethoxyflavone*	Flavonoids	Flavonols	C19H18O8	3	50461-86-4	125349	96628.2	119457	51077.1	33331.9	60387.7	1.12564	0.00531904	0.0215664	2.35803	1.23758	up
MWS20184	[6]-Shogaol	Phenolic acids	Phenolic acids	C17H24O3	3	555-66-8	935993	904004	921694	440019	479427	457295	1.22627	8.99917e-06	0.000841545	2.00596	1.00429	up
Lhmp122023	Scopoletin 7-O-(6''-Malonylglucoside)	Lignans and Coumarins	Coumarins	C19H20O12	3	-	6.92705e+06	9.87292e+06	5.62197e+06	1.48068e+06	1.83855e+06	976376	1.17821	0.0363364	0.0746833	5.21974	2.38398	up
pmp000417	Daidzein-4'-O-glucoside*	Flavonoids	Isoflavones	C21H20O9	3	-	768874	797204	788749	340820	331259	360010	1.22733	3.18561e-06	0.00050978	2.28161	1.19005	up
Lmgp004152	Diosmetin-8-C-(2''-O-arabinosyl)glucoside	Flavonoids	Flavones	C27H30O15	3	-	207125	210581	188038	304979	279001	274965	1.18611	0.00265403	0.0149024	0.70522	-0.503856	insig
mws0051	Acacetin	Flavonoids	Flavones	C16H12O5	3	480-44-4	219247	215608	210849	210042	181249	154476	0.861914	0.170867	0.242206	1.18312	0.242591	insig
Lazp007726	Tupichinol E*	Flavonoids	Flavonols	C17H14O6	1	-	1.19489e+06	1.31021e+06	1.29954e+06	1.17289e+06	1.03008e+06	1.05765e+06	1.03724	0.0351605	0.0735226	1.16684	0.222607	insig
Lmmp002995	Quercetin-7-O-(2''-malonyl)glucosyl-5-O-glucoside	Flavonoids	Flavonols	C30H32O20	2	-	410128	1.3294e+06	510777	685863	2.50511e+06	551036	0.399204	0.528554	0.6066	0.601363	-0.733692	insig
Zmgp004297	7-(4-Hydroxyphenyl)-1-phenyl-4-hepten-3-one	Others	Ketone compounds	C19H20O2	2	100667-52-5	1.53856e+06	983560	1.52925e+06	1.94743e+06	1.95172e+06	1.82305e+06	0.951226	0.0867369	0.142921	0.708009	-0.498159	insig
Sayp010368	phyllanflexoid A*	Terpenoids	Ditepenoids	C20H26O3	1	-	619504	600656	614892	756021	778700	821213	1.20402	0.00769721	0.026598	0.778906	-0.360478	insig
MWStz583	5-Hydroxy-7,3',4'-trimethoxyflavone	Flavonoids	Flavones	C18H16O6	1	29080-58-8	94280.3	85566.3	118353	85233.5	49612.2	86707.4	0.750797	0.179812	0.252476	1.34595	0.428624	insig
PD0983496	Pyroglutamylphenylalanine*	Amino acids and derivatives	Amino acids and derivatives	C14H16N2O4	1	-	1.51024e+06	1.89958e+06	1.73535e+06	350916	457565	578069	1.19616	0.00179553	0.0117696	3.71076	1.89172	up
Wafp004334	N-Feruloyltyramine 4'-glucoside	Alkaloids	Phenolamine	C24H29NO9	1	-	8.1147e+06	9.92002e+06	1.03658e+07	8.21819e+06	7.39112e+06	4.08141e+06	0.810888	0.134318	0.199581	1.44233	0.528401	insig
Rfn03227	Pyr-phe-OH*	Amino acids and derivatives	Amino acids and derivatives	C14H16N2O4	1	21282-12-2	2.62825e+06	2.53927e+06	2.06157e+06	1.38592e+06	1.40986e+06	1.392e+06	1.18395	0.0286535	0.0640089	1.72624	0.78763	insig
Hmcp001829	Quercetin-3,7-Di-O-rhamnoside	Flavonoids	Flavonols	C27H30O15	3	28638-13-3	144560	238361	264731	105369	181576	394873	0.0906794	0.912049	0.931219	0.94989	-0.0741682	insig
MWSmce482	beta-Asarone	Phenolic acids	Phenolic acids	C12H16O3	1	2883-98-9	1.08311e+06	1.18443e+06	1.20383e+06	711033	762772	695572	1.20966	0.00178464	0.0117696	1.60017	0.678224	insig
Zahp011321	N-Isobutyl Decanamide	Alkaloids	Alkaloids	C14H29NO	1	73785-31-6	1.04413e+08	1.04518e+08	1.03061e+08	1.5241e+08	1.52588e+08	159317253	1.22622	0.00138313	0.0103152	0.671941	-0.573594	insig
Lcsp013328	linoleoyl ethanolamine	Lipids	LPE	C20H37NO2	2	68171-52-8	259637	276134	224336	335582	307895	259194	0.806978	0.163173	0.234058	0.842064	-0.247999	insig
Lmtp006908	Dihydroisoalantolactone*	Terpenoids	Sesquiterpenoids	C15H22O2	3	1856-58-2	5.69277e+06	5.37684e+06	5.49098e+06	5.74548e+06	5.21842e+06	5.13962e+06	0.430818	0.524986	0.603327	1.02838	0.0403767	insig
MWS1844	alpha-Amylcinnamaldehyde	Others	Aldehyde compounds	C14H18O	3	122-40-7	300229	355924	339254	308343	254458	304553	0.805732	0.149558	0.217994	1.14764	0.198667	insig
Wacyp04031	4-(2,4,6-Trihydroxybenzoyl)-3-Formyl-5-Hydroxybenzoic acid	Phenolic acids	Phenolic acids	C15H10O8	2	-	1.7996e+06	1.37757e+06	1.40618e+06	3.22247e+06	4.19626e+06	3.64803e+06	1.19024	0.00705256	0.0250559	0.414155	-1.27176	down
PDP002625	Herbacetin 7-methyl ether 3-glucoside	Others	Others	C22H22O12	2	30484-94-7	6.69535e+06	5.13867e+06	5.2125e+06	6.76237e+06	8.2388e+06	1.00465e+07	0.981848	0.0879607	0.144185	0.680562	-0.555201	insig
Zbsp003857	3'-O-Methyltricetin-5-O-glucoside*	Flavonoids	Flavones	C22H22O12	2	-	6.69535e+06	5.13867e+06	5.2125e+06	6.76237e+06	8.2388e+06	1.00465e+07	0.981848	0.0879607	0.144185	0.680562	-0.555201	insig
PD0954848	dimethoxycinnamoylhexose	Phenolic acids	Phenolic acids	C17H22O9	2	-	2.11695e+06	1.72064e+06	1.81793e+06	2.08602e+06	2.3697e+06	2.25843e+06	0.94605	0.0796272	0.134182	0.842329	-0.247544	insig
Qmyp101115	9-O-β-D-Glucoside of 3-hydroxy-7,8-didehydro-β-ionol*	Terpenoids	Sesquiterpenoids	C19H30O7	3	-	2.11695e+06	1.72064e+06	1.81793e+06	2.08602e+06	2.3697e+06	2.25843e+06	0.94605	0.0796272	0.134182	0.842329	-0.247544	insig
Lmqp003887	Kaempferol-3-O-xylosyl(1→2)glucoside	Flavonoids	Flavonols	C26H28O15	3	-	1.43208e+06	1.20145e+06	1.33952e+06	612977	761799	529094	1.17265	0.00195096	0.0122044	2.08683	1.06131	up
mws0636	L-Phenylalanyl-L-phenylalanine	Amino acids and derivatives	Amino acids and derivatives	C18H20N2O3	1	2577-40-4	805962	708212	754821	343414	335167	345665	1.22416	0.00419678	0.0190667	2.21528	1.14749	up
Hmzp003994	Pedaliin*	Flavonoids	Flavones	C22H22O12	2	22860-72-6	6.69535e+06	5.13867e+06	5.2125e+06	6.76237e+06	8.2388e+06	1.00465e+07	0.981848	0.0879607	0.144185	0.680562	-0.555201	insig
NK10246260	4-Hydroxy-2-quinolone	Alkaloids	Quinoline alkaloids	C9H7NO2	2	86-95-3	3.57956e+06	2.54501e+06	2.66752e+06	530085	666114	396786	1.20257	0.0141121	0.038789	5.51925	2.46447	up
PDP242583	7-(hydroxymethyl)-2,3,3a,4,5,7a-hexahydro-1H-inden-4-ol	Terpenoids	Monoterpenoids	C10H16O2	2	-	644563	834868	511487	1.6857e+06	1.85694e+06	1.79962e+06	1.18213	0.00168787	0.0114304	0.372673	-1.42402	down
MWSHY0199	Quercetin-3-O-(6''-O-galloyl)galactoside	Flavonoids	Flavonols	C28H24O16	3	53171-28-1	451816	293207	363286	305619	431656	412839	0.151888	0.829084	0.860958	0.963652	-0.0534165	insig
pmp001251	LysoPC 18:2(2n isomer)	Lipids	LPC	C26H50NO7P	1	-	1.23278e+06	1.30677e+06	1.15474e+06	1.37691e+06	1.5801e+06	1.28018e+06	0.844122	0.166215	0.237362	0.87187	-0.197815	insig
Lmzp009151	Lepadin D	Alkaloids	Quinoline alkaloids	C18H35NO2	3	-	232365	259904	243153	354031	459423	347469	1.13132	0.0536633	0.0990452	0.63348	-0.658628	insig
Lhnp111728	Massoniresinol; Vladinol A	Lignans and Coumarins	Lignans	C20H24O8	3	96087-10-4	332007	296296	329662	242861	326780	329110	0.394163	0.570751	0.645641	1.06588	0.0920506	insig
PDP002602	6-Hydroxykaempferol 3-glucoside*	Flavonoids	Flavones	C21H20O12	2	-	6.18688e+07	5.95393e+07	6.39509e+07	6.4691e+07	6.28018e+07	4.79819e+07	0.379059	0.600296	0.67214	1.05633	0.0790594	insig
Qmjp080407	14(15)-Bisnor-13-oxolabd-8(17),11(E)-dien-19-oic acid	Terpenoids	Sesquiterpenoids	C18H26O3	1	-	770035	700463	731627	1.48388e+06	1.13513e+06	1.40339e+06	1.18164	0.0254481	0.0588661	0.547465	-0.869161	insig
MWStz602	Quercetagetin-7-O-glucoside(Quercetagitrin)*	Flavonoids	Flavonols	C21H20O13	2	548-75-4	3.40402e+06	3.50855e+06	3.4553e+06	2.57117e+06	2.96919e+06	3.68956e+06	0.636492	0.366057	0.448647	1.12329	0.167728	insig
pmb0108	Feruloyl syringic acid	Phenolic acids	Phenolic acids	C19H18O8	3	-	756069	749956	904117	648022	815227	739796	0.550831	0.378969	0.460893	1.09401	0.12962	insig
Sadp005010	8-Methyltheophylline	Alkaloids	Alkaloids	C8H10N4O2	1	830-65-9	8.35066e+06	1.06684e+07	9.97672e+06	2.17279e+06	1.53145e+06	2.03784e+06	1.21443	0.0048621	0.0204015	5.0497	2.3362	up
mws2218	Caffeine	Alkaloids	Alkaloids	C8H10N4O2	2	58-08-2	894023	692693	698642	224247	241831	275260	1.2098	0.0127906	0.0365487	3.08275	1.62422	up
Zblp004317	3-(2-oxopropyl)-3-hydroxyindolin-2-one	Alkaloids	Plumerane	C11H11NO3	1	-	2.29042e+07	2.32399e+07	1.97349e+07	9.27937e+06	9.84518e+06	8.08856e+06	1.21106	0.00242017	0.0141826	2.42085	1.27552	up
Yalp008047	Methyl 12-phenyldodecanoate	Lipids	Free fatty acids	C19H30O2	1	38795-65-2	71276.5	72001.2	64262.6	265608	251322	242526	1.22694	0.000399684	0.00551557	0.273275	-1.87158	down
MWSHC20102	3-Hydroxy-1-(4-Hydroxy-3-Methoxyphenyl)Propan-1-One	Others	Ketone compounds	C10H12O4	3	2196-18-1	9.45607e+06	8.69302e+06	7.57323e+06	9.96537e+06	9.86312e+06	1.00798e+07	0.941687	0.123516	0.186693	0.860039	-0.217527	insig
pmb0142	Caffeic aldehyde	Others	Aldehyde compounds	C9H8O3	3	141632-15-7	1.39252e+06	1.42268e+06	1.36032e+06	1.49184e+06	1.61235e+06	1.4211e+06	0.87697	0.162994	0.233933	0.922707	-0.116055	insig
Hmgp003163	3,3',5,7-Tetrahydroxy-4',6-Dimethoxyflavone; (Laciniatin)*	Flavonoids	Flavonols	C17H14O8	3	74161-28-7	119982	143674	86141.6	153404	125694	142057	0.65929	0.292786	0.373902	0.830567	-0.267831	insig
pmb0864	LysoPE 14:0	Lipids	LPE	C19H40NO7P	3	-	402430	197943	230169	131998	230500	254778	0.534823	0.401246	0.483332	1.3455	0.428137	insig
Hmhp010886	Sarisan	Others	Others	C11H12O3	3	18607-93-7	93324.5	127107	146178	252977	218127	209584	1.11894	0.00721835	0.0255771	0.538586	-0.892753	insig
Lmmp003903	Kaempferol-3-O-(2''-O-acetyl)glucoside	Flavonoids	Flavonols	C23H22O12	3	-	327672	352125	311295	783266	1.01901e+06	718364	1.19584	0.0288985	0.0644854	0.39319	-1.3467	down
WapTKC002297	1,6-Dihydroxy-2,7(19),10,14-Phytatetraen-13-one*	Terpenoids	Ditepenoids	C20H32O3	1	79404-59-4	68324.1	56763.1	59887.4	27044.1	34760.7	42055.5	1.11253	0.00923271	0.0298233	1.78099	0.832682	insig
MW0168670	9,12-Octadecadiynoic Acid*	Lipids	Free fatty acids	C18H28O2	3	2012-14-8	3.93045e+07	3.94616e+07	3.90877e+07	3.72352e+06	3.59153e+06	4.40037e+06	1.2281	3.04956e-06	0.00050978	10.0597	3.33052	up
Wcgp010223	3-(Cyclohexen-1-yl)-2-hydroxy-4a,5-dimethyl-2,3,4,5,6,7,8,8a-octahydronaphthalen-1-one	Others	Others	C18H28O2	3	-	3.93045e+07	3.94616e+07	3.90877e+07	3.72352e+06	3.59153e+06	4.40037e+06	1.2281	3.04956e-06	0.00050978	10.0597	3.33052	up
Zbkp004942	Dodecanamide	Alkaloids	Alkaloids	C12H25NO	1	-	6.1693e+07	6.44647e+07	6.40527e+07	6.455e+07	6.19214e+07	6.10959e+07	0.382468	0.55154	0.628696	1.01409	0.0201884	insig
PD0296445	2-(4-Methoxybenzylidene)imino-2-deoxy-D-glucopyranose	Alkaloids	Alkaloids	C14H19NO6	2	-	1.05116e+08	8.38058e+07	8.69026e+07	6.12326e+07	6.1448e+07	6.13831e+07	1.16024	0.0441205	0.0856636	1.49853	0.583545	insig
Smhp011040	ageconyflavone B	Flavonoids	Flavones	C19H18O7	3	-	261704	219089	273275	157831	159659	152166	1.17965	0.0270403	0.0614735	1.60557	0.683088	insig
pmd0130	LysoPC 14:0	Lipids	LPC	C22H46NO7P	1	20559-16-4	711700	627540	620748	620501	582671	604012	0.789668	0.217141	0.295686	1.08455	0.117102	insig
WapTKC179389	8-(5-Hydroxy-2,6,6-Trimethylcyclohex-2-En-1-Yl)-6-Methyloct-5-En-2-one	Terpenoids	Sesquiterpenoids	C18H30O2	1	-	1.16057e+07	1.19685e+07	1.2547e+07	3.78165e+06	3.30389e+06	3.76969e+06	1.22566	7.4357e-05	0.00251633	3.32753	1.73445	up
MWSHC2067	3,4-Dihydroxybenzaldehyde	Others	Aldehyde compounds	C7H6O3	3	139-85-5	1.80453e+06	1.77759e+06	1.66563e+06	354733	467119	304338	1.21355	3.177e-05	0.00170747	4.65974	2.22025	up
Rfp03312	Aureusidin 4,6-diglucoside	Flavonoids	Aurones	C27H30O16	1	-	1.40659e+07	3.8976e+07	3.80032e+07	1.68157e+07	1.99417e+07	1.85979e+07	0.626823	0.280926	0.360762	1.64474	0.717859	insig
Lcsp002236	Pro-Glu-Ile	Amino acids and derivatives	Amino acids and derivatives	C16H27N3O6	2	-	884286	1.0696e+06	1.28629e+06	285847	317220	353205	1.20483	0.0201237	0.0495926	3.38835	1.76058	up
Hmhp005846	Tenaxin I*	Flavonoids	Flavones	C18H16O7	3	86926-52-5	814181	752973	665191	488041	515645	516176	1.17028	0.0271419	0.0614891	1.46878	0.55462	insig
Zmhp004065	7,8-Dihydroxy-5,6,4'-trimethoxyflavone*	Flavonoids	Flavones	C18H16O7	3	-	814181	752973	665191	488041	515645	516176	1.17028	0.0271419	0.0614891	1.46878	0.55462	insig
MW0150848	His-Asn-Cys	Amino acids and derivatives	Amino acids and derivatives	C13H20N6O5S1	3	-	678605	664474	795498	347883	334701	241201	1.17634	0.00192209	0.0122044	2.31502	1.21102	up
mws0677	N-Acetylserotonin	Alkaloids	Plumerane	C12H14N2O2	3	1210-83-9	3.24821e+06	2.63662e+06	2.80191e+06	803305	851141	779744	1.22307	0.00700191	0.0250141	3.56864	1.83537	up
Lcsp003873	Leu-Ala-Ile	Amino acids and derivatives	Amino acids and derivatives	C15H29N3O4	2	-	1.22752e+06	1.0442e+06	1.28665e+06	792338	540988	458524	1.10406	0.0112325	0.033818	1.98586	0.989767	insig
Lcfp060275	N-Acetyltyramine	Amino acids and derivatives	Amino acids and derivatives	C10H13NO2	2	1202-66-0	401989	398475	377306	347013	347096	411840	0.589112	0.386695	0.468864	1.06494	0.090774	insig
MWStz460	Ombuin	Flavonoids	Flavonols	C17H14O7	1	529-40-8	955371	883188	1.26485e+06	596980	493397	558172	1.14465	0.0460796	0.0883805	1.88251	0.912655	insig
Hmmp007513	5,7-Dihydroxy-6,3',4',5'-tetramethoxyflavone (Arteanoflavone)*	Flavonoids	Flavones	C19H18O8	3	68710-17-8	165046	143927	103327	85444.3	51180.3	56985.1	1.07847	0.0359138	0.0742375	2.12954	1.09054	up
PDP114864	10-Oxo-11,15-phytodienoic acid	Others	Others	C18H28O3	1	-	2.31466e+06	2.45466e+06	2.45313e+06	382662	395452	423267	1.22892	0.000254109	0.00454315	6.01179	2.5878	up
Wbtp004753	1,2,3,7,8-pentahydroxy-6-methylanthracene-9,10-dione	Flavonoids	Other Flavonoids	C15H10O7	1	-	1.06556e+06	1.50065e+06	1.54082e+06	1.24701e+06	1.45415e+06	1.53899e+06	0.187851	0.815515	0.849481	0.968604	-0.0460212	insig
Zbsp004301	Quercetin-7-O-rutinoside*	Flavonoids	Flavonols	C27H30O16	1	147714-62-3	5.93009e+06	1.27395e+07	5.96943e+06	2.00326e+07	8.05893e+06	6.10564e+06	0.349924	0.562294	0.638361	0.720498	-0.472935	insig
Wacyp04478	4-(2,6-Dihydroxybenzoyl)-3-Formyl-5-Hydroxybenzoic acid	Phenolic acids	Phenolic acids	C15H10O7	1	127448-92-4	1.80165e+08	175224604	1.05577e+08	1.81468e+08	189447743	1.70345e+08	0.577891	0.382606	0.464423	0.851653	-0.231662	insig
Lmmp003109	3'-O-Methyl-epicatechin	Flavonoids	Flavanols	C16H16O6	3	76549-34-3	969745	1.13683e+06	739266	801930	921532	1.39816e+06	0.228167	0.695442	0.750918	0.911654	-0.133441	insig
MWStz487	Robinetin	Flavonoids	Flavonols	C15H10O7	2	490-31-3	1.24378e+08	8.31185e+07	5.29735e+07	1.23653e+08	1.20617e+08	8.72951e+07	0.578377	0.38865	0.470402	0.785577	-0.348175	insig
PD0485458	6-Hydroxyluteolin 6-glucoside	Flavonoids	Flavones	C21H20O12	1	-	7.61088e+06	2.026e+07	1.77304e+07	9.22966e+06	2.43531e+07	4.99547e+06	0.317793	0.758403	0.801558	1.18204	0.241285	insig
PDP151614	6-Hydroxyluteolin 7-rhamnoside	Flavonoids	Flavones	C21H20O11	1	-	1.50783e+07	1.63412e+07	1.70916e+07	2.71449e+07	1.89249e+07	2.18422e+07	1.01708	0.107652	0.168586	0.714322	-0.485353	insig
pmb0302	2-Aminoethylphosphonate	Others	Others	C2H8NO3P	3	2041-14-7	463971	348080	385045	510645	533410	666723	1.02609	0.0513446	0.0958583	0.699738	-0.515113	insig
Cmsp004086	Dihydrokaempferide	Flavonoids	Flavanonols	C16H14O6	3	137225-59-3	1.38912e+08	1.15092e+08	1.27428e+08	1.74335e+08	158085630	1.30471e+08	0.841409	0.15655	0.225583	0.824019	-0.27925	insig
PDP004292	6-Hydroxyluteolin 6-rhamnoside	Flavonoids	Flavones	C21H20O11	2	-	5.26135e+06	5.62982e+06	6.46742e+06	1.23249e+07	8.54092e+06	8.21976e+06	1.0697	0.0884596	0.144765	0.59681	-0.744656	insig
Lhcp120314	7-H-9(10)-ene-11,12-Epoxy-8-oxoeremophilane*	Terpenoids	Sesquiterpenoids	C15H22O2	3	-	5.48935e+06	5.52938e+06	5.40939e+06	5.46913e+06	5.14809e+06	5.44679e+06	0.595653	0.363653	0.446567	1.02267	0.0323353	insig
Zahp007439	3,4-Methylenedioxycinnamaldehyde	Others	Aldehyde compounds	C10H8O3	1	58095-77-5	2.00186e+06	1.9622e+06	1.9103e+06	2.28818e+06	2.32633e+06	2.29085e+06	1.21038	0.00175356	0.011626	0.850694	-0.233287	insig
Lmjp006246	9-Methoxy-alpha-lapachone	Quinones	Quinones	C16H16O4	3	35241-80-6	205812	195203	171194	292540	293667	279693	1.1864	0.00442242	0.019353	0.660825	-0.597659	insig
Yamp012546	(6S,6aS)-9,11-diphenoxy-6,6a-diphenyl-2,3,5,5a,6,6a,11b,11c,12,12a-decahydro-1H-benzofuro[2',3':4,5]cyclopenta[1,2-d]pyrrolo[1,2-a]pyrimidin-5-ol	Alkaloids	Alkaloids	C40H36N2O4	3	-	8.42635e+06	8.10572e+06	8.14486e+06	1.94062e+06	2.30931e+06	2.14312e+06	1.22629	2.07726e-06	0.00050978	3.85996	1.94859	up
Lafp005024	7-Hydroxy-costol-malonyl glucoside	Terpenoids	Sesquiterpenoids	C24H36O10	3	-	199112	226489	257054	250797	277987	277118	0.890533	0.117344	0.17997	0.847069	-0.239448	insig
Latp007436	Normelanothyrsin A*	Terpenoids	Sesquiterpenoids	C18H26O3	3	-	7.48483e+06	7.16552e+06	7.03346e+06	1.24746e+07	1.24578e+07	1.3143e+07	1.22481	0.000141826	0.00348029	0.569496	-0.812241	insig
Smgp005565	Cinchonain 1a	Flavonoids	Flavanols	C24H20O9	3	85022-69-1	9.31077e+06	9.78499e+06	8.96064e+06	7.8051e+06	8.26102e+06	6.22339e+06	0.978023	0.0745515	0.127327	1.25873	0.331965	insig
Sazp005836	Comazaphilone C	Others	Others	C22H24O8	3	-	5.13211e+06	7.36319e+06	7.24423e+06	6.05535e+06	7.00055e+06	6.30496e+06	0.0388827	0.88289	0.905473	1.01956	0.0279447	insig
Wahp006114	Tri-p-coumaroyl Spermidine*	Alkaloids	Phenolamine	C34H37N3O6	1	-	3.24053e+06	4.07531e+06	3.73722e+06	1.16109e+06	1.24648e+06	1.43727e+06	1.21177	0.00559176	0.0222125	2.87478	1.52345	up
Sasp006421	Gibberellin A5	Terpenoids	Ditepenoids	C19H22O5	3	561-56-8	592740	566901	344101	288406	290547	153664	0.984538	0.0619365	0.109868	2.05256	1.03743	insig
Wagp007545	3'-Hydroxy-3,4',5,7,8-Pentamethoxyflavone	Flavonoids	Flavonols	C20H20O8	3	4670-40-0	856146	831090	723569	325030	342557	362548	1.21755	0.00509283	0.0210548	2.34028	1.22668	up
Zmhp005139	Tamarixetin-3-O-(6''-malonyl)glucoside*	Flavonoids	Flavonols	C25H24O15	1	-	3.43268e+07	6.13697e+06	1.78688e+07	1.23219e+07	1.70607e+07	3.86026e+07	0.253895	0.793509	0.83077	0.858018	-0.22092	insig
Ladp004569	portulacanone C malonyl glucoside	Flavonoids	Other Flavonoids	C27H30O14	3	-	8.77537e+06	7.37094e+06	9.63978e+06	7.1681e+06	5.59168e+06	6.91173e+06	0.952836	0.0736525	0.126133	1.31083	0.390486	insig
MW0012052	5,8,14-Eicosatrienoic acid, 11,12-dihydroxy-, (5Z,8Z,14Z)-	Lipids	Free fatty acids	C20H34O4	3	-	1.67179e+06	1.38038e+06	1.52916e+06	8.75084e+06	7.67976e+06	8.04713e+06	1.22594	0.00123612	0.00963716	0.187163	-2.41763	down
MWSHC20110	8-Methoxyapigenin*	Flavonoids	Flavones	C16H12O6	3	57096-02-3	179297	203124	206413	184163	237857	226850	0.562988	0.357563	0.439943	0.907475	-0.14007	insig
MWSHY0069	Hispidulin (5,7,4'-Trihydroxy-6-methoxyflavone)*	Flavonoids	Flavones	C16H12O6	3	1447-88-7	216630	198318	203443	251012	231470	227505	1.06326	0.0317203	0.0684249	0.87099	-0.199272	insig
Zmjp004795	5,6,7-Trihydroxy-8-methoxyflavone*	Flavonoids	Flavones	C16H12O6	3	-	216630	198318	203443	251012	231470	227505	1.06326	0.0317203	0.0684249	0.87099	-0.199272	insig
Safp009165	Homobutein 4-glucoside	Flavonoids	Chalcones	C22H24O10	2	-	6.62563e+06	3.61812e+06	3.50072e+06	1.23328e+07	2.0064e+07	4.4089e+06	0.806462	0.227378	0.305672	0.373433	-1.42108	insig
Xmyp005654	Kaempferol-4'-O-glucoside*	Flavonoids	Flavonols	C21H20O11	1	52222-74-9	6.62563e+06	3.61812e+06	3.50072e+06	1.23328e+07	2.0064e+07	4.4089e+06	0.806462	0.227378	0.305672	0.373433	-1.42108	insig
Zmxp004471	Thunberginol B	Lignans and Coumarins	Coumarins	C15H10O6	3	147666-81-7	4.14099e+07	2.567e+07	3.04669e+07	5.17999e+07	5.25269e+07	4.61422e+07	1.03325	0.0466241	0.089154	0.648284	-0.625301	insig
Zmmp003779	Petunidin-3-O-(6''-O-p-coumaroyl)rutinoside	Flavonoids	Anthocyanidins	C37H39O18+	3	-	31930	81413.1	63008.9	71013	55580	99167	0.500582	0.441581	0.523678	0.781148	-0.356333	insig
mws0047	Apigenin 7-O-neohesperidoside	Flavonoids	Flavones	C27H30O14	3	17306-46-6	445003	226229	183965	72006.2	134169	170977	0.905218	0.178635	0.251397	2.26751	1.18111	insig
MWSHC2041	sophorabioside*	Flavonoids	Isoflavones	C27H30O14	3	2945-88-2	374667	336900	182932	196202	293773	137419	0.608522	0.300531	0.382055	1.42574	0.511706	insig
Salp004689	Platanionoside F	Terpenoids	Monoterpenoids	C24H38O11	1	-	3.14391e+06	2.28841e+06	4.09028e+06	2.48648e+06	1.46873e+06	1.47348e+06	0.933981	0.103966	0.164239	1.75413	0.810754	insig
Wagp004859	Columbianetin Glucopyranoside	Lignans and Coumarins	Coumarins	C20H24O9	3	55836-35-6	6.41957e+06	8.40231e+06	6.49283e+06	436669	562856	747291	1.21777	0.00875412	0.0286066	12.202	3.60905	up
Wayp004564	gamma-Hydroxy-3-pyridinebutanoate	Alkaloids	Pyridine alkaloids	C9H11NO3	2	15569-97-8	1.24789e+07	1.13939e+07	1.3309e+07	2.53607e+06	1.90078e+06	2.03748e+06	1.22226	0.00117737	0.0093523	5.74296	2.5218	up
Wbtp004961	1,2,4,5-tetrahydroxy-7-(hydroxymethyl)anthracene-9,10-dione	Flavonoids	Other Flavonoids	C15H10O7	3	-	3.47461e+07	2.76002e+07	2.61183e+07	4.17017e+07	2.49259e+07	3.92163e+07	0.495436	0.396816	0.478453	0.835802	-0.258767	insig
Sadp004383	2-((7-hydroxy-3,8-dimethyl-4-vinyl-9,10-dihydrophenanthren-2-yl)oxy)-6-(hydroxymethyl)tetrahydro-2H-pyran-3,4,5-triol	Terpenoids	Ditepenoids	C24H28O7	3	-	1.18786e+06	874820	742578	1.5434e+06	1.29717e+06	1.39515e+06	1.01511	0.0484496	0.0922259	0.662287	-0.594472	insig
Lcmp123017	Dihydrohinokitiol	Terpenoids	Monoterpenoids	C10H14O2	3	-	543607	527858	630666	739131	678554	876484	1.04032	0.0573565	0.103784	0.741939	-0.430628	insig
MWSHY0107	Bavachin	Flavonoids	Flavanones	C20H20O4	3	19879-32-4	53115.9	42589	51896.7	104981	100038	132086	1.18755	0.0161881	0.0428629	0.43785	-1.19149	down
MWStz038	Grossamide*	Alkaloids	Phenolamine	C36H36N2O8	1	80510-06-1	6.72577e+06	6.98272e+06	7.24639e+06	438127	437648	436646	1.22972	0.00052646	0.00621419	15.9666	3.99698	up
Lmjp006533	Pachypodol*	Flavonoids	Flavonols	C18H16O7	1	33708-72-4	474825	467609	391125	362491	405984	348000	0.923281	0.0971587	0.155528	1.19444	0.25633	insig
MWStz553	N-Sinapoyltyramine	Alkaloids	Phenolamine	C19H21NO5	3	200125-11-7	213492	196766	216714	206234	252165	238376	0.749108	0.22399	0.302243	0.89982	-0.152291	insig
Qmjp080402	15,16-Bisnor-13-oxo-8(17),11-labdadien-19-ol	Terpenoids	Sesquiterpenoids	C18H28O2	3	-	976196	1.08843e+06	963134	128209	97920.8	111867	1.22604	0.00129005	0.00987798	8.95795	3.16317	up
mws1515	alpha-Ionone	Terpenoids	Monoterpenoids	C13H20O	3	127-41-3	538851	467097	743514	1.15621e+06	1.43901e+06	956180	1.09665	0.030164	0.0662559	0.492613	-1.02147	down
Lmgp008943	3,5-Dihydroxy-7,3',4'-trimethoxyflavone	Flavonoids	Flavonols	C18H16O7	1	6068-80-0	1.44903e+06	1.46061e+06	1.4096e+06	1.11055e+06	1.12224e+06	1.16262e+06	1.21708	0.000153499	0.0035501	1.27208	0.347195	insig
Wcdp010708	Octadeca-2,9,12,15-tetraen-1-ol	Others	Others	C18H30O	1	-	7.10316e+07	7.34087e+07	6.33547e+07	1.17799e+08	1.06632e+08	1.08478e+08	1.19871	0.000885031	0.00792762	0.624179	-0.679967	insig
PD0566479	(1S,7R)-4,10-dimethylidene-7-(prop-1-en-2-yl)cyclodec-5-en-1-ol	Terpenoids	Sesquiterpenoids	C15H22O	2	-	176259	288565	220170	250220	226191	316251	0.50456	0.445998	0.527928	0.864169	-0.210614	insig
Wcop004647	6a-methyl-10-methylene-5,11-dioxododecahydro-9H-9,11a-methanonaphtho[1',2':1,7]cyclohepta[1,2-b]oxirene-3-carboxylic acid	Terpenoids	Ditepenoids	C19H22O5	3	-	4.48327e+06	3.01158e+06	3.07695e+06	5.4253e+06	3.80559e+06	3.80972e+06	0.638945	0.318738	0.399967	0.810683	-0.30279	insig
Hmgp001986	5,7,8,3',4'-Pentahydroxy-6-methoxyxanthone	Flavonoids	Other Flavonoids	C16H12O9	3	-	3.72248e+06	3.69623e+06	4.0327e+06	912988	834676	711849	1.22359	0.000125608	0.00321784	4.65597	2.21908	up
Wafp004641	N-Feruloyltyramine 4-glucoside	Alkaloids	Phenolamine	C24H29NO9	1	-	7.01874e+07	9.22909e+07	8.4099e+07	684345	850787	1.01373e+06	1.22762	0.00622295	0.023405	96.74	6.59604	up
Lajp004824	Medicarpinglucoside	Flavonoids	Isoflavones	C22H24O9	3	-	1.85627e+06	1.13772e+06	1.48557e+06	854818	800737	863180	1.09323	0.0864166	0.142765	1.7785	0.830659	insig
Lmlp005572	Galangin 7-glucoside*	Flavonoids	Flavonols	C21H20O10	3	-	1.85627e+06	1.13772e+06	1.48557e+06	854818	800737	863180	1.09323	0.0864166	0.142765	1.7785	0.830659	insig
pma1303	LysoPC 16:2*	Lipids	LPC	C24H46NO7P	1	-	722554	780457	868601	856001	685417	857120	0.0589139	0.906131	0.925551	0.988774	-0.0162875	insig
HJAP135	Pinocembrin-7-O-(6''-O-malonyl)glucoside	Flavonoids	Flavanones	C24H24O12	1	-	254432	203424	221917	268285	304214	460058	0.918964	0.177755	0.250703	0.65834	-0.603095	insig
Walp004752	2-Aminododecane-1,4-diol	Lipids	Sphingolipids	C12H27NO2	1	-	1.8988e+06	2.00462e+06	2.08144e+06	1.80472e+06	2.19316e+06	2.31777e+06	0.357279	0.55744	0.633421	0.947623	-0.0776144	insig
Zahp008363	5-hydroxyl-3',4',7,8-tetramethoxyflavone*	Flavonoids	Flavones	C19H18O7	1	13003-74-2	2.93256e+07	3.04338e+07	2.94002e+07	1.88973e+07	1.84718e+07	1.80506e+07	1.2264	3.66894e-05	0.00179335	1.60881	0.685991	insig
Wcgp002561	6-(1,2-dihydroxyethyl)-3-hydroxy-2,2,5,7-tetramethyl-3H-inden-1-one	Others	Others	C15H20O4	3	-	1.64337e+06	1.22879e+06	1.65744e+06	1.70063e+06	1.96559e+06	1.9122e+06	0.869278	0.114639	0.177111	0.811986	-0.300473	insig
MW0107733	Leu-Leu-Ala	Amino acids and derivatives	Amino acids and derivatives	C15H29N3O4	3	20274-80-0	1.00628e+06	1.08064e+06	1.26979e+06	820224	953942	991593	0.897994	0.114946	0.177477	1.21367	0.279371	insig
PD1013337	L-Aspartyl-L-Tryptophan	Amino acids and derivatives	Amino acids and derivatives	C15H17N3O5	1	-	1.23341e+06	1.29854e+06	1.28784e+06	127116	279284	183926	1.19657	0.000322674	0.00476652	6.47065	2.69391	up
zjbp110810	6,8-dihydroxy-2-[2-(3'-hydroxy-4'-methoxyphenyl)ethyl]chromone	Others	Chromone	C18H16O6	3	-	95449.2	98793.2	116507	81014.2	78362.6	70992.6	1.10295	0.0376614	0.0763946	1.34892	0.431801	insig
PD0752242	ethyl 4-phenylbutanoate*	Others	Others	C12H16O2	1	10031-93-3	2.13408e+06	2.11077e+06	2.13226e+06	1.84163e+06	1.90786e+06	2.07983e+06	0.962199	0.122158	0.185217	1.09397	0.129572	insig
PD0621033	5,8-Dihydroxycoumarin-5-O-glucoside	Lignans and Coumarins	Coumarins	C15H16O9	1	-	603238	518916	543286	525500	493144	442309	0.859915	0.122143	0.185217	1.13997	0.188994	insig
pmf0440	p-Methoxycinnamaldehyde	Others	Aldehyde compounds	C10H10O2	3	1963-36-6	784387	1.04825e+06	711577	700389	887273	886528	0.0877956	0.856782	0.883105	1.0283	0.0402611	insig
pma0461	14,15-Dehydrocrepenynic acid*	Lipids	Free fatty acids	C18H28O2	3	4154-44-3	3.91352e+07	3.81641e+07	3.76151e+07	3.76668e+06	3.86899e+06	3.8055e+06	1.22979	0.000156002	0.0035501	10.0439	3.32825	up
Lmjp101205	Coumurrayin	Lignans and Coumarins	Coumarins	C16H18O4	3	17245-25-9	53882.8	48305.6	33569.1	68533.7	53767.4	66507.7	0.894394	0.0856977	0.142136	0.719022	-0.475893	insig
Zken00392	1-(9Z-octadecenoyl)-sn-glycero-3-phosphocholine	Lipids	LPC	C26H52NO7P	1	-	711642	610716	625951	509984	508313	505248	1.14596	0.0456134	0.0875529	1.2788	0.354791	insig
Wacyp08016	2,5,8-trimethyldeca-2,4,7-triene-1,10-diol	Terpenoids	Monoterpenoids	C13H22O2	1	-	1.55534e+07	1.61578e+07	1.83308e+07	1.67039e+07	1.822e+07	1.90874e+07	0.641749	0.295197	0.37603	0.926509	-0.110123	insig
Lmhp009590	LysoPC 17:1	Lipids	LPC	C25H50NO7P	1	-	4.85015e+06	4.39005e+06	4.96023e+06	2.04179e+06	2.3209e+06	2.61316e+06	1.19986	0.000565712	0.00655499	2.03565	1.02549	up
Lcfp199969	Dehydronerolisovalerate	Others	Others	C15H24O2	1	49831-79-0	749453	717234	743821	1.36358e+06	1.28774e+06	1.25196e+06	1.22374	0.00172935	0.0115509	0.56632	-0.82031	insig
Waptp02742	5-Hydroxy-6-Methoxychromanon	Lignans and Coumarins	Coumarins	C10H10O4	3	-	4.27536e+06	3.72313e+06	4.16206e+06	505046	496004	552677	1.2282	0.00206009	0.0125999	7.8267	2.9684	up
Lmtp001399	5,6-Dihydroxyindole-5-O-β-glucoside	Alkaloids	Plumerane	C14H17NO7	3	-	920247	555637	669762	960005	1.07407e+06	1.06605e+06	0.969477	0.0853543	0.141904	0.692114	-0.530919	insig
Wcfp003211	1,1'-(6-hydroxy-2,3-dihydro-1H-indene-2,5-diyl)bis(ethan-1-one)	Terpenoids	Sesquiterpenoids	C13H14O3	3	-	2.62938e+06	2.33009e+06	2.37359e+06	2.61732e+06	2.7053e+06	2.76575e+06	0.949106	0.0974012	0.155817	0.906617	-0.141435	insig
Walp004906	2-Aminotetradecane-1,11,13-triol	Lipids	Sphingolipids	C14H31NO3	1	-	994053	1.03453e+06	982161	773672	887841	1.00634e+06	0.777454	0.227004	0.305494	1.12853	0.174444	insig
MWSmce417	5-O-Methylvisammioside	Others	Chromone	C22H28O10	3	84272-85-5	1.52803e+06	1.17553e+06	1.32808e+06	1.42641e+06	2.14787e+06	2.00507e+06	0.897913	0.12966	0.193571	0.722603	-0.468726	insig
Wbtp004927	1,3,6-trihydroxy-7-methoxy-2-{[(2s,3r,4s,5s,6r)-3,4,5-trihydroxy-6-(hydroxymethyl)oxan-2-yl]oxy}xanthen-9-one	Flavonoids	Other Flavonoids	C20H20O12	3	-	2.64311e+06	2.05691e+06	2.45314e+06	2.40204e+06	2.21808e+06	2.58791e+06	0.0783076	0.933351	0.948128	0.992387	-0.0110257	insig
Lshp211012	Gentiacaulein	Others	Others	C15H12O6	3	-	95944.6	113344	76787.7	191652	148550	160118	1.10875	0.013846	0.0384166	0.571786	-0.806452	insig
Zmgp003036	Pinobanksin	Flavonoids	Flavanonols	C15H12O5	3	548-82-3	163631	140337	110018	177506	123881	124254	0.0963622	0.877507	0.90215	0.972618	-0.040055	insig
Zbkp004768	Schizonepetoside A	Terpenoids	Ditepenoids	C16H26O7	3	-	2.96111e+06	5.3735e+06	3.34116e+06	2.38325e+06	2.7038e+06	3.06274e+06	0.793135	0.253622	0.332459	1.43265	0.518684	insig
MWStz255	Cyclo(L-Phe-L-Pro)*	Amino acids and derivatives	Amino acids and derivatives	C14H16N2O2	3	3705-26-8	289351	277651	226228	33205.4	74605.1	90093.4	1.12993	0.00164113	0.0112956	4.00816	2.00294	up
PD0763797	3',7-Dimethoxy-4',5,8-trihydroxyflavone 8-glucoside*	Flavonoids	Flavones	C23H24O12	2	-	1.13701e+07	7.20061e+06	2.56936e+06	1.79551e+07	1.22548e+07	9.98804e+06	0.784316	0.141909	0.20865	0.525898	-0.927144	insig
MWSslk002	Sophoricoside*	Flavonoids	Isoflavones	C21H20O10	3	152-95-4	770648	1.02081e+06	491914	1.32829e+06	947727	856011	0.692274	0.250032	0.32912	0.729039	-0.455932	insig
MWStz205	Cyclo(D-Phe-L-Pro)*	Amino acids and derivatives	Amino acids and derivatives	C14H16N2O2	3	26488-24-4	289351	277651	226228	33205.4	74605.1	90093.4	1.12993	0.00164113	0.0112956	4.00816	2.00294	up
pmp001270	LysoPC 16:1*	Lipids	LPC	C24H48NO7P	1	76790-27-7	6.27979e+06	5.37226e+06	5.90978e+06	5.69543e+06	5.0202e+06	4.95612e+06	0.820725	0.150586	0.219113	1.1206	0.164277	insig
Wagp007665	3,3',4',5'-Tetrahydroxy-5,7-Dimethoxyflavone*	Flavonoids	Flavonols	C17H14O8	3	-	96020.3	114012	103078	105998	118029	136319	0.755963	0.215143	0.293917	0.868915	-0.202714	insig
Hmcp003223	Limocitrin (5,7,4'-trihydroxy-8,3'-dimethoxyflavone)*	Flavonoids	Flavonols	C17H14O8	3	489-33-8	96020.3	114012	103078	105998	118029	136319	0.755963	0.215143	0.293917	0.868915	-0.202714	insig
Zmtp102903	Kaempferol-3-O-arabinoside (Juglanin)	Flavonoids	Flavonols	C20H18O10	3	5041-67-8	1.01881e+06	634007	997835	536925	643303	535254	0.960875	0.120841	0.183772	1.54513	0.627731	insig
Rdp04590	3-(3,4-Dihydroxyphenyl)-1-(3,4,5-trihydroxyphenyl)prop-2-en-1-one	Flavonoids	Chalcones	C15H12O6	1	-	2.29359e+06	1.62346e+06	1.59148e+06	3.91963e+06	4.50401e+06	3.27591e+06	1.14364	0.0119799	0.0351059	0.470832	-1.08672	down
Lwmp121421	Expoxy-1,10-dihydrocurdione	Terpenoids	Sesquiterpenoids	C15H24O3	3	-	427447	408368	543794	238449	232098	269656	1.16977	0.0299971	0.0660999	1.86383	0.898268	insig
pmp001135	Buddlenoid A	Flavonoids	Flavonols	C30H26O13	1	142750-32-1	5.09967e+06	4.35629e+06	5.83737e+06	4.11044e+06	4.03873e+06	2.8511e+06	0.927727	0.0728659	0.12504	1.39027	0.475362	insig
Lmhp008885	LysoPE 15:0(2n isomer)*	Lipids	LPE	C20H42NO7P	1	-	249436	247868	309840	73343.2	67571.8	78544.3	1.2194	0.00936359	0.0301395	3.67787	1.87887	up
WapTKC012013	Eperuol*	Terpenoids	Ditepenoids	C18H30O	1	87553-46-6	9.75553e+06	1.07482e+07	1.00654e+07	2.45458e+07	2.33372e+07	2.19337e+07	1.22321	0.00113586	0.00907973	0.437848	-1.1915	down
Lcfp090372	Feruloyldehydrotyramine*	Alkaloids	Phenolamine	C18H17NO4	1	-	5.8922e+06	4.9981e+06	5.4284e+06	4.86717e+06	5.36716e+06	6.11602e+06	0.00198955	0.982348	0.987823	0.998064	-0.0027958	insig
Rfn04475	Botryllamide F*	Alkaloids	Phenolamine	C18H17NO4	1	724434-04-2	5.63434e+06	5.23064e+06	6.22604e+06	4.72449e+06	4.99083e+06	5.66862e+06	0.715338	0.231009	0.30793	1.11097	0.151814	insig
Wafp004987	N-Feruloylphenylacetamide*	Alkaloids	Phenolamine	C18H17NO4	1	-	5.8922e+06	4.9981e+06	5.4284e+06	4.86717e+06	5.36716e+06	6.11602e+06	0.00198955	0.982348	0.987823	0.998064	-0.0027958	insig
Sasp004961	2-aminotetradecane-1,3,4-triol	Lipids	Sphingolipids	C14H31NO3	2	-	4.00932e+06	3.4067e+06	3.56175e+06	3.65644e+06	3.92634e+06	3.32723e+06	0.0546644	0.93245	0.948033	1.00621	0.0089316	insig
Lssp210093	7-hydroxy-N-trans-ferulic tyramine*	Alkaloids	Phenolamine	C18H19NO5	1	-	5.15332e+06	3.91522e+06	1.141e+07	3.91494e+06	3.22815e+06	1.009e+07	0.249171	0.751219	0.795922	1.18833	0.248933	insig
WaYp005128	2-Aminotetradecane-1,5,13-triol	Lipids	Sphingolipids	C14H31NO3	1	-	3.94398e+06	3.40618e+06	3.90875e+06	3.07418e+06	3.87602e+06	3.28588e+06	0.620832	0.319566	0.400607	1.09992	0.137403	insig
Zmjp004455	Trollioside	Phenolic acids	Phenolic acids	C19H26O9	3	-	1.65386e+06	1.50039e+06	1.617e+06	867709	1.00699e+06	1.09559e+06	1.17455	0.00270613	0.0150566	1.60633	0.683766	insig
MWStz500	Iristectorin A*	Flavonoids	Isoflavones	C23H24O12	2	37744-61-9	1.99336e+07	2.20187e+07	1.39669e+07	1.38431e+07	1.92928e+07	2.79135e+07	0.161629	0.741243	0.787045	0.915967	-0.126632	insig
pmp001164	Iristectorin B	Flavonoids	Isoflavones	C23H24O12	3	94396-09-5	1.00747e+06	1.17648e+06	810429	488919	788705	861742	0.800316	0.141291	0.207863	1.39966	0.485072	insig
Zbsp004650	Tricin-5-O-Glucoside	Flavonoids	Flavones	C23H24O12	2	32769-00-9	2.33081e+07	2.33371e+07	2.77187e+07	1.12865e+07	1.73718e+07	2.70017e+07	0.688602	0.304767	0.385885	1.33604	0.417962	insig
Lcgp000245	dihydrodehydrodiconiferyl alcohol-9-O-β-D-xylopyranoside	Lignans and Coumarins	Lignans	C25H32O10	2	-	2.33081e+07	2.33371e+07	2.77187e+07	1.12865e+07	1.73718e+07	2.70017e+07	0.688602	0.304767	0.385885	1.33604	0.417962	insig
HX1357	ent-16β,17-dihydroxy-kauran-19-oic acid	Terpenoids	Ditepenoids	C19H30O5	2	-	46010	58541.4	42177.7	253472	246434	265751	1.22095	1.21282e-05	0.000928355	0.191638	-2.38354	down
Zjyp102908	Ligucyperonol	Terpenoids	Sesquiterpenoids	C15H22O2	3	105108-20-1	357038	388121	330013	186382	269055	211156	1.10794	0.0134655	0.0377931	1.61293	0.689688	insig
MWSHY0089	Sakuranetin*	Flavonoids	Flavanones	C16H14O5	1	2957-21-3	82069.4	57964.1	90764	50966	45846.4	51582.1	1.02525	0.102807	0.163019	1.5553	0.637191	insig
Sadp005403	2-((7-hydroxy-1,6-dimethyl-5-vinyl-9,10-dihydrophenanthren-2-yl)oxy)-6-(hydroxymethyl)tetrahydro-2H-pyran-3,4,5-triol	Terpenoids	Ditepenoids	C24H28O7	3	-	1.58701e+06	2.68503e+06	2.59009e+06	2.49038e+06	1.88613e+06	2.48757e+06	0.0605611	0.998815	0.998815	0.999716	-0.000409534	insig
Wasdp08141	6-phenyl-hexan-2-ol	Others	Alcohol compounds	C12H18O	2	38487-94-4	522994	196161	414558	364686	451031	367875	0.233492	0.881428	0.90437	0.957858	-0.0621167	insig
WapTKC157160	11-hydroxy-4,8,10,12-tetramethyltetradeca-3,6,8,12-tetraenoic acid	Terpenoids	Sesquiterpenoids	C18H28O3	1	-	246163	230204	262469	1.92626e+06	1.85364e+06	2.0991e+06	1.22828	0.00155462	0.0109386	0.125674	-2.99224	down
Zkep1310	4-Hydroxy-L-tryptophan*	Amino acids and derivatives	Amino acids and derivatives	C11H12N2O3	1	25242-90-4	2.06508e+06	1.75425e+06	1.73252e+06	194420	186150	195415	1.22824	0.00414493	0.0189676	9.63889	3.26887	up
PDP002473	Andrographidin B	Flavonoids	Flavones	C23H24O12	3	113963-38-5	5.49339e+06	5.60073e+06	5.36257e+06	4.33519e+06	4.51313e+06	4.70343e+06	1.18622	0.00287123	0.0155936	1.21436	0.280194	insig
Zbsp005715	Hesperetin-7-O-(6''-malonyl)glucoside	Flavonoids	Flavanones	C25H26O14	1	-	944717	516551	642438	1.2519e+06	448894	1.03261e+06	0.336247	0.494678	0.575833	0.769629	-0.377764	insig
MWS1939	Fluoren-9-one	Others	Ketone compounds	C13H8O	3	486-25-9	90293.6	95836.3	89864.5	166915	187093	154966	1.20783	0.0116598	0.0344927	0.542256	-0.882954	insig
Zjrp083011	Panaxytriol	Lipids	Free fatty acids	C17H26O3	2	87005-03-6	1.00748e+06	1.25014e+06	1.08805e+06	1.55814e+06	1.59614e+06	1.673e+06	1.1574	0.00954311	0.0304694	0.693074	-0.528919	insig
Wcfp007836	Tetradecyldiethanolamine	Alkaloids	Alkaloids	C18H39NO2	1	18924-66-8	1.55315e+06	1.46981e+06	1.48491e+06	2.25488e+06	2.18847e+06	2.23338e+06	1.22409	4.00209e-05	0.00190741	0.675161	-0.566697	insig
MWStz661	Neocnidilide*	Others	Lactones	C12H18O2	2	4567-33-3	1.9635e+06	2.02908e+06	1.94001e+06	1.91206e+06	2.11477e+06	2.17955e+06	0.5699	0.377154	0.459128	0.955886	-0.0650888	insig
Lmlp006175	Phlorizin chalcone	Flavonoids	Chalcones	C21H22O10	3	4547-85-7	2.64872e+06	3.07642e+06	3.0309e+06	1.98787e+06	2.31053e+06	2.53516e+06	1.01658	0.0385737	0.0777011	1.28133	0.357643	insig
MWS04567g	S-Hexyl-glutathione	Amino acids and derivatives	Amino acids and derivatives	C16H29N3O6S	3	24425-56-7	42374.8	68944.1	69637.5	73936.3	73444.3	49005.8	0.253374	0.6946	0.750775	0.921431	-0.118052	insig
WapTKC189738	4,7-dimethyl-1a,2,3,4a,5,6,7a,7b-octahydro-1H-cyclopropa[h]azulene-4,7-diol	Terpenoids	Sesquiterpenoids	C13H22O2	1	-	3.14415e+06	3.52072e+06	2.9702e+06	2.70778e+06	2.68881e+06	3.54553e+06	0.445544	0.526693	0.604869	1.07749	0.107677	insig
Lahp003986	3,4-Dihydro-4-(4'-hydroxyphenyl)-5,7-dihydroxycoumarin glucoside	Lignans and Coumarins	Coumarins	C21H22O10	3	-	2.64872e+06	3.07642e+06	3.0309e+06	1.98787e+06	2.31053e+06	2.53516e+06	1.01658	0.0385737	0.0777011	1.28133	0.357643	insig
Qmyp101440	Blumenol C	Terpenoids	Monoterpenoids	C13H22O2	3	36151-02-7	2.65292e+06	1.83345e+06	2.10509e+06	3.05045e+06	3.31489e+06	2.62061e+06	0.957239	0.0660536	0.11603	0.73353	-0.447073	insig
Lcfp094149	10-hydroxy-6,10-dimethylundeca-5,8-dien-2-one	Others	Ketone compounds	C13H22O2	1	65017-84-7	3.67848e+06	2.4882e+06	3.04971e+06	2.8726e+06	3.87737e+06	3.16463e+06	0.321861	0.63661	0.699468	0.929578	-0.105352	insig
mws0062	Orobol	Flavonoids	Isoflavones	C15H10O6	3	480-23-9	9.10768e+06	8.57586e+06	5.97105e+06	9.79475e+06	1.07656e+07	1.1222e+07	0.919206	0.0911877	0.148129	0.744268	-0.426106	insig
MWStz627	Pectolinarigenin*	Flavonoids	Flavones	C17H14O6	1	520-12-7	1.26787e+06	1.23736e+06	1.26523e+06	939826	993211	995290	1.21435	0.000763278	0.00724777	1.28758	0.364662	insig
Wacyp09666	6-Hydroxy-3,9-Undecadienoic acid Methyl Ester	Lipids	Free fatty acids	C12H20O3	1	-	4.76317e+07	4.91531e+07	4.7331e+07	4.93302e+07	4.99401e+07	4.88547e+07	0.884692	0.126381	0.189683	0.972935	-0.0395853	insig
Lmhp011562	1-α-Linolenoyl-glycerol*	Lipids	Glycerol ester	C21H36O4	1	-	3.19769e+07	3.42189e+07	3.63315e+07	2.05852e+07	1.58348e+07	1.67944e+07	1.18871	0.00111471	0.00903793	1.92668	0.946117	insig
Waqkp05282	1-g-linolenoyl-glycerol	Lipids	Glycerol ester	C21H36O4	2	-	960362	994024	976423	2.27829e+06	2.14042e+06	2.47589e+06	1.22355	0.00503106	0.0209365	0.425088	-1.23417	down
Hmyp002656	Methyl dioxindole-3-acetate	Alkaloids	Plumerane	C11H11NO4	1	57061-18-4	1.75018e+07	1.84296e+07	1.82812e+07	1.34561e+07	1.38942e+07	1.42854e+07	1.21074	0.000431181	0.00551557	1.30207	0.380806	insig
Lmgp001898	4,6-Dihydroxyquinoline	Alkaloids	Quinoline alkaloids	C9H7NO2	2	3517-61-1	1.909e+06	1.85362e+06	1.80253e+06	1.7681e+06	2.35221e+06	1.31773e+06	0.182613	0.900726	0.920775	1.02337	0.0333348	insig
Lcsp002417	Ser-Val-Leu	Amino acids and derivatives	Amino acids and derivatives	C14H27N3O5	3	-	539362	458083	349418	159084	119829	223904	1.12581	0.0191852	0.0478872	2.67864	1.4215	up
pmp001073	Synephrine	Alkaloids	Alkaloids	C9H13NO2	2	94-07-5	999012	802203	857860	576307	681491	1.06026e+06	0.489	0.531147	0.609299	1.14711	0.198009	insig
Wasyqp0972	Hydroxystyrene*	Others	Others	C8H8O	1	-	1.20123e+06	1.55786e+06	1.24722e+06	855219	720226	671835	1.15125	0.0195182	0.0485266	1.78274	0.834093	insig
pmb0667	Isoorientin-7-O-(6''-feruloyl)arabinoside	Flavonoids	Flavones	C36H36O18	3	-	249632	127981	81442.8	94030.4	151542	89093.2	0.381662	0.505712	0.583859	1.37168	0.455947	insig
Lskp211409	20,26-Dihydroxyecdysone*	Steroids	Steroid	C27H44O8	3	19458-46-9	74628.5	79572.5	209494	935470	970680	716518	1.16703	0.0031586	0.0164169	0.138674	-2.85024	down
Lasp001037	N-ethylcytisine	Alkaloids	Piperidine alkaloids	C13H18N2O	2	-	6.31355e+06	7.81116e+06	6.24881e+06	4.59632e+06	3.29224e+06	3.25208e+06	1.12545	0.0108401	0.0329111	1.82876	0.870863	insig
pme0490	Nicotinate	Others	Vitamin	C6H5NO2	3	59-67-6	3.61479e+06	5.52557e+06	4.69607e+06	1.40683e+06	1.24517e+06	1.13621e+06	1.20226	0.0243114	0.0570731	3.6525	1.86888	up
Rfn01478	(2R,3S,4S,5R,6S)-2-(hydroxymethyl)-6-[2-[(4R)-4-(hydroxymethyl)-4,5-dihydro-1,3-oxazol-2-yl]phenoxy]oxane-3,4,5-triol	Alkaloids	Alkaloids	C16H21NO8	1	-	2.47314e+06	2.32051e+06	2.24165e+06	1.0274e+06	1.16494e+06	1.44975e+06	1.17375	0.00365726	0.017607	1.93167	0.949845	insig
PD0619170	4-(1,2,4a,5-tetramethyl-2,3,4,7,8,8a-hexahydronaphthalen-1-yl)butan-2-one	Terpenoids	Sesquiterpenoids	C18H30O	1	-	7.47533e+07	6.78013e+07	7.6018e+07	1.19913e+08	1.13449e+08	1.08411e+08	1.20467	0.000836166	0.00771154	0.639527	-0.644923	insig
Wcop010618	13-hydroxy-13-(hydroxymethyl)-2,6-dimethyltetracyclo[10.3.1.01,10.02,7]hexadecan-5-one*	Terpenoids	Ditepenoids	C19H30O3	3	52592-14-0	385626	480417	447785	3.80351e+06	8.17158e+06	4.66126e+06	1.20805	0.0620722	0.110031	0.0789733	-3.66249	down
zjbp110804	6,7-dimethoxy-2-[2-(4'-hydroxy-3'-methoxyphenyl)ethyl]chromone	Others	Chromone	C20H20O6	3	-	61105	50126.8	63101.2	201929	152832	165890	1.20586	0.0112835	0.0339311	0.334837	-1.57847	down
Safp017931	Carbanilide	Alkaloids	Alkaloids	C13H12N2O	3	102-07-8	700610	694805	683732	370006	349368	390732	1.22316	0.000306579	0.00474944	1.87293	0.905294	insig
Rfp06083	Damascenone	Terpenoids	Monoterpenoids	C13H18O	1	23696-85-7	7.24034e+06	7.36382e+06	6.95316e+06	4.25678e+07	4.12022e+07	4.50932e+07	1.2291	0.000903273	0.0080111	0.167288	-2.57959	down
Lmhp002001	L-Valyl-L-Phenylalanine	Amino acids and derivatives	Amino acids and derivatives	C14H20N2O3	2	3918-92-1	1.58007e+06	1.57923e+06	1.41431e+06	738838	660865	571303	1.20676	0.000321017	0.00476652	2.32044	1.2144	up
Zbsp010536	Methyl-[8]-gingerol	Phenolic acids	Phenolic acids	C20H32O4	3	-	275747	338280	431486	116424	183567	380654	0.720982	0.270276	0.350112	1.53606	0.619239	insig
PDP060686	6-hydroxysphingosine*	Lipids	Sphingolipids	C18H37NO3	1	-	2.31502e+06	2.45629e+06	2.39381e+06	8.43076e+06	8.47203e+06	7.23217e+06	1.22494	0.00478053	0.0202952	0.296877	-1.75206	down
PD0251534	[(4S,5R,9S,10R,13S,14R)-5-methyl-5-pentacyclo[11.2.1.01,10.04,9.012,14]hexadecanyl]methanol	Terpenoids	Sesquiterpenoids	C18H28O	3	-	851731	880820	902376	2.44941e+06	1.89387e+06	1.8859e+06	1.20454	0.0228203	0.0543796	0.422997	-1.24128	down
Sayp012405	Tomocinol A*	Terpenoids	Ditepenoids	C22H36O3	3	-	263690	306278	305380	91689.2	85607.1	78327.9	1.22254	0.0027385	0.0151699	3.42436	1.77583	up
pmb0530	NAD+	Nucleotides and derivatives	Nucleotides and derivatives	C21H27N7O14P2	3	53-84-9	4.22543e+06	4.63263e+06	4.81191e+06	2.01671e+06	2.6275e+06	3.94256e+06	0.964504	0.0856849	0.142136	1.59198	0.670823	insig
MWSHC2011	5-Hydroxytryptophan	Amino acids and derivatives	Amino acids and derivatives	C11H12N2O3	3	4350-09-8	674365	803399	816060	196602	199858	162961	1.22002	0.00395329	0.0184115	4.10035	2.03575	up
MWSslk096	Dihydrojasmone	Others	Ketone compounds	C11H18O	3	1128-08-1	77276.3	75647.3	67192.1	112930	119932	122935	1.20381	0.000472007	0.00584456	0.618656	-0.69279	insig
Walbp07184	MG(16:3)	Lipids	Glycerol ester	C19H32O4	1	-	321097	299243	284927	1.25806e+06	1.34405e+06	1.28926e+06	1.22805	0.000108033	0.00296622	0.232634	-2.10386	down
Zmxp003107	Luteolin-7,3'-di-O-glucoside	Flavonoids	Flavones	C27H30O16	3	52187-80-1	4.20278e+06	1.16577e+06	783576	1.09933e+06	2.41201e+06	819092	0.192079	0.646896	0.707998	1.42067	0.506575	insig
Lcsp002508	Pro-Thr-Ile	Amino acids and derivatives	Amino acids and derivatives	C15H27N3O5	2	-	2.05047e+06	1.92322e+06	1.82401e+06	800170	803930	740258	1.22432	0.00154729	0.0109175	2.47304	1.30629	up
pmb0885	4-Oxo-9Z,11Z,13E,15E-Octadecatetraenoic Acid	Lipids	Free fatty acids	C18H26O3	3	-	1.03762e+06	1.08663e+06	956109	1.56128e+06	1.45179e+06	1.35573e+06	1.17248	0.00610073	0.0232085	0.70508	-0.504142	insig
WapTKC207821	2-isopropyl-3,4,8,9-tetramethyl-5-methylenecyclodeca-3,8-dien-1-ol	Terpenoids	Sesquiterpenoids	C18H30O	1	-	7.90186e+07	6.62932e+07	8.59992e+07	1.18901e+08	1.27775e+08	1.0945e+08	1.13897	0.00615132	0.0233264	0.649519	-0.622556	insig
WapTKC182483	2-( 1,1,7,7a-tetramethyl-2-methylene-1a,2,4,5,6,7,7a,7b-octahydro-1H-cyclopropa[a]naphthalen-4-yl)ethan-1-ol*	Terpenoids	Sesquiterpenoids	C18H28O	1	-	9.97179e+06	9.38134e+06	9.02871e+06	5.72604e+06	5.03795e+06	4.33401e+06	1.18768	0.00141348	0.0104705	1.87984	0.910611	insig
MW0149657	Gln-Cys-His	Amino acids and derivatives	Amino acids and derivatives	C14H22N6O5S1	3	-	8.78699e+06	9.16354e+06	1.15754e+07	8.35018e+06	7.02016e+06	9.0349e+06	0.78508	0.190653	0.265193	1.20982	0.274789	insig
Salp009727	Lauramide	Lipids	Free fatty acids	C12H25NO	1	1120-16-7	3.88924e+07	4.08138e+07	3.88203e+07	4.16722e+07	4.14007e+07	4.08624e+07	0.972307	0.096394	0.154794	0.956358	-0.0643767	insig
Zmlp003063	Luteolin 7-rutinoside-4'-O-Rhamnoside*	Flavonoids	Flavones	C33H40O19	3	-	2.25646e+06	1.657e+06	2.18841e+06	224504	142588	174468	1.21882	0.00943051	0.0302687	11.2672	3.49406	up
mws1035	Robinin*	Flavonoids	Flavonols	C33H40O19	3	301-19-9	2.25646e+06	1.657e+06	2.18841e+06	224504	142588	174468	1.21882	0.00943051	0.0302687	11.2672	3.49406	up
MWS201381	Ser-Trp	Amino acids and derivatives	Amino acids and derivatives	C14H17N3O4	1	94421-70-2	1.25654e+06	1.40886e+06	1.95813e+06	599050	529906	684534	1.16805	0.042954	0.0841028	2.54952	1.35022	up
Wmhp000032	2,3,6,23-Tetrahydroxyolean-12-en-28-oic acid (Protobassic acid)	Terpenoids	Triterpene	C30H48O6	2	564-13-6	671342	802814	434548	811588	836211	978776	0.826622	0.142995	0.209714	0.726689	-0.46059	insig
pmb0855	LysoPC 16:0	Lipids	LPC	C24H50NO7P	1	17364-16-8	1.0631e+06	1.04675e+06	1.02227e+06	503801	505311	536251	1.22725	5.51154e-06	0.000696107	2.02678	1.01919	up
pmb0292	Cholesterol	Steroids	Steroid	C27H46O	3	57-88-5	2.35069e+06	2.47176e+06	2.637e+06	2.31578e+06	2.28659e+06	2.29859e+06	0.926566	0.152696	0.221417	1.08093	0.112273	insig
pmb0889	Punicic acid	Lipids	Free fatty acids	C18H30O2	3	544-72-9	9.26844e+06	1.00221e+07	9.90265e+06	2.86618e+06	2.71082e+06	3.752e+06	1.2106	0.000147577	0.0035501	3.1293	1.64584	up
Lcyp000107	Stellarin	Phenolic acids	Phenolic acids	C13H16O10	3	-	895276	812633	682744	726154	519165	446411	0.90938	0.0947682	0.152377	1.41314	0.498905	insig
Lasp011732	Ent-16beta-Methoxy-19-Kauranoic Acid*	Terpenoids	Ditepenoids	C21H34O3	3	38308-35-9	3.44008e+06	2.97423e+06	2.81157e+06	5.31406e+06	4.83699e+06	5.39296e+06	1.18914	0.00122751	0.00962946	0.593533	-0.752599	insig
PD0866397	3-methyl-5-(1,2,5-trimethyl-3,7,8,8a-tetrahydro-2H-naphthalen-1-yl)pentanoic acid	Terpenoids	Ditepenoids	C19H30O2	1	-	1.11608e+07	1.14034e+07	1.1211e+07	4.42846e+07	4.58387e+07	4.3494e+07	1.22952	0.000373348	0.00521037	0.252775	-1.98407	down
Lhcp090202	3-(Acetyloxy)-13,15-dihydroxyoleanan-12-one (Rubiprasin A)	Terpenoids	Triterpene	C32H52O5	3	125263-65-2	958307	991080	938982	1.76398e+06	1.73946e+06	1.85636e+06	1.22575	0.00043084	0.00551557	0.538894	-0.891926	insig
Lskp211268	3-Ethyl-7-hydroxyphthalide	Others	Others	C10H10O3	2	-	3.14197e+06	3.7105e+06	3.53405e+06	3.21935e+06	2.93249e+06	2.70338e+06	0.920969	0.0865314	0.142768	1.17293	0.230113	insig
MWSslk210	Irigenin*	Flavonoids	Isoflavones	C18H16O8	2	548-76-5	823018	751215	767601	581116	578276	582737	1.20889	0.011384	0.0340453	1.34424	0.426787	insig
mws1012	Coumarin	Lignans and Coumarins	Coumarins	C9H6O2	1	91-64-5	63413.5	28127.3	59351.8	44761.7	50263.6	46267.2	0.0131273	0.802115	0.838289	1.06795	0.0948375	insig
Lcsp012679	linolenoyl ethanolamine	Lipids	LPE	C20H35NO2	2	57086-93-8	54286	52712.3	47482.3	102728	109548	105810	1.22057	4.44778e-05	0.00201521	0.485657	-1.04199	down
mws1611	Ligustilide	Others	Lactones	C12H14O2	3	4431-01-0	1.31874e+06	1.52296e+06	1.21913e+06	1.89071e+06	1.83381e+06	1.75152e+06	1.11959	0.0202933	0.0499619	0.741561	-0.431363	insig
Lmgp004474	Genistein 7-O-rutinoside*	Flavonoids	Isoflavones	C27H30O14	3	-	135655	51897.7	64162.2	93806.1	114600	86801	0.45579	0.641801	0.704138	0.852673	-0.229936	insig
Lmpp003930	Apigenin-7-O-(6''-p-Coumaryl)glucoside	Flavonoids	Flavones	C30H26O12	3	-	135655	51897.7	64162.2	93806.1	114600	86801	0.45579	0.641801	0.704138	0.852673	-0.229936	insig
Wasdp10471	4-Pentylbenzene-1,2-diol	Others	Others	C11H16O2	1	2525-11-3	8.06774e+06	8.01544e+06	8.87445e+06	7.63273e+06	8.39108e+06	7.01613e+06	0.680854	0.26568	0.345087	1.08323	0.115344	insig
MWSHY0189	Apigenin 7-O-beta-D-glucoside*	Flavonoids	Flavones	C21H20O10	3	578-74-5	545169	608621	594841	1.07838e+06	708095	904673	1.05191	0.094594	0.152291	0.649773	-0.621993	insig
MWS20148	Apigenin-4'-O-glucoside*	Flavonoids	Flavones	C21H20O10	3	20486-34-4	545169	608621	594841	1.07838e+06	708095	904673	1.05191	0.094594	0.152291	0.649773	-0.621993	insig
Lmgp004731	Genistein-7-O-galactoside*	Flavonoids	Isoflavones	C21H20O10	3	-	545169	608621	594841	1.07838e+06	708095	904673	1.05191	0.094594	0.152291	0.649773	-0.621993	insig
Hmmp002150	3,5-Bis(3-methoxy-4-hydroxyphenyl)-2,3-dihydro-2(1H)-pyridinone*	Alkaloids	Pyridine alkaloids	C19H19NO5	3	-	1.84738e+06	1.5033e+06	1.50874e+06	176920	212523	194665	1.22583	0.00598918	0.0229919	8.31937	3.05647	up
Wafp005168	N-Feruloylphenylalanine*	Alkaloids	Phenolamine	C19H19NO5	3	-	1.84738e+06	1.5033e+06	1.50874e+06	176920	212523	194665	1.22583	0.00598918	0.0229919	8.31937	3.05647	up
PD0462863	2-aminooctadec-12-ene-1,3,4-triol*	Lipids	Sphingolipids	C18H37NO3	1	-	2.11599e+06	2.07381e+06	2.18129e+06	8.59408e+06	7.8946e+06	7.96038e+06	1.2286	0.00113389	0.00907973	0.260586	-1.94017	down
MWSmce294	Elemicin	Others	Others	C12H16O3	3	487-11-6	204229	300957	177319	390050	490246	261463	0.889748	0.133027	0.197895	0.597767	-0.742346	insig
MW0152925	Lys-Cys-His	Amino acids and derivatives	Amino acids and derivatives	C15H26N6O4S1	3	-	538827	410826	844910	1.23231e+06	890749	919444	0.944733	0.0711929	0.122586	0.589832	-0.761624	insig
Lcfp121148	2-aminohexadec-4-ene-1,3-diol	Lipids	Sphingolipids	C16H33NO2	1	-	1.60175e+06	1.49554e+06	1.50428e+06	1.31978e+06	1.27356e+06	1.29761e+06	1.1813	0.0113846	0.0340453	1.18264	0.242005	insig
Lhjp120709	Dimethyllimettin	Lignans and Coumarins	Coumarins	C13H14O4	3	-	306614	434563	359503	229778	261272	214129	1.08608	0.0568324	0.102983	1.56085	0.642331	insig
PD0584112	N,N-Diethylphenylacetamide	Alkaloids	Alkaloids	C12H17NO	1	2431-96-1	338567	348166	365672	376464	381181	358282	0.869645	0.116804	0.179469	0.943077	-0.0845519	insig
Lmhp008718	LysoPC 17:2*	Lipids	LPC	C25H48NO7P	1	-	2.62761e+06	2.77597e+06	2.57401e+06	2.33887e+06	2.33434e+06	2.63793e+06	0.849541	0.146474	0.214116	1.09116	0.125857	insig
Lhlp111209	Cupressic acid	Terpenoids	Ditepenoids	C20H32O3	2	1909-90-6	46425.1	34441.7	54156.5	329674	265058	303777	1.21549	0.00295968	0.0158466	0.150275	-2.73433	down
Zasp102439	m-Aminophenylacetylene	Alkaloids	Alkaloids	C8H7N	1	54060-30-9	1.26529e+08	1.2708e+08	1.16802e+08	2.22372e+07	2.36683e+07	2.50763e+07	1.22815	0.000621662	0.00682747	5.2184	2.38361	up
Rlp02599	furo[2,3-h]quinoline	Alkaloids	Quinoline alkaloids	C11H7NO	1	-	1.45215e+08	1.51713e+08	148088053	2.59034e+07	2.40958e+07	2.30368e+07	1.22886	2.16224e-05	0.00143732	6.09311	2.60718	up
Zahp012577	Octadecadienamide	Alkaloids	Alkaloids	C18H33NO	1	-	228311	271771	227113	344191	349510	444538	1.11821	0.0357819	0.0741917	0.638878	-0.646388	insig
MW0106978	Glutamylproline	Amino acids and derivatives	Amino acids and derivatives	C10H16N2O5	3	41745-47-5	2.96247e+07	3.26031e+07	2.6055e+07	2.06032e+07	2.93246e+07	3.27e+07	0.312355	0.674602	0.732293	1.06844	0.0955048	insig
Walbp09179	Myristamide	Lipids	Free fatty acids	C14H29NO	1	638-58-4	2.82537e+07	2.91547e+07	2.7632e+07	4.7215e+07	4.59552e+07	4.75998e+07	1.22643	1.10028e-05	0.000868531	0.604109	-0.72712	insig
Hasp010605	MG(18:3(9Z,12Z,15Z)/0:0/0:0)	Lipids	Glycerol ester	C21H36O4	1	129828-41-7	1.2784e+07	1.32562e+07	1.4193e+07	3.02941e+07	4.12343e+07	3.63254e+07	1.20755	0.0177694	0.0453646	0.373034	-1.42262	down
MWSslk097	Dimethyl phthalate	Phenolic acids	Phenolic acids	C10H10O4	3	131-11-3	3.00056e+06	2.88338e+06	1.58995e+06	2.64047e+06	3.22467e+06	3.45618e+06	0.612229	0.314467	0.395984	0.801807	-0.318673	insig
MWStz489	Gardenin B*	Flavonoids	Flavones	C19H18O7	3	2798-20-1	3.42636e+06	3.39511e+06	3.38653e+06	1.9706e+06	1.88034e+06	2.04651e+06	1.22495	0.000602475	0.00667479	1.73092	0.791538	insig
Zmjp010694	5-Hydroxy-3,7,3',4'-tetramethoxyflavone (Retusin)*	Flavonoids	Flavonols	C19H18O7	1	1245-15-4	3.08885e+07	3.01534e+07	3.06043e+07	18750434	1.79378e+07	1.8788e+07	1.22719	7.73914e-06	0.000841545	1.65199	0.724206	insig
pmp000169	Andrographidine D aglycone*	Flavonoids	Flavanones	C19H18O7	3	-	3.48748e+06	3.21391e+06	3.53312e+06	2.06809e+06	1.94896e+06	2.10338e+06	1.21694	0.00145445	0.0105886	1.67219	0.741737	insig
WapTKC121645	Cupresin B	Terpenoids	Ditepenoids	C18H28O2	1	-	3.7629e+07	3.81422e+07	3.81858e+07	4.6302e+06	4.8841e+06	4.80517e+06	1.22972	1.69568e-06	0.000475921	7.95818	2.99244	up
MWSHY0124	Pinocembrin	Flavonoids	Flavanones	C15H12O4	3	480-39-7	813190	728167	806405	115949	157208	111830	1.22035	0.000209015	0.00409384	6.0983	2.60841	up
MWStz550	Lyciumamide B	Alkaloids	Phenolamine	C36H36N2O8	3	1647111-41-8	4.80903e+06	4.99297e+06	5.42622e+06	349600	339548	358322	1.22935	0.00148228	0.0106674	14.5381	3.86177	up
Wcfp008029	Sphinganine	Lipids	Sphingolipids	C18H39NO2	1	764-22-7	35249.6	29973	19170.3	332627	358927	373770	1.21719	0.000345672	0.00499356	0.0792179	-3.65803	down
pmd0160	LysoPE 16:0(2n isomer)	Lipids	LPE	C21H44NO7P	3	-	1.26393e+07	8.74727e+06	1.23418e+07	7.62949e+06	6.73491e+06	1.16835e+07	0.683527	0.266091	0.345222	1.29486	0.372793	insig
Lmxp005865	Ningposide B*	Phenolic acids	Phenolic acids	C18H22O9	2	307318-00-9	121768	152069	132700	97826.6	323451	121957	0.243226	0.590193	0.663399	0.748365	-0.418185	insig
MWSslk100	Diphenylamine	Alkaloids	Alkaloids	C12H11N	3	122-39-4	147565	163154	192577	239805	226950	238519	1.11583	0.027667	0.0623991	0.713618	-0.486776	insig
Safp001959	gamma-Glutamyltyramine	Alkaloids	Phenolamine	C13H18N2O4	2	65520-56-1	2.48762e+06	2.40845e+06	2.17197e+06	673422	635430	479672	1.21387	0.000291339	0.00471746	3.95188	1.98254	up
MW0151563	Ile-Pro-Thr*	Amino acids and derivatives	Amino acids and derivatives	C15H27N3O5	1	-	2.95507e+06	3.76593e+06	3.80378e+06	3.01992e+06	1.75918e+06	2.84769e+06	0.823957	0.123753	0.186849	1.37998	0.464645	insig
mws0193	L-Homocitrulline	Amino acids and derivatives	Amino acids and derivatives	C7H15N3O3	3	1190-49-4	3.0499e+06	4.17482e+06	2.31503e+06	1.02155e+06	865592	864071	1.17986	0.0514314	0.0959496	3.46747	1.79389	up
Wcdp010180	9,11,13,15-Octadecatetraenal	Others	Aldehyde compounds	C18H28O	3	148408-16-6	9.52045e+06	9.76851e+06	1.03462e+07	5.58653e+06	4.84415e+06	5.2074e+06	1.21628	0.000152981	0.0035501	1.89507	0.922248	insig
Lmgp009246	5-Hydroxy-7,3',4'-trimethoxyflavanone	Flavonoids	Flavanones	C18H18O6	3	-	405252	323671	270674	265409	252272	283058	0.8031	0.228751	0.30654	1.24834	0.320015	insig
Ladp002110	4-hydroxy-2-oxo-1,2-dihydroquinoline-3-carboxylic acid	Alkaloids	Quinoline alkaloids	C10H7NO4	2	73776-24-6	2.05152e+07	1.95863e+07	2.18911e+07	3.49645e+06	3.97337e+06	3.33781e+06	1.22684	0.000740248	0.00721889	5.73601	2.52005	up
MWSmce364	Xanthoxylin	Phenolic acids	Phenolic acids	C10H12O4	3	90-24-4	57824.1	31078.2	44642.4	105702	63046.7	89321.8	1.00476	0.0579033	0.104605	0.517474	-0.950441	insig
Wbsp000191	3,7,11-trimethyl-2-oxa-6,10,13-triazatricyclo[7.3.1.05,13]tridecane	Alkaloids	Alkaloids	C12H23N3O	2	-	569230	606823	606006	809811	735185	769055	1.18791	0.00462053	0.0198494	0.770103	-0.376876	insig
MWSHY0169	4',5,7-Trihydroxy-3',6-dimethoxyflavone (Jaceosidin)	Flavonoids	Flavones	C17H14O7	3	18085-97-7	86467.1	91548.9	113324	52421.3	90254.5	82088.4	0.736351	0.19888	0.275121	1.2962	0.374291	insig
Lmfp009701	Glycerol 9,11,13-octadecatrienoyl ester*	Lipids	Glycerol ester	C21H36O4	1	-	3.77898e+07	2.97631e+07	3.66181e+07	2.07422e+07	1.7e+07	2.25036e+07	1.13879	0.0117633	0.0347129	1.7291	0.790022	insig
MWS1872	Hydroxyanthraquinone	Quinones	Anthraquinone	C14H8O3	3	129-43-1	159893	198595	229246	223839	214485	261653	0.739305	0.211568	0.290187	0.839647	-0.252146	insig
Lskp211410	1,2,3,14,20,22,25-Heptahydroxycholest-7-en-6-one (Integristerone A)	Steroids	Steroid	C27H44O8	3	-	1.29669e+06	1.08016e+06	894135	7.28723e+06	9.37712e+06	4.56631e+06	1.19118	0.0491921	0.0928694	0.154069	-2.69835	down
Rfn09271	4-(1,2,4a-trimethyl-5-methylidene-1,2,3,4,4a,5,8,8a-octahydronaphthalen-1-yl)butan-2-one	Terpenoids	Sesquiterpenoids	C18H28O	3	-	3.7008e+06	3.20961e+06	3.40541e+06	1.37301e+07	1.60208e+07	1.29848e+07	1.22304	0.00607238	0.0231355	0.241386	-2.05058	down
Wahp005790	Di-p-coumaroylcaffeoyl Spermidine	Alkaloids	Phenolamine	C34H37N3O7	3	-	370736	406625	541192	161318	177651	195054	1.18343	0.0334175	0.0707566	2.4691	1.30398	up
Zmmp001941	Hydroxythreonine xyloside	Amino acids and derivatives	Amino acids and derivatives	C9H17NO8	3	-	2.80926e+06	3.07949e+06	3.27134e+06	3.09804e+06	3.27345e+06	3.55034e+06	0.688519	0.247948	0.326717	0.923228	-0.115242	insig
pme0230	Adenosine*	Nucleotides and derivatives	Nucleotides and derivatives	C10H13N5O4	1	58-61-7	2.80926e+06	3.07949e+06	3.27134e+06	3.09804e+06	3.27345e+06	3.55034e+06	0.688519	0.247948	0.326717	0.923228	-0.115242	insig
MWS20185	[6]-Gingerol	Others	Ketone compounds	C17H26O4	1	23513-14-6	421980	452022	477877	166966	164358	215380	1.20424	0.000317694	0.00474944	2.47278	1.30613	up
pmp000479	N-Isobutyl-2E,4E-dodedienamide	Alkaloids	Alkaloids	C16H29NO	3	-	136132	129482	150158	126186	135416	105739	0.734004	0.213506	0.292313	1.13184	0.178673	insig
mws0040	Chrysin	Flavonoids	Flavones	C15H10O4	3	480-40-0	227450	242478	199187	100378	109299	121656	1.19906	0.00466512	0.0199847	2.01946	1.01397	up
Zbzp007397	5,6,7,7a-tetrahydro-4,4,7a-trimethyl-2(4H)-benzofuranone	Others	Others	C11H16O2	3	15356-74-8	9.29196e+06	9.5532e+06	8.6666e+06	1.11308e+07	1.01379e+07	1.14379e+07	1.08169	0.0270863	0.0614735	0.841165	-0.249539	insig
WapTKC084003	3-(4-Methylcyclohex-3-En-1-Yl)But-3-Enoic Acid*	Terpenoids	Monoterpenoids	C11H16O2	3	-	9.38126e+06	9.1388e+06	9.0293e+06	1.11913e+07	1.09528e+07	1.14501e+07	1.21194	0.000562005	0.00654204	0.820064	-0.286192	insig
Lmhp008744	1-α-Linolenoyl-glycerol-2,3-di-O-glucoside	Lipids	Glycerol ester	C33H56O14	1	-	179144	181806	233398	669620	1.08437e+06	585844	1.17592	0.06177	0.109833	0.254013	-1.97703	down
Lmxp001668	4-Vinylguaiacol	Others	Others	C9H10O2	3	7786-61-0	487840	606325	611958	465796	360704	419996	1.02258	0.0428592	0.0841028	1.36874	0.452843	insig
PD0255143	cicerin-7-O-glucoside-6''-malonate	Flavonoids	Isoflavones	C26H26O15	2	-	8.40313e+06	7.62792e+06	5.79251e+06	6.06088e+06	5.57791e+06	5.35801e+06	0.878587	0.166273	0.237362	1.28398	0.360622	insig
Lmmp004504	2'-Hydroxygenistein*	Flavonoids	Isoflavones	C15H10O6	1	1156-78-1	8.45968e+06	9.79877e+06	6.9146e+06	8.97997e+06	8.80295e+06	8.39121e+06	0.282724	0.730198	0.779183	0.961753	-0.0562616	insig
Lmyp001840	5-(N-Methyl-4,5-dihydro-1H-pyrrol-2-yl)pyridin-2-ol	Alkaloids	Pyridine alkaloids	C10H12N2O	3	68104-57-4	99607.4	110075	131354	152795	166271	130130	0.969462	0.0635611	0.11212	0.759215	-0.39742	insig
Lcfp121209	Val-Ala-Ile	Amino acids and derivatives	Amino acids and derivatives	C14H27N3O4	2	-	358604	348221	446998	210665	141324	204618	1.13864	0.00872529	0.0285864	2.07296	1.05169	up
mws4108	1-Methoxyphaseollin	Flavonoids	Isoflavones	C21H20O5	3	157226-48-7	180607	127629	190318	283763	385572	500428	1.10401	0.0592416	0.106206	0.426202	-1.23039	down
Walp013004	Glycidyl Linoleate*	Lipids	Glycerol ester	C21H36O3	1	24305-63-3	499825	500365	349032	616183	515738	549486	0.814521	0.147509	0.215256	0.802436	-0.317541	insig
WaYp006462	2-Aminohexadecane-1,5,15-triol	Lipids	Sphingolipids	C16H35NO3	1	-	3.33173e+06	3.6647e+06	3.4227e+06	3.30595e+06	3.13554e+06	3.24653e+06	0.916151	0.117615	0.180277	1.07547	0.104962	insig
Lcfp006237	GrossamideK	Alkaloids	Phenolamine	C28H29NO7	1	-	2.48914e+06	2.33855e+06	2.34684e+06	709436	643882	642070	1.22764	0.000113933	0.00302941	3.59556	1.84622	up
Rfn02447	2-[[2-amino-3-(4-hydroxyphenyl)propanoyl]amino]-3-methylpentanoic acid	Alkaloids	Phenolamine	C15H22N2O4	2	-	3.46105e+06	3.42402e+06	3.61031e+06	2.59689e+06	2.50848e+06	2.66282e+06	1.21493	0.000317536	0.00474944	1.35107	0.434103	insig
Rlp02736	Tyrosyl-Hydroxyproline	Amino acids and derivatives	Amino acids and derivatives	C14H18N2O5	1	-	3.46105e+06	3.42402e+06	3.61031e+06	2.59689e+06	2.50848e+06	2.66282e+06	1.21493	0.000317536	0.00474944	1.35107	0.434103	insig
ZbWp002423	N-methylphenylalanine*	Amino acids and derivatives	Amino acids and derivatives	C10H13NO2	2	-	1.26714e+07	1.15809e+07	1.07903e+07	4.71346e+06	4.20895e+06	4.91715e+06	1.21781	0.00241655	0.0141826	2.53206	1.34031	up
Yamp007259	Helichrysetin*	Flavonoids	Chalcones	C16H14O5	1	62014-87-3	72137.2	69323.9	61969.7	88795.9	53559.1	69877.6	0.0933321	0.804825	0.840078	0.958528	-0.061108	insig
Wbjp006632	Tribulusamide A*	Alkaloids	Alkaloids	C36H36N2O8	1	-	7.26097e+06	7.6038e+06	7.10831e+06	436427	468737	473492	1.22955	0.00042258	0.00551557	15.938	3.9944	up
Rdp07790	Bucegin*	Flavonoids	Flavones	C17H14O6	1	-	1.13768e+06	1.1727e+06	1.17902e+06	998082	920451	969718	1.18547	0.00378011	0.0180161	1.20814	0.272784	insig
MW0146370	Asp-Trp	Amino acids and derivatives	Amino acids and derivatives	C15H17N3O5	3	71835-79-5	3.15777e+06	2.71169e+06	2.8151e+06	1.03293e+07	1.155e+07	1.1011e+07	1.22552	0.000579811	0.00658851	0.264046	-1.92114	down
pme0124	L-Glycyl-L-proline	Amino acids and derivatives	Amino acids and derivatives	C7H12N2O3	3	704-15-4	1.20341e+06	1.15861e+06	1.06759e+06	435817	497624	490592	1.22044	0.000760582	0.00724777	2.40838	1.26806	up
pme3967	2-(Dimethylamino)guanosine*	Nucleotides and derivatives	Nucleotides and derivatives	C12H17N5O5	3	2140-67-2	2.71962e+06	3.38559e+06	3.10586e+06	2.07951e+06	2.75806e+06	3.16756e+06	0.587135	0.351723	0.433602	1.15065	0.202446	insig
pmp001201	5-Aminocycloheptane-1,2,3-triol	Alkaloids	Alkaloids	C7H15NO3	3	-	294858	338181	344735	338446	317129	311230	0.105239	0.849406	0.877187	1.01135	0.0162756	insig
Lskp211422	Intergristerone A-22-O-galactoside (Sileneoside C)*	Steroids	Steroidal saponins	C33H54O13	3	83207-65-2	793250	817762	782872	1.00213e+07	2.09711e+07	1.49569e+07	1.2168	0.0444087	0.0858273	0.0520983	-4.26262	down
Qahp006824	Periseoside B*	Steroids	Steroidal saponins	C33H54O13	3	-	793250	817762	782872	1.00213e+07	2.09711e+07	1.49569e+07	1.2168	0.0444087	0.0858273	0.0520983	-4.26262	down
Zmpp001726	L-Adrenaline	Alkaloids	Alkaloids	C9H13NO3	2	51-43-4	5.31729e+06	6.06792e+06	5.53658e+06	3.1226e+06	3.12446e+06	3.15226e+06	1.21903	0.00771753	0.0266318	1.80032	0.848254	insig
Sasp007401	2-Aminohexadecanoic acid	Lipids	Free fatty acids	C16H33NO2	2	7769-79-1	1.60669e+06	1.58049e+06	1.45577e+06	1.40875e+06	1.33938e+06	1.26132e+06	1.05363	0.029001	0.0645432	1.158	0.211638	insig
WapTKC002568	methyl 1,4a-dimethyl-6-methylidene-5-(3-oxobutyl)-3,4,5,7,8,8a-hexahydro-2H-naphthalene-1-carboxylate	Terpenoids	Ditepenoids	C19H30O3	3	58964-78-6	143475	128597	123164	914959	598873	945447	1.21241	0.0246757	0.0577138	0.160712	-2.63745	down
Lcfp190543	N-(2-Hydroxyethyl)dodecanamide	Alkaloids	Alkaloids	C14H29NO2	1	142-78-9	73974.9	77011.8	77056.6	1.50185e+06	1.46934e+06	1.45359e+06	1.2298	9.55897e-05	0.00274386	0.0515378	-4.27823	down
Yalp008000	(2S,3S,5R)-2-[[(1R,4aR,8aR)-5,5,8a-trimethyl-2-methylene-decalin-1-yl]methyl]-5-methoxy-tetrahydrofuran-3-carbaldehyde*	Terpenoids	Ditepenoids	C21H34O3	3	-	2.62372e+06	2.75004e+06	3.02809e+06	6.43748e+06	5.18656e+06	5.24846e+06	1.19712	0.0143439	0.0393236	0.497961	-1.0059	down
HX1332	Roupelliol	Others	Others	C19H30O2	3	-	70655	68849.3	69095.2	245053	244935	251802	1.22964	7.03899e-05	0.00246153	0.281211	-1.83028	down
pmb0468	N-Formylmethionine	Amino acids and derivatives	Amino acids and derivatives	C6H11NO3S	3	4289-98-9	4.32663e+06	5.06702e+06	5.30969e+06	3.20895e+06	2.52169e+06	3.96125e+06	1.02095	0.0356142	0.0740988	1.51708	0.601293	insig
Zblp005760	dihydro-N-feruloyltyramine	Alkaloids	Phenolamine	C18H21NO4	1	-	206318	140520	133328	56744	84144.5	76796.4	1.11596	0.0509912	0.0953396	2.20579	1.14129	up
Zmjp000624	Pyridoxal	Others	Vitamin	C8H9NO3	3	66-72-8	273157	207655	261565	166916	81221.5	348450	0.500089	0.60453	0.676581	1.24437	0.315419	insig
Lmjp007279	Penduletin 4'-Methyl Ether (5-Hydroxy-3,6,7,4'-Tetramethoxyflavone)	Flavonoids	Flavonols	C19H18O7	1	14787-34-9	93382.8	69324.7	90971.6	40406.1	48865.6	55578.9	1.11132	0.0231301	0.0549123	1.75132	0.808439	insig
MW0153587	Met-Ile-Thr	Amino acids and derivatives	Amino acids and derivatives	C15H29N3O5S1	3	-	1.15513e+06	1.34628e+06	1.32326e+06	1.69786e+06	1.69353e+06	1.48662e+06	1.08409	0.0196586	0.0487316	0.784064	-0.350957	insig
pme3017	2-Amino-2-methylpropanoate	Organic acids	Organic acids	C4H9NO2	2	62-57-7	2.26837e+07	1.93639e+07	2.19342e+07	1.77713e+07	2.0769e+07	1.90506e+07	0.76596	0.185555	0.25953	1.11097	0.151819	insig
MW0155862	Pro-Glu-Val	Amino acids and derivatives	Amino acids and derivatives	C15H25N3O6	3	-	7.68562e+06	8.10129e+06	7.90087e+06	2.01604e+06	1.74813e+06	1.83865e+06	1.22754	8.44963e-06	0.000841545	4.22783	2.07992	up
Sadp016944	Aristelegone A	Terpenoids	Sesquiterpenoids	C12H14O2	1	-	3.82278e+06	3.65656e+06	4.1447e+06	5.40553e+06	5.06025e+06	4.80754e+06	1.15519	0.00624451	0.0234191	0.761068	-0.393902	insig
Qmzp101823	Hinokinin	Lignans and Coumarins	Lignans	C20H18O6	3	26543-89-5	1.22126e+06	1.02178e+06	1.08736e+06	3.76653e+06	3.35369e+06	3.65653e+06	1.2229	0.000482217	0.00588444	0.309036	-1.69415	down
Wbsp007290	Lycoposerramine E	Others	Ketone compounds	C17H24O3	3	-	1.33884e+06	1.28614e+06	1.29696e+06	485246	490812	413154	1.22253	3.5751e-05	0.00179335	2.82313	1.4973	up
Hmjp005089	N-[2-(3,4-Dihydroxyphenyl)-2-hydroxyethyl]-3-(4-methoxyphenyl)-2-propenamide*	Alkaloids	Phenolamine	C18H19NO5	1	-	1.43967e+07	2.59818e+06	8.25827e+06	4.54756e+06	1.01484e+07	4.22403e+06	0.162022	0.625217	0.693196	1.33473	0.41655	insig
MWS20147	Luteolin-3'-O-glucoside	Flavonoids	Flavones	C21H20O11	3	5154-41-6	1.82023e+07	1.00633e+07	2.1211e+07	1.98699e+07	2.94031e+07	9.02377e+06	0.149975	0.691763	0.748989	0.848702	-0.23667	insig
Wasdp04041	Tricin-7-O-(6''-feruloyl)xyloside-5-O-glucoside	Flavonoids	Flavones	C38H40O19	2	-	3.2769e+06	442703	659175	278213	374567	277861	0.842682	0.334166	0.415405	4.70512	2.23423	insig
Lhhp111109	Schisantherin J	Lignans and Coumarins	Lignans	C35H40O11	3	135432-28-9	1.47733e+07	1.10949e+07	1.1014e+07	7.20588e+06	1.00312e+07	8.98564e+06	0.958239	0.0851414	0.141784	1.4065	0.492111	insig
Lmbp002309	Sinapaldehyde-4-O-Glucoside	Others	Aldehyde compounds	C17H22O9	3	154461-65-1	450274	668720	811960	576728	621265	382832	0.475166	0.419617	0.50045	1.22148	0.288636	insig
Walp012785	(Oxiran-2-yl)methyl octadeca-9,12-dienoate*	Lipids	Glycerol ester	C21H36O3	1	856386-19-1	477901	408384	358710	532423	547477	623488	1.05211	0.0283516	0.0636023	0.730893	-0.452267	insig
Lazp008807	(25S)-5β-Furost-1β,2β,3β,4β,5β,22α,26-heptaol-26-O-β-D-glucoside	Steroids	Steroidal saponins	C33H56O13	3	-	41606.2	49726.4	21794.2	106035	196119	169144	1.13006	0.0368586	0.0750846	0.240032	-2.0587	down
pma2987	L-Histidinol	Alkaloids	Alkaloids	C6H11N3O	3	501-28-0	4.89342e+07	7.02601e+07	5.78562e+07	4.5637e+07	4.12332e+07	6.44758e+07	0.534203	0.416185	0.497532	1.16984	0.226311	insig
MW0144615	Ala-Ile-Gly	Amino acids and derivatives	Amino acids and derivatives	C11H21N3O4	3	-	1.61071e+06	1.34832e+06	1.70101e+06	1.39285e+06	592624	520688	0.921717	0.110392	0.172023	1.85944	0.894865	insig
Wcdp004275	Lauramine oxide	Others	Others	C14H31NO	1	1643-20-5	531466	495619	525466	590161	580116	553236	1.07558	0.0218601	0.0528407	0.900806	-0.150712	insig
WaYp007548	2-Aminotetradecan-1-ol	Lipids	Sphingolipids	C14H31NO	1	-	284234	296135	307414	286305	327923	263344	0.136327	0.877998	0.902288	1.01164	0.0166907	insig
mws0982	N-Methylhistamine	Alkaloids	Alkaloids	C6H11N3	3	501-75-7	128530	80350.4	147878	115499	114008	129379	0.118126	0.975449	0.98245	0.994073	-0.00857638	insig
Zkep107564	Ile-gly	Amino acids and derivatives	Amino acids and derivatives	C8H16N2O3	2	-	3.06952e+06	2.03659e+06	2.18098e+06	1.65936e+06	1.46491e+06	1.85389e+06	0.969874	0.128444	0.192272	1.46382	0.549735	insig
pmp000110	7-Hydroxy-3,5,6,8-tetramethoxyflavone*	Flavonoids	Flavonols	C19H18O7	2	-	6.26204e+06	5.77993e+06	5.97637e+06	2.76907e+06	2.69777e+06	2.391e+06	1.22074	6.26197e-05	0.00232614	2.29304	1.19726	up
Yamp009440	Meliavosin	Terpenoids	Ditepenoids	C21H34O3	3	-	1.50269e+07	1.50244e+07	1.57874e+07	4.40408e+07	4.13528e+07	4.33707e+07	1.22843	0.000316315	0.00474944	0.355989	-1.4901	down
PD0899195	(2E,4E,6E)-dodeca-2,4,6-trienoic acid	Lipids	Free fatty acids	C12H18O2	2	-	1.01769e+06	894610	1.04111e+06	1.02357e+06	932626	938012	0.205147	0.736914	0.783107	1.02045	0.0292078	insig
MWS1787	2-Methylpyridine	Alkaloids	Pyridine alkaloids	C6H7N	3	109-06-8	1.82133e+07	1.6449e+07	1.75521e+07	1.97792e+07	2.04664e+07	2.17127e+07	1.11231	0.0134491	0.0377931	0.842734	-0.24685	insig
Wbtp006564	4,8,10-trihydroxy-2-methoxy-1h,2h-furo[3,2-a]xanthen-11-one*	Flavonoids	Other Flavonoids	C16H12O7	1	-	3.11802e+06	3.17492e+06	3.04187e+06	3.74054e+06	3.49432e+06	3.7362e+06	1.17165	0.0103927	0.0321716	0.850857	-0.233011	insig
MWStz571	Nepetin (5,7,3',4'-Tetrahydroxy-6-methoxyflavone)*	Flavonoids	Flavones	C16H12O7	1	520-11-6	3.11802e+06	3.17492e+06	3.04187e+06	3.74054e+06	3.49432e+06	3.7362e+06	1.17165	0.0103927	0.0321716	0.850857	-0.233011	insig
Hmsp004125	3'-Deoxy-4-O-methylsappanol	Others	Alcohol compounds	C16H14O6	2	112408-68-1	1.04222e+06	1.31027e+06	1.3292e+06	2.41991e+06	1.94583e+06	2.10038e+06	1.15765	0.00776675	0.0266349	0.569381	-0.812534	insig
Lmdp003110	2,6,7,4'-Tetrahydroxyisoflavanone	Flavonoids	Isoflavones	C15H12O6	3	-	1.69123e+06	1.45778e+06	1.17403e+06	1.0575e+06	1.60817e+06	1.40338e+06	0.238751	0.719439	0.770227	1.06242	0.0873587	insig
Wayp004349	N-Hydroxydecanoyl nornicotine glucoside	Alkaloids	Pyridine alkaloids	C25H40N2O7	3	-	3.32534e+06	3.59871e+06	3.7787e+06	4.66412e+06	2.75475e+06	6.39664e+06	0.457157	0.428158	0.509673	0.77469	-0.368308	insig
Walp007738	14-Amino-15-hydroxy-11-methylpentadecanoic acid	Lipids	Sphingolipids	C16H33NO3	2	-	65306.9	60217.6	73735.1	64644.8	75898.6	84350.7	0.640305	0.293228	0.374134	0.886016	-0.174596	insig
Lmjp003982	Chlorajaposide	Terpenoids	Sesquiterpenoids	C21H28O8	3	-	6.45279e+06	8.62963e+06	7.70669e+06	552508	604499	981321	1.21352	0.00634983	0.0236197	10.6574	3.41379	up
Rdp04471	Luteolin-7-O-Alpha-L-Rhamnoside	Flavonoids	Flavones	C21H20O10	2	18016-54-1	1.14656e+06	920944	673418	1.02156e+06	2.02336e+06	1.30206e+06	0.811259	0.207627	0.285969	0.630535	-0.665352	insig
Wcdp005264	Tetradecasphinganine	Others	Others	C14H31NO2	1	-	1.63083e+06	1.68021e+06	1.62729e+06	1.5526e+06	1.74881e+06	1.69192e+06	0.163743	0.787525	0.826116	0.988986	-0.0159774	insig
Wcdp009528	2-oxononadecanoic acid	Lipids	Free fatty acids	C19H36O3	2	-	355988	344294	326806	1.91044e+06	1.88649e+06	1.8973e+06	1.22934	2.67004e-08	6.74452e-05	0.180373	-2.47094	down
MWSmce585	Methyl 3-aminopropanoate	Amino acids and derivatives	Amino acids and derivatives	C4H9NO2	3	4138-35-6	2.03547e+07	1.90461e+07	1.92857e+07	1.82698e+07	1.79012e+07	1.79879e+07	1.0854	0.0553938	0.101308	1.0836	0.115829	insig
Wbsp000172	Apigenin-4'-O-(2''-O-p-coumaroyl)-β-D-glucopyranoside	Flavonoids	Flavones	C30H26O12	2	-	196549	227457	227608	150114	128674	166666	1.11438	0.0104738	0.0323369	1.46281	0.548738	insig
MWStz338	Quercetin 3,4'-dimethyl ether*	Flavonoids	Flavonols	C17H14O7	2	33429-83-3	1.16156e+06	1.25217e+06	1.12772e+06	890612	986016	919840	1.15477	0.00727099	0.0256158	1.2664	0.340735	insig
Rlp00485	Feruloyl-beta-phenethylamine	Alkaloids	Phenolamine	C18H19NO3	1	142351-00-6	2.04191e+06	2.03379e+06	1.96086e+06	231910	204894	201651	1.22884	3.58104e-05	0.00179335	9.45493	3.24107	up
Zbsp005869	7,4'-Dihydroxy-3,5,3'-trimethoxyflavone*	Flavonoids	Flavonols	C18H16O7	2	13459-09-1	99129.6	110351	92336.7	54118.5	68034.9	79301.5	1.05843	0.0241113	0.0567086	1.49819	0.58322	insig
Zbsp010780	Methyl [6]-Gingerdiol 5-acetate	Phenolic acids	Phenolic acids	C20H32O5	3	-	1.32723e+07	1.00816e+07	1.06356e+07	3.05432e+07	2.9506e+07	3.15573e+07	1.21181	0.000274456	0.00466573	0.371037	-1.43036	down
pmp000114	5,6,7,8,3',4'-Hexamethoxyflavanone	Flavonoids	Flavanones	C21H24O8	3	-	48099.7	28612	25249.2	68573.9	96103.1	99013.9	1.11283	0.013342	0.0376136	0.386668	-1.37083	down
Lmlp003161	Feruloylputrescine	Alkaloids	Phenolamine	C14H20N2O3	2	501-13-3	600769	1.0672e+06	870669	267112	579923	413051	0.971281	0.0675403	0.117904	2.01466	1.01053	insig
Sadp013780	N,N-Diethyl-m-toluamide	Alkaloids	Alkaloids	C12H17NO	1	134-62-3	890994	865958	860074	871590	840901	944901	0.237009	0.71149	0.763698	0.98481	-0.0220823	insig
Wcop008363	Tricalysione A	Terpenoids	Ditepenoids	C18H26O3	3	941711-43-9	2.03805e+06	1.95485e+06	1.87352e+06	2.80455e+06	2.81105e+06	2.74282e+06	1.2173	0.000784747	0.00736904	0.701858	-0.510749	insig
Lmhp010190	LysoPC 18:1(2n isomer)	Lipids	LPC	C26H52NO7P	1	-	3.00256e+07	3.04855e+07	3.08735e+07	2.19819e+07	1.74828e+07	2.12111e+07	1.16248	0.0156314	0.0416069	1.50611	0.590829	insig
WapTKC006782	Norflickinflimiod F	Terpenoids	Ditepenoids	C18H26O3	1	1660144-11-5	509956	596395	464188	787848	655018	756593	1.08065	0.0198314	0.0490157	0.714057	-0.485889	insig
pmb0856	LysoPE 18:1(2n isomer)	Lipids	LPE	C23H46NO7P	3	-	343119	706762	309057	820849	646076	683471	0.857792	0.162705	0.233784	0.631948	-0.662123	insig
MWS1962	cis-Citral	Terpenoids	Monoterpenoids	C10H16O	3	5392-40-5	1.2849e+06	1.20602e+06	1.01707e+06	1.59807e+06	1.49544e+06	1.51911e+06	1.09011	0.0305541	0.0666491	0.760521	-0.394941	insig
pma3101	Nicotinate D-ribonucleoside	Others	Vitamin	C11H14NO6+	2	17720-18-2	2.22476e+06	3.10002e+06	2.0458e+06	613667	504082	671568	1.20195	0.0270624	0.0614735	4.11922	2.04237	up
Lmhp008589	LysoPE 18:3(2n isomer)	Lipids	LPE	C23H42NO7P	1	-	1.90657e+07	2.85674e+07	1.82981e+07	8.64312e+06	1.88581e+07	1.14241e+07	0.886457	0.116204	0.178765	1.69379	0.760253	insig
Wasyqp1805	L-Kynurenine	Alkaloids	Alkaloids	C10H12N2O3	2	2922-83-0	4.33353e+06	4.0375e+06	4.66103e+06	1.95661e+06	2.17488e+06	2.4271e+06	1.20195	0.000942143	0.00817819	1.98702	0.990609	insig
WapTKC071098	2,6-Dimethyldeca-2,4,6,8-tetraenedial	Terpenoids	Monoterpenoids	C12H14O2	1	-	1.41315e+06	1.28668e+06	1.29896e+06	1.81916e+06	1.77469e+06	1.59378e+06	1.14668	0.0132171	0.0373868	0.770831	-0.375514	insig
PD0699908	Phe-Asn	Amino acids and derivatives	Amino acids and derivatives	C13H17N3O4	1	-	6.31095e+06	6.12145e+06	6.17793e+06	3.79646e+06	3.94944e+06	4.13333e+06	1.22168	0.000182314	0.0037748	1.56663	0.647663	insig
Rfn01211	6-Hydroxytryptamine*	Alkaloids	Alkaloids	C10H12N2O	1	443-31-2	4.3784e+07	4.01372e+07	4.55677e+07	3.39934e+07	3.24404e+07	3.02567e+07	1.16217	0.00699621	0.0250141	1.33921	0.421383	insig
Wasyqp5995	2-Aminooctadecane-1,5,17-triol	Lipids	Sphingolipids	C18H39NO3	1	-	484723	502346	502523	390371	463960	425800	1.02347	0.0721776	0.124028	1.16363	0.218627	insig
Zmhp003514	6,7,8-Tetrahydroxy-5-methoxyflavone	Flavonoids	Flavones	C16H12O6	3	-	184758	227964	257808	222503	233999	213583	0.0488175	0.995174	0.996752	1.00066	0.000955379	insig
Walbp06501	C16 phytosphingosine	Lipids	Sphingolipids	C16H35NO3	1	-	913090	893236	839682	858182	934511	887100	0.217634	0.73667	0.783107	0.987392	-0.0183045	insig
Layp003558	3,4,5-Trimethoxyphenol-1-O-β-D-glucoside	Others	Others	C15H22O9	3	-	1.18174e+06	1.21196e+06	1.44941e+06	1.38245e+06	1.65207e+06	1.62127e+06	0.919978	0.0871082	0.143346	0.825448	-0.276751	insig
Lmzp004885	Tricin	Flavonoids	Flavones	C17H14O7	2	520-32-1	48038.7	46939.6	60307.1	413456	399326	336990	1.22362	0.0039651	0.0184115	0.135058	-2.88835	down
pme0295	4-Acetamidobutanoate	Organic acids	Organic acids	C6H11NO3	3	3025-96-5	1.96624e+06	1.57661e+06	2.44141e+06	4.11424e+06	4.13746e+06	5.12398e+06	1.15824	0.00514646	0.0211726	0.447398	-1.16037	down
pmb0863	LysoPC 16:2(2n isomer)*	Lipids	LPC	C24H46NO7P	1	-	819641	791223	831368	747287	744046	822006	0.75162	0.229027	0.30654	1.05572	0.078223	insig
Lmhp008833	LysoPC 16:1(2n isomer)*	Lipids	LPC	C24H48NO7P	1	-	6.44137e+06	6.86542e+06	6.37966e+06	4.80281e+06	4.83508e+06	5.64563e+06	1.1213	0.0171075	0.0441857	1.28808	0.365226	insig
PD0127674	(7-ethynyl-4a-methyl-2,5,6,7,8,8a-hexahydro-1H-naphthalen-1-yl)methanol	Terpenoids	Sesquiterpenoids	C14H20O	1	-	273015	289412	284286	200250	167124	187622	1.18976	0.00310182	0.0161884	1.52562	0.609397	insig
WapTKC031788	3,7-Epoxy-1,10-Bisaboladien-12-ol; Butanoyl*	Terpenoids	Sesquiterpenoids	C19H30O3	3	149067-94-7	307542	517821	300389	3.3473e+06	7.32913e+06	3.59304e+06	1.19459	0.0762102	0.129209	0.0788924	-3.66397	down
MW0109363	Prolylglutamic acid	Amino acids and derivatives	Amino acids and derivatives	C10H16N2O5	3	67644-00-2	925236	881374	829594	400899	380599	341689	1.21916	0.000304109	0.00474944	2.34707	1.23086	up
Sadp001705	N-Benzyloxycarbonyl-L-asparagine	Others	Others	C12H14N2O5	1	2304-96-3	925236	881374	829594	400899	380599	341689	1.21916	0.000304109	0.00474944	2.34707	1.23086	up
pmp000476	N-Isobutyl-4,5-epoxy-2E-decaenamide	Alkaloids	Alkaloids	C14H25NO2	2	-	409773	400990	257358	516316	670464	747702	1.04506	0.0304954	0.0665987	0.552148	-0.856872	insig
WapTKC006470	5,6-Epoxy-6,10,14-Trimethyl-9,13-Pentadecadien-2-one	Terpenoids	Ditepenoids	C18H30O2	1	115028-53-0	1.13086e+07	1.29708e+07	9.96287e+06	1.86888e+07	1.81607e+07	1.89925e+07	1.17383	0.00995116	0.0313034	0.6132	-0.705571	insig
Qmyp101119	Procurcumenol	Terpenoids	Sesquiterpenoids	C15H22O2	3	21698-40-8	363233	319407	269909	206609	179404	158590	1.13688	0.0207893	0.0510145	1.74907	0.806592	insig
Lmhp008801	LysoPE 18:3	Lipids	LPE	C23H42NO7P	1	-	7.52009e+06	5.59313e+06	6.30925e+06	2.71906e+06	3.02691e+06	3.64674e+06	1.16658	0.0140271	0.0386817	2.06782	1.04811	up
PDP152114	Neosakuranetin*	Flavonoids	Chalcones	C16H14O5	1	81719-04-2	51414.8	79241.5	71241	64833.3	68498.1	79118	0.267256	0.730836	0.779195	0.950331	-0.073498	insig
Hmbp001276	Gallacetophenone	Others	Ketone compounds	C8H8O4	3	528-21-2	1.2978e+06	1.79606e+06	1.28933e+06	2.22319e+06	2.95404e+06	1.90572e+06	1.00323	0.0818214	0.137056	0.618837	-0.692368	insig
WaYp004901	Reseoside*	Terpenoids	Monoterpenoids	C19H30O7	3	-	412205	837490	496023	379001	412002	374689	0.788137	0.274983	0.355297	1.49758	0.582635	insig
MW0155143	Phe-Cys-Gln	Amino acids and derivatives	Amino acids and derivatives	C17H24N4O5S1	3	-	2.79806e+07	3.24361e+07	3.04286e+07	3.37735e+07	3.32696e+07	3.36219e+07	0.949384	0.124387	0.187582	0.902452	-0.148077	insig
MW0061827	Pinolenic acid	Lipids	Free fatty acids	C18H30O2	3	16833-54-8	1.79741e+07	1.55537e+07	1.59197e+07	2.55111e+07	2.43253e+07	2.35772e+07	1.19206	0.00147027	0.0106523	0.673547	-0.57015	insig
Safp023654	PAz-PC	Lipids	LPC	C33H64NO10P	1	117205-52-4	1.6828e+06	2.33185e+06	2.27203e+06	6.92686e+06	6.20303e+06	5.03274e+06	1.18917	0.0109946	0.0332602	0.346132	-1.5306	down
Sadp003054	(2R)-2-azaniumyl-3-(4-chlorophenyl)propanoate	Amino acids and derivatives	Amino acids and derivatives	C9H10ClNO2	1	-	9.56684e+06	8.87405e+06	9.56613e+06	1.10397e+07	1.04618e+07	9.52202e+06	0.874929	0.136805	0.202918	0.902768	-0.147573	insig
Lcsp002261	Thr-Trp	Amino acids and derivatives	Amino acids and derivatives	C15H19N3O4	1	186761-42-2	1.00897e+06	1.05365e+06	649178	196919	249510	375647	1.14044	0.0255882	0.0590281	3.29872	1.72191	up
Lafp002342	2,3-Dihydroxy-1-(4-hydroxy-3,5-dimethoxyphenyl)propan-1-one	Others	Ketone compounds	C11H14O6	3	33900-74-2	1.2248e+06	1.07503e+06	1.08498e+06	1.05483e+06	1.12915e+06	1.37274e+06	0.299454	0.631498	0.696245	0.951666	-0.0714723	insig
MWSHY0113	Hyperin*	Flavonoids	Flavonols	C21H20O12	2	482-36-0	1.40852e+07	1.25771e+07	2.04454e+07	1.29641e+07	3.38768e+07	2.33721e+07	0.59245	0.332314	0.41351	0.670926	-0.575775	insig
Lmdp003286	Quercetin-3-O-alloside; Isohyperoside*	Flavonoids	Flavonols	C21H20O12	2	35589-21-0	1.40852e+07	1.25771e+07	2.04454e+07	1.29641e+07	3.38768e+07	2.33721e+07	0.59245	0.332314	0.41351	0.670926	-0.575775	insig
MWSHY0046	Isoquercitrin*	Flavonoids	Flavonols	C21H20O12	2	482-35-9	2.7142e+08	3.82045e+08	4.23466e+08	2.23014e+08	3.26513e+08	2.03081e+08	0.830746	0.144702	0.211771	1.43093	0.516953	insig
Wbwp008548	[(1R,2S)-1-(1,3-benzodioxol-5-yl)-2-methyl-3-oxobutyl]4-hydroxy-3-methoxybenzoate	Lignans and Coumarins	Lignans	C20H20O7	3	-	9.52176e+06	9.4263e+06	9.71547e+06	274331	222518	239961	1.22917	5.16188e-05	0.00208086	38.9022	5.28178	up
MWS201478	Phe-Ser	Amino acids and derivatives	Amino acids and derivatives	C12H16N2O4	2	16053-39-7	2.6803e+06	2.16536e+06	2.42799e+06	1.56286e+06	1.08964e+06	1.50403e+06	1.1186	0.00782755	0.0267194	1.74993	0.807295	insig
PDP076367	4-(4-acetylphenyl)butanoic acid	Others	Others	C12H14O3	2	-	3.5486e+06	3.46106e+06	3.72831e+06	3.88123e+06	2.14544e+06	2.21202e+06	0.757738	0.278968	0.358612	1.30336	0.382235	insig
Wbtp006052	Protoapigenone	Flavonoids	Other Flavonoids	C15H10O6	3	-	1.96341e+08	1.04201e+08	1.48623e+08	1.31171e+08	9.82652e+07	1.46241e+08	0.421896	0.474991	0.556249	1.19561	0.257751	insig
WaYp007695	2-Aminooctadecane-1,16,18,18-tetraol	Lipids	Sphingolipids	C18H39NO4	1	-	397323	361075	381716	340693	378132	383332	0.428194	0.501412	0.580728	1.03444	0.0488483	insig
mws0017	Spermidine	Alkaloids	Alkaloids	C7H19N3	3	124-20-9	369375	731035	781455	318671	732867	731591	0.117611	0.870468	0.895642	1.05537	0.0777516	insig
Lahp003599	Homoeriodictyol-7,4'-di-O-β-D-glucopyranoside	Flavonoids	Flavanones	C28H34O16	3	-	291137	538239	125006	559037	407128	177278	0.265826	0.71961	0.770227	0.834656	-0.260747	insig
pme2596	4-Pyridoxate	Others	Vitamin	C8H9NO4	3	82-82-6	1.23768e+06	1.19787e+06	1.00272e+06	1.12988e+06	794508	929439	0.765556	0.189882	0.264411	1.20479	0.268784	insig
MWS1777	3-Chloroaniline	Alkaloids	Alkaloids	C6H6ClN	1	108-42-9	2.33986e+07	2.2898e+07	2.29383e+07	2.25608e+07	2.28038e+07	2.25988e+07	0.94577	0.10164	0.161474	1.01871	0.0267412	insig
WapTKC002542	14,15-Bisnor-3,11-Kolavadien-13-one	Terpenoids	Ditepenoids	C18H28O	1	126582-61-4	1.42758e+07	1.42441e+07	1.52311e+07	7.34351e+06	9.04585e+06	6.34493e+06	1.17241	0.00583309	0.0225641	1.92445	0.944447	insig
Layp000971	Hydroxymenisdaurin D	Alkaloids	Alkaloids	C14H21NO8	3	-	9.48278e+06	1.05449e+07	9.87593e+06	3.69565e+06	3.63e+06	3.29153e+06	1.22471	0.000658863	0.00714287	2.81653	1.49392	up
Walbp01749	N-Glucosylpicolinate	Alkaloids	Pyridine alkaloids	C12H16NO7+	3	-	386832	401151	440949	417562	335377	394602	0.519503	0.41502	0.496844	1.07093	0.098859	insig
Yalp005253	Toonasterone A	Steroids	Steroid	C21H34O4	3	-	339728	291767	375123	618655	699329	789983	1.18586	0.00762998	0.0264744	0.47753	-1.06634	down
Wcdp006929	(9Z,11E,13E,15Z)-4-Oxo-9,11,13,15-Octadecatetraenoic Acid	Lipids	Free fatty acids	C18H26O3	1	17699-21-7	2.0325e+06	1.98912e+06	2.00136e+06	2.82324e+06	2.89839e+06	2.76049e+06	1.2249	0.00101701	0.00862073	0.71008	-0.493947	insig
Rfp109585	cis-N-p-coumaroyltyramine	Alkaloids	Phenolamine	C17H17N1O3	1	-	3.28201e+06	3.1946e+06	3.49962e+06	64236.1	82607.1	75535.6	1.22884	0.000748677	0.00721889	44.8614	5.4874	up
Hmqp002567	4-Hydroxycinnamic acid p-hydroxyphenethylamine*	Alkaloids	Phenolamine	C17H17NO3	1	-	3.28201e+06	3.1946e+06	3.49962e+06	64236.1	82607.1	75535.6	1.22884	0.000748677	0.00721889	44.8614	5.4874	up
MWSmce089	N-p-Coumaroyltyramine*	Alkaloids	Phenolamine	C17H17NO3	1	36417-86-4	3.28201e+06	3.1946e+06	3.49962e+06	64236.1	82607.1	75535.6	1.22884	0.000748677	0.00721889	44.8614	5.4874	up
Wasdp05565	2,8-bis(hydroxymethyl)-4b,8-dimethyl-5,6,7,8a,9,10-hexahydrophenanthren-3-ol*	Terpenoids	Ditepenoids	C18H26O3	3	-	2.74903e+06	3.11057e+06	2.82463e+06	4.16815e+06	4.22404e+06	4.24784e+06	1.2057	0.00519189	0.0212556	0.687042	-0.541529	insig
HJAP165	N-Isobutyl-2,4-tetradecanedienamide	Alkaloids	Alkaloids	C18H33NO	3	-	243676	250863	240683	343599	311990	364998	1.18102	0.0218444	0.0528407	0.720392	-0.473145	insig
pmb0865	LysoPC 18:3(2n isomer)	Lipids	LPC	C26H48NO7P	1	-	1.64517e+06	1.62073e+06	1.73283e+06	1.62573e+06	1.7346e+06	1.64495e+06	0.0288156	0.965775	0.973871	0.998692	-0.00188776	insig
MW0156808	Ser-Leu-Ala	Amino acids and derivatives	Amino acids and derivatives	C12H23N3O5	3	-	3.60737e+06	3.58206e+06	3.60129e+06	2.04687e+06	2.08196e+06	2.34095e+06	1.21362	0.00391932	0.0183886	1.66787	0.738003	insig
Wbjp001581	2-(((3-(2-aminoethyl)indolin-5-yl)oxy)methyl)-6-((3,4-dihydroxybutan-2-yl)oxy)tetrahydro-2H-pyran-3,4,5-triol	Alkaloids	Alkaloids	C20H32N2O8	1	-	232893	152611	188098	172630	207712	276060	0.413322	0.512868	0.590748	0.873859	-0.194528	insig
MWSslk191	Linderane	Terpenoids	Sesquiterpenoids	C15H16O4	3	13476-25-0	761621	713169	835956	1.71113e+06	1.96731e+06	1.70116e+06	1.21509	0.00283609	0.0155064	0.429538	-1.21914	down
pmb0862	LysoPC 12:0	Lipids	LPC	C20H42NO7P	3	20559-18-6	94304.6	121785	115979	78273.3	81405.3	76939.7	1.10818	0.0593658	0.106353	1.4034	0.488922	insig
pme1286	S-Adenosyl-L-homocysteine	Amino acids and derivatives	Amino acids and derivatives	C14H20N6O5S	1	979-92-0	689354	765513	793821	369152	471205	357046	1.17616	0.0020017	0.0123024	1.87797	0.909175	insig
Yaap005860	7,4',5'-Trihydroxy-3,5,3'-trimethoxyflavone	Flavonoids	Flavonols	C18H16O8	1	-	8.02873e+06	8.01204e+06	8.94621e+06	9.67183e+06	9.98097e+06	1.01128e+07	1.12581	0.022442	0.0538353	0.839459	-0.252469	insig
pmb0854	LysoPC 18:3	Lipids	LPC	C26H48NO7P	1	-	1.75698e+06	1.82446e+06	1.75262e+06	1.67119e+06	1.82096e+06	1.73684e+06	0.41976	0.526806	0.604869	1.0201	0.028705	insig
Wasdp05532	5-hydroxy-4a-methyl-4,4a,5,6,7,8-hexahydronaphthalen-2(3h)-one	Terpenoids	Monoterpenoids	C11H16O2	1	4242-00-6	1.02765e+07	1.00882e+07	9.84378e+06	1.13296e+07	1.1505e+07	1.24671e+07	1.13575	0.0296379	0.0656137	0.855723	-0.224785	insig
MWS04555g	D-Allo-Isoleucine*	Amino acids and derivatives	Amino acids and derivatives	C6H13NO2	1	1509-34-8	9.43236e+07	9.16589e+07	8.90807e+07	6.90916e+07	7.2364e+07	7.16139e+07	1.21261	0.000735199	0.00721889	1.29096	0.368439	insig
Rfn07755	4,5-Dihydroxy-1,2-dimethoxy-7-methylanthracene-9,10-dione	Quinones	Quinones	C17H14O6	1	89701-79-1	1.09331e+06	1.09791e+06	1.16383e+06	960357	944793	953280	1.19045	0.0155581	0.0415871	1.17374	0.231111	insig
pmb0374	2-Aminopurine	Nucleotides and derivatives	Nucleotides and derivatives	C5H5N5	1	452-06-2	7.44441e+06	9.22988e+06	8.21306e+06	7.10691e+06	7.64039e+06	7.49012e+06	0.785361	0.224241	0.302421	1.11917	0.162423	insig
pmb2319	LysoPC 15:0*	Lipids	LPC	C23H48NO7P	1	108273-89-8	4.01344e+06	3.50039e+06	3.78344e+06	1.05287e+06	1.40803e+06	960631	1.20548	0.000209068	0.00409384	3.30181	1.72326	up
Qmqp102515	Desacetoxymatricarin	Terpenoids	Sesquiterpenoids	C15H18O3	2	17946-87-1	453445	410199	539466	709134	807617	731007	1.15186	0.00510706	0.0210791	0.624227	-0.679858	insig
MW0152393	Leu-Leu-Cys	Amino acids and derivatives	Amino acids and derivatives	C15H29N3O4S1	3	-	1.51105e+06	402998	893650	710284	1.1331e+06	1.23486e+06	0.285105	0.817943	0.851658	0.912111	-0.132719	insig
Lhhp120812	Methylillicinone F	Others	Others	C16H22O4	3	-	3.39704e+06	9.15236e+06	7.55112e+06	6.86549e+06	2.86323e+07	6.75635e+06	0.558656	0.418219	0.499091	0.475705	-1.07186	insig
Lcsp001468	Glu-Ile-Glu	Amino acids and derivatives	Amino acids and derivatives	C16H27N3O8	3	-	1.14716e+06	999517	1.08507e+06	147157	99181.2	157549	1.21758	0.000513369	0.00608812	8.00161	3.00029	up
Zbfp001070	N-(1-Deoxy-1-fructosyl)phenylalanine	Amino acids and derivatives	Amino acids and derivatives	C18H17NO5	2	-	1.22826e+06	1.55848e+06	1.36984e+06	732680	947147	982106	1.09465	0.0169275	0.0439455	1.56149	0.642925	insig
Safp000364	S-Methyl-methionine*	Amino acids and derivatives	Amino acids and derivatives	C6H13NO2S	1	7329-84-2	2.35259e+07	2.28352e+07	3.07759e+07	2.43545e+06	3.35879e+06	2.71323e+06	1.22088	0.0113889	0.0340453	9.06697	3.18062	up
Lmbp000123	Homomethionine*	Amino acids and derivatives	Amino acids and derivatives	C6H13NO2S	1	25148-30-5	2.35259e+07	2.28352e+07	3.07759e+07	2.43545e+06	3.35879e+06	2.71323e+06	1.22088	0.0113889	0.0340453	9.06697	3.18062	up
pmb0818	5-Methoxyindoleacetate	Alkaloids	Plumerane	C11H11NO3	3	3471-31-6	5.68008e+07	5.67861e+07	5.74424e+07	7.2887e+06	8.52392e+06	8.60653e+06	1.22801	2.33598e-06	0.00050978	7.0039	2.80816	up
pme3337	Succinyladenosine	Nucleotides and derivatives	Nucleotides and derivatives	C14H17N5O8	1	4542-23-8	2.60142e+06	2.47657e+06	2.24447e+06	534971	416136	521620	1.22212	0.00108829	0.00892219	4.97204	2.31384	up
Wmhp000055	2,5-Dimethoxybenzoquinone	Quinones	Quinones	C8H8O4	3	3117-03-1	277206	259194	434342	197018	180606	162165	1.04984	0.118599	0.181257	1.79837	0.846692	insig
MWSHC20122	Dehydrovomifoliol	Terpenoids	Monoterpenoids	C13H18O3	3	15764-81-5	602329	682889	627702	539952	556527	678468	0.540173	0.421436	0.501908	1.07773	0.108001	insig
Sadp001677	3-O-Methyl-a-methyldopa*	Amino acids and derivatives	Amino acids and derivatives	C10H13NO4	2	-	546412	452917	552440	230853	215844	230769	1.21341	0.0105948	0.0324372	2.29055	1.19569	up
Wagp006039	2-Hexylphosphoric Acid	Others	Others	C6H15O4P	3	-	1.0847e+06	1.06567e+06	1.06638e+06	1.18201e+06	1.14402e+06	1.21835e+06	1.14387	0.0286514	0.0640089	0.907566	-0.139925	insig
Wcdp006912	Lauryldiethanolamine	Others	Others	C16H35NO2	1	1541-67-9	3.55588e+07	3.5862e+07	3.49653e+07	3.45877e+07	3.41644e+07	3.49758e+07	0.962559	0.0666283	0.116796	1.02563	0.036505	insig
mws4532g	L-Ornithine	Amino acids and derivatives	Amino acids and derivatives	C5H12N2O2	3	348-66-3	3.19181e+06	3.04664e+06	3.28858e+06	5.11276e+06	5.6963e+06	5.88905e+06	1.21205	0.00576754	0.0224827	0.570545	-0.809587	insig
Waqkp07598	2-g-Linoleoyl-glycerol	Lipids	Glycerol ester	C21H38O4	1	-	1.42529e+06	1.01795e+06	791915	805880	1.90022e+06	897149	0.11431	0.777017	0.817129	0.897846	-0.15546	insig
pmp000172	5,2'-Dihydroxy-7,8-dimethoxyflavone glucoside*	Flavonoids	Flavones	C23H24O11	3	-	340902	460037	404296	370725	393581	372380	0.341756	0.577842	0.652786	1.06031	0.0844816	insig
HJAP056	Dihydroxy-dimethoxyflavone-7-O-glucoside*	Flavonoids	Flavonols	C23H24O11	3	-	340902	460037	404296	370725	393581	372380	0.341756	0.577842	0.652786	1.06031	0.0844816	insig
Lmrj002087	L-Isoleucyl-L-Aspartate	Amino acids and derivatives	Amino acids and derivatives	C10H18N2O5	2	-	9.15131e+06	9.25385e+06	8.90792e+06	4.30053e+06	2.70551e+06	2.74101e+06	1.18121	0.00635843	0.0236197	2.80219	1.48656	up
Lmdp007998	Xanthomicrol*	Flavonoids	Flavones	C18H16O7	2	16545-23-6	86225.5	72325.7	91281.2	50105.9	62671.9	71880.4	0.951395	0.0632459	0.11172	1.35295	0.436104	insig
Layp002880	5,7-Dihydroxychromone glucoside	Others	Chromone	C15H16O9	1	-	3.59349e+07	2.96325e+07	2.92853e+07	3.07378e+07	2.82809e+07	2.56964e+07	0.678058	0.273421	0.353461	1.11967	0.163069	insig
MWSmce275	5-Hydroxy-1-tetralone	Others	Ketone compounds	C10H10O2	3	28315-93-7	842121	631622	462037	1.06184e+06	888140	720733	0.780774	0.173135	0.245146	0.724819	-0.464307	insig
Wasyqp1413	IPA imine	Amino acids and derivatives	Amino acids and derivatives	C11H10N2O2	1	-	3.74486e+06	3.85172e+06	3.73175e+06	369663	374257	518754	1.2237	1.37263e-06	0.000462308	8.9717	3.16538	up
Sasp001236	7-Hydroxy-tryptophan*	Amino acids and derivatives	Amino acids and derivatives	C11H12N2O3	1	-	1.88535e+06	1.67457e+06	1.6052e+06	192589	195309	218822	1.22779	0.00283105	0.0155064	8.51318	3.0897	up
Lskp211249	epieudesmin	Lignans and Coumarins	Lignans	C22H26O6	2	-	1.42868e+07	1.22362e+07	9.99345e+06	8.0838e+06	7.75854e+06	1.16715e+07	0.809398	0.163982	0.234951	1.3272	0.408389	insig
MW0150884	His-Cys-Gln	Amino acids and derivatives	Amino acids and derivatives	C14H22N6O5S1	3	-	1.42868e+07	1.22362e+07	9.99345e+06	8.0838e+06	7.75854e+06	1.16715e+07	0.809398	0.163982	0.234951	1.3272	0.408389	insig
Lcfp001119	Zeatin-O-glucoside	Alkaloids	Alkaloids	C16H23N5O6	1	71866-93-8	903674	2.697e+06	543873	1.38613e+06	1.26524e+06	1.00874e+06	0.122214	0.832193	0.86287	1.13235	0.179324	insig
Sasp000997	2,3-Dihydrobenzofuran*	Others	Others	C8H8O	1	496-16-2	1.31846e+06	1.44595e+06	1.26558e+06	863781	732075	797191	1.19666	0.00176955	0.0117013	1.68404	0.751925	insig
Lcsp001439	Pro-Leu-Glu	Amino acids and derivatives	Amino acids and derivatives	C16H27N3O6	3	-	431936	356240	345603	85909.8	53935.9	88560.1	1.20225	0.00328945	0.0169921	4.96388	2.31147	up
MWS201447	Phe-Ala	Amino acids and derivatives	Amino acids and derivatives	C12H16N2O3	2	3918-87-4	929295	738643	839488	1.34048e+06	1.02731e+06	1.10106e+06	1.03431	0.0560027	0.101918	0.722842	-0.468249	insig
pme0033	Hypoxanthine	Nucleotides and derivatives	Nucleotides and derivatives	C5H4N4O	3	68-94-0	6.54665e+06	6.96527e+06	5.13358e+06	7.21915e+06	7.71945e+06	8.18188e+06	0.914375	0.0969085	0.155423	0.806449	-0.310344	insig
Zbbp005255	Aureusidin*	Flavonoids	Aurones	C15H10O6	1	38216-54-5	1.00505e+07	7.12673e+06	1.09922e+07	1.2203e+07	1.28192e+07	1.41409e+07	0.956899	0.0687256	0.119395	0.719285	-0.475365	insig
MWSHY0058	Luteolin*	Flavonoids	Flavones	C15H10O6	1	491-70-3	1.00505e+07	7.12673e+06	1.09922e+07	1.2203e+07	1.28192e+07	1.41409e+07	0.956899	0.0687256	0.119395	0.719285	-0.475365	insig
Hmbp002730	Isoscutellarein*	Flavonoids	Flavones	C15H10O6	1	41440-05-5	1.00505e+07	7.12673e+06	1.09922e+07	1.2203e+07	1.28192e+07	1.41409e+07	0.956899	0.0687256	0.119395	0.719285	-0.475365	insig
MW0121542	2-ammonio-3-(5-hydroxy-1H-indol-3-yl)propanoate	Amino acids and derivatives	Amino acids and derivatives	C11H12N2O3	3	-	1.09717e+06	1.14604e+06	1.06399e+06	448373	530149	489306	1.21961	5.27217e-05	0.00208086	2.25313	1.17193	up
Lcsp001100	Val-Val-Asp	Amino acids and derivatives	Amino acids and derivatives	C14H25N3O6	3	-	130433	203733	128125	167983	117870	212815	0.188208	0.759653	0.802209	0.92705	-0.109281	insig
Zmhp006502	Kaempferide-3-O-(6''-malonyl)glucoside	Flavonoids	Flavonols	C25H24O14	3	-	750511	655736	664573	383553	416650	413016	1.20861	0.00607067	0.0231355	1.70688	0.771363	insig
Lamp007163	4'-Demethyleucomin glucoside	Flavonoids	Other Flavonoids	C22H22O10	3	-	336083	476329	558068	682534	793343	843890	1.05587	0.0200763	0.0495242	0.590784	-0.759298	insig
Hmsp005892	[4]-Shogaol	Phenolic acids	Phenolic acids	C15H20O3	1	-	131288	140485	152045	478764	449176	522441	1.22387	0.00217207	0.013126	0.292211	-1.77492	down
Lasp006411	5'-Demethylaquillochin	Lignans and Coumarins	Lignans	C20H18O8	1	305364-91-4	1.13144e+06	1.00478e+06	949954	1.1042e+06	1.19547e+06	683084	0.199787	0.852078	0.878884	1.03467	0.0491728	insig
pmp000518	7-Hydroxyrutaecarpine	Alkaloids	Plumerane	C18H13N3O2	3	163815-35-8	1.68997e+07	1.65073e+07	1.61509e+07	2.33446e+07	1.87398e+07	1.86377e+07	0.978466	0.136134	0.202042	0.816141	-0.29311	insig
MWS201391	Asn-Ile	Amino acids and derivatives	Amino acids and derivatives	C10H19N3O4	3	438533-59-6	416098	409206	227836	237127	171645	200732	0.940368	0.128643	0.192393	1.72786	0.788989	insig
Lmcp003402	Tamarixetin-3-O-glucoside (Tamarixin)	Flavonoids	Flavonols	C22H22O12	3	27542-39-8	2.01003e+07	2.45283e+07	2.32888e+07	1.76555e+07	1.78384e+07	1.71058e+07	1.10721	0.0571061	0.103405	1.29121	0.368727	insig
pmb0492	N',N'',N'''-p-Coumaroyl-cinnamoyl-caffeoyl spermidine	Alkaloids	Phenolamine	C34H37N3O6	3	-	1.61234e+07	1.44789e+07	1.60506e+07	2.12631e+06	2.26745e+06	1.9572e+06	1.22798	0.0012314	0.00963012	7.34581	2.87692	up
MWS201437	Leu-Asp	Amino acids and derivatives	Amino acids and derivatives	C10H18N2O5	3	32949-40-9	1.28156e+07	1.73943e+07	1.0988e+07	7.57127e+06	7.03822e+06	6.32581e+06	1.12659	0.0664824	0.116694	1.96787	0.976634	insig
Zbqp002380	Tyr-Leu	Amino acids and derivatives	Amino acids and derivatives	C15H22N2O4	2	17355-10-1	3.74998e+06	3.29179e+06	3.3404e+06	2.57353e+06	2.56706e+06	2.83756e+06	1.14139	0.0144843	0.0394684	1.30133	0.379981	insig
Lcsp001671	2-Oxoindole-3-acetate	Alkaloids	Plumerane	C10H9NO3	3	2971-31-5	6.86376e+06	4.98131e+06	6.10013e+06	4.46377e+06	4.40955e+06	3.91116e+06	1.04612	0.0761989	0.129209	1.40367	0.489205	insig
Zmjp005293	Acacetin-7-O-neohesperidoside*	Flavonoids	Flavones	C28H32O14	2	20633-93-6	1.01605e+06	1.61919e+06	1.26538e+06	1.74554e+06	1.75788e+06	1.27906e+06	0.647969	0.280686	0.360637	0.815606	-0.294056	insig
PD0797210	7-Methoxy-4-(4-methoxyphenyl)-5-[(6-O-beta-D-xylopyranosyl-beta-D-glucopyranosyl)oxy]-2H-1-benzopyran-2-one	Lignans and Coumarins	Coumarins	C28H32O14	2	1112383-50-2	668148	684405	586522	835786	657239	604181	0.383036	0.544024	0.621559	0.924599	-0.1131	insig
Hmgp003641	Chrysoeriol-6-C-rhamnoside-7-O-rhamnoside	Flavonoids	Flavones	C28H32O14	3	-	797574	653579	680760	965733	681404	475659	0.119672	0.98529	0.989206	1.00429	0.00618242	insig
pme0122	N6-Acetyl-L-lysine	Amino acids and derivatives	Amino acids and derivatives	C8H16N2O3	3	692-04-6	1.91247e+06	1.73153e+06	1.61929e+06	1.66975e+06	1.52564e+06	1.54907e+06	0.830677	0.17009	0.241375	1.10935	0.14972	insig
ML10195036	3-Dehydrosphinganine	Lipids	Sphingolipids	C18H37NO2	2	16105-69-4	24458.2	36325.7	31152.1	146458	113211	131937	1.20862	0.00468405	0.0199863	0.234767	-2.0907	down
MWS201465	Glu-Phe	Amino acids and derivatives	Amino acids and derivatives	C14H18N2O5	3	20556-22-3	3.23487e+06	3.39909e+06	3.43832e+06	1.42899e+06	1.40178e+06	1.34518e+06	1.22773	0.000230685	0.00422442	2.41198	1.27022	up
WaTKp10541	7-Phenylhept-4-enoic acid	Phenolic acids	Phenolic acids	C13H16O2	1	-	2.07884e+06	2.21478e+06	2.02844e+06	1.23919e+06	1.3972e+06	1.41791e+06	1.2	0.000675574	0.00714848	1.55935	0.640942	insig
pmp000786	Eupatorin; 3',5-Dihydroxy-4',6,7-Trimethoxyflavone*	Flavonoids	Flavones	C18H16O7	3	855-96-9	498331	371487	429172	294820	259477	288440	1.12663	0.0440654	0.0856225	1.54139	0.624235	insig
Yacp000453	3-hydroxy-1-methylpyrrolidin-2-one*	Alkaloids	Pyrrole alkaloids	C5H9NO2	1	132996-63-5	1.68072e+06	1.69994e+06	1.83583e+06	1.69503e+06	1.66699e+06	2.51435e+06	0.425121	0.513104	0.590748	0.887706	-0.171846	insig
MWStz040	L-Proline*	Amino acids and derivatives	Amino acids and derivatives	C5H9NO2	1	147-85-3	1.68072e+06	1.69994e+06	1.83583e+06	1.69503e+06	1.66699e+06	2.51435e+06	0.425121	0.513104	0.590748	0.887706	-0.171846	insig
MWS00330g	1-Amino-1-cyclobutane-carboxylic-acid*	Amino acids and derivatives	Amino acids and derivatives	C5H9NO2	1	22264-50-2	1.68072e+06	1.69994e+06	1.83583e+06	1.69503e+06	1.66699e+06	2.51435e+06	0.425121	0.513104	0.590748	0.887706	-0.171846	insig
Safp003571	5-Formylbenzofuran	Others	Others	C9H6O2	2	10035-16-2	1.99765e+06	2.08083e+06	2.0119e+06	1.89625e+06	1.83255e+06	1.94778e+06	1.04789	0.0335101	0.0708932	1.0729	0.101511	insig
MWSmce031	Micheliolide	Terpenoids	Sesquiterpenoids	C15H20O3	3	68370-47-8	340433	287712	235972	373483	395265	399158	1.01118	0.0698399	0.120915	0.739886	-0.434625	insig
Wagp006511	7-Demethyltangeretin	Flavonoids	Flavones	C19H18O7	2	73213-66-8	883275	716749	816743	407370	391544	428428	1.20685	0.0115794	0.0343306	1.96911	0.97754	insig
Lmhp001461	L-Prolyl-L-Leucine	Amino acids and derivatives	Amino acids and derivatives	C11H20N2O3	1	52899-07-7	5.59332e+06	9.1425e+06	6.45934e+06	6.1368e+06	4.79271e+06	5.24614e+06	0.756014	0.253825	0.332553	1.31031	0.389911	insig
pmb0197	N7-Methylguanosine	Nucleotides and derivatives	Nucleotides and derivatives	C11H15N5O5	3	20244-86-4	3.38554e+06	4.55886e+06	4.33927e+06	1.08033e+06	856202	1.11473e+06	1.21076	0.0104857	0.0323369	4.02577	2.00926	up
MWS1771	L-Tyrosine methyl ester	Amino acids and derivatives	Amino acids and derivatives	C10H13NO3	3	1080-06-4	550489	640654	774960	627373	553075	363150	0.684007	0.242505	0.320716	1.27371	0.349042	insig
Lcsp001337	Ala-Ile-Ala	Amino acids and derivatives	Amino acids and derivatives	C12H23N3O4	2	-	1.09867e+06	728343	1.08568e+06	452431	706605	829813	0.809619	0.135102	0.200628	1.46451	0.550419	insig
Zbqp002414	h-gamma-Glu-leu-oh	Amino acids and derivatives	Amino acids and derivatives	C11H20N2O5	2	-	4.66536e+06	4.82048e+06	4.97681e+06	293315	294522	344523	1.22886	0.000261258	0.00461495	15.5119	3.9553	up
Lamp006225	Hydroxymethyl coumarin glucoside	Lignans and Coumarins	Coumarins	C16H18O8	3	-	581104	688809	529077	555222	582923	811957	0.301174	0.626961	0.693694	0.922511	-0.116362	insig
Sasp001120	3-(dimethylamino)-5-hydroxy-4-methoxybenzoic acid	Alkaloids	Alkaloids	C10H13NO4	1	80547-67-7	746822	587099	750703	799713	893576	777775	0.849156	0.127619	0.191314	0.843614	-0.245346	insig
MW0148050	Cys-Phe-Asn	Amino acids and derivatives	Amino acids and derivatives	C16H22N4O5S1	3	-	243989	242190	199082	78861.2	65281.4	83583.9	1.2102	0.00441747	0.019353	3.00914	1.58935	up
MWS201419	Lys-Gly	Amino acids and derivatives	Amino acids and derivatives	C8H17N3O3	3	7563-03-3	108136	92942	116273	127810	106178	126290	0.71605	0.216691	0.295232	0.880849	-0.183033	insig
MWS201444	Gln-Gly	Amino acids and derivatives	Amino acids and derivatives	C7H13N3O4	3	2650-65-9	108136	92942	116273	127810	106178	126290	0.71605	0.216691	0.295232	0.880849	-0.183033	insig
MW0146158	Asp-Ile-Thr	Amino acids and derivatives	Amino acids and derivatives	C14H25N3O7	3	-	2.02228e+06	1.93523e+06	2.14616e+06	393789	393267	339514	1.227	0.000612945	0.00676113	5.41792	2.43774	up
Sadp001651	2-amino-7-[(2R,3R,4R,5R)-3,4-dihydroxy-5-(hydroxymethyl)oxolan-2-yl]-1H-purin-6-one*	Nucleotides and derivatives	Nucleotides and derivatives	C10H13N5O5	1	-	4.13443e+07	4.0968e+07	3.4697e+07	1.16606e+07	1.28133e+07	8.37128e+06	1.20111	0.000965009	0.00834799	3.56245	1.83287	up
ZbWp000749	ethyl-L-arginine	Amino acids and derivatives	Amino acids and derivatives	C8H18N4O2	2	-	1.00806e+07	1.11327e+07	1.0433e+07	2.60416e+06	2.49871e+06	2.88285e+06	1.22648	0.000466417	0.00583252	3.96285	1.98654	up
Sadp001783	2-imino-3-(1H-indol-3-yl)propanoic acid	Amino acids and derivatives	Amino acids and derivatives	C11H10N2O2	1	-	981595	1.01921e+06	992821	116182	92770.5	129378	1.22494	5.67515e-07	0.000358386	8.84824	3.14539	up
mws5041	L-Glycyl-L-isoleucine*	Amino acids and derivatives	Amino acids and derivatives	C8H16N2O3	2	19461-38-2	2.73129e+06	3.29491e+06	3.00683e+06	1.15535e+06	1.42638e+06	1.58614e+06	1.18545	0.00179852	0.0117696	2.1673	1.1159	up
mws0736	Glycyl-leucine*	Amino acids and derivatives	Amino acids and derivatives	C8H16N2O3	2	869-19-2	2.73129e+06	3.29491e+06	3.00683e+06	1.15535e+06	1.42638e+06	1.58614e+06	1.18545	0.00179852	0.0117696	2.1673	1.1159	up
Layp001601	Malonyl hydroxymenisdaurin D	Alkaloids	Alkaloids	C17H23NO11	3	-	2.19496e+06	2.22284e+06	1.94354e+06	1.44084e+06	1.6192e+06	1.31107e+06	1.14365	0.0062265	0.023405	1.45532	0.541332	insig
mws0258	L-Isoleucine*	Amino acids and derivatives	Amino acids and derivatives	C6H13NO2	1	73-32-5	9.53401e+07	9.61483e+07	8.80249e+07	6.95009e+07	7.23187e+07	7.13033e+07	1.19994	0.00831801	0.0277932	1.31151	0.391231	insig
Zmdp000972	S-Methyl-L-cysteine	Amino acids and derivatives	Amino acids and derivatives	C4H9NO2S	2	1187-84-4	755321	1.02473e+06	563904	153237	158257	183612	1.19676	0.0433491	0.0846211	4.73425	2.24313	up
HJKP000649	N-Benzylformamide*	Alkaloids	Alkaloids	C8H9NO	1	6343-54-0	997923	1.29433e+06	658251	216770	171381	183960	1.19039	0.0490506	0.0927409	5.15722	2.36659	up
MWS04559g	3-Hydroxy-L-phenylalanine*	Amino acids and derivatives	Amino acids and derivatives	C9H11NO3	1	587-33-7	1.33484e+07	1.60466e+07	8.37064e+06	2.53105e+06	2.2961e+06	2.10366e+06	1.19548	0.0442851	0.0858003	5.44896	2.44598	up
MWStz070	N-(2-Hydroxy-4-methoxyphenyl)acetamide	Alkaloids	Alkaloids	C9H11NO3	1	58469-06-0	388852	455307	226419	68200.1	75694	60780.8	1.18643	0.0507241	0.0950512	5.23062	2.38698	up
mws0250	L-Tyrosine*	Amino acids and derivatives	Amino acids and derivatives	C9H11NO3	1	60-18-4	1.34402e+07	1.49653e+07	8.85785e+06	2.35508e+06	2.30894e+06	2.13871e+06	1.20741	0.0310123	0.0672999	5.47771	2.45357	up
Waptp01054	4-(2-aminoethenyl)phenol*	Alkaloids	Alkaloids	C8H9NO	1	-	937960	1.30739e+06	605937	162658	190302	172653	1.18547	0.0617865	0.109833	5.42468	2.43954	up
Lmgp000659	2-Phenylacetamide*	Alkaloids	Alkaloids	C8H9NO	1	103-81-1	997923	1.29433e+06	658251	216770	171381	183960	1.19039	0.0490506	0.0927409	5.15722	2.36659	up
Ladp005021	Kumatakenin malonyl glucoside	Flavonoids	Flavonols	C26H26O14	2	-	1.72529e+06	1.87329e+06	1.81165e+06	1.75152e+06	1.85464e+06	1.73141e+06	0.251985	0.695233	0.750918	1.01361	0.0195063	insig
Zbqp001296	trans-3'-Hydroxycotinine-O-glucoside	Alkaloids	Pyridine alkaloids	C16H22N2O7	3	-	782345	601896	681804	801896	640794	735157	0.321725	0.6233	0.691461	0.948664	-0.0760306	insig
mws1433	N-Feruloyltyramine*	Alkaloids	Phenolamine	C18H19NO4	1	66648-43-9	3.33379e+07	2.89285e+07	3.0379e+07	1.38433e+07	1.37164e+07	14412946	1.22226	0.00488786	0.0204416	2.20728	1.14227	up
MWSmce492	Peganine	Alkaloids	Pyrrole alkaloids	C11H12N2O	3	6159-55-3	5.74308e+07	6.19916e+07	6.0958e+07	1.07116e+07	9.98756e+06	9.77829e+06	1.22885	0.000489675	0.00594672	5.91849	2.56523	up
pme2244	3-(1H-Indol-3-yl)propanoate	Alkaloids	Plumerane	C11H11NO2	2	830-96-6	7.12687e+06	6.55606e+06	6.69724e+06	878051	805917	914569	1.22873	0.000584356	0.00658851	7.84294	2.97139	up
MWSslk165	Diosmetin-7-O-Neohesperidoside (Neodiosmin)	Flavonoids	Flavones	C28H32O15	3	38665-01-9	872079	1.05358e+06	855649	814741	396040	488519	0.942818	0.086343	0.142765	1.63674	0.710823	insig
Zbsp004707	Chrysoeriol-7-O-rutinoside	Flavonoids	Flavones	C28H32O15	3	-	1.0304e+06	924613	865657	696023	635141	794495	1.06429	0.0258273	0.0593089	1.32696	0.408126	insig
PDP001360	(7z)-N-(4'-hydroxyphenethyl)-3-methoxy-4-hydroxycinnamamide*	Alkaloids	Phenolamine	C18H19NO4	1	-	3.0699e+07	2.96744e+07	2.89159e+07	1.39577e+07	1.30937e+07	1.38673e+07	1.22703	9.42905e-05	0.00274386	2.18212	1.12573	up
pmp000097	Guvacoline	Alkaloids	Piperidine alkaloids	C7H11NO2	3	495-19-2	948917	966527	890747	1.2687e+06	748027	1.27814e+06	0.424416	0.451021	0.532872	0.851685	-0.231608	insig
Ladp005693	portulacanone A malonyl glucoside	Flavonoids	Other Flavonoids	C27H30O13	3	-	2.11839e+06	2.01126e+06	2.16018e+06	1.75416e+06	1.81718e+06	1.91454e+06	1.10701	0.0141797	0.0389326	1.14655	0.197298	insig
Lmgp005640	Isorhamnetin-3-O-Galactoside; Cacticin	Flavonoids	Flavonols	C22H22O12	1	6743-92-6	4.87463e+06	5.13604e+06	4.88469e+06	2.44112e+06	2.38272e+06	2.87534e+06	1.20937	0.000725881	0.00721889	1.93467	0.952087	insig
Wacyp01167	(6-amino-3-oxohexan-2-yl)proline	Amino acids and derivatives	Amino acids and derivatives	C11H20N2O3	1	-	5.40109e+07	5.5262e+07	6.00271e+07	4.48906e+07	4.84995e+07	4.64714e+07	1.13764	0.016511	0.0434446	1.21048	0.275583	insig
Zbdp005176	Scandione	Flavonoids	Chalcones	C16H12O7	3	-	1.1472e+07	1.46739e+07	1.33859e+07	1.06753e+07	6.80459e+06	1.61877e+07	0.473039	0.5552	0.631728	1.17418	0.231651	insig
MWSmce118	Imidazole-4-acetate*	Alkaloids	Alkaloids	C5H6N2O2	3	645-65-8	9.00728e+06	8.5954e+06	8.65224e+06	2.16289e+06	1.82551e+06	2.07407e+06	1.22669	3.71418e-06	0.000521224	4.33073	2.11461	up
MWSmce448	Imidazol-1-yl-acetic acid*	Alkaloids	Alkaloids	C5H6N2O2	3	22884-10-2	9.00728e+06	8.5954e+06	8.65224e+06	2.16289e+06	1.82551e+06	2.07407e+06	1.22669	3.71418e-06	0.000521224	4.33073	2.11461	up
pmb0774	N-Hydroxyl-tryptamine*	Alkaloids	Plumerane	C10H12N2O	1	-	1.11398e+08	1.15641e+08	1.43845e+08	6.96411e+07	6.947e+07	7.40999e+07	1.17758	0.0331451	0.0703567	1.73951	0.798684	insig
pme2268	N-Methylnicotinate	Alkaloids	Pyridine alkaloids	C7H7NO2	1	535-83-1	217869	152393	209253	228717	167878	223121	0.278077	0.660207	0.72007	0.93513	-0.0967615	insig
pme1738	1-Methylnicotinamide	Alkaloids	Pyridine alkaloids	C7H9N2O	3	1005-24-9	217869	152393	209253	228717	167878	223121	0.278077	0.660207	0.72007	0.93513	-0.0967615	insig
Wbmp007680	5,6,6a,7-tetrahydro-1,2,9,10-tetraethoxy-6-n-pentyl-4H-dibenzo[de,g]quinolin-4-ol	Alkaloids	Alkaloids	C29H41NO5	2	-	2.47052e+06	2.84861e+06	2.00335e+06	1.80172e+06	1.75536e+06	1.79497e+06	1.01881	0.11459	0.177111	1.36816	0.452241	insig
Rfn01969	N-methylanthraniloyl-beta-D-glucose	Alkaloids	Alkaloids	C14H19NO7	2	-	998458	745643	859763	352727	173865	199208	1.1599	0.00309262	0.0161738	3.58758	1.84301	up
Zmgp003335	Okanin-3',4'-di-O-glucoside*	Flavonoids	Chalcones	C27H32O16	3	-	602198	336515	595115	460836	591906	601603	0.291228	0.710671	0.763246	0.927151	-0.109123	insig
PD0270783	Leu Val Ala	Amino acids and derivatives	Amino acids and derivatives	C14H27N3O4	1	-	731667	604023	546942	369503	318923	292229	1.16546	0.0194022	0.0483321	1.91977	0.940933	insig
MWS4354	N6-methyladenosine	Nucleotides and derivatives	Nucleotides and derivatives	C11H15N5O4	3	1867-73-8	471755	426671	354400	250180	243715	169599	1.11354	0.0119961	0.0351125	1.88823	0.917031	insig
MEDN1403	10-Hydroxy-2-decenoic acid	Lipids	Free fatty acids	C10H18O3	3	14113-05-4	1.98005e+06	1.98125e+06	2.12777e+06	2.41394e+06	2.15236e+06	2.565e+06	0.994588	0.0866092	0.142803	0.85385	-0.227945	insig
MWS201400	Val-Trp	Amino acids and derivatives	Amino acids and derivatives	C16H21N3O3	2	24587-37-9	451565	387263	391563	123103	141519	165333	1.20912	0.00110371	0.00899344	2.86168	1.51686	up
MW0145851	Asn-Phe-Asn	Amino acids and derivatives	Amino acids and derivatives	C17H23N5O6	3	-	94979.1	293197	108871	75929.6	74322.3	74866.6	0.834942	0.291727	0.372926	2.20793	1.1427	insig
MWS20645	Gly-Tyr	Amino acids and derivatives	Amino acids and derivatives	C11H14N2O4	3	658-79-7	3.62909e+06	3.65083e+06	2.87697e+06	2.57977e+06	2.42462e+06	2.09407e+06	1.07256	0.0367403	0.0749997	1.43086	0.516879	insig
PDP245066	7,8-dihydropterin	Alkaloids	Alkaloids	C6H7N5O	2	-	1.68794e+06	1.39653e+06	1.87208e+06	1.06081e+06	869105	843218	1.14684	0.0191377	0.0478159	1.78735	0.837819	insig
zjgp122326	Pyridine-4-formyl-O-β-D-glucopyranoside	Alkaloids	Pyridine alkaloids	C12H15NO7	3	-	286008	332609	425880	272601	388498	317851	0.240263	0.703003	0.756942	1.06696	0.0935017	insig
Wbjp001169	o-Carboxy-5-hydroxytryptamine	Alkaloids	Alkaloids	C11H12N2O3	1	-	1.30616e+06	1.34206e+06	1.43427e+06	108734	119130	113438	1.22928	0.000876752	0.00790955	11.9615	3.58033	up
pmb0782	Piperidine	Alkaloids	Piperidine alkaloids	C5H11N	3	110-89-4	2.77115e+07	3.21327e+07	2.6057e+07	2.47554e+07	2.55198e+07	2.20101e+07	0.913853	0.113298	0.176117	1.18836	0.248976	insig
MW0150871	His-Asp-Glu	Amino acids and derivatives	Amino acids and derivatives	C15H21N5O8	3	-	8.03427e+07	6.74823e+07	7.39981e+07	4.21986e+06	4.38754e+06	4.82828e+06	1.2286	0.00278984	0.0153868	16.51	4.04527	up
Rfn01821	1-aminobenzocyclobutene	Alkaloids	Alkaloids	C8H9N	1	61599-85-7	9.70438e+06	9.50418e+06	1.03824e+07	1.46071e+06	1.56897e+06	1.79879e+06	1.2266	0.000275215	0.00466573	6.12843	2.61552	up
pmc0281	Ribosyladenosine	Nucleotides and derivatives	Nucleotides and derivatives	C15H21N5O8	3	-	7.37389e+07	5.52653e+07	7.99913e+07	4.78795e+06	4.75374e+06	5.25466e+06	1.22509	0.0128633	0.0367148	14.1248	3.82016	up
Hmtp000776	4,5,6-Trihydroxy-2-cyclohexen-1-ylideneacetonitrile	Alkaloids	Alkaloids	C8H9NO3	3	-	7.17522e+06	6.69228e+06	7.04389e+06	941562	1.14022e+06	1.17314e+06	1.22624	5.22342e-05	0.00208086	6.42455	2.68359	up
MWS20672	Glu-Phe-Ala	Amino acids and derivatives	Amino acids and derivatives	C17H23N3O6	2	-	344506	494946	448381	234360	242689	138292	1.07356	0.0182397	0.0462121	2.09287	1.06548	up
MWS4525	6-O-methylguanine	Nucleotides and derivatives	Nucleotides and derivatives	C6H7N5O	2	20535-83-5	2.97989e+06	4.90563e+06	3.5813e+06	843101	833511	679895	1.20446	0.0323972	0.0692473	4.86602	2.28274	up
pme1002	Tyramine	Alkaloids	Alkaloids	C8H11NO	1	51-67-2	9.1951e+07	9.45479e+07	8.68426e+07	6.1315e+07	5.87671e+07	5.43698e+07	1.20775	0.000436704	0.00551557	1.56686	0.647876	insig
Walbp00984	N-(1-Deoxy-1-fructosyl)isoleucine	Amino acids and derivatives	Amino acids and derivatives	C12H23NO7	2	-	456644	529925	237221	216634	253121	240428	0.859436	0.18932	0.26392	1.7232	0.785093	insig
Yxxp005044	Balanophonin	Lignans and Coumarins	Lignans	C20H20O6	3	118916-57-7	998439	726239	2.87508e+06	753483	2.04686e+06	1.20773e+06	0.0454239	0.814738	0.849022	1.14762	0.198648	insig
PD0959765	Tyr-pro	Amino acids and derivatives	Amino acids and derivatives	C14H18N2O4	1	51871-47-7	6.14653e+06	6.04093e+06	6.28329e+06	3.58016e+06	3.58249e+06	3.17209e+06	1.21718	0.000403292	0.00551557	1.78725	0.837741	insig
Lcsp001306	Ser-Ile-Asp	Amino acids and derivatives	Amino acids and derivatives	C13H23N3O7	2	-	3.08563e+06	3.02767e+06	3.3293e+06	462765	579431	546782	1.22575	0.000345951	0.00499356	5.94256	2.57108	up
MWStz152	2-(Acetylamino)-3-phenyl-2-propenoic acid	Alkaloids	Alkaloids	C11H11NO3	3	5469-45-4	7.08877e+06	8.53067e+06	7.13605e+06	1.56372e+06	1.49898e+06	1.65967e+06	1.22537	0.0057537	0.0224827	4.81867	2.26863	up
Lamp000484	4-Methylazetidine-2-Carboxylic acid*	Alkaloids	Alkaloids	C5H9NO2	1	1779725-63-1	1.94914e+06	1.75319e+06	1.61257e+06	1.90062e+06	2.09661e+06	2.62074e+06	0.856312	0.1699	0.241241	0.803103	-0.316343	insig
PDP115321	3-Pyrrolidine carboxylic acid*	Amino acids and derivatives	Amino acids and derivatives	C5H9NO2	1	-	1.94914e+06	1.75319e+06	1.61257e+06	1.90062e+06	2.09661e+06	2.62074e+06	0.856312	0.1699	0.241241	0.803103	-0.316343	insig
PDP153768	Oxanosine	Nucleotides and derivatives	Nucleotides and derivatives	C10H12N4O6	2	80394-72-5	1.61137e+06	659154	2.3221e+06	123885	186557	148916	1.15787	0.103394	0.163642	9.99794	3.32163	up
Sasp002507	(2S,3S)-3-Methylphenylalanine*	Amino acids and derivatives	Amino acids and derivatives	C10H13NO2	2	25488-25-9	1.19876e+07	1.11168e+07	1.07196e+07	4.9886e+06	5.05621e+06	5.36037e+06	1.22372	0.00189389	0.0121348	2.19563	1.13463	up
Waqkp01044	3-Methoxytyrosine*	Amino acids and derivatives	Amino acids and derivatives	C10H13NO4	2	7636-26-2	571411	545195	494601	292919	260538	240788	1.20584	0.00105605	0.00875	2.0286	1.02048	up
Hmtp001106	Aquilegiolide	Others	Ketone compounds	C8H8O3	2	94481-79-5	805838	920494	1.00561e+06	600000	845985	606476	0.922948	0.0920962	0.14903	1.33106	0.412572	insig
Lcsp001929	Ala-Glu-Leu	Amino acids and derivatives	Amino acids and derivatives	C14H25N3O6	3	-	165302	234545	319358	125137	138741	181489	0.884916	0.166659	0.237542	1.61486	0.691405	insig
Zmcp002924	Cyanidin 3-O-sophoroside	Flavonoids	Anthocyanidins	C27H31O16+	3	38820-68-7	1.36832e+06	1.5327e+06	1.32313e+06	690418	629430	716759	1.21417	0.00307199	0.0161327	2.07411	1.05249	up
pme1178	Guanosine*	Nucleotides and derivatives	Nucleotides and derivatives	C10H13N5O5	1	118-00-3	2.11258e+07	3.29005e+07	2.8246e+07	7.80833e+06	8.27925e+06	6.33374e+06	1.19647	0.0254235	0.0588632	3.66938	1.87553	up
pme3968	7-Methylguanine	Nucleotides and derivatives	Nucleotides and derivatives	C6H7N5O	2	578-76-7	403093	416185	465429	217507	345332	277525	1.03677	0.0378605	0.0766925	1.52875	0.612353	insig
Walp003622	6-beta-d-glucopyranosyloxyindole-3-carboxylic acid	Alkaloids	Plumerane	C15H17NO8	3	-	1.02937e+06	847892	912032	426682	770676	668529	0.927267	0.0749834	0.127633	1.49489	0.580037	insig
PD0795959	leucyl-hydroxyproline	Amino acids and derivatives	Amino acids and derivatives	C11H20N2O4	1	-	2.79025e+06	2.85252e+06	2.40539e+06	3.53594e+06	3.61007e+06	3.36306e+06	1.13091	0.0136165	0.038048	0.765829	-0.384905	insig
Zkep161098	2-Amino-4-methylvaleric acid	Others	Others	C6H13NO2	1	-	9.37118e+07	9.62911e+07	8.82753e+07	6.89114e+07	7.47642e+07	7.01333e+07	1.18715	0.00251548	0.0145403	1.30153	0.380206	insig
Wasyqp2936	2-prop-2-ynylcyclohexa-2,5-diene-1,4-dione	Quinones	Quinones	C9H6O2	2	-	2.01316e+08	1.86686e+08	188885527	2.26984e+08	2.29293e+08	2.30309e+08	1.18639	0.0122022	0.0354285	0.840226	-0.251151	insig
PD0129328	Phenylalanylglycine	Amino acids and derivatives	Amino acids and derivatives	C11H14N2O3	1	4294-26-2	526045	452906	604825	213076	143542	200703	1.18355	0.00663968	0.0242367	2.84177	1.50679	up
PD0330133	Tyrosylvaline	Amino acids and derivatives	Amino acids and derivatives	C14H20N2O4	2	17355-09-8	1.41401e+06	1.3839e+06	1.5178e+06	703049	790536	985747	1.15533	0.00795159	0.0269607	1.74067	0.799645	insig
Lmxp005833	Ningposide A*	Phenolic acids	Phenolic acids	C18H22O9	2	254453-79-7	94071.3	152069	146888	97826.6	156915	145383	0.0578917	0.931611	0.947745	0.982268	-0.0258121	insig
Yhjp000315	C-Veratroylglycol	Phenolic acids	Phenolic acids	C10H12O5	3	168293-10-5	1.52833e+06	1.44177e+06	1.43122e+06	1.45778e+06	1.6414e+06	1.56384e+06	0.711024	0.245455	0.324278	0.943879	-0.0833267	insig
Salp000862	3-(Dimethylaminomethyl)-4-hydroxy acetanilide	Alkaloids	Alkaloids	C11H16N2O2	2	13886-04-9	310635	152509	252872	236579	301071	311707	0.504606	0.4547	0.536466	0.84301	-0.246378	insig
Lmmp003817	Kaempferol-3-O-(6''-malonyl)glucoside*	Flavonoids	Flavonols	C24H22O14	1	81149-02-2	1.11337e+07	1.29317e+07	5.43696e+06	8.32128e+06	7.33302e+06	1.51876e+07	0.0982879	0.900368	0.920775	0.956567	-0.0640628	insig
PDP001553	kaempferol 3-O-(2''-O-malonyl)glucoside*	Flavonoids	Flavonols	C24H22O14	1	-	1.11337e+07	1.29317e+07	5.43696e+06	8.32128e+06	7.33302e+06	1.51876e+07	0.0982879	0.900368	0.920775	0.956567	-0.0640628	insig
pmp001198	6-Deoxyfagomine	Alkaloids	Piperidine alkaloids	C6H13NO2	1	197449-09-5	2.36647e+07	2.72101e+07	2.34163e+07	2.01568e+07	2.11451e+07	1.73568e+07	1.0329	0.0357962	0.0741917	1.2665	0.340845	insig
mws0133	Nicotinamide	Others	Vitamin	C6H6N2O	3	98-92-0	4.24795e+06	3.8817e+06	4.14501e+06	5.554e+06	5.96285e+06	5.88986e+06	1.20628	0.000561412	0.00654204	0.705168	-0.50396	insig
pmb0532	IMP	Nucleotides and derivatives	Nucleotides and derivatives	C10H13N4O8P	3	131-99-7	1.70216e+06	2.45599e+06	1.21353e+06	1.26777e+06	1.07316e+06	1.04521e+06	0.868927	0.205128	0.282681	1.58638	0.665734	insig
Sadp002248	(7S)-bicyclo[4.2.0]octa-1,3,5-trien-7-amine	Alkaloids	Alkaloids	C8H9N	3	-	1.89741e+06	1.69408e+06	1.8598e+06	322823	328060	400896	1.22446	0.000476904	0.00587638	5.18292	2.37377	up
Lcsp001416	Leu-Thr-Ala	Amino acids and derivatives	Amino acids and derivatives	C13H25N3O5	3	-	3.42388e+06	3.65011e+06	3.67748e+06	707035	644794	729662	1.22816	0.000278465	0.00468936	5.16527	2.36884	up
Safp000959	N-[(4-methoxyphenyl)methyl]-2-(7H-purin-6-ylsulfanyl)acetamide	Alkaloids	Alkaloids	C15H15N5O2S	2	-	420760	323355	326233	390511	264770	679447	0.316676	0.551523	0.628696	0.801922	-0.318466	insig
Sadp010223	2,3-Dimethyl-5-Ethylpyrazine	Alkaloids	Alkaloids	C8H12N2	2	15707-34-3	3.67461e+06	5.47541e+06	6.901e+06	7.12825e+06	5.60401e+06	6.36479e+06	0.561169	0.401235	0.483332	0.840497	-0.250685	insig
PD0012728	(2R)-5-oxooxolane-2-carboxamide	Alkaloids	Alkaloids	C5H7NO3	2	166765-04-4	6.81653e+07	6.73897e+07	5.84203e+07	6.23232e+07	6.08985e+07	6.03011e+07	0.571481	0.381321	0.463085	1.05695	0.0799132	insig
mws4516	5-Oxo-D-proline	Amino acids and derivatives	Amino acids and derivatives	C5H7NO3	2	4042-36-8	6.81653e+07	6.73897e+07	5.84203e+07	6.23232e+07	6.08985e+07	6.03011e+07	0.571481	0.381321	0.463085	1.05695	0.0799132	insig
Labp005025	5-O-Malonylisosakuranin	Flavonoids	Flavanones	C25H26O13	3	-	1.04612e+07	5.35372e+06	4.52155e+06	7.86054e+06	5.31006e+06	3.08624e+06	0.355496	0.590651	0.663399	1.25095	0.323024	insig
Lmjp101401	Bismurrangatin	Lignans and Coumarins	Coumarins	C30H30O9	3	-	1.04612e+07	5.35372e+06	4.52155e+06	7.86054e+06	5.31006e+06	3.08624e+06	0.355496	0.590651	0.663399	1.25095	0.323024	insig
Lamp007327	3,9-dihydroeucomnalin malonyl glucoside	Flavonoids	Other Flavonoids	C26H28O14	3	-	1.24305e+07	1.38504e+07	1.93324e+07	7.85843e+06	1.67613e+07	2.31005e+07	0.0533438	0.895438	0.917225	0.955849	-0.0651459	insig
PD0894179	3-O-Methylquercetin-3-O-(6''-malonyl)glucoside	Flavonoids	Flavonols	C25H24O15	2	-	1.24305e+07	1.38504e+07	1.93324e+07	7.85843e+06	1.67613e+07	2.31005e+07	0.0533438	0.895438	0.917225	0.955849	-0.0651459	insig
MWStz342	p-Coumaroyl quinic acid	Phenolic acids	Phenolic acids	C16H18O8	2	1899-30-5	2.96528e+07	2.6514e+07	2.47023e+07	3.09297e+07	3.12907e+07	2.93101e+07	0.91385	0.118685	0.181257	0.88352	-0.178665	insig
pme0021	L-Phenylalanine	Amino acids and derivatives	Amino acids and derivatives	C9H11NO2	1	63-91-2	1.8861e+08	1.78987e+08	2.00983e+08	2.89968e+07	2.84671e+07	3.35026e+07	1.22715	0.000905593	0.0080111	6.25044	2.64396	up
Zmbp102503	Bergaptol-O-β-D-glucoside	Others	Others	C17H16O9	3	-	416393	362910	317243	419146	315502	348786	0.0691795	0.921938	0.93866	1.0121	0.017354	insig
MEDTP02401	Cyclocreatine	Nucleotides and derivatives	Nucleotides and derivatives	C5H9N3O2	3	-	4.1037e+07	4.25134e+07	4.66806e+07	8.12888e+06	8.13901e+06	8.3822e+06	1.22847	0.00225073	0.0135044	5.28319	2.40141	up
Lmhp001732	L-Prolyl-L-Phenylalanine	Amino acids and derivatives	Amino acids and derivatives	C14H18N2O3	2	13589-02-1	1.85878e+06	1.55899e+06	1.53961e+06	433422	343980	408892	1.2198	0.0044369	0.019353	4.17888	2.06312	up
Wcfp001236	Quinoline	Others	Others	C9H7N	2	91-22-5	1.41311e+07	1.46397e+07	1.68134e+07	3.0288e+06	2.93216e+06	3.11858e+06	1.22691	0.00440101	0.019353	5.02055	2.32785	up
pmb0819	3-Indoleacetonitrile	Alkaloids	Plumerane	C10H8N2	3	771-51-7	3.72583e+06	3.43578e+06	3.73999e+06	1.05634e+06	1.03861e+06	1.06609e+06	1.22856	0.00138434	0.0103152	3.44874	1.78607	up
Safp002024	Trp-Asp	Amino acids and derivatives	Amino acids and derivatives	C15H17N3O5	3	-	1.18624e+06	1.18535e+06	1.00086e+06	208522	184576	222059	1.22473	0.00357074	0.0175139	5.48225	2.45477	up
pme1474	5'-Methylthioadenosine	Nucleotides and derivatives	Nucleotides and derivatives	C11H15N5O3S	1	2457-80-9	5.92353e+07	7.7357e+07	8.35152e+07	4.42251e+07	3.89737e+07	4.56812e+07	1.12743	0.0443492	0.0858273	1.70785	0.772179	insig
Zmdp002216	γ-Glu-Leu	Amino acids and derivatives	Amino acids and derivatives	C11H20N2O5	2	2566-39-4	1.45579e+07	1.34126e+07	1.47376e+07	2.44238e+06	2.69657e+06	2.09086e+06	1.22494	0.000252444	0.00454315	5.90723	2.56248	up
mws0103	Indole-3-carboxaldehyde	Alkaloids	Plumerane	C9H7NO	3	487-89-8	9.46867e+06	1.07586e+07	9.61319e+06	826638	832526	822881	1.22922	0.00199516	0.0123024	12.0225	3.58767	up
PDP256276	6-amino-9-[(2R,3R,4S,5R)-3,4-dihydroxy-5-(hydroxymethyl)oxolan-2-yl]-8H-purin-2-one*	Nucleotides and derivatives	Nucleotides and derivatives	C10H13N5O5	1	-	3.76999e+07	3.96073e+07	3.48684e+07	1.03543e+07	1.2946e+07	9.10614e+06	1.21148	0.000149103	0.0035501	3.46153	1.79141	up
Lmjp004816	Loliolide	Terpenoids	Monoterpenoids	C11H16O3	3	5989-02-6	3.62759e+06	4.47721e+06	3.86881e+06	8.45972e+06	8.2919e+06	9.32134e+06	1.20946	0.000423803	0.00551557	0.459235	-1.1227	down
HX1340	epiloliolide	Others	Others	C11H16O3	1	-	3.62759e+06	4.47721e+06	3.86881e+06	8.45972e+06	8.2919e+06	9.32134e+06	1.20946	0.000423803	0.00551557	0.459235	-1.1227	down
Lmpp003228	Petunidin-3-O-(6''-O-caffeoyl)glucoside	Flavonoids	Anthocyanidins	C31H29O15+	3	-	1.28251e+06	689471	1.20502e+06	1.85509e+06	1.22529e+06	703406	0.238103	0.631163	0.696245	0.839635	-0.252166	insig
Hmlp000935	Vanillylamine	Alkaloids	Alkaloids	C8H11NO2	3	1196-92-5	262881	228265	200171	162955	97458.6	121538	1.07645	0.0174523	0.0448013	1.80996	0.855957	insig
Wagp005779	3-Oxo-Alpha-Ionol 3'-(6''-Malonyl)Glucoside	Terpenoids	Sesquiterpenoids	C22H32O10	1	-	3.76034e+06	763701	2.70909e+06	1.37364e+06	2.57028e+06	5.32641e+06	0.281817	0.668436	0.727788	0.780245	-0.358	insig
Wbjp002330	1,3-dihydroxy-2,3,3a,4-tetrahydropyrrolo[2,1-b]quinazolin-9(1H)-one	Alkaloids	Alkaloids	C11H12N2O3	3	-	3.3611e+07	3.58968e+07	3.07762e+07	3.59068e+06	3.68232e+06	3.36556e+06	1.22855	0.0023658	0.0140282	9.42647	3.23672	up
Zkep143812	6-Deoxy-6-sulfo-D-glucono-1,5-lactone	Others	Lactones	C6H10O8S	1	-	1.30049e+08	9.15195e+07	8.47039e+07	6.11201e+07	8.70652e+07	7.7216e+07	0.818315	0.189108	0.26377	1.35879	0.442321	insig
Lcsp000659	Rubusine	Alkaloids	Alkaloids	C10H7NO3	3	-	467232	352648	446856	436984	1.12668e+06	861144	0.864703	0.191445	0.266148	0.522407	-0.936755	insig
MW0150464	Gly-Pro-Gln	Amino acids and derivatives	Amino acids and derivatives	C12H20N4O5	3	-	346763	495778	236194	425857	339259	518904	0.470222	0.500402	0.580299	0.840124	-0.251327	insig
Lcfp025530	Maltol-glucoside	Others	Others	C12H16O8	3	-	128072	174616	177728	116409	114129	77058.7	0.979781	0.0512099	0.0956776	1.56184	0.643244	insig
pme2024	Serotonin*	Alkaloids	Plumerane	C10H12N2O	1	50-67-9	8.45747e+06	1.16079e+07	1.04589e+07	6.37391e+06	7.35239e+06	9.7631e+06	0.80364	0.161365	0.23199	1.29949	0.377949	insig
pme1137	6-Hydroxynicotinate	Alkaloids	Pyridine alkaloids	C6H5NO3	3	5006-66-6	757392	574615	733153	179598	148409	158664	1.21737	0.0101915	0.0317431	4.24344	2.08524	up
Lcfp031603	N5-(4-Methoxybenzyl)glutamine	Amino acids and derivatives	Amino acids and derivatives	C13H18N2O4	1	-	2.61403e+06	2.24148e+06	2.29023e+06	716532	582740	556583	1.21877	0.00138362	0.0103152	3.85037	1.945	up
WaXYp02237	glutamyl-tyramine	Amino acids and derivatives	Amino acids and derivatives	C13H18O4N2	2	-	2.61403e+06	2.24148e+06	2.29023e+06	716532	582740	556583	1.21877	0.00138362	0.0103152	3.85037	1.945	up
Wbtp005060	2,3,5-trimethoxy-1-{[(2s,3r,4s,5s,6r)-3,4,5-trihydroxy-6-(hydroxymethyl)oxan-2-yl]oxy}xanthen-9-one	Flavonoids	Other Flavonoids	C22H24O11	2	-	3.73367e+06	6.3105e+06	4.69475e+06	6.48054e+06	4.55909e+06	7.94623e+06	0.604275	0.319819	0.400726	0.77631	-0.365295	insig
Wcjp002598	8-Hydroxyquinoline	Alkaloids	Quinoline alkaloids	C9H7NO	1	148-24-3	366701	346194	365900	52926.4	58139.9	56129	1.2291	0.0002712	0.00466573	6.4523	2.68981	up
pmb0981	AMP	Nucleotides and derivatives	Nucleotides and derivatives	C10H14N5O7P	3	61-19-8	314099	516762	212975	144374	177088	153589	0.994831	0.166322	0.237362	2.19731	1.13574	insig
PD0221176	6-Hydroxylignan-6-O-(6''-O-malonyl)glucoside*	Flavonoids	Flavones	C24H22O15	1	-	6.60204e+06	6.55975e+06	4.50797e+06	9.37598e+06	7.12245e+06	9.45716e+06	0.959617	0.0558873	0.101794	0.680769	-0.554763	insig
Lmtp004915	3,5-Dihydroxy-3',4'-diacetoxylstilbene-3-O-glucoside	Others	Stilbene	C24H26O11	3	-	2.78473e+06	4.04325e+06	3.52035e+06	831727	840557	944023	1.21245	0.0186709	0.0469748	3.95532	1.98379	up
pmp000589	Quercetin-7-O-(6''-malonyl)glucoside*	Flavonoids	Flavonols	C24H22O15	1	98767-37-4	6.60204e+06	6.55975e+06	4.50797e+06	9.37598e+06	7.12245e+06	9.45716e+06	0.959617	0.0558873	0.101794	0.680769	-0.554763	insig
pme2890	L-Homocystine	Amino acids and derivatives	Amino acids and derivatives	C8H16N2O4S2	3	626-72-2	541689	679226	558393	283580	315847	260380	1.19339	0.0114923	0.0342328	2.06943	1.04923	up
Lmsp002982	Quercetin-3-O-sophoroside-7-O-rhamnoside	Flavonoids	Flavonols	C33H40O21	1	-	2.41603e+06	520512	626790	740419	550574	737508	0.380892	0.493328	0.574526	1.75663	0.812814	insig
Lmfp002421	Quercetin-3-O-[rhamnosyl(1→2)glucosyl]-5-O-glucoside*	Flavonoids	Flavonols	C33H40O21	1	-	2.41603e+06	520512	626790	740419	550574	737508	0.380892	0.493328	0.574526	1.75663	0.812814	insig
pmb0618	Hesperetin-8-C-glucoside-3'-O-glucoside	Flavonoids	Flavanones	C28H34O16	3	-	4.55976e+06	5.32302e+06	1.59872e+06	2.31874e+06	1.41364e+06	1.41427e+06	0.8015	0.198419	0.274633	2.23087	1.15761	insig
Lmqp000873	Succinic anhydride	Organic acids	Organic acids	C4H4O3	2	108-30-5	1.4694e+06	1.94033e+06	729236	1.34483e+06	916895	1.20293e+06	0.218152	0.598111	0.66999	1.19463	0.256559	insig
pme1173	Allopurinol	Nucleotides and derivatives	Nucleotides and derivatives	C5H4N4O	3	315-30-0	223751	223412	229388	75473.5	109323	113603	1.17379	0.0077861	0.02665	2.26726	1.18095	up
Wbjp001097	3-(2-amino-1-hydroxyethyl)-1H-indol-5-ol	Alkaloids	Alkaloids	C10H12N2O2	3	40979-78-0	4.15876e+06	5.3252e+06	3.65329e+06	1.95866e+06	1.96753e+06	2.30828e+06	1.16651	0.0374517	0.0760829	2.10719	1.07532	up
MW0108646	N-Acetylproline	Amino acids and derivatives	Amino acids and derivatives	C7H11NO3	3	68-95-1	4.88957e+07	4.65354e+07	3.7884e+07	6.20203e+07	6.29707e+07	6.41994e+07	1.12451	0.0273415	0.0618304	0.704661	-0.504998	insig
HX1349	dihydro-4-hydroxy-5-hydroxymethyl-2(3H)-furanone	Others	Others	C5H8O4	3	-	988184	1.08488e+06	855260	915998	859266	782436	0.768034	0.200903	0.277576	1.14491	0.195229	insig
Sadp000595	5-Methylnicotinic acid	Alkaloids	Alkaloids	C7H7NO2	1	-	188497	200342	226575	210025	164340	207995	0.355929	0.5891	0.662618	1.05676	0.079644	insig
MWSHC2054	Adenine	Nucleotides and derivatives	Nucleotides and derivatives	C5H5N5	3	73-24-5	4.00672e+07	3.71013e+07	3.69448e+07	4.41938e+06	4.92798e+06	5.17498e+06	1.22824	0.000575209	0.00657456	7.85778	2.97412	up
Lmxp000939	Zarzissine	Alkaloids	Alkaloids	C5H5N5	2	160568-14-9	4.00672e+07	3.71013e+07	3.69448e+07	4.41938e+06	4.92798e+06	5.17498e+06	1.22824	0.000575209	0.00657456	7.85778	2.97412	up
WaTKp01218	2-(2-Ethynyl-2,4-cyclopentadien-1-ylidene)ethenol	Others	Alcohol compounds	C9H6O	1	393561-91-6	9.08854e+07	9.23045e+07	9.40571e+07	1.54857e+07	1.51723e+07	1.68045e+07	1.22904	4.09458e-06	0.000544364	5.8414	2.54631	up
Lcwp000595	9alpha-Hydroxy-11beta,13-Dihydrozaluzanin C	Terpenoids	Sesquiterpenoids	C15H20O4	3	-	890515	1.39287e+06	913943	1.1518e+06	897225	1.17454e+06	0.0826161	0.965428	0.973871	0.991861	-0.0117896	insig
mws0520	N-Acetyl-L-tyrosine	Amino acids and derivatives	Amino acids and derivatives	C11H13NO4	1	537-55-3	2.2621e+07	2.415e+07	2.10874e+07	1.14812e+07	1.08743e+07	1.09749e+07	1.22111	0.00436053	0.019353	2.03594	1.02569	up
Zajp000573	N-(4-oxopentyl)-acetamide*	Alkaloids	Alkaloids	C7H13NO2	3	-	3.35923e+07	3.56073e+07	3.59803e+07	3.80826e+07	3.69978e+07	3.38315e+07	0.467014	0.457251	0.538972	0.965734	-0.0503015	insig
Hmqp001042	Butyl beta-D-glucoside	Others	Saccharides	C10H20O6	2	5391-18-4	1.93577e+06	1.83289e+06	1.88498e+06	502658	538491	491975	1.22844	4.5603e-05	0.00201521	3.68767	1.88271	up
PD0883181	2-aminooctadeca-5,9,12,15-tetraen-3-ol	Lipids	Free fatty acids	C18H31NO	1	-	2.4253e+06	1.97435e+06	1.88154e+06	2.38625e+06	2.04302e+06	2.51094e+06	0.561256	0.373462	0.456393	0.905042	-0.143943	insig
Rfn02742	2-Oxo-2H-indole-3-acetic acid	Alkaloids	Alkaloids	C10H7NO3	2	-	1.82018e+06	1.41137e+06	1.53553e+06	1.55986e+06	1.67643e+06	1.62661e+06	0.196185	0.820208	0.852962	0.980297	-0.0287089	insig
Sasp001627	Leu-Val-Ala	Amino acids and derivatives	Amino acids and derivatives	C14H27N3O4	1	-	2.15481e+06	2.28945e+06	2.54049e+06	1.41887e+06	1.28314e+06	1.61802e+06	1.16369	0.00427191	0.019235	1.61683	0.693167	insig
pme1313	L-Formylkynurenine	Amino acids and derivatives	Amino acids and derivatives	C11H12N2O4	3	1022-31-7	1.97339e+07	1.88697e+07	2.03591e+07	3.86091e+06	4.4585e+06	4.25229e+06	1.22754	0.000154655	0.0035501	4.69012	2.22963	up
pmp001247	Feruloylcholine glucoside	Alkaloids	Phenolamine	C21H32NO9+	3	-	101810	177091	84340	49081.4	84813.9	133679	0.51306	0.444695	0.527123	1.35754	0.44099	insig
Rfmb320	1-Methylpiperidine-2-carboxylic acid*	Alkaloids	Piperidine alkaloids	C7H13NO2	3	7730-87-2	4.06724e+07	4.85834e+07	4.80726e+07	4.60584e+07	4.89982e+07	4.68615e+07	0.349314	0.618677	0.687237	0.967659	-0.0474294	insig
Lmhp001430	Cyclo(Pro-Glu)	Amino acids and derivatives	Amino acids and derivatives	C10H14N2O4	2	-	6.33403e+06	7.92523e+06	5.47536e+06	1.0304e+07	8.32995e+06	8.45848e+06	0.966217	0.0638366	0.112449	0.728419	-0.457159	insig
Lmhp001670	L-Valyl-L-Leucine	Amino acids and derivatives	Amino acids and derivatives	C11H22N2O3	2	3989-97-7	4.9744e+06	4.30457e+06	5.42152e+06	3.0914e+06	2.97573e+06	3.11644e+06	1.17955	0.0279673	0.0629076	1.60074	0.678737	insig
pmb1912	10-Formyltetrahydrofolate	Alkaloids	Alkaloids	C20H23N7O7	3	2800-34-2	4.75405e+07	4.86638e+07	5.02824e+07	3.52048e+07	3.37347e+07	3.13892e+07	1.20675	0.000598271	0.00665741	1.46007	0.546036	insig
Lcfp023920	Alloxanthine	Nucleotides and derivatives	Nucleotides and derivatives	C5H4N4O2	1	2465-59-0	5.09245e+06	5.96149e+06	5.46257e+06	932834	934700	941693	1.22824	0.00302022	0.0160902	5.87938	2.55566	up
Zmmp000635	4,5-Dehydro-L-leucine*	Amino acids and derivatives	Amino acids and derivatives	C6H11NO2	2	-	6.55631e+07	6.42865e+07	5.86115e+07	5.62838e+07	5.67356e+07	5.8938e+07	0.949351	0.109659	0.171148	1.09598	0.132216	insig
Smbp002161	8-ethylnorlobelol	Alkaloids	Piperidine alkaloids	C9H19NO	3	-	234777	155344	163014	170832	154655	106812	0.664332	0.278186	0.358081	1.27952	0.355602	insig
Lcsp001414	Ile-Val-Gly	Amino acids and derivatives	Amino acids and derivatives	C13H25N3O4	2	-	1.05309e+06	1.20766e+06	1.29606e+06	357902	324160	337428	1.22272	0.00618567	0.0233907	3.48882	1.80274	up
Lajp006434	3',5'-dihydroxy-5,7,4'-trimethoxyflavone-3'-glucoside	Flavonoids	Flavones	C24H26O12	2	-	748217	848297	556750	280914	272917	185163	1.16351	0.021398	0.0520725	2.91378	1.54289	up
pme0193	L-Glutamine	Amino acids and derivatives	Amino acids and derivatives	C5H10N2O3	2	56-85-9	6.25161e+06	6.10674e+06	6.33095e+06	1.48826e+07	1.5602e+07	1.51851e+07	1.22896	0.000181616	0.0037748	0.409227	-1.28903	down
pme0026	L-Lysine	Amino acids and derivatives	Amino acids and derivatives	C6H14N2O2	3	56-87-1	6.25161e+06	6.10674e+06	6.33095e+06	1.48826e+07	1.5602e+07	1.51851e+07	1.22896	0.000181616	0.0037748	0.409227	-1.28903	down
Sadp003004	Indole-4-Carboxaldehyde*	Alkaloids	Alkaloids	C9H7NO	1	1074-86-8	3.68411e+06	3.64965e+06	3.70457e+06	607023	497303	628666	1.2261	2.34586e-05	0.00148141	6.36952	2.67118	up
Wbmp002283	Α-hydroxyquinoline*	Alkaloids	Alkaloids	C9H7NO	1	-	3.68411e+06	3.64965e+06	3.70457e+06	607023	497303	628666	1.2261	2.34586e-05	0.00148141	6.36952	2.67118	up
Lcsp001861	Leu-Pro	Amino acids and derivatives	Amino acids and derivatives	C11H20N2O3	1	-	1.51372e+07	1.61563e+07	1.59567e+07	1.13982e+07	10461318	1.16513e+07	1.20031	0.000734651	0.00721889	1.41	0.49569	insig
MWSslk148	Rutin Trihydrate	Flavonoids	Flavonols	C27H36O19	3	207671-50-9	5.5947e+06	5.41765e+06	6.65789e+06	7.7508e+06	6.73821e+06	3.88943e+07	0.691081	0.376448	0.458489	0.331007	-1.59507	insig
Lmmp003091	Multinoside A*	Flavonoids	Flavonols	C27H30O16	1	59262-54-3	5.5947e+06	5.41765e+06	6.65789e+06	7.7508e+06	6.73821e+06	3.88943e+07	0.691081	0.376448	0.458489	0.331007	-1.59507	insig
Lmnp002616	Cirsiliol-8-C-(2''-glucosyl)glucoside	Flavonoids	Flavones	C29H34O17	3	-	2.59173e+06	1.90686e+06	2.66867e+06	2.17928e+06	2.09791e+06	1.83907e+06	0.655075	0.284218	0.364434	1.17183	0.228769	insig
Zazp002547	cyclo-(Gly-Phe)	Amino acids and derivatives	Amino acids and derivatives	C11H12N2O2	1	10125-07-2	1.42371e+07	1.29203e+07	1.47122e+07	1.72191e+06	1.83334e+06	2.07122e+06	1.22719	0.00142276	0.0105085	7.44152	2.8956	up
Lmyp003951	3,4-Dihydroxy-3-methoxypropiophenone	Others	Ketone compounds	C11H14O5	3	-	1.17492e+06	960640	928051	963362	977306	789401	0.606856	0.324398	0.405658	1.12217	0.166294	insig
Zblp002068	Cyanidin 3-O-glucoside*	Flavonoids	Anthocyanidins	C21H21O11+	3	47705-70-4	2.18195e+06	1.65014e+06	1.56921e+06	1.25835e+06	750313	1.17173e+06	1.00544	0.0426527	0.0838449	1.69831	0.7641	insig
Zblp102242	Cyanidin 3-O-galactoside*	Flavonoids	Anthocyanidins	C21H21O11+	3	142506-26-1	2.18195e+06	1.65014e+06	1.56921e+06	1.25835e+06	750313	1.17173e+06	1.00544	0.0426527	0.0838449	1.69831	0.7641	insig
Lmcp003788	Isotamarixin*	Flavonoids	Flavonols	C22H22O12	2	-	4.31139e+06	5.81678e+06	5.19793e+06	4.46338e+06	4.74254e+06	4.65406e+06	0.570268	0.379734	0.461602	1.10578	0.145065	insig
Hahp000801	alanine betaine	Alkaloids	Alkaloids	C5H11NO2	1	-	5.21251e+07	5.24163e+07	4.80919e+07	2.70488e+07	2.96178e+07	2.46717e+07	1.20846	0.000286321	0.004702	1.87652	0.908063	insig
pmb0069	Benzamide	Alkaloids	Alkaloids	C7H7NO	3	55-21-0	2.54981e+06	2.36039e+06	3.2793e+06	954045	768166	780466	1.20462	0.0175796	0.0450366	3.27229	1.7103	up
Zbkp000561	L-4-Hydroxyglutamate semialdehyde	Alkaloids	Alkaloids	C5H9NO4	3	-	2.7878e+07	2.73853e+07	2.61352e+07	1.0709e+08	1.05095e+08	1.03551e+08	1.22925	7.92977e-06	0.000841545	0.257805	-1.95565	down
Lcsp002752	Asp-Pro-Phe	Amino acids and derivatives	Amino acids and derivatives	C18H23N3O6	3	-	801434	618957	815561	91210.5	140293	112709	1.21389	0.00754715	0.0262953	6.49584	2.69952	up
mws0567	4-Guanidinobutanoate	Organic acids	Organic acids	C5H11N3O2	3	463-00-3	2.30309e+07	2.34844e+07	2.2082e+07	7.83128e+06	8.14689e+06	8.15166e+06	1.22875	0.000391185	0.0054293	2.84284	1.50733	up
MWS0442	Maltotriose	Others	Saccharides	C18H32O16	3	1109-28-0	4.83241e+06	5.18502e+06	5.2326e+06	6.62678e+06	6.7796e+06	7.41432e+06	1.18625	0.00630866	0.0236084	0.732445	-0.449207	insig
MWStz618	Cichoriin*	Lignans and Coumarins	Coumarins	C15H16O9	2	531-58-8	3.64788e+07	4.11192e+07	4.23213e+07	3.14816e+07	3.21181e+07	4.0513e+07	0.760443	0.211724	0.290187	1.15182	0.203918	insig
MWS00204g	N-Ethylglycine*	Amino acids and derivatives	Amino acids and derivatives	C4H9NO2	2	627-01-0	2.27e+07	2.15448e+07	2.23758e+07	1.86829e+07	1.91727e+07	1.9201e+07	1.19819	0.00409544	0.0188435	1.16762	0.223575	insig
pme3033	N,N-Dimethylglycine*	Amino acids and derivatives	Amino acids and derivatives	C4H9NO2	2	1118-68-9	2.27e+07	2.15448e+07	2.23758e+07	1.86829e+07	1.91727e+07	1.9201e+07	1.19819	0.00409544	0.0188435	1.16762	0.223575	insig
pmp001311	6-Hydroxykaempferol-6,7-O-diglucoside*	Flavonoids	Flavonols	C27H30O17	1	-	1.76387e+07	4.39018e+06	4.18613e+06	8.80528e+06	4.63471e+06	1.30999e+07	0.180578	0.984283	0.988956	0.987761	-0.0177663	insig
Zmgp002917	Okanin-4'-O-glucosyl-O-glucoside*	Flavonoids	Chalcones	C27H32O16	3	-	433602	126531	928451	383774	304793	1.2088e+06	0.282604	0.733242	0.780847	0.784552	-0.35006	insig
Zbqp000676	3-(triazan-2-yl)propyl L-prolinate	Amino acids and derivatives	Amino acids and derivatives	C8H18N4O2	1	-	2.791e+06	3.14553e+06	2.98561e+06	915894	749966	894122	1.22184	0.000371349	0.00521037	3.48523	1.80126	up
MWS201483	Phe-Hyp	Amino acids and derivatives	Amino acids and derivatives	C14H18N2O4	2	90965-82-5	785111	733568	864636	396833	480592	382658	1.18834	0.00187557	0.0120552	1.8914	0.919451	insig
Wdzp005526	[2-(6-{2h-[1,3]dioxolo[4,5-h]isoquinolin-7-yl}-2h-1,3-benzodioxol-5-yl)ethyl](methyl)amine	Alkaloids	Isoquinoline alkaloids	C20H18N2O4	2	-	1.34283e+06	797425	1.34679e+06	967393	1.46277e+06	1.45867e+06	0.319738	0.614854	0.684496	0.89668	-0.157335	insig
Hmyp002315	3,5,7,4'-Tetrahydroxy-Coumaronochromone	Others	Chromone	C15H10O7	2	-	1.12327e+08	1.18733e+08	1.19519e+08	1.56783e+08	1.54813e+08	1.40758e+08	1.17509	0.0108312	0.0329111	0.775012	-0.36771	insig
MWSprf134	Plantagoside	Flavonoids	Flavanones	C21H22O12	3	78708-33-5	4.89458e+06	5.98372e+06	1.28402e+07	1.18514e+07	7.07085e+06	1.40768e+07	0.576211	0.394605	0.47624	0.718765	-0.476407	insig
mws0005	Tryptamine	Alkaloids	Plumerane	C10H12N2	2	61-54-1	3.06828e+06	3.33771e+06	3.44722e+06	2.12814e+06	2.56751e+06	2.63472e+06	1.09728	0.0155935	0.0415893	1.34417	0.426711	insig
mws0018	Spermine	Alkaloids	Alkaloids	C10H26N4	3	71-44-3	3.868e+06	3.03655e+06	4.12502e+06	2.62516e+06	3.53362e+06	4.11634e+06	0.293453	0.669684	0.728833	1.07342	0.10222	insig
pme1398	Delphinidin 3-O-glucoside	Flavonoids	Anthocyanidins	C21H21O12+	3	50986-17-9	2.31731e+06	1.82294e+06	1.58073e+06	1.97993e+06	1.89211e+06	1.36079e+06	0.327908	0.60563	0.677352	1.09329	0.128672	insig
Waptp04899	Jaceosidin-7-O-(6''-O-p-coumaroyl)glucoside-4'-O-glucoside	Flavonoids	Flavones	C38H40O19	2	-	140811	1375035	198460	567119	516516	838334	0.482504	0.88118	0.90437	0.891953	-0.164961	insig
PDP173395	5,12-dihydroxydodeca-6,8,10-trienoic acid	Lipids	Free fatty acids	C12H18O4	2	-	745040	934928	1.20985e+06	1.10298e+06	968396	1.10229e+06	0.4373	0.563213	0.638754	0.910562	-0.135171	insig
Lahp001956	Pyran[3,4-b]indole-2-ketone	Alkaloids	Plumerane	C11H9O2N	1	-	6.28765e+06	6.68972e+06	6.82303e+06	1.0186e+06	943823	989340	1.22912	0.00067636	0.00714848	6.70798	2.74588	up
Hmgp002327	3-amino-2-naphthoic acid*	Alkaloids	Alkaloids	C11H9NO2	1	-	7.00288e+06	6.72736e+06	7.04568e+06	1.07994e+06	909711	1.08085e+06	1.22755	9.51773e-06	0.000841545	6.7663	2.75837	up
Smcp001137	naphthisoxazol A*	Alkaloids	Alkaloids	C11H9NO2	1	-	6.28765e+06	6.68972e+06	6.82303e+06	1.0186e+06	943823	989340	1.22912	0.00067636	0.00714848	6.70798	2.74588	up
Hmmp001310	3-Indoleacrylate*	Alkaloids	Plumerane	C11H9NO2	1	1204-06-4	6.28765e+06	6.68972e+06	6.82303e+06	1.0186e+06	943823	989340	1.22912	0.00067636	0.00714848	6.70798	2.74588	up
Lahp002608	3,5-Dihydro-2H-Furo[3,2-C]Quinolin-4-One*	Alkaloids	Quinoline alkaloids	C11H9NO2	1	-	7.00288e+06	6.72736e+06	7.04568e+06	1.07994e+06	909711	1.08085e+06	1.22755	9.51773e-06	0.000841545	6.7663	2.75837	up
mws5042	Glycyl-phenylalanine	Amino acids and derivatives	Amino acids and derivatives	C11H14N2O3	1	3321-03-7	1.70377e+07	1.71476e+07	1.58023e+07	7.36737e+06	6.69756e+06	6.9472e+06	1.22513	0.000404974	0.00551557	2.37899	1.25035	up
Lmqp002784	Salicylamide	Alkaloids	Alkaloids	C7H7NO2	3	65-45-2	537722	622812	742699	811850	754176	808716	0.941938	0.107359	0.168335	0.801448	-0.319319	insig
mws1715	Cordycepin*	Nucleotides and derivatives	Nucleotides and derivatives	C10H13N5O3	2	73-03-0	3.60583e+06	2.64549e+06	2.82181e+06	1.69544e+06	1.23587e+06	1.27085e+06	1.15769	0.0168351	0.0439284	2.15916	1.11047	up
mws0224	Methionine	Amino acids and derivatives	Amino acids and derivatives	C5H11NO2S	3	59-51-8	346944	379883	324570	47688.5	43280.8	45105.2	1.22819	0.00262168	0.0148817	7.72663	2.94984	up
MWS1860	Pyrrolidin	Alkaloids	Pyrrole alkaloids	C4H9N	3	123-75-1	5.36511e+06	5.70574e+06	5.34364e+06	3.14154e+06	3.16559e+06	2.64777e+06	1.20501	0.000505015	0.00606056	1.83302	0.874221	insig
Zbyp002402	Methylarbutin*	Phenolic acids	Phenolic acids	C13H18O7	3	6032-32-2	132523	122479	107909	157623	141238	104190	0.396619	0.500583	0.580299	0.900408	-0.151349	insig
PDP068719	4-amino-2-methylbutanoic acid*	Alkaloids	Alkaloids	C5H11NO2	1	-	1.78809e+06	1.7495e+06	1.63829e+06	1.20208e+06	1.15597e+06	1.18482e+06	1.21604	0.00392377	0.0183886	1.46093	0.546882	insig
pmb0964	Isopentenyladenine-7-N-glucoside	Nucleotides and derivatives	Nucleotides and derivatives	C16H23N5O5	3	-	1.09404e+06	1.14653e+06	1.04561e+06	294858	257003	280611	1.22687	0.000348366	0.00499984	3.9475	1.98094	up
PD0851863	Riboflavol	Alkaloids	Alkaloids	C17H20N4O7	3	-	3.08468e+06	2.77741e+06	2.71439e+06	862523	684255	470299	1.19437	0.000170501	0.00368107	4.25193	2.08812	up
MWStz526	Daphnin*	Lignans and Coumarins	Coumarins	C15H16O9	2	486-55-5	4.06585e+07	4.01092e+07	4.42768e+07	2.90968e+07	3.16088e+07	4.4571e+07	0.707818	0.301365	0.382431	1.18777	0.248257	insig
MW0155986	Pro-Pro-Val	Amino acids and derivatives	Amino acids and derivatives	C15H25N3O4	3	-	3.25743e+06	2.45657e+06	2.73141e+06	1.6452e+06	1.98001e+06	1.8347e+06	1.11961	0.0366729	0.0749742	1.5468	0.62929	insig
Lmcp002302	N6-(2-Hydroxyethyl)adenosine*	Nucleotides and derivatives	Nucleotides and derivatives	C12H17N5O5	3	4338-48-1	3.25743e+06	2.45657e+06	2.73141e+06	1.6452e+06	1.98001e+06	1.8347e+06	1.11961	0.0366729	0.0749742	1.5468	0.62929	insig
Waymp04555	3-Hydroxy-beta-ionol 4-[6''-(3-Hydroxy-3-methylglutaryl)glucoside]	Terpenoids	Monoterpenoids	C25H40O11	2	-	508602	613398	717061	456724	427617	469339	1.0107	0.109496	0.17105	1.35856	0.442083	insig
PD0615920	N-Coumaroyl-L-aspartic acid	Alkaloids	Alkaloids	C13H13NO6	2	-	1.56744e+06	1.55139e+06	1.48572e+06	110996	219011	113642	1.20895	1.55642e-05	0.00106257	10.3788	3.37557	up
ML10180524	Cytarabine	Nucleotides and derivatives	Nucleotides and derivatives	C9H13N3O5	3	147-94-4	4.38367e+06	7.99801e+06	4.16054e+06	1.09653e+06	753218	1.32144e+06	1.16894	0.0673875	0.117718	5.2164	2.38305	up
MWStz559	Quercetin-3,7-Di-O-glucoside*	Flavonoids	Flavonols	C27H30O17	1	6892-74-6	6.15656e+06	10238766	7.55457e+06	2.36377e+06	1.02675e+07	6.31708e+06	0.470262	0.563398	0.638754	1.26396	0.337946	insig
Sadp004354	Herbacetin 8-gentiobioside*	Flavonoids	Flavonols	C27H30O17	1	-	6.15656e+06	10238766	7.55457e+06	2.36377e+06	1.02675e+07	6.31708e+06	0.470262	0.563398	0.638754	1.26396	0.337946	insig
MWStz605	Abrine*	Amino acids and derivatives	Amino acids and derivatives	C12H14N2O2	3	526-31-8	582762	475440	630276	203482	239236	134985	1.16162	0.00410526	0.0188543	2.92275	1.54733	up
PDP151716	Herbacetin 3-glucoside*	Flavonoids	Flavonols	C21H20O12	2	-	1.49685e+07	5.0373e+07	2.63933e+07	4.41755e+07	3.68397e+07	3.66218e+07	0.562078	0.497716	0.577771	0.779812	-0.358802	insig
Wbsp000107	2-[(5s)-5-hydroxyhexa-1,3-dien-1-yl]-5-methoxy-4-[(3r)-3-methoxybutanoyl]-2-methylfuran-3-one	Others	Ketone compounds	C17H24O6	3	-	1.49638e+06	2.42895e+06	1.76151e+06	1.78478e+06	1.56255e+06	1.64904e+06	0.430719	0.496679	0.577358	1.13819	0.186744	insig
pme3827	3,4-Dihydroxy-L-phenylalanine	Amino acids and derivatives	Amino acids and derivatives	C9H11NO4	3	59-92-7	1.48878e+07	1.52565e+07	1.35725e+07	4.66828e+06	3.99655e+06	4.25024e+06	1.22445	0.000798977	0.00747487	3.38495	1.75913	up
MWS2027	Barbiturate	Nucleotides and derivatives	Nucleotides and derivatives	C4H4N2O3	3	67-52-7	7.39435e+06	6.61678e+06	7.73312e+06	1.30044e+07	1.40838e+07	1.37741e+07	1.21353	0.000159061	0.00355564	0.532134	-0.91014	insig
Lmqp000427	N-Methyl-Trans-4-Hydroxy-L-Proline	Amino acids and derivatives	Amino acids and derivatives	C6H11NO3	3	4252-82-8	365245	240581	496985	413811	513976	495667	0.681548	0.284765	0.36495	0.774743	-0.36821	insig
Sadp004598	L-phenylalanyl-L-proline	Amino acids and derivatives	Amino acids and derivatives	C14H18N2O3	2	-	8.71248e+06	9.07882e+06	8.38402e+06	4.79369e+06	4.64316e+06	4.71138e+06	1.22591	0.00169896	0.0114748	1.85008	0.887585	insig
Lmhp002031	L-Leucyl-L-Leucine	Amino acids and derivatives	Amino acids and derivatives	C12H24N2O3	1	3303-31-9	4.93578e+06	3.5965e+06	4.06892e+06	2.65684e+06	3.0637e+06	2.93595e+06	1.07788	0.0678293	0.118245	1.45569	0.541706	insig
PD0904638	Indole-2-acetic acid	Alkaloids	Alkaloids	C10H9NO2	1	32588-36-6	8.11808e+06	8.81775e+06	7.71771e+06	6.92587e+06	7.07084e+06	7.024e+06	1.10104	0.0614237	0.109419	1.17282	0.229984	insig
MW0157005	Ser-HoPhe-OH	Amino acids and derivatives	Amino acids and derivatives	C19H20N2O7	3	-	460441	715506	729375	637859	1.05319e+06	1.03529e+06	0.765575	0.177045	0.249841	0.698855	-0.516934	insig
mws2591	DIBOA	Alkaloids	Alkaloids	C8H7NO4	3	17359-54-5	542674	428282	500273	191187	101295	164999	1.16418	0.00168257	0.0114252	3.21593	1.68524	up
Lmbp002962	Isofraxetin	Lignans and Coumarins	Coumarins	C10H8O5	1	50656-75-2	7.39713e+06	8.98559e+06	6.36888e+06	1.08026e+06	779322	1.12371e+06	1.21625	0.0118112	0.0348133	7.62635	2.93099	up
pme3961	Deoxyadenosine*	Nucleotides and derivatives	Nucleotides and derivatives	C10H13N5O3	2	958-09-8	2.26643e+06	1.61207e+06	1.51503e+06	1.42513e+06	1.46386e+06	1.57051e+06	0.691983	0.31686	0.398401	1.20945	0.274348	insig
pmp000087	2-Feruloyl-sn-glycerol	Phenolic acids	Phenolic acids	C13H16O6	3	-	258664	201037	451283	223528	185593	301553	0.434612	0.484187	0.565706	1.28186	0.358238	insig
Lcsp003475	Pro-Val-Leu	Amino acids and derivatives	Amino acids and derivatives	C16H29N3O4	3	-	426283	296019	177655	122963	186747	99745.3	0.948644	0.138926	0.204981	2.19794	1.13615	insig
Zmjp004875	Tomentin	Flavonoids	Flavonols	C17H14O8	3	59171-23-2	3.17589e+06	2.58833e+06	3.15723e+06	2.18654e+06	2.0105e+06	1.56882e+06	1.08003	0.0169036	0.0439284	1.54729	0.629741	insig
MWSmce116	5'-Deoxyadenosine*	Nucleotides and derivatives	Nucleotides and derivatives	C10H13N5O3	2	4754-39-6	4.86236e+06	4.91573e+06	4.01075e+06	1.81112e+06	1.58565e+06	1.86169e+06	1.2122	0.00676654	0.0244525	2.62222	1.39079	up
Rfn02942	H-Glu-Trp-OH*	Amino acids and derivatives	Amino acids and derivatives	C16H19N3O5	1	-	1.15491e+08	1.01423e+08	9.4322e+07	934642	752004	875024	1.22907	0.00363272	0.0175806	121.497	6.92478	up
Zmmp003443	γ-Glu-Trp*	Amino acids and derivatives	Amino acids and derivatives	C16H19N3O5	1	66471-20-3	1.15491e+08	1.01423e+08	9.4322e+07	934642	752004	875024	1.22907	0.00363272	0.0175806	121.497	6.92478	up
Rfp86794	3-(4-hydroxyphenyl)-N-(4-hydroxystyryl)acrylamide	Alkaloids	Phenolamine	C17H15N1O3	1	-	1.48092e+06	2.09828e+06	1.50043e+06	158952	130766	181209	1.22042	0.0165533	0.0435106	10.7864	3.43114	up
Rfn03159	3-(2-Methoxyphenyl)propionamide	Alkaloids	Phenolamine	C10H13NO2	2	-	168907	214468	204125	193473	181874	160118	0.544669	0.3687	0.451666	1.09718	0.133798	insig
Zbqp003125	Ile-Phe	Amino acids and derivatives	Amino acids and derivatives	C15H22N2O3	1	-	2.30918e+06	2.81598e+06	2.59449e+06	1.45181e+06	1.40135e+06	1.3504e+06	1.20536	0.0127117	0.0364056	1.83645	0.876922	insig
Lhyp111012	Demethylwedelolactone	Lignans and Coumarins	Coumarins	C15H8O7	1	6468-55-9	1.36375e+07	1.29591e+07	1.06087e+07	2.5613e+07	2.23815e+07	2.34597e+07	1.1895	0.000990566	0.00848193	0.520687	-0.941512	insig
pme3184	dAMP	Nucleotides and derivatives	Nucleotides and derivatives	C10H14N5O6P	3	653-63-4	619596	798929	411671	480941	345796	283086	0.864003	0.152816	0.221465	1.64909	0.721668	insig
MWStz100	Decitabine; 5-Aza-2'-Deoxycytidine	Nucleotides and derivatives	Nucleotides and derivatives	C8H12N4O4	3	2353-33-5	1.47005e+06	2.09338e+06	1.85221e+06	440655	449080	432154	1.21643	0.0171717	0.0443028	4.0969	2.03453	up
Wayp002574	N-Hydroxyhexanoyl nornicotine glucoside	Alkaloids	Pyridine alkaloids	C21H32N2O7	3	-	1.13759e+06	1.53911e+06	1.01521e+06	527119	394059	420940	1.17695	0.0318755	0.068701	2.75081	1.45985	up
Hmsp000364	L-Cyclopentylglycine	Amino acids and derivatives	Amino acids and derivatives	C7H13NO2	3	2521-84-8	1.40315e+06	1.30794e+06	1.092e+06	791313	1.05624e+06	974187	0.979962	0.0551953	0.101105	1.34778	0.430586	insig
MW0155775	Pro-Arg-Asn	Amino acids and derivatives	Amino acids and derivatives	C15H27N7O5	3	-	207457	164548	202417	183359	115208	155559	0.768983	0.179008	0.251627	1.2649	0.339021	insig
pme0170	N-Acetyl-L-Arginine	Amino acids and derivatives	Amino acids and derivatives	C8H16N4O3	2	155-84-0	6.17845e+07	6.40547e+07	5.39071e+07	1.59173e+07	1.21602e+07	1.43183e+07	1.21959	0.00194849	0.0122044	4.23972	2.08397	up
Lmhp009187	LysoPE 15:0*	Lipids	LPE	C20H42NO7P	1	-	141110	288326	321075	43753.8	40349.2	56540.4	1.16391	0.0656735	0.115523	5.33627	2.41583	up
Qmyp101338	JiangxiBaiyingsu I	Terpenoids	Sesquiterpenoids	C18H28O3	1	-	250468	625880	200338	496688	395893	349746	0.416182	0.7275	0.777026	0.866669	-0.206447	insig
WaTKp01741	4-Ethynylbenzaldehyde	Others	Aldehyde compounds	C9H6O	2	63697-96-1	1.18778e+07	1.33092e+07	9.25271e+06	1.58221e+06	1.4486e+06	765663	1.19971	0.0106069	0.0324372	9.07153	3.18135	up
mws0629	L-Aspartyl-L-Phenylalanine	Amino acids and derivatives	Amino acids and derivatives	C13H16N2O5	3	13433-09-5	2.40424e+06	1.73081e+06	2.67981e+06	615200	361078	434369	1.19088	0.0180894	0.0459697	4.83102	2.27233	up
Lmwp003442	Amoenin	Flavonoids	Flavonols	C21H20O11	3	-	5.38e+07	6.67335e+07	5.07121e+07	6.94504e+07	7.88135e+07	7.46879e+07	1.0189	0.0517215	0.0962065	0.768084	-0.380664	insig
Lwhp010632	1,2-dimethylquinolin-4(1H)-one	Alkaloids	Quinoline alkaloids	C11H11NO	3	6760-40-3	567439	509600	646659	577503	485469	612311	0.177118	0.783298	0.822707	1.0289	0.0411026	insig
Lcsp002259	Leu-Glu-Tyr	Amino acids and derivatives	Amino acids and derivatives	C20H29N3O7	3	-	94539.2	196924	161098	175250	153455	126851	0.110748	0.977942	0.984568	0.993427	-0.00951439	insig
Zbnp004589	Limocitrin 7-neohesperidoside	Flavonoids	Flavonols	C29H34O17	3	-	452979	320641	84440.3	70460.3	324699	174284	0.327906	0.507283	0.585113	1.50684	0.591525	insig
Lcsp003225	Leu-Glu-Phe	Amino acids and derivatives	Amino acids and derivatives	C20H29N3O6	3	-	2.59071e+06	2.80022e+06	2.13331e+06	1.03167e+06	1.33279e+06	1.58212e+06	1.12034	0.0102519	0.0318527	1.90652	0.930945	insig
Lhmp122112	5-Pregnene-3,17,20-triol-20-O-glucoside*	Steroids	Cardiac glycoside	C27H44O8	3	-	99797.5	122106	196591	686221	649995	1.07522e+06	1.18102	0.0345851	0.0726201	0.173546	-2.52661	down
pmp000727	Feruloylhistamine	Alkaloids	Phenolamine	C15H17N3O3	3	94848-18-7	613327	497372	625619	991247	865849	859572	1.14777	0.0053045	0.0215421	0.639135	-0.645807	insig
Lcsp003039	Lys-Ala-Gln	Amino acids and derivatives	Amino acids and derivatives	C14H27N5O5	3	-	694511	844465	740271	339428	438453	399059	1.18293	0.00390674	0.0183769	1.93659	0.953516	insig
Lcsp003132	Ala-Ile-Leu	Amino acids and derivatives	Amino acids and derivatives	C15H29N3O4	2	-	566878	697342	878494	536369	572115	440871	0.892583	0.14732	0.215105	1.38297	0.467772	insig
pmp001281	LysoPC 18:1	Lipids	LPC	C26H52NO7P	2	-	2.87795e+07	2.48065e+07	2.36638e+07	1.61503e+07	2.22472e+07	2.01058e+07	0.966725	0.0586034	0.105172	1.32043	0.401012	insig
Rdp02985	3-Hydroxy-1-(3-hydroxy-4,5-dimethoxyphenyl)propan-1-one*	Others	Others	C11H14O5	1	-	537460	430060	569722	778304	623420	610219	0.934029	0.0859003	0.14231	0.764059	-0.388245	insig
MWS1855	2,5-Dimethyl pyrazine	Alkaloids	Alkaloids	C6H8N2	3	123-32-0	1.16025e+06	1.12703e+06	964317	1.24228e+06	1.03106e+06	1.09198e+06	0.260772	0.686227	0.744272	0.966206	-0.0495968	insig
mws1336	4-Aminobenzoate	Phenolic acids	Phenolic acids	C7H7NO2	3	150-13-0	432888	317671	358340	731833	573246	612012	1.13336	0.0127555	0.0364896	0.578428	-0.789791	insig
Zajp007311	3',4',5',5,7-Pentamethoxyflavone*	Flavonoids	Flavones	C20H20O7	3	53350-26-8	1.03687e+07	9.90346e+06	9.90667e+06	290562	272209	245631	1.22937	0.000227122	0.00422442	37.3314	5.22232	up
mws0055	Tangeretin*	Flavonoids	Flavones	C20H20O7	3	481-53-8	1.03687e+07	9.90346e+06	9.90667e+06	290562	272209	245631	1.22937	0.000227122	0.00422442	37.3314	5.22232	up
Wacyp09192	2,5-O-Di-CinnamylSorbitol	Phenolic acids	Phenolic acids	C24H30O6	1	-	2.13337e+06	2.01618e+06	2.36466e+06	2.24974e+06	2.65604e+06	2.46383e+06	0.83309	0.142385	0.209108	0.883929	-0.177998	insig
Lmhp009769	LysoPE 17:1*	Lipids	LPE	C22H44NO7P	3	-	204435	159881	142478	71755.3	112953	70011.4	1.08343	0.0250351	0.0583922	1.98961	0.992489	insig
Lmhp009464	LysoPE 17:1(2n isomer)*	Lipids	LPE	C22H44NO7P	3	-	177385	174946	189466	113049	113947	64258.6	1.06121	0.0293821	0.0651616	1.86022	0.895472	insig
WapTKC024562	3-Hydroxy-13-Apo-ε-Caroten-13-one	Terpenoids	Sesquiterpenoids	C18H26O2	1	761409-24-9	197464	140244	140610	720010	767151	716668	1.2162	2.57055e-05	0.00158371	0.21704	-2.20397	down
Zbsp011292	Methyl [6]-Gingerdiol 3-acetate	Phenolic acids	Phenolic acids	C20H32O5	3	-	2.86893e+06	3.43098e+06	2.97622e+06	6.37674e+06	5.18688e+06	4.73188e+06	1.15305	0.0301997	0.0662767	0.569245	-0.812879	insig
MWSslk154	Triethyl citrate	Organic acids	Organic acids	C12H20O7	2	77-93-0	65813.1	46509.3	60455.8	89202.4	84565.7	94950.5	1.10591	0.0158376	0.042023	0.642971	-0.637175	insig
Wbjp003633	9-ethyl-1-methyl-2H-pyrido[3,4-b]indol-7-one	Alkaloids	Alkaloids	C14H14N2O	3	-	241562	182375	178988	110321	141317	246696	0.519663	0.505093	0.583653	1.20988	0.274866	insig
MWSCX017	4-hydroxyphenyl acrylaldehyde	Others	Aldehyde compounds	C9H8O3	3	-	1.54197e+06	1.42798e+06	1.41715e+06	1.07234e+06	1.17034e+06	1.11345e+06	1.18552	0.00315802	0.0164169	1.30719	0.38647	insig
PD0049058	3-hydroxy-3,7-dimethyl-2,3a,4,7a-tetrahydro-1H-inden-5-one	Terpenoids	Monoterpenoids	C11H16O2	2	-	999396	877104	964825	1.3871e+06	1.31469e+06	1.10109e+06	1.07572	0.0486031	0.0923094	0.747153	-0.420525	insig
Wcdp009473	1-Linoleoylglycerol	Lipids	Glycerol ester	C21H38O4	1	2277-28-3	32072.4	47735.8	20424.2	60788.9	103535	83900.3	1.0472	0.0360907	0.0743664	0.403798	-1.3083	down
PD0594049	Pyroglutamyl-Isoleucine	Amino acids and derivatives	Amino acids and derivatives	C11H18N2O4	2	-	2.65096e+06	2.40044e+06	2.47564e+06	947795	1.46025e+06	1.13827e+06	1.16612	0.00452767	0.0195837	2.1225	1.08577	up
Sazp004372	Bursehernin	Lignans and Coumarins	Lignans	C21H22O6	1	-	614683	383516	659892	1.15903e+06	919008	1.01491e+06	1.07006	0.013455	0.0377931	0.536088	-0.899459	insig
Cmcp004793	Lochnericine	Alkaloids	Plumerane	C21H24N2O3	3	72058-36-7	998845	808297	741557	793450	1.17053e+06	918909	0.467244	0.460962	0.543076	0.884079	-0.177753	insig
Lmnp002762	Cirsimaritin-8-C-[glucosyl-(1-2)]-glucoside	Flavonoids	Flavones	C29H34O16	3	-	795509	482309	510073	1.17955e+06	1.53666e+06	1.39485e+06	1.13662	0.00582948	0.0225641	0.434898	-1.20125	down
Lajp005193	Gardenin C 5-glucoside	Flavonoids	Flavones	C26H30O14	3	-	979958	1.02948e+06	956040	925102	1.00006e+06	407078	0.586964	0.374952	0.457298	1.27151	0.346546	insig
MW0153130	Lys-Ser-Gly	Amino acids and derivatives	Amino acids and derivatives	C11H22N4O5	3	-	363597	375287	516415	48358.4	116450	20910.1	1.1099	0.00667541	0.024332	6.75916	2.75684	up
pma0795	Tricetin-5-O-(6''-malonyl)glucoside	Flavonoids	Flavones	C24H22O15	3	-	2.17922e+06	2.30117e+06	1.87631e+06	5.05693e+06	5.00558e+06	5.43122e+06	1.21655	8.04188e-05	0.00257137	0.410276	-1.28533	down
Lmhp008763	LysoPE 16:1(2n isomer)	Lipids	LPE	C21H42NO7P	3	-	115035	306168	131659	112645	114914	139651	0.550283	0.418244	0.499091	1.50558	0.590315	insig
pmb0769	N-(p-Coumaroyl)serotonin Glucoside	Alkaloids	Phenolamine	C25H28N2O8	3	76423-56-8	906688	906730	959111	874578	878453	389935	0.629195	0.324629	0.405746	1.29378	0.371593	insig
MWSHC20172	Isoscopoletin	Lignans and Coumarins	Coumarins	C10H8O4	3	776-86-3	2.84726e+06	2.56033e+06	3.00878e+06	627260	478760	479443	1.2209	0.00119741	0.00942262	5.30846	2.40829	up
MWStz329	Isookanin*	Flavonoids	Flavanones	C15H12O6	2	1036-49-3	614136	945071	553712	857597	1.05599e+06	900563	0.815172	0.185877	0.259837	0.750819	-0.413463	insig
Latp006896	4β-Hydroxy-aromadendrane-10-en	Terpenoids	Sesquiterpenoids	C15H24O	3	-	254722	208347	244824	155212	81432.9	161772	0.984918	0.0371272	0.0755099	1.77676	0.82925	insig
mws0124	N-(3-Indolylacetyl)-L-alanine	Amino acids and derivatives	Amino acids and derivatives	C13H14N2O3	2	57105-39-2	348054	237508	291110	266823	224420	221026	0.763483	0.222725	0.301503	1.23082	0.299616	insig
Lmzp003064	(3R,4S,6R)-p-Menth-1-ene-3,6-diol-3-O-β-D-glucoside*	Terpenoids	Monoterpenoids	C16H28O7	2	-	110184	117386	71605.1	183040	141684	136912	0.958009	0.0568245	0.102983	0.648074	-0.625769	insig
Lmmp003215	Icariside B2	Terpenoids	Sesquiterpenoids	C19H30O8	3	108906-51-0	1.26725e+06	1.60881e+06	1.08452e+06	1.68199e+06	1.18992e+06	1.40439e+06	0.312725	0.641975	0.704138	0.926168	-0.110655	insig
Zmhp003784	Gossypetin-7-O-(3''-glucosyl)rhamnoside; Rhodioflavonoside	Flavonoids	Flavonols	C27H30O17	3	-	1.52248e+06	982288	685611	1.04042e+06	772958	1.6848e+06	0.174227	0.792719	0.83053	0.91201	-0.132879	insig
Wbmp003302	Frambinone	Others	Ketone compounds	C10H12O2	2	-	8.99906e+06	5.33222e+06	7.3032e+06	2.66856e+06	3.18708e+06	3.2874e+06	1.14494	0.0549164	0.100667	2.36622	1.24259	up
WaQzp02638	N-Fructosyl tyrosine	Amino acids and derivatives	Amino acids and derivatives	C15H21NO8	1	-	4.76496e+06	3.08669e+06	909356	2.24852e+06	1.56926e+06	1.51836e+06	0.351506	0.414885	0.496844	1.64183	0.715301	insig
Rfn02296	(2S)-2-methoxy-3-phenylpropanoic acid	Phenolic acids	Phenolic acids	C10H12O3	2	78814-96-7	450044	564351	544350	406198	392586	313549	1.03876	0.0326789	0.0697777	1.40133	0.486797	insig
Lhdp120312	3-Hydroxy-7,8-dehydro-ionol-9-O-β-D-glucopyranoside*	Terpenoids	Monoterpenoids	C19H32O7	1	-	272453	111614	698204	200558	319682	123024	0.327476	0.497131	0.577358	1.68247	0.750581	insig
Qmyp101112	11R,12-Dihydroxy-6(7)-spirovetiven-8-one-9-O-β-D-glucopyranoside*	Terpenoids	Sesquiterpenoids	C19H32O7	1	-	272453	111614	698204	200558	319682	123024	0.327476	0.497131	0.577358	1.68247	0.750581	insig
MWStz581	Furanodienone	Terpenoids	Sesquiterpenoids	C15H18O2	3	24268-41-5	39732.7	61568.6	51699.7	179867	128678	156162	1.18235	0.0102308	0.0318262	0.329242	-1.60278	down
PD0559290	Quercetin-3-O-(5''-Z-Coumaroyl)rutinose	Flavonoids	Flavonols	C36H36O18	1	-	867659	1.08364e+06	90506.3	123793	230368	557973	0.363109	0.342467	0.423847	2.23849	1.16253	insig
Hmqp006235	LysoPC 18:4	Lipids	LPC	C26H46NO7P	3	-	301985	314405	311459	185429	255813	210298	1.09059	0.042706	0.0838843	1.42408	0.510035	insig
HX1355	Boehmenan	Lignans and Coumarins	Lignans	C40H40O12	1	-	57227.9	119575	26579.7	76016.3	66394.6	293030	0.586845	0.410866	0.492572	0.467073	-1.09828	insig
Hmgp004431	Semivioxanthin	Phenolic acids	Phenolic acids	C15H14O5	3	70477-26-8	101803	76790.9	57805.3	177774	259859	345588	1.13168	0.0557834	0.101794	0.30183	-1.72819	down
Lcsp000959	Gly-Val-Ala	Amino acids and derivatives	Amino acids and derivatives	C10H19N3O4	3	-	271011	151817	291162	51500.4	53441.6	38484.8	1.18022	0.0470271	0.0897886	4.97808	2.31559	up
pme0368	Apigenin-7-O-rutinoside (Isorhoifolin)*	Flavonoids	Flavones	C27H30O14	3	552-57-8	106659	94073.8	128663	154529	73158.7	118427	0.0315174	0.843099	0.8721	0.951696	-0.071428	insig
pmp000243	E-Butylphthalide	Others	Ketone compounds	C12H12O2	3	-	69501.1	99003.2	80499.3	119581	117358	95336.4	0.934899	0.07523	0.127881	0.749389	-0.416213	insig
MWSmce341	Butyl isobutyl phthalate*	Phenolic acids	Phenolic acids	C16H22O4	1	17851-53-5	1.8877e+07	8.3728e+06	5.48639e+06	1.04475e+07	1.96829e+07	3.98953e+07	0.709059	0.290757	0.371874	0.467489	-1.097	insig
pmb1650	Octadeca-11E,13E,15Z-trienoic acid	Lipids	Free fatty acids	C18H30O2	3	25575-00-2	1.8877e+07	8.3728e+06	5.48639e+06	1.04475e+07	1.96829e+07	3.98953e+07	0.709059	0.290757	0.371874	0.467489	-1.097	insig
Lmxp011770	Diisobutyl phthalate*	Phenolic acids	Phenolic acids	C16H22O4	1	84-69-5	1.8877e+07	8.3728e+06	5.48639e+06	1.04475e+07	1.96829e+07	3.98953e+07	0.709059	0.290757	0.371874	0.467489	-1.097	insig
Qmdp112405	Viteagnusin A	Terpenoids	Ditepenoids	C22H36O3	3	-	165184	136698	151470	18058.2	33934.8	39719.7	1.17823	0.000435143	0.00551557	4.94317	2.30544	up
Zbqp002641	4-amino-2-(1-amino-3-(((S)-1-carboxyethyl)amino)-3-oxopropyl)-6-methyl-3-oxoheptanoic acid	Amino acids and derivatives	Amino acids and derivatives	C14H25N3O6	3	-	947832	466420	785561	385342	476512	492060	0.867562	0.178965	0.251627	1.62478	0.700245	insig
Zmhp002640	6-Hydroxykaempferol-3-O-rutinoside-6-O-glucoside*	Flavonoids	Flavonols	C33H40O21	1	-	1.66955e+06	374116	463251	444591	305836	960317	0.276437	0.608239	0.679227	1.4654	0.551291	insig
Waptp08627	13,16-Docosadienamide	Lipids	Free fatty acids	C22H41NO	1	-	369646	443378	428201	576571	739421	1.24192e+06	1.01149	0.158141	0.227485	0.485249	-1.0432	down
pmp000113	5-Demethylnobiletin; 5-Hydroxy-6,7,8,3',4'-Pentamethoxyflavone*	Flavonoids	Flavones	C20H20O8	2	2174-59-6	308204	370626	372908	23575.6	19486.8	13451.2	1.2211	0.00352358	0.0175139	18.6103	4.21803	up
Lmjp003834	6-O-p-Methoxycinnamoylcatalpol	Terpenoids	Monoterpenoids	C25H30O12	3	121710-02-9	177302	146420	165634	77394.5	99010.9	63512.9	1.14732	0.00395265	0.0184115	2.03968	1.02834	up
Lmmp002529	Gossypetin-3-O-rutinoside-8-O-rhamnoside	Flavonoids	Flavonols	C33H40O21	3	-	917431	1.14318e+06	1.70518e+06	1.25779e+06	7.39674e+06	1.07712e+06	0.501168	0.439682	0.521916	0.386964	-1.36973	insig
pme3005	N,N-Dimethylformamide	Alkaloids	Alkaloids	C3H7NO	3	68-12-2	619763	569420	541602	728781	949972	706885	1.03151	0.096553	0.154951	0.725502	-0.462949	insig
Walp007137	2-AminoicoSane-1,6,18,19,20-pentaol	Lipids	Sphingolipids	C20H43NO5	3	-	60242.2	32350.9	79741.3	68864.6	58451.4	57041.6	0.285198	0.80189	0.838289	0.934783	-0.0972968	insig
mws1478	Nicotine	Alkaloids	Pyridine alkaloids	C10H14N2	3	54-11-5	1.55311e+06	1.506e+06	1.60033e+06	1.66714e+06	1.7215e+06	1.53139e+06	0.695383	0.263763	0.344145	0.947036	-0.0785094	insig
PDP058688	3,5,5-trimethyl-4-[3-[3,4,5-trihydroxy-6-(hydroxymethyl)oxan-2-yl]oxybut-1-enyl]cyclohex-3-en-1-one	Terpenoids	Terpene	C19H30O7	1	-	682482	689392	2.81059e+06	903327	634943	935781	0.36304	0.506541	0.584523	1.69053	0.757479	insig
Lajp009638	7-Methoxy-8-(3-methylbuta-1,3-dien-1-yl)-2H-chromen-2-one	Lignans and Coumarins	Coumarins	C15H14O3	3	112667-50-2	556297	711379	608395	1.63008e+06	1.34288e+06	1.54159e+06	1.2038	0.00255631	0.0146397	0.415561	-1.26687	down
Lmhp011388	2-α-Linolenoyl-glycerol*	Lipids	Glycerol ester	C21H36O4	1	55268-58-1	1.18434e+06	717154	688504	506909	387310	327223	1.06069	0.0930606	0.150395	2.12044	1.08436	up
MWSslk108	O-Acetylcarnitine	Alkaloids	Alkaloids	C9H17NO4	3	3040-38-8	4.60155e+06	4.73065e+06	5.05498e+06	3.04763e+06	2.74093e+06	3.44368e+06	1.17138	0.00357944	0.0175226	1.55836	0.640031	insig
mws1014	Fraxetin	Lignans and Coumarins	Coumarins	C10H8O5	1	574-84-5	4.68039e+06	5.15038e+06	4.47844e+06	6.064e+06	4.4791e+06	5.04197e+06	0.464019	0.467274	0.549382	0.918135	-0.123222	insig
pmd0147	LysoPC 20:2	Lipids	LPC	C28H54NO7P	3	-	342814	328606	298043	227823	205757	232670	1.17816	0.00521192	0.0213031	1.4551	0.54112	insig
Wagp001741	N-(gamma-L-glutamyl)tyramine O-glucoside	Amino acids and derivatives	Amino acids and derivatives	C19H28N2O9	3	-	1.26707e+06	688822	860573	213854	241002	252329	1.18644	0.0540437	0.0995728	3.98264	1.99372	up
Lmap001606	Helicidol*	Phenolic acids	Phenolic acids	C13H18O7	3	106982-96-1	126838	97070.2	109957	146065	131590	122307	0.865522	0.120222	0.183161	0.834742	-0.260598	insig
mws0572	5-Methylcytosine	Nucleotides and derivatives	Nucleotides and derivatives	C5H7N3O	2	554-01-8	1.04622e+06	1.02644e+06	898566	459248	353028	359499	1.20404	0.000721815	0.00721889	2.53566	1.34236	up
PD1000141	Leu-Gly-Pro	Amino acids and derivatives	Amino acids and derivatives	C13H23N3O4	1	-	741522	723259	874718	457233	571288	423126	1.12219	0.0107507	0.0327974	1.61162	0.688509	insig
Labp004829	Platanionoside J*	Terpenoids	Sesquiterpenoids	C19H34O7	3	-	346317	448118	206038	599641	595639	416855	0.866707	0.0937816	0.15128	0.620589	-0.68829	insig
Lcfp121057	Ile-Gly-Thr	Amino acids and derivatives	Amino acids and derivatives	C12H23N3O5	1	-	187269	212284	225800	103196	56869.4	102968	1.11843	0.00426816	0.019235	2.37746	1.24942	up
Zkep00434	Turanose	Others	Saccharides	C12H22O11	2	547-25-1	1.21584e+07	1.17051e+07	1.2091e+07	847803	451871	788500	1.21832	5.6556e-07	0.000358386	17.2182	4.10586	up
Wbjp001557	tetrahydroharmol	Alkaloids	Alkaloids	C12H14N2O	3	17952-75-9	313416	312111	312017	38836	48272.3	49598	1.22597	0.000126115	0.00321784	6.85809	2.77781	up
Zbqp001937	2,6-diamino-7-methyl-5-oxooctanoic acid	Amino acids and derivatives	Amino acids and derivatives	C9H18N2O3	3	-	8.44031e+06	7.22169e+06	6.29962e+06	995821	653515	733669	1.21869	0.00758571	0.0263933	9.21594	3.20413	up
pma0101	Caffeoylagmatine	Alkaloids	Phenolamine	C14H20N4O3	3	-	124272	70055.7	95102.6	69324.7	95773.5	118615	0.045434	0.932645	0.948033	1.02015	0.0287815	insig
Zkep143845	6-Hydroxyindolelactate	Alkaloids	Plumerane	C11H11NO4	3	-	19737	59979	57568.7	36626.2	39029.5	52995.1	0.0569027	0.852093	0.878884	1.06711	0.0937096	insig
Lcsp001369	Ala-Ile-Asp	Amino acids and derivatives	Amino acids and derivatives	C13H23N3O6	2	-	307007	330521	302429	134110	78023.8	116329	1.17617	0.00158493	0.0110382	2.86169	1.51687	up
pma3724	1-O-Feruloylquinic acid	Phenolic acids	Phenolic acids	C17H20O9	3	-	375751	264615	622478	437175	407919	452610	0.214381	0.922856	0.939216	0.973137	-0.0392845	insig
Lajp006279	5,3'-dihydroxy-6,7,4',5'-tetramethoxyflavone glucoside	Flavonoids	Flavones	C25H28O13	3	-	117714	204014	188028	107005	145389	121501	0.738942	0.223732	0.302057	1.36336	0.44717	insig
MWStz170	Cyclo(L-Leu-trans-4-hydroxy-L-Pro)	Amino acids and derivatives	Amino acids and derivatives	C11H18N2O3	3	115006-86-5	439532	211455	325830	147596	178317	165063	1.01812	0.130633	0.194909	1.98954	0.992435	insig
Lajp006634	3',5'-dihydroxy-5,7,4'-trimethoxyflavone-3'-(6''-malonylglucoside)	Flavonoids	Flavones	C27H28O15	2	-	648139	1.11916e+06	693162	501263	581525	632280	0.825175	0.235601	0.313061	1.43461	0.520661	insig
PD0627778	dibutylamine	Alkaloids	Alkaloids	C8H19N	1	111-92-2	2.55164e+06	2.24044e+06	2.24014e+06	686038	670166	638420	1.22627	0.00331512	0.0170898	3.52559	1.81787	up
PD0222792	(4R)-4-methyl-L-proline	Amino acids and derivatives	Amino acids and derivatives	C6H11NO2	2	23009-50-9	8.99961e+06	9.18771e+06	7.39077e+06	1.52941e+07	1.29356e+07	1.42218e+07	1.16699	0.00353861	0.0175139	0.602525	-0.730907	insig
Lcsp002026	Pro-Val-Val	Amino acids and derivatives	Amino acids and derivatives	C15H27N3O4	3	-	68207.9	89425.3	150134	67088.8	62284.1	77046.1	0.722982	0.301433	0.382431	1.49098	0.576265	insig
Zkep1869	Histidylleucine	Amino acids and derivatives	Amino acids and derivatives	C12H20N4O3	1	7763-65-7	1.00667e+06	1.06226e+06	774982	314197	256442	305627	1.20639	0.0145741	0.0396278	3.24548	1.69843	up
Lmhp009773	1-α-Linolenoyl-glycerol-3-O-glucoside	Lipids	Glycerol ester	C27H46O9	1	-	599772	460567	147257	352010	708917	860443	0.587706	0.304049	0.385363	0.628508	-0.669997	insig
Lmyp004084	(+)-Perillyl alcohol	Terpenoids	Monoterpenoids	C10H16O	3	57717-97-2	253082	365881	450768	480640	545955	392994	0.75499	0.186966	0.261214	0.753549	-0.408226	insig
Ymjm000143	2,3,4-Trihydroxybutyl 6-O-(E)-caffeoyl-β-D-glucopyranoside	Phenolic acids	Phenolic acids	C19H26O12	3	-	191262	247728	194243	43660.1	106118	97027.1	1.0616	0.00864062	0.0284938	2.56572	1.35936	up
Sasp001674	Pro-Ile-Ala	Amino acids and derivatives	Amino acids and derivatives	C14H25N3O4	1	-	1.00904e+06	751981	946218	386193	471695	371235	1.17969	0.0138016	0.0383888	2.20258	1.13919	up
Zmmp000969	5-Ribofuranosylnicotinamide	Nucleotides and derivatives	Nucleotides and derivatives	C11H14N2O5	1	107325-67-7	7.28984e+06	7.75396e+06	5.15481e+06	3.31532e+06	3.12548e+06	2.43064e+06	1.14615	0.0316722	0.0684249	2.27681	1.18702	up
Hmcp001658	Isorhamnetin-3-O-(6''-malonyl)glucoside-7-O-glucoside	Flavonoids	Flavonols	C31H34O20	3	-	218750	162242	155859	178109	245782	302389	0.753427	0.218419	0.297145	0.739179	-0.436004	insig
MW0152550	Leu-Tyr-Thr	Amino acids and derivatives	Amino acids and derivatives	C19H29N3O6	3	-	386367	519984	551795	27143.4	30281.8	44015.2	1.21853	0.0116751	0.0344927	14.3744	3.84543	up
Lmhp206353	Tricin-4'-O-glucoside*	Flavonoids	Flavones	C23H24O12	2	-	5.04774e+06	5.27517e+06	4.4476e+06	3.09079e+06	4.86023e+06	4.27845e+06	0.710016	0.242316	0.320633	1.20778	0.272357	insig
PDP000943	Quercetin-3'-O-(6''-O-acetyl)glucoside	Flavonoids	Flavonols	C24H26O12	2	-	802501	720792	672605	362108	287589	185054	1.13925	0.00281098	0.0154696	2.6306	1.39539	up
Smhp004476	Isovitexin-2''-O-xyloside	Flavonoids	Flavones	C26H28O14	3	-	50800.5	188122	151781	34756	86776.4	59416.1	0.71805	0.224822	0.303042	2.1592	1.1105	insig
pmp000191	6''-O-Acetylgenistin	Flavonoids	Isoflavones	C23H22O11	3	73566-30-0	62002.5	62783.1	43009	62994.8	68172.8	65568.1	0.696183	0.271734	0.35182	0.852893	-0.229563	insig
Rfp01569	3-(beta-D-Glucopyranosyloxy)-4-methoxybenzoic acid	Phenolic acids	Phenolic acids	C14H18O9	2	-	187468	197327	99340.1	86127.6	139963	90389	0.73936	0.211107	0.28997	1.52975	0.613298	insig
MWS0687	N1-Methyl-2-pyridone-5-carboxamide	Alkaloids	Pyridine alkaloids	C7H8N2O2	3	701-44-0	494514	481975	485287	70612.6	47007.1	60347.3	1.22223	9.62398e-06	0.000841545	8.21375	3.03804	up
Lmfp000418	Trehalosamine	Others	Saccharides	C12H23NO10	3	-	100817	91083.6	78293.7	35663.4	79703	68576	0.793817	0.148793	0.217004	1.46891	0.554744	insig
Zmgp002640	Broussonetine S	Alkaloids	Pyrrole alkaloids	C18H37NO6	3	343935-37-5	3.47268e+06	4.3678e+06	1.79194e+06	2.25286e+06	2.5119e+06	1.59639e+06	0.641918	0.283412	0.363585	1.51426	0.598611	insig
MWS1926	L-Leucine*	Amino acids and derivatives	Amino acids and derivatives	C6H13NO2	1	328-39-2	9.54615e+07	1.00454e+08	9.08654e+07	7.2091e+07	7.57765e+07	7.3323e+07	1.19304	0.00832401	0.0277932	1.29653	0.374661	insig
ZbWp000212	N-(1-deoxy-1-fructosyl)arginine	Amino acids and derivatives	Amino acids and derivatives	C12H24N4O7	3	-	55057.1	38820	68269.9	16869.6	27553.4	16126.8	1.1085	0.0415912	0.0824642	2.67791	1.42111	up
mws0711	Nicotinamide-N-oxide	Alkaloids	Pyridine alkaloids	C6H6N2O2	3	1986-81-8	13557.7	18611.9	34992.7	12527.3	11402.5	12204.2	0.853992	0.250781	0.329934	1.8587	0.894292	insig
pmp001232	Neoligustilide	Others	Lactones	C12H14O2	3	-	1.13596e+06	1.33005e+06	1.35399e+06	894962	990121	854541	1.1309	0.0175487	0.045003	1.39435	0.479595	insig
MWStz091	Cyclo(L-Ala-L-Pro)	Amino acids and derivatives	Amino acids and derivatives	C8H12N2O2	3	36357-32-1	137830	144044	138679	35954.2	43968.1	72373.5	1.14479	0.0128847	0.0367346	2.76142	1.46541	up
MWSslk237	Homoplantaginin*	Flavonoids	Flavones	C22H22O11	3	17680-84-1	635602	671788	526941	684829	675218	674476	0.730769	0.264542	0.34445	0.901603	-0.149436	insig
Lmjp003655	6-C-MethylKaempferol-3-glucoside*	Flavonoids	Flavonols	C22H22O11	3	-	635602	671788	526941	684829	675218	674476	0.730769	0.264542	0.34445	0.901603	-0.149436	insig
pmp000579	Diosmetin-7-O-galactoside*	Flavonoids	Flavones	C22H22O11	3	-	635602	671788	526941	684829	675218	674476	0.730769	0.264542	0.34445	0.901603	-0.149436	insig
MW0146142	Asp-Ile-Gln	Amino acids and derivatives	Amino acids and derivatives	C15H26N4O7	3	-	7.86058e+06	7.92819e+06	7.8468e+06	4.18095e+06	4.78418e+06	3.90397e+06	1.20694	0.00487643	0.0204276	1.83661	0.877048	insig
MWSmce356	L-Canavanine sulfate	Amino acids and derivatives	Amino acids and derivatives	C5H14N4O7S	3	2219-31-0	903443	842684	689960	377176	606769	555042	1.00539	0.0340648	0.0717661	1.58291	0.662584	insig
PD0743950	Kaempferol 3-apiosyl-(1->2)-alpha-L-rhamnoside-7-rhamnoside	Flavonoids	Flavonols	C31H36O18	2	-	1.56433e+06	1.99236e+06	1.21153e+06	269421	1.07128e+06	479314	0.973729	0.0408504	0.0813146	2.61987	1.38949	insig
mws1401	N5-Ethyl-L-glutamine	Amino acids and derivatives	Amino acids and derivatives	C7H14N2O3	3	3081-61-6	4.84973e+06	4.70927e+06	5.01641e+06	3.04219e+06	2.97146e+06	3.2843e+06	1.21507	0.000176128	0.00377034	1.56759	0.648552	insig
mws1639	Isofraxidin	Lignans and Coumarins	Coumarins	C11H10O5	3	486-21-5	576551	558490	498815	156001	138176	91467.3	1.19893	0.000207453	0.00409384	4.23669	2.08294	up
pmb0764	5-(2-Hydroxyethyl)-4-methylthiazole	Others	Others	C6H9NOS	2	137-00-8	145270	88480	135402	95104.2	97614.9	98610.3	0.698276	0.276605	0.356664	1.26713	0.341564	insig
pmp001249	Caffeoylcholine-3-O-glucoside	Alkaloids	Phenolamine	C20H30NO9+	3	-	28259.8	113394	47479.4	264881	139801	315672	1.02815	0.0579345	0.104605	0.262557	-1.9293	down
PD0949404	Homoeriodictyol 4'-O-(6''-hydroxymethylglutaryl)glucoside	Flavonoids	Flavanones	C28H32O15	1	-	372486	214722	237952	124384	201338	509562	0.181785	0.980738	0.98699	0.98788	-0.0175923	insig
Zmjp002244	5,7,3',4',5'-Pentahydroxyflavan (Tricetiflavan)	Flavonoids	Flavanols	C15H14O6	3	-	103516	109288	97627.4	64817.9	51778	70159.8	1.15161	0.00552676	0.0221246	1.66224	0.733126	insig
Waptp03029	8-Methoxycoumarin*	Lignans and Coumarins	Coumarins	C10H8O3	1	-	176432	185706	215666	129720	128660	100758	1.13035	0.00966927	0.0308002	1.60887	0.686044	insig
Lmcp000611	2-Amino-4,5-dihydro-1H-imidazole-4-acetic acid	Alkaloids	Alkaloids	C5H9N3O2	3	69098-41-5	4.06724e+07	4.85834e+07	4.80726e+07	4.60584e+07	4.89982e+07	4.68615e+07	0.349314	0.618677	0.687237	0.967659	-0.0474294	insig
Rfmb318	D-Proline betaine	Amino acids and derivatives	Amino acids and derivatives	C7H14NO2+	3	1195-94-4	4.06724e+07	4.85834e+07	4.80726e+07	4.60584e+07	4.89982e+07	4.68615e+07	0.349314	0.618677	0.687237	0.967659	-0.0474294	insig
MWS0700	Neopterin	Alkaloids	Alkaloids	C9H11N5O4	3	2009-64-5	43889.1	39290.6	36506.8	49857.5	33131.8	16623.6	0.481185	0.560725	0.636866	1.20152	0.264857	insig
Zbsp004136	Quercetin-3-O-(6''-O-arabinosyl)glucoside*	Flavonoids	Flavonols	C26H28O16	1	-	377917	489785	300846	540093	701115	865179	1.02462	0.0584897	0.105172	0.554764	-0.850054	insig
Lmtp004044	Quercetin-3-O-apiosyl(1→2)galactoside*	Flavonoids	Flavonols	C26H28O16	1	-	377917	489785	300846	540093	701115	865179	1.02462	0.0584897	0.105172	0.554764	-0.850054	insig
Lmmp002080	N-(4-Aminobutyl)benzamide	Alkaloids	Alkaloids	C11H16N2O	2	5692-23-9	668442	384652	473231	1.04137e+06	723619	682193	0.928776	0.101051	0.16088	0.623707	-0.68106	insig
Zbqp001884	Gly-Ala-Phe	Amino acids and derivatives	Amino acids and derivatives	C14H19N3O4	3	17922-87-1	129536	83704.8	178426	175600	62767	86258.8	0.370141	0.638973	0.701758	1.20652	0.270849	insig
Wafp002664	1-O-p-Coumaroyllysine	Alkaloids	Phenolamine	C15H20N2O4	2	-	2.40946e+06	2.02188e+06	1.94957e+06	2.61447e+06	2.00772e+06	2.05039e+06	0.235132	0.710332	0.763207	0.95629	-0.0644806	insig
Lmgp004959	Tricin-7-O-neohesperidoside*	Flavonoids	Flavones	C29H34O16	1	53766-40-8	295380	361233	945484	835968	104215	660191	0.152435	0.998575	0.998815	1.00108	0.00155233	insig
Lagp003663	Quercetin 7,3',4'-trimethyl ether-3-glucoside	Flavonoids	Flavonols	C24H26O12	3	-	1.4755e+06	1.38255e+06	1.42683e+06	1.03294e+06	1.18469e+06	1.21967e+06	1.1045	0.0235258	0.0556424	1.24659	0.317985	insig
MWS201387	Asn-Arg	Amino acids and derivatives	Amino acids and derivatives	C10H20N6O4	3	2478-01-5	405519	376641	334147	190963	97303.6	148052	1.1339	0.00334502	0.0171738	2.55847	1.35528	up
Zmmp003602	(4-methyl-2-(tyrosyloxy)pentanoyl)glutamine	Amino acids and derivatives	Amino acids and derivatives	C20H29N3O7	3	-	569487	311525	311797	310228	382896	385243	0.180686	0.7059	0.759737	1.10613	0.145515	insig
MWSmce542	1-Methyltryptophan*	Amino acids and derivatives	Amino acids and derivatives	C12H14N2O2	3	21339-55-9	544711	747279	668805	236065	221349	150435	1.1826	0.00776611	0.0266349	3.22579	1.68965	up
mws4174	N-Acetyl-D-mannosamine	Others	Saccharides	C8H15NO6	3	7772-94-3	123810	106664	178166	31029.4	38181.2	85229.6	1.02901	0.0393744	0.0789991	2.64595	1.40379	up
Rfn05389	P-Methoxycinnamate glucoside	Phenolic acids	Phenolic acids	C16H20O8	2	-	1.39262e+06	1.34119e+06	608946	782827	720011	967922	0.487709	0.370739	0.453944	1.35293	0.436084	insig
PD0458266	Luteolin 7-O-(6''-O-malonyl)-beta-D-diglucoside	Flavonoids	Flavones	C30H32O19	1	-	361469	1.04969e+06	308096	674793	853283	771937	0.608745	0.504996	0.583653	0.747498	-0.419859	insig
mws1076	Scoparone	Lignans and Coumarins	Coumarins	C11H10O4	3	120-08-1	1.2213e+06	880536	733616	1.18974e+06	1.42048e+06	934523	0.634186	0.305579	0.38672	0.799902	-0.322104	insig
Lcfp121228	Ile-Val-Trp	Amino acids and derivatives	Amino acids and derivatives	C22H32N4O4	2	-	997589	823785	1.38985e+06	388920	448892	319219	1.15649	0.0489491	0.0927409	2.7754	1.4727	up
MWSHY0130	Taxifolin-7-O-rhamnoside	Flavonoids	Flavanonols	C21H22O11	3	137592-12-2	183265	518622	201219	336128	326180	438487	0.499814	0.614355	0.684242	0.820413	-0.285578	insig
PD0771234	4-[2-(3-hydroxy-3-methylbut-1-enyl)-3,6-dimethylphenyl]-2-methylbut-3-en-2-ol	Terpenoids	Sesquiterpenoids	C18H26O2	3	-	402935	360467	396853	557246	99826.3	645876	0.160258	0.805319	0.840246	0.890485	-0.167336	insig
Lcsp003066	Leu-Glu-Ile	Amino acids and derivatives	Amino acids and derivatives	C17H31N3O6	3	-	667245	983555	725747	362756	371799	304481	1.16887	0.0391158	0.078605	2.28726	1.19362	up
MWS20145	Eriodictyol-7-O-glucoside	Flavonoids	Flavanones	C21H22O11	2	38965-51-4	7.0162e+06	1.39884e+07	7.84351e+06	4.32009e+06	7.8317e+06	6.93608e+06	0.709346	0.278065	0.358081	1.51133	0.595818	insig
Lmcp004436	Cyanidin 3-(6-p-caffeoyl)glucoside	Flavonoids	Anthocyanidins	C30H27O14+	3	-	2.6877e+06	2.32862e+06	2.32864e+06	2.06658e+06	2.14095e+06	1.62814e+06	0.942607	0.0704405	0.121571	1.25863	0.331855	insig
MWS1936	Metronidazole	Alkaloids	Alkaloids	C6H9N3O3	2	443-48-1	142956	115662	123874	123148	118523	128472	0.265537	0.670218	0.7291	1.03336	0.0473466	insig
Wcdp007388	10,14,16-Octadecatrien-12-Ynoic Acid	Lipids	Free fatty acids	C18H26O2	2	-	398352	499696	394000	1.342e+06	802383	1.14258e+06	1.15282	0.0461622	0.0884717	0.393082	-1.3471	down
MWSprf097	Usaramine	Alkaloids	Alkaloids	C18H25NO6	3	15503-87-4	1.70503e+06	2.3502e+06	1.76691e+06	277027	345344	384766	1.21448	0.0143533	0.0393236	5.78089	2.53129	up
Zdcp005372	Anhydrosecoisolariciresinol (AHS)*	Lignans and Coumarins	Lignans	C20H24O5	1	29388-33-8	550387	554859	495784	295092	153873	389240	0.972298	0.0563776	0.102379	1.91007	0.933626	insig
mws4176	L-Alanyl-L-Phenylalanine	Amino acids and derivatives	Amino acids and derivatives	C12H16N2O3	2	3061-90-3	775521	592363	729464	870729	786922	865259	0.903203	0.106225	0.167348	0.831321	-0.266522	insig
mws0232	Riboflavin	Others	Vitamin	C17H20N4O6	1	83-88-5	6.93096e+06	1.00197e+07	6.99952e+06	2.65723e+06	1.93592e+06	1.83754e+06	1.19176	0.0234266	0.0554598	3.72435	1.89699	up
Lmhp008440	LysoPE 15:1	Lipids	LPE	C20H40NO7P	3	-	113794	137339	126231	24196.2	48985	36452.7	1.16716	0.000839539	0.00771154	3.44204	1.78327	up
Lcsp001899	Gly-Phe-Glu	Amino acids and derivatives	Amino acids and derivatives	C16H21N3O6	3	-	357942	506310	446157	85943.2	138768	123727	1.18903	0.0103183	0.0320198	3.7608	1.91104	up
MW0155189	Phe-Glu-Thr	Amino acids and derivatives	Amino acids and derivatives	C18H25N3O7	3	-	341312	558858	557829	27297.5	40543.9	17144.9	1.20422	0.0232724	0.0551982	17.1557	4.10061	up
mws0120	sn-Glycero-3-phosphocholine	Lipids	PC	C8H20NO6P	1	28319-77-9	2.4412e+07	2.60653e+07	2.32303e+07	1.08568e+06	1.46314e+06	1.35531e+06	1.22731	0.00104028	0.00875	18.8794	4.23874	up
WapTKC055634	20,21,22,23,24,25,26,27-Octanordammar-12-Ene-3,17-dione	Terpenoids	Ditepenoids	C22H32O2	1	1051459-00-7	54373.3	50012.8	68005.7	51157.6	23694.7	31139.7	0.905688	0.0977602	0.156293	1.62646	0.701735	insig
pmp001059	Genipin-1-O-(2''-O-apiosyl)glucoside	Terpenoids	Monoterpenoids	C22H32O14	3	-	288653	487708	415873	35715.7	47054.6	53894.6	1.20991	0.0254769	0.058879	8.72377	3.12495	up
Lmmp003530	3,4-Divanillyltetrahydrofuran*	Lignans and Coumarins	Lignans	C20H24O5	1	34730-78-4	677739	833346	552215	546628	660612	575603	0.562412	0.375107	0.457298	1.15731	0.210774	insig
mws1077	Scopolin	Lignans and Coumarins	Coumarins	C16H18O9	1	531-44-2	2.7955e+06	1.43883e+07	1.21889e+07	277611	1.24374e+06	521470	1.09351	0.12353	0.186693	14.3784	3.84584	up
pme2266	Biotin	Others	Vitamin	C10H16N2O3S	3	58-85-5	1.80718e+06	1.48972e+06	1.62051e+06	1.11461e+06	774570	1.55956e+06	0.840019	0.152218	0.221105	1.42586	0.511828	insig
pmb0168	PC(16:1/14:1)	Lipids	PC	C38H70NO8P	3	-	1.13722e+06	606457	663806	654699	868615	753452	0.0640076	0.826209	0.858496	1.05741	0.0805398	insig
MWSslk066	3-Hydroxy-4-methoxybenzoic acid; Isovanillic Acid	Phenolic acids	Phenolic acids	C8H8O4	3	645-08-9	7847.67	7847.67	7847.67	231974	209986	256502	1.22915	0.0035471	0.0175139	0.0337069	-4.89081	down
WapTKC023605	Inamoside	Terpenoids	Sesquiterpenoids	C19H30O8	3	131669-97-1	6.82827e+06	5.99697e+06	6.5091e+06	7.31855e+06	6.75573e+06	6.23363e+06	0.461395	0.461163	0.543076	0.95206	-0.070876	insig
Sayp006925	Neocaesalpin I	Terpenoids	Ditepenoids	C20H26O4	3	-	248865	316634	259033	150142	106557	50423.6	1.04781	0.0105694	0.0324064	2.6847	1.42476	up
Zmmp003258	Glu-Pro-Leu	Amino acids and derivatives	Amino acids and derivatives	C16H27N3O6	3	-	265031	497291	302893	193683	114091	185288	1.02003	0.10506	0.165657	2.16041	1.1113	up
MWSmce040	Isovanillin	Others	Aldehyde compounds	C8H8O3	3	621-59-0	589528	511346	498373	888017	601378	654986	0.906039	0.166028	0.237362	0.745785	-0.423168	insig
Zbzp007301	2-Methoxy-6-undecyl-1,4-benzoquinone	Quinones	Quinones	C18H28O3	1	-	350629	313267	219299	60758.5	52240.4	56771.5	1.21016	0.0255549	0.0590052	5.20229	2.37915	up
Rlp002016	4-(3-Hydroxy-2-methylpropyl)phenol	Others	Alcohol compounds	C10H14O2	1	-	367227	280465	393082	385064	484576	634303	0.873112	0.154384	0.223353	0.69203	-0.531093	insig
Lacp004935	Megastigm-5-en-3,9-diol glucoside*	Terpenoids	Sesquiterpenoids	C19H34O7	3	-	684299	405921	540961	372884	623174	198002	0.585257	0.386822	0.468864	1.36608	0.450042	insig
pmp000120	Diosmetin-6-C-glucoside	Flavonoids	Flavones	C22H22O11	3	15822-82-9	295273	319966	124770	91685.5	146605	160315	0.777054	0.197258	0.273477	1.85649	0.892581	insig
MWSslk234	Aristolone	Terpenoids	Sesquiterpenoids	C15H22O	3	25274-27-5	775207	745734	755524	819590	1.37559e+06	710628	0.552984	0.4155	0.497183	0.783418	-0.352146	insig
Qmdp112410	Vitetrifolin H	Terpenoids	Ditepenoids	C21H36O3	3	-	540689	422065	400712	556519	743116	717294	1.02552	0.0445025	0.0859429	0.676011	-0.564881	insig
pmb1562	1-Stearidonoyl-Glycerol	Lipids	Glycerol ester	C21H34O4	1	-	1.78362e+06	1.90395e+06	1.7521e+06	2.46909e+06	1.52022e+06	1.83288e+06	0.204683	0.694383	0.750775	0.9343	-0.0980429	insig
Lsjp211206	beta-Ionone	Terpenoids	Monoterpenoids	C13H20O	1	79-77-6	3.85221e+06	3.02503e+06	3.44579e+06	1.84225e+06	1.74929e+06	1.71632e+06	1.20092	0.0178184	0.045418	1.94485	0.959662	insig
PDP002227	11-Hydroxyjasmonic acid	Terpenoids	Sesquiterpenoids	C12H18O4	2	140447-14-9	790916	532562	565246	817229	879458	1.0074e+06	0.98749	0.0583376	0.105172	0.69847	-0.51773	insig
MWSslk013	Tectoridin*	Flavonoids	Isoflavones	C22H22O11	3	611-40-5	1.12494e+06	1.0204e+06	718277	70195.2	978265	886649	0.548109	0.403546	0.485408	1.47982	0.565421	insig
PD0836041	Hydroxy-o-tolyl-acetic acid	Organic acids	Organic acids	C9H10O3	2	85589-35-1	296587	471960	289986	454662	465954	592279	0.888962	0.116542	0.179176	0.699674	-0.515245	insig
Wacyp07099	D-Linalool 3-(6''-Malonylglucoside)	Terpenoids	Monoterpenoids	C19H30O9	1	-	11803.2	41085.8	62028.5	24520.9	54900	49424.9	0.283267	0.803934	0.839495	0.8919	-0.165046	insig
pmp001230	Senkyunolide M	Others	Lactones	C16H22O4	3	146986-60-9	607717	1.33584e+06	686584	1.94656e+06	4.29602e+06	1.88565e+06	1.02974	0.138345	0.204601	0.32358	-1.6278	down
Hmhp009670	Dihydrobungeanool	Alkaloids	Alkaloids	C18H31NO2	2	-	88577.1	64683	111505	12936.6	12936.6	12936.6	1.21315	0.0307321	0.0669121	6.82212	2.77022	up
Latp011219	3,5-Dimethyl-2,3-dihydrobenzofuran	Others	Others	C10H12O	2	-	6.82733e+06	4.57124e+06	4.3466e+06	1.35142e+07	4.53999e+06	5.29381e+06	0.450642	0.474473	0.555904	0.67437	-0.568389	insig
Wagp004984	Limocitrol 3-Glucoside	Flavonoids	Flavonols	C24H26O14	3	-	1.18923e+06	428537	465807	42226.4	404674	316718	0.768846	0.210584	0.289547	2.72856	1.44814	insig
Walp012598	1-Palmitoleoyl-Glycerol	Lipids	Glycerol ester	C19H36O4	3	-	127911	130847	100062	70510.7	66949.6	75545.7	1.1574	0.0319159	0.0687294	1.68455	0.752366	insig
Hmhp005160	Rehderianin I*	Flavonoids	Flavones	C17H14O7	2	90965-30-3	1.22254e+06	1.38634e+06	1.18661e+06	1.02563e+06	799722	1.01683e+06	1.0342	0.0312317	0.0677179	1.33542	0.417292	insig
Lahp004593	Rhamnazin 3-O-β-D-glucopyranoside(Flavoyadorinin A)*	Flavonoids	Flavonols	C23H24O12	2	20486-38-8	1.06946e+07	1.66853e+07	8.52135e+06	7.06215e+06	8.30388e+06	1.16767e+07	0.58368	0.366045	0.448647	1.32757	0.408793	insig
PDP002452	6-Hydroxyluteolin 7,3'-dimethyl ether 6-glucoside*	Flavonoids	Flavones	C23H24O12	2	-	1.06946e+07	1.66853e+07	8.52135e+06	7.06215e+06	8.30388e+06	1.16767e+07	0.58368	0.366045	0.448647	1.32757	0.408793	insig
Wcdp001713	Daphnetin-8-Glucoside	Lignans and Coumarins	Coumarins	C15H16O9	3	20853-56-9	191734	148368	154065	93421.4	159873	149227	0.63573	0.293264	0.374134	1.22767	0.295928	insig
mws1375	Nicotianamine	Alkaloids	Alkaloids	C12H21N3O6	3	34441-14-0	6.38934e+06	6.12361e+06	7.03235e+06	187863	196005	175707	1.22934	0.00180427	0.0117767	34.9288	5.12635	up
pmc0066	2'-Deoxyinosine 5'-phosphate	Nucleotides and derivatives	Nucleotides and derivatives	C10H13N4O7P	3	3393-18-8	38834.6	36561.1	17411	195203	112657	145704	1.15203	0.0299009	0.0660157	0.204617	-2.28901	down
Hmjp006104	N-Cis-Feruloyl-3'-O-methyldopamine*	Alkaloids	Phenolamine	C19H21NO5	2	-	669129	679722	698132	14074.3	34579.6	20461.4	1.21609	1.20553e-06	0.000462308	29.6169	4.88835	up
MWS20190	5,7,4'-trihydroxy-6,3',5'-trimethoxyisoflavone*	Flavonoids	Isoflavones	C18H16O8	2	-	119317	159193	220492	122541	193989	170732	0.0286197	0.919571	0.936627	1.02409	0.0343491	insig
Lajp006633	5,8-dihydroxy-6,7,3',4'-tetramethoxyflavone-8-O-β-D-glucoside*	Flavonoids	Flavones	C25H28O13	3	-	264572	241093	260158	127087	137662	131820	1.22227	0.0009881	0.00848193	1.93112	0.949437	insig
Hmpp002612	Luteolin-7-O-gentiobioside	Flavonoids	Flavones	C27H30O16	3	-	111128	111128	111128	2.7135e+06	6.09655e+06	1.81918e+06	1.20283	0.118903	0.181479	0.0313647	-4.99471	down
Zbsp004299	Orientin-6''-O-(6'''-p-coumaroyl)-glucopyranoside	Flavonoids	Flavones	C36H36O18	3	-	68492.6	132319	100890	40793.1	63391.8	29520.3	1.0041	0.07345	0.125957	2.25647	1.17407	up
Wagp010987	Gossypetin 3,7,8,3',4'-pentamethyl ether*	Flavonoids	Flavonols	C20H20O8	2	-	334232	328932	303828	29647.7	11779.5	23685.8	1.20556	7.1137e-05	0.00246153	14.851	3.89249	up
Lcsp001156	Pro-Ile-Gln	Amino acids and derivatives	Amino acids and derivatives	C16H28N4O5	2	-	184828	336528	144748	131378	125585	67663.6	0.892662	0.181999	0.255263	2.0519	1.03696	insig
Lamp006438	Astrapterocarpan-3-O-malonyl glucoside	Flavonoids	Isoflavones	C26H28O13	3	-	365027	612337	493577	916841	457341	829509	0.722043	0.220821	0.299728	0.667489	-0.583183	insig
Lcsp001647	Pro-Leu-Thr*	Amino acids and derivatives	Amino acids and derivatives	C15H27N3O5	1	-	4.35977e+06	3.161e+06	3.64567e+06	2.56937e+06	1.65192e+06	2.69605e+06	0.990601	0.0418468	0.0827114	1.61427	0.690881	insig
Lcsp001308	Asn-Ile-Asp	Amino acids and derivatives	Amino acids and derivatives	C14H24N4O7	3	-	592930	596670	618785	61998.1	77038.6	91103.6	1.22278	1.46416e-06	0.000462308	7.85775	2.97412	up
Labp005049	Dalbergin glucoside	Lignans and Coumarins	Coumarins	C22H22O9	3	-	97640.5	266448	163606	141910	65710.7	58297.3	0.797866	0.213968	0.292786	1.98443	0.988723	insig
Qmjp080408	15-Hydroxysessilifol F	Terpenoids	Sesquiterpenoids	C21H34O4	3	-	5.78431e+06	5.74841e+06	5.29208e+06	6.62283e+06	6.98945e+06	5.27144e+06	0.631685	0.318544	0.399922	0.890968	-0.166554	insig
Lmhp007840	LysoPC 19:2	Lipids	LPC	C27H52NO7P	2	-	529800	675885	643054	909859	864591	956199	1.14023	0.00844706	0.027965	0.677033	-0.562702	insig
Rfp04357	Orobol 7-O-(6''-malonylglucoside)*	Flavonoids	Flavones	C24H22O14	1	-	6.42734e+06	1.17214e+07	6.9473e+06	9.79344e+06	5.23157e+06	7.81922e+06	0.20534	0.744516	0.789524	1.09857	0.135628	insig
Lmdp004892	Kaempferol-3-O-(6''-malonyl)galactoside*	Flavonoids	Flavonols	C24H22O14	1	-	6.42734e+06	1.17214e+07	6.9473e+06	9.79344e+06	5.23157e+06	7.81922e+06	0.20534	0.744516	0.789524	1.09857	0.135628	insig
pme3388	Homoarginine	Amino acids and derivatives	Amino acids and derivatives	C7H16N4O2	1	156-86-5	2.75176e+06	5.88517e+06	5.2582e+06	2.35662e+06	2.29342e+06	2.36631e+06	0.983642	0.138803	0.204919	1.98039	0.985786	insig
pmb0786	D-Glucosamine	Others	Saccharides	C6H13NO5	3	3416-24-8	53893.6	53259.6	32702.7	43177.5	55769.8	42168.7	0.0856556	0.962136	0.971365	0.99107	-0.0129406	insig
Lazn004110	Trans-3,4-Divanillyltetrahydrofuran*	Lignans and Coumarins	Lignans	C20H24O5	1	-	550387	548510	495784	444988	268913	389240	0.963286	0.0746831	0.12738	1.44558	0.531652	insig
Lazp005033	Divanillyltetrahydrofuran*	Lignans and Coumarins	Lignans	C20H24O5	1	-	550387	548510	495784	444988	268913	389240	0.963286	0.0746831	0.12738	1.44558	0.531652	insig
Zbqp003444	4-amino-5-oxo-5-(pentylamino)pentanoic acid	Amino acids and derivatives	Amino acids and derivatives	C10H20N2O3	3	-	275790	278265	150932	30186.4	30186.4	30186.4	1.20581	0.0396411	0.0793451	7.78483	2.96067	up
PDP244679	3-O-beta-D-glucosyl-esculetin	Lignans and Coumarins	Coumarins	C15H16O9	2	-	1.23943e+07	4.18362e+07	8.81828e+06	4.03245e+07	1.12583e+07	8.1156e+06	0.0647894	0.942888	0.955369	1.05612	0.0787757	insig
Lmmp004382	3-Oxo-alpha-ionol glucoside*	Terpenoids	Sesquiterpenoids	C19H30O7	3	-	222565	746982	432915	482786	408771	347697	0.0267114	0.759012	0.801867	1.1317	0.17849	insig
mws0045	Quercitrin	Flavonoids	Flavonols	C21H20O11	3	522-12-3	170814	167141	180896	501278	328576	246824	1.05376	0.130965	0.195288	0.481899	-1.0532	down
MWSHY0021	Apigenin 7,4'-dimethyl ether	Flavonoids	Flavones	C17H14O5	3	5128-44-9	84209.2	52092.6	70389.1	25975.8	6296.6	21499.1	1.04325	0.0144337	0.0394158	3.84387	1.94256	up
pme1011	Benzamidine	Alkaloids	Alkaloids	C7H8N2	3	618-39-3	116746	106546	94762.5	41679.8	66731.8	99817.6	0.837299	0.150374	0.21893	1.52742	0.611101	insig
NK10253223	3-Methoxyanthranilate	Phenolic acids	Phenolic acids	C8H9NO3	3	3177-80-8	139497	150802	151752	151077	73485.4	274154	0.0259755	0.777372	0.817163	0.886379	-0.174005	insig
MW0107431	Ile-Asp-Lys	Amino acids and derivatives	Amino acids and derivatives	C16H30N4O6	3	-	2.28905e+06	926207	2.90249e+06	2.75086e+06	4.97237e+06	1.66107e+06	0.516629	0.403116	0.485345	0.651913	-0.617249	insig
MWSHY0162	Quercetin 3-O-beta-D-glucosyl-(1->2)-beta-D-glucoside	Flavonoids	Flavonols	C27H30O17	1	18609-17-1	1.5648e+06	1.41767e+06	1.62673e+06	990343	1.93156e+06	2.78871e+06	0.255866	0.553634	0.630514	0.807127	-0.309132	insig
Lmgp004305	5,7,4'-Trihydroxy-6,8-dimethoxyisoflavone-7-O-galactoside-glucose-rhamnose	Flavonoids	Isoflavones	C35H44O21	2	-	309117	215781	195273	184746	306266	245770	0.0660166	0.916456	0.934585	0.977455	-0.032898	insig
Zmmp002373	Glu-Thr-Leu	Amino acids and derivatives	Amino acids and derivatives	C15H27N3O7	3	-	1.4956e+06	1.48023e+06	1.34716e+06	189295	120378	153929	1.22111	0.000285254	0.004702	9.3248	3.22107	up
pme0241	Benzoate	Phenolic acids	Phenolic acids	C7H6O2	3	65-85-0	412278	402489	286186	396184	291517	494668	0.193053	0.725036	0.774721	0.931142	-0.102927	insig
Lmsp003252	Isorhamnetin-3-O-sophoroside*	Flavonoids	Flavonols	C28H32O17	1	-	422504	369105	348491	208577	196545	110140	1.09539	0.00725136	0.0256158	2.21266	1.14578	up
Cmhp002692	Madreselvin A*	Flavonoids	Flavonols	C28H32O17	1	188682-83-9	422504	369105	348491	208577	196545	110140	1.09539	0.00725136	0.0256158	2.21266	1.14578	up
Zmmp002333	L-Homonorleucine	Amino acids and derivatives	Amino acids and derivatives	C7H15NO2	3	44902-02-5	148372	137633	143698	41627.1	44085.2	47298	1.22664	9.05438e-05	0.00272278	3.2306	1.6918	up
Yamp004238	Pyramidaglain A	Alkaloids	Alkaloids	C40H42N2O9	3	-	108232	284313	334175	121383	121179	153439	0.70579	0.247235	0.326288	1.83515	0.875896	insig
MWSmce039	Isonicotinic acid	Others	Vitamin	C6H5NO2	3	55-22-1	1.10086e+06	709140	835936	302128	199966	286370	1.17763	0.0261395	0.0598626	3.35581	1.74666	up
MWS3020	N-Acetylcadaverine	Alkaloids	Alkaloids	C7H16N2O	3	32343-73-0	268196	465428	749959	969240	2.0165e+06	1.54413e+06	1.03945	0.0604254	0.107945	0.327511	-1.61038	down
Zbkp003025	Senecivernine	Alkaloids	Pyrrole alkaloids	C18H25NO5	2	72755-25-0	1.79944e+06	1.7804e+06	1.58472e+06	1.00741e+06	1.1918e+06	934690	1.16849	0.00286817	0.0155936	1.64796	0.720685	insig
pme2617	L-Methionine S-oxide	Amino acids and derivatives	Amino acids and derivatives	C5H11NO3S	3	3226-65-1	2.25494e+06	2.1863e+06	1.54073e+06	613731	678700	295841	1.13365	0.0105712	0.0324064	3.76634	1.91316	up
Lhmp110108	1-((Pentanoyl)phloroglucinyl]-β-D-glucopyranoside	Others	Others	C17H24O9	3	-	159579	187163	172162	139293	158894	89488.5	0.814772	0.157337	0.226458	1.3385	0.420616	insig
PD0558547	Quercetin 3-O-(6'-malonyl-glucoside) 7-O-glucoside	Flavonoids	Flavonols	C30H32O20	1	-	62457.2	46830.1	65729.3	58857.5	145567	143435	0.8579	0.176798	0.249633	0.503123	-0.991016	insig
YC512113	Cotinine-glucoside	Alkaloids	Pyridine alkaloids	C16H22N2O6	3	-	101747	107476	111754	42550.6	36063.4	20051.3	1.15152	0.00302439	0.0160902	3.25319	1.70186	up
Yaap005335	Isorhamnetin 3-glucuronide	Flavonoids	Flavonols	C22H20O13	3	36687-76-0	99373.9	132708	171009	184008	156696	91593.9	0.123088	0.791898	0.830014	0.932439	-0.100918	insig
Wcdp003364	1-Methyl-1,2,3,4-tetrahydro-β-carboline-3-carboxylic acid	Alkaloids	Alkaloids	C13H14N2O2	3	-	295643	276784	274069	73285.8	75123.5	18498.1	1.09285	0.00305602	0.0161101	5.07165	2.34246	up
Yshj000011	2,6-Dimethoxy-4-hydroxyphenol-1-O-ß-D-glucopyranoside*	Others	Others	C14H20O9	2	-	309915	344132	380482	299278	319909	578886	0.284896	0.609475	0.680307	0.863494	-0.211741	insig
Zbdp002220	2,6-Dimethoxyhydroquinone-1-O-glucoside*	Others	Others	C14H20O9	2	-	309915	344132	380482	299278	471725	578886	0.610916	0.324983	0.405987	0.766381	-0.383866	insig
Zmmp004183	(3-carboxypropanoyl)-L-leucine	Amino acids and derivatives	Amino acids and derivatives	C10H17NO5	3	-	137452	138259	113282	30354.5	29415.6	21726.3	1.2145	0.00323202	0.0167582	4.77312	2.25493	up
Zbqp003804	N-Octanoyl-nornicotine	Alkaloids	Pyridine alkaloids	C17H24N2O3	3	-	132925	210616	81453.8	272945	200745	235142	0.87006	0.111199	0.173174	0.599572	-0.737996	insig
MW0149676	Gln-Glu-Asp	Amino acids and derivatives	Amino acids and derivatives	C14H22N4O9	3	-	1.05471e+06	1.14104e+06	1.07186e+06	1.20472e+06	1.00063e+06	1.21176e+06	0.361809	0.556726	0.632894	0.956254	-0.0645341	insig
Zbqp002600	5-(((S)-6-amino-1-((4-carboxy-2-oxobutyl)amino)-1-oxohexan-2-yl)amino)-4-((2S)-2-amino-3-hydroxy-4-methylpentanamido)-5-oxopentanoic acid	Amino acids and derivatives	Amino acids and derivatives	C22H39N5O9	3	-	95067.1	82651.6	53897.6	73148	55480.5	55792.2	0.583804	0.332047	0.41351	1.25591	0.328736	insig
Lcsp001977	Thr-Glu-Ile	Amino acids and derivatives	Amino acids and derivatives	C15H27N3O7	3	-	181984	207146	210982	41040.2	89741.6	64650.2	1.14351	0.00242552	0.0141826	3.0707	1.61857	up
Lagp004545	5,2',5'-Trihydroxy-3,7,4'-trimethoxyflavone-2'-O-β-D-malonylglucoside*	Flavonoids	Flavonols	C27H28O16	3	-	208613	226259	289195	182990	121240	274100	0.574647	0.406262	0.487978	1.252	0.32423	insig
Lajp006112	5,8,3'-trihydroxy-6,7,4'-trimethoxyflavone-8-O-malonylglucoside*	Flavonoids	Flavones	C27H28O16	3	-	208613	226259	289195	182990	121240	274100	0.574647	0.406262	0.487978	1.252	0.32423	insig
PD0605830	Leucyl-Isoleucine	Amino acids and derivatives	Amino acids and derivatives	C12H24N2O3	1	-	2.00823e+06	1.83846e+06	2.09964e+06	1.04264e+06	1.27974e+06	1.12753e+06	1.18999	0.00134107	0.0101728	1.72362	0.785442	insig
Safp003456	6-(6-aminohexanoylamino)hexanoate*	Amino acids and derivatives	Amino acids and derivatives	C12H24N2O3	1	-	2.00823e+06	1.83846e+06	2.09964e+06	1.04264e+06	1.27974e+06	1.12753e+06	1.18999	0.00134107	0.0101728	1.72362	0.785442	insig
WaYp004929	3-O-(p-coumaroyl) 3-Hydroxy-3-methylglutaric acid	Phenolic acids	Phenolic acids	C15H16O7	3	-	48444.4	48444.4	48444.4	609321	676542	560456	1.22876	0.00350381	0.0175139	0.0787152	-3.66721	down
Lmsp004137	Eriodictyol chalcone*	Flavonoids	Chalcones	C15H12O6	2	73692-51-0	426434	347079	342952	944680	959806	754733	1.19537	0.0081425	0.0274108	0.419847	-1.25206	down
Zmkp004743	Kushenin	Phenolic acids	Phenolic acids	C16H14O5	3	-	46924.2	52819.9	39352.5	28619.1	22155.9	18293.2	1.12661	0.0105101	0.0323369	2.0139	1.00999	up
Lcyp000678	Prudomenin*	Flavonoids	Flavonols	C23H24O12	2	-	1.11692e+07	7.38992e+06	7.91457e+06	1.1702e+07	13692461	1.01652e+07	0.864593	0.126019	0.189366	0.744485	-0.425685	insig
MWSHC2083	1,6-Dihydroxy-4(14)-eudesmene	Terpenoids	Sesquiterpenoids	C15H26O2	3	70389-88-7	138718	158945	184827	175815	104377	89374.7	0.696089	0.297609	0.378912	1.30556	0.384664	insig
Wcdp000839	5-Methyl-2-furaldehyde	Others	Others	C6H6O2	3	620-02-0	1.25712e+06	1.30343e+06	1.11134e+06	993118	874312	921404	1.12431	0.0186191	0.0468912	1.31664	0.39686	insig
pmf0248	delta-Tocopherol	Others	Vitamin	C27H46O2	3	119-13-1	410777	436338	342262	4211.69	12209.8	6128.95	1.21486	0.00491684	0.0205288	52.7429	5.7209	up
Cmhp005227	1,4,8-Trihydroxynaphthalene-1-O-glucoside	Quinones	Quinones	C16H18O8	3	39015-63-9	140447	131224	138639	103079	43234.3	184648	0.502366	0.585102	0.659513	1.23975	0.310054	insig
Lahp004989	3,7,3'-Tri-O-methylquercetin-4'-O-β-D-apiofuranosyl-(1→2)-O-β-d-glucopyranoside	Flavonoids	Flavonols	C29H34O16	3	-	113509	179263	147823	109508	148589	140039	0.337637	0.567748	0.643109	1.10665	0.146195	insig
PD0590872	1-(4-hydroxy-3-methoxyphenyl)oct-7-en-3-one	Others	Others	C15H20O3	2	748159-46-8	125547	154387	124377	61074.7	52812.3	72259.3	1.17976	0.00632794	0.0236197	2.17201	1.11903	up
PDP017269	Dextropimaric acid	Terpenoids	Ditepenoids	C18H28O2	1	-	2.50907e+06	2.96606e+06	2.59115e+06	56435.5	56435.5	56435.5	1.22944	0.00284325	0.015512	47.6431	5.57419	up
PD0670587	Gallicynoic Acid D	Lipids	Free fatty acids	C18H30O4	1	-	12122.2	12122.2	12122.2	147631	129778	182762	1.22602	0.0119215	0.0350568	0.0790286	-3.66148	down
Wdtp004707	6-[4-(Acetyloxymethyl)phenoxy]-4-hydroxyoxane-2-carboxylic acid	Phenolic acids	Phenolic acids	C15H18O7	3	-	58859.3	401635	198612	233794	172344	235608	0.248005	0.959412	0.96939	1.02705	0.0385078	insig
MWStz610	Diosmetin-7-O-glucoside*	Flavonoids	Flavones	C22H22O11	3	20126-59-4	1.00772e+06	979495	1.07963e+06	165498	731716	1.23641e+06	0.586783	0.420596	0.501317	1.43739	0.523453	insig
Lskp211208	SapinsiginA	Terpenoids	Ditepenoids	C21H32O4	3	-	43166.7	40030.6	76005.1	115592	159090	189203	1.11941	0.0237637	0.0561527	0.343194	-1.5429	down
mws1212	Ferulic acid methyl ester	Phenolic acids	Phenolic acids	C11H12O4	3	22329-76-6	606924	528175	439839	38239.1	38239.1	38239.1	1.22677	0.00968782	0.0308188	13.7289	3.77914	up
PD0229682	2,4b,8,8-tetramethyl-3,4,4a,5,6,7,8a,9-octahydro-1H-phenanthren-2-ol*	Terpenoids	Sesquiterpenoids	C18H30O	1	-	1.73731e+06	1.90169e+06	1.90007e+06	3.00847e+06	2.70339e+06	2.81316e+06	1.20586	0.00161884	0.0112032	0.649742	-0.622062	insig
Smnp003415	7-O-Methylaloesin	Flavonoids	Other Flavonoids	C20H24O9	3	-	465051	680547	908864	69824.9	69824.9	69824.9	1.21188	0.0407741	0.0812907	9.80768	3.29391	up
Lmsp102912	2,4,6-Trimethoxyphenyl 1-O-β-D-apiofuranosyl-(1→6)-β-D-glucopyranoside	Others	Others	C20H30O13	3	-	443438	438758	445667	59766.9	62290.3	85947.6	1.22072	0.000253913	0.00454315	6.38381	2.67442	up
PD0285077	1-(4a,8-dimethyl-2-prop-1-en-2-ylspiro[1,2,3,4-tetrahydronaphthalene-5,3'-cyclopentane]-1'-yl)cyclopentan-1-ol	Others	Others	C24H36O	1	-	43684.9	53140.2	88131.8	28772.1	30369.1	34670.3	1.01719	0.151475	0.220153	1.97158	0.979352	insig
MWSslk023	2',4'-Dihydroxy-4-methoxychalcone*	Flavonoids	Chalcones	C16H14O4	3	19309-14-9	5056.14	5056.14	5056.14	36876.4	25280.7	39903.4	1.21636	0.0228627	0.0543796	0.148622	-2.75028	down
MWSHY0062	2',4'-Dihydroxy-6'-methoxychalcone; (E)-Cardamonin*	Flavonoids	Chalcones	C16H14O4	3	18956-16-6	5056.14	5056.14	5056.14	36876.4	25280.7	39903.4	1.21636	0.0228627	0.0543796	0.148622	-2.75028	down
Wccp002870	γ-Glu-Phe*	Amino acids and derivatives	Amino acids and derivatives	C14H18N2O5	1	7432-24-8	1.64442e+06	1.51278e+06	1.53518e+06	13833	14484.8	14235.4	1.22978	0.000687392	0.00720478	110.271	6.78491	up
Zmmp002946	(3-(carboxyamino)-2-methylpropanoyl)phenylalanine*	Amino acids and derivatives	Amino acids and derivatives	C14H18N2O5	1	-	1.64442e+06	1.51278e+06	1.53518e+06	13833	14484.8	14235.4	1.22978	0.000687392	0.00720478	110.271	6.78491	up
Wbtp008137	1,4-dihydroxyxanthen-9-one	Flavonoids	Other Flavonoids	C13H8O4	3	-	5767.99	5767.99	5767.99	262251	287158	260763	1.22972	0.00104768	0.00875	0.0213584	-5.54905	down
Hmgp003086	Tricin-7-O-rutinoside*	Flavonoids	Flavones	C29H34O16	1	-	138552	495478	142692	494136	217432	745807	0.656553	0.308843	0.390424	0.53296	-0.9079	insig
Sasp006508	7-hydroxy-3-(4-methoxyphenyl)-4-propylchromen-2-one	Flavonoids	Flavones	C19H18O4	2	5219-18-1	3.02461e+06	2.67315e+06	3.05971e+06	2.54935e+06	2.37479e+06	2.59415e+06	1.02032	0.0584171	0.105172	1.16482	0.220111	insig
MWStz331	Cyclo(Pro-Pro)	Amino acids and derivatives	Amino acids and derivatives	C10H14N2O2	3	6708-06-1	47255.9	28575.1	65696.6	30227	21707.2	29183.7	0.855569	0.195669	0.271572	1.74471	0.802991	insig
Zmjp008503	5-Hydroxy-4',6,7-trimethoxyflavone (Salvigenin)	Flavonoids	Flavones	C18H16O6	3	19103-54-9	25485.4	17621.1	35318.2	15904.5	23070.9	20518.7	0.586443	0.346459	0.427909	1.31819	0.39856	insig
Zbqp002511	N-Methylisoleucine	Amino acids and derivatives	Amino acids and derivatives	C7H15NO2	3	39554-61-5	352354	270482	395099	142677	147190	130310	1.18728	0.0300723	0.0661456	2.42264	1.27658	up
MWSmce460	2-Piperidone	Alkaloids	Piperidine alkaloids	C5H9NO	3	675-20-7	514677	618034	572434	173411	113927	253250	1.14394	0.00209016	0.012699	3.15424	1.65729	up
Zmbp002117	1-Methoxy-3-indolealdehyde	Alkaloids	Plumerane	C10H9NO2	3	-	1.48398e+06	1.0748e+06	1.37217e+06	528949	400020	353763	1.18636	0.00944387	0.0302731	3.06451	1.61566	up
Zmcp102202	Senkyunolide C	Others	Lactones	C12H12O3	1	-	1.4769e+06	1.88492e+06	889890	1.52926e+06	990376	1.5453e+06	0.0441816	0.865762	0.891164	1.04595	0.0648127	insig
MWSHY0192	Tectochrysin	Flavonoids	Flavones	C16H12O4	3	520-28-5	13646.3	25989.1	45971.8	34240.9	18403.4	63138.4	0.350652	0.569923	0.644993	0.739378	-0.435616	insig
PD0783132	3,4-Dihydroxybenzyl alcohol-4-rutinoside	Others	Others	C19H28O12	2	-	78475.4	94799.6	83788.7	43678.3	48689.5	20209.7	1.03879	0.0158377	0.042023	2.28344	1.19121	up
Lcsp001751	Val-Ile-Asp	Amino acids and derivatives	Amino acids and derivatives	C15H27N3O6	3	-	183552	513365	271612	117489	126241	180591	0.927236	0.20355	0.280659	2.28253	1.19063	insig
mws0663	1,7-Dimethylxanthine	Nucleotides and derivatives	Nucleotides and derivatives	C7H8N4O2	2	611-59-6	1.8935e+06	2.30757e+06	2.36222e+06	32355.2	45474.1	52962	1.22576	0.00467363	0.0199847	50.1814	5.64908	up
Lmsp008392	4',5-Dihydroxy-3',5'-dimethoxyflavone	Flavonoids	Flavones	C17H14O6	1	-	43250.5	65167	64597.1	47088.6	45711.1	70353.1	0.192496	0.775511	0.815885	1.06044	0.0846696	insig
Zbsp003928	Orientin-2''-O-(6'''-p-coumaroyl)-glucopyranoside	Flavonoids	Flavones	C36H36O18	2	-	859176	6.01699e+06	2.50519e+06	628488	886721	1.78341e+06	0.682904	0.312834	0.394124	2.84403	1.50793	insig
Wayp003039	N-(1-Deoxy-1-fructosyl)Aminononanoic acid	Alkaloids	Alkaloids	C15H29NO7	3	-	1.31975e+06	1.10136e+06	1.14558e+06	724650	728584	494934	1.12087	0.00650837	0.0239406	1.83079	0.872468	insig
pma6360	O-MethylChrysoeriol-8-C-glucoside	Flavonoids	Flavones	C23H24O11	3	-	182238	207705	203723	278370	415285	177123	0.672351	0.312087	0.393401	0.681765	-0.552654	insig
Zbjp002769	1,7-bis(4-hydroxypheny)hept-1-ene-3,5-diol	Others	Ketone compounds	C19H22O4	3	-	58859.7	57672.8	76436.2	70995.8	66143.5	103874	0.655514	0.315793	0.397455	0.800654	-0.320748	insig
Wbjp001631	1,2,3,3a-tetrahydropyrrolo[2,1-b]quinazolin-4(9H)-ol	Alkaloids	Alkaloids	C11H14N2O	2	-	3.75197e+06	4.35564e+06	4.29735e+06	1.00749e+06	1.11137e+06	1.07542e+06	1.22573	0.00323754	0.0167582	3.88348	1.95735	up
Xmmp009552	Ophiopogonanone A	Flavonoids	Flavones	C18H16O6	3	75239-63-3	5236.96	5236.96	5236.96	57359.3	58862.9	71973.5	1.22779	0.00645313	0.0239345	0.0834816	-3.5824	down
pmd0146	LysoPC 20:2(2n isomer)	Lipids	LPC	C28H54NO7P	3	-	235795	196220	175707	144577	133080	119974	1.10746	0.0430502	0.0841028	1.52836	0.611982	insig
Wbjp001390	3-(2-aminoethyl)-4,7-dihydro-1-indole-5,6-dione	Alkaloids	Alkaloids	C10H10N2O2	3	-	864938	839058	514010	947013	871870	801339	0.588056	0.359809	0.442276	0.846496	-0.240425	insig
Wbmp002998	Cimicifugic acid E-Diglucose	Phenolic acids	Phenolic acids	C33H40O20	1	-	67447.6	116493	297695	122818	120509	31578.1	0.485051	0.438798	0.521356	1.75201	0.809012	insig
Lmtp005493	4,4'-Dihydroxy-3,5-dimethoxydihydrostilbene	Others	Stilbene	C16H18O4	3	39499-96-2	61020.5	89395.3	27220.7	445351	376216	401064	1.16175	0.000227486	0.00422442	0.14529	-2.78299	down
Sazp010264	Monogalactosyldiacylglycerol	Lipids	Glycerol ester	C45H70O10	1	-	681699	2.30388e+06	4.34182e+06	332293	557621	262246	1.00138	0.190552	0.265193	6.3597	2.66896	up
Rfn07761	Myristamine oxide	Others	Others	C16H35NO	1	3332-27-2	55671.8	55671.8	55671.8	796581	758777	794941	1.22978	0.000287252	0.004702	0.0710614	-3.81479	down
pmp000509	Maltol	Others	Ketone compounds	C6H6O3	3	118-71-8	663216	652557	669105	1.2588e+06	1.78678e+06	1.22261e+06	1.16954	0.0527817	0.0977468	0.465039	-1.10458	down
MWSHY0128	5,7,8,4'-Tetramethoxyflavone	Flavonoids	Flavones	C19H18O6	3	6601-66-7	541999	530392	611302	25553.5	10523.7	10352.4	1.21365	0.00152104	0.0108283	36.2634	5.18044	up
Lmgp002452	2-Glucosyloxy-(4-hydroxyphenyl)acetic acid (Dhurrin acid)	Phenolic acids	Phenolic acids	C14H18O9	3	-	135804	112286	96517.1	35382.7	29365.8	24333.1	1.20208	0.0125394	0.036117	3.86844	1.95175	up
Sadp005873	Prosopidione	Terpenoids	Monoterpenoids	C13H20O2	1	-	8.44543e+06	1.05487e+07	9.0721e+06	9.42112e+06	8.37446e+06	7.61854e+06	0.591895	0.340012	0.421428	1.10435	0.143203	insig
MWStz376	Dehydrodiconiferyl alcohol 4-O-beta-D-glucopyranoside	Lignans and Coumarins	Lignans	C26H32O11	1	107870-88-2	73619.7	192719	224002	130377	69602.8	337434	0.0134135	0.876401	0.90138	0.912409	-0.132248	insig
MWSmce229	3,4-Dimethoxybenzoic acid; Veratric acid	Phenolic acids	Phenolic acids	C9H10O4	3	93-07-2	165857	136181	131696	206555	66469.5	74213.8	0.536612	0.594379	0.666697	1.2491	0.320884	insig
Wacyp04569	2-(4-hydroxyphenyl)-2H-chromene-3,5,7-triol	Flavonoids	Flavanols	C15H12O5	3	-	247125	70601.3	135169	110487	105736	105094	0.354015	0.484645	0.565979	1.4095	0.49518	insig
pmb0645	Hesperetin-6-C-glucoside-7-O-glucoside	Flavonoids	Flavanones	C28H34O16	3	-	596867	2.19442e+06	1.91767e+06	1.1812e+06	1.73372e+06	1.79828e+06	0.17866	0.99806	0.998815	0.999099	-0.00130084	insig
Zmdp001647	γ-Glu-Val	Amino acids and derivatives	Amino acids and derivatives	C10H18N2O5	1	-	4.52128e+06	2.83822e+06	4.36948e+06	7.84706e+06	7.77283e+06	6.56146e+06	1.10421	0.00807072	0.0272549	0.528777	-0.91927	insig
MWSslk146	4'-O-Glucosylvitexin	Flavonoids	Flavones	C27H30O15	3	38950-94-6	935929	969431	1.05531e+06	637147	634403	641356	1.21357	0.0100203	0.0313646	1.54773	0.630158	insig
MWSmce157	Stachydrine	Alkaloids	Pyrrole alkaloids	C7H13NO2	3	471-87-4	126855	206851	224463	104298	97382.4	137523	0.930962	0.121534	0.184715	1.64553	0.718553	insig
Wdmp011651	9-(3a1,8-dihydroxy-3-methyl-6-oxo-2,3,3a,4,5,6-hexahydro-1H-indolo[3,2,1-de][1,5]naphthyridin-11b(3a1H)-yl)-7,8-dimethoxy-6-methyl-2,3,5a,6,11,12-hexahydro-1H-3a1,3a-(epoxyethano)indolizino[8,1-cd]carbazol-15-one	Alkaloids	Plumerane	C37H42N4O7	3	-	55190.7	48952.7	53200.6	80668.5	84465.7	87589.4	1.21035	0.000317758	0.00474944	0.622593	-0.683638	insig
MWSmce572	Cinnamamide	Alkaloids	Alkaloids	C9H9NO	3	22031-64-7	137162	100837	187378	20570.8	34008.9	38008	1.16418	0.0424537	0.0835839	4.59431	2.19985	up
MWS2056	Delta-Hexalactone	Others	Lactones	C6H10O2	3	823-22-3	186862	197540	173844	129945	200357	142380	0.683308	0.318465	0.399922	1.18102	0.240032	insig
Lcfp039656	Homophthalicacid	Phenolic acids	Phenolic acids	C9H8O4	3	89-51-0	593008	526966	562203	453561	545642	527177	0.737429	0.210684	0.289547	1.10207	0.140216	insig
MWS201384	Arg-Gly	Amino acids and derivatives	Amino acids and derivatives	C8H17N5O3	3	108347-93-9	93847.4	100666	79798.2	112075	139268	96215.9	0.823499	0.182352	0.255616	0.789254	-0.341439	insig
pma0633	N-p-Coumaroylspermine	Alkaloids	Phenolamine	C19H32N4O2	3	130210-35-4	298684	201213	211610	292313	230594	123321	0.295683	0.731074	0.779195	1.10101	0.138831	insig
Hmlp002821	Myricetin-3-O-glucuronide	Flavonoids	Flavonols	C21H18O14	3	77363-65-6	201223	181210	201215	388944	339915	381204	1.21247	0.00267253	0.0149024	0.525779	-0.92747	insig
Lcsp000522	Prolylproline	Amino acids and derivatives	Amino acids and derivatives	C10H16N2O3	2	20488-28-2	939314	571036	857753	180637	107834	181151	1.18313	0.0253346	0.0587112	5.04257	2.33416	up
Yalp000545	N-Methyl-L-proline*	Amino acids and derivatives	Amino acids and derivatives	C6H11NO2	2	475-11-6	7.70595e+07	7.34157e+07	6.48957e+07	6.47667e+07	5.88663e+07	5.88987e+07	0.991201	0.0735135	0.12598	1.17991	0.238676	insig
pmb0496	Feruloylagmatine	Alkaloids	Phenolamine	C15H22N4O3	3	-	701744	652441	737536	206841	245958	114259	1.16179	0.000921935	0.00811431	3.68872	1.88312	up
Zmqp002999	Diglutamylleucine	Amino acids and derivatives	Amino acids and derivatives	C16H27N3O8	3	-	430622	349054	379807	81764.6	42528.6	44838.2	1.20062	0.00107209	0.0088212	6.85552	2.77727	up
WapTKC030289	Macrocliniside H	Terpenoids	Sesquiterpenoids	C21H30O9	3	100187-64-2	355225	496833	443155	60810.7	60810.7	60810.7	1.22364	0.0121571	0.0354196	7.0997	2.82776	up
Lcfp121211	gly-phe-tyr	Amino acids and derivatives	Amino acids and derivatives	C20H23N3O5	1	70421-71-5	247907	153984	222554	348644	210358	361542	0.78938	0.169833	0.241241	0.678343	-0.559913	insig
mws0582	S-Methyl GSH	Amino acids and derivatives	Amino acids and derivatives	C11H19N3O6S	3	2922-56-7	396430	460996	468790	294292	276456	291536	1.18875	0.0168885	0.0439284	1.53803	0.621083	insig
Yamp003866	vladinol F	Terpenoids	Triterpene Saponin	C20H24O6	3	-	167885	437906	201875	225860	313944	370837	0.343237	0.741847	0.787355	0.886921	-0.173122	insig
MWSmce709	Isoquinoline	Alkaloids	Isoquinoline alkaloids	C9H7N	2	119-65-3	6.46412e+06	6.23156e+06	6.12099e+06	1.44316e+06	1.23339e+06	932321	1.21539	2.75342e-05	0.00162117	5.21401	2.38239	up
pmp000626	Baptifoline	Alkaloids	Quinorisidine alkaloids	C15H20N2O2	3	732-50-3	630159	486188	215043	1.29509e+06	745323	933002	0.94655	0.0580013	0.104651	0.447765	-1.15919	insig
MWSHY0141	7-Hydroxy-4-chromone	Others	Chromone	C9H6O3	3	59887-89-7	1.93992e+06	1.82345e+06	1.60533e+06	1.6764e+06	1.76564e+06	1.46915e+06	0.608517	0.311816	0.393401	1.09316	0.128504	insig
MWS201458	Phe-Ile	Amino acids and derivatives	Amino acids and derivatives	C15H22N2O3	1	22951-94-6	986707	1.21735e+06	1.11311e+06	150217	150217	150217	1.22758	0.00483498	0.0203214	7.36083	2.87987	up
pmb0426	N,N-Dimethyl-5-methoxytryptamine	Alkaloids	Plumerane	C13H18N2O	3	1019-45-0	428235	334839	532074	1.31831e+06	1.13398e+06	674426	1.07096	0.0754904	0.128237	0.414221	-1.27153	down
Rlp00682	Methylcapsaicin	Alkaloids	Phenolamine	C19H29NO3	3	17514-11-3	181328	206625	293971	475087	364743	568775	1.08668	0.0341096	0.0718007	0.484113	-1.04658	down
PDP183418	1,7-dimethyl-9H-purine-6,8-dione	Nucleotides and derivatives	Nucleotides and derivatives	C7H8N4O2	2	-	1.92085e+06	1.94686e+06	1.66048e+06	46591.3	44206.2	58332.7	1.22806	0.00254168	0.0146385	37.0696	5.21216	up
pmp001142	Cimicifugamide A	Alkaloids	Phenolamine	C24H29NO10	3	-	5.21902e+06	6.79549e+06	5.46956e+06	21561.6	21561.6	21561.6	1.22935	0.00702098	0.0250141	270.297	8.0784	up
PD0209360	6-Hydroxyluteolin 7-sambubioside*	Flavonoids	Flavones	C26H28O16	2	-	171653	110534	104989	113572	136046	99371.1	0.287343	0.631614	0.696245	1.10942	0.149808	insig
PD1009408	6-Hydroxyluteolin 7-xylosyl-(1->6)-glucoside*	Flavonoids	Flavones	C26H28O16	2	-	171653	110534	104989	113572	136046	99371.1	0.287343	0.631614	0.696245	1.10942	0.149808	insig
MWStz261	Cyclo(D-Leu-L-Pro)*	Amino acids and derivatives	Amino acids and derivatives	C11H18N2O2	3	36238-67-2	155618	153442	118127	73605.9	32242.3	34509	1.11148	0.00634149	0.0236197	3.04357	1.60577	up
Lmhp002764	Cyclo(Pro-Leu)*	Amino acids and derivatives	Amino acids and derivatives	C11H18N2O2	3	5654-86-4	155618	153442	118127	73605.9	32242.3	34509	1.11148	0.00634149	0.0236197	3.04357	1.60577	up
Hmjp005906	N-Feruloyl-3'-O-methyldopamine*	Alkaloids	Phenolamine	C19H21NO5	2	-	702405	676759	662899	56018.9	56018.9	56018.9	1.22977	0.000343017	0.00499356	12.151	3.60301	up
Zjyp110101	Nootkatone	Terpenoids	Sesquiterpenoids	C15H22O	3	4674-50-4	224408	232570	48441.1	538376	505774	781007	0.996131	0.0179044	0.0455912	0.276918	-1.85247	insig
MWS20173	1-Hydroxybisabola-2,10-dien-4-one	Others	Ketone compounds	C15H24O2	3	-	8109.84	8109.84	8109.84	184833	222065	126612	1.22281	0.0257519	0.0591896	0.0456028	-4.45473	down
Zbsp002199	Pelargonidin 3-O-glucoside	Flavonoids	Anthocyanidins	C21H21O10+	3	47684-27-5	411787	443087	463614	20437.6	20437.6	20437.6	1.22956	0.00129047	0.00987798	21.5043	4.42655	up
pmb2260	LysoPC 15:1	Lipids	LPC	C23H46NO7P	3	-	1.3462e+06	1.43897e+06	1.35788e+06	294712	161056	187551	1.20763	4.52659e-05	0.00201521	6.44012	2.68709	up
pmp000695	Swertiamarin	Terpenoids	Monoterpenoids	C16H22O10	3	17388-39-5	189116	199077	345263	350853	245950	214393	0.290716	0.712016	0.763716	0.904165	-0.145341	insig
Lmtp008511	Santalal	Terpenoids	Sesquiterpenoids	C15H22O	1	59331-83-8	15883.3	15883.3	15883.3	781107	798906	589744	1.22829	0.00883974	0.0288118	0.021961	-5.50891	down
MW0150419	Gly-Lys-Gly	Amino acids and derivatives	Amino acids and derivatives	C10H20N4O4	3	45214-22-0	989121	1.3408e+06	966726	87577.2	83703.2	110614	1.2224	0.0138861	0.0384608	11.6946	3.54777	up
Zmcp102504	Marmesinin	Lignans and Coumarins	Coumarins	C20H24O9	3	495-30-7	376402	410363	631046	212622	224793	139073	1.10322	0.0601336	0.1075	2.45939	1.2983	up
pmb2228	LysoPC 19:0	Lipids	LPC	C27H56NO7P	3	108273-88-7	207784	273178	177342	4736.27	4736.27	4736.27	1.22721	0.0169021	0.0439284	46.3307	5.5339	up
Waptp03206	7-Hydroxy-8-Methoxychromanon*	Lignans and Coumarins	Coumarins	C10H10O4	3	-	1.36269e+06	2.02084e+06	1.78767e+06	451912	614453	725678	1.16447	0.0167932	0.0438972	2.88564	1.52889	up
Wmbp000510	8-O-Acetylharpagide	Terpenoids	Monoterpenoids	C17H26O11	3	6926-14-3	88347.4	122816	84111.2	193885	161065	89763.9	0.717235	0.241853	0.320357	0.663963	-0.590824	insig
pme1119	Inosine	Nucleotides and derivatives	Nucleotides and derivatives	C10H12N4O5	3	58-63-9	391648	673276	521991	119506	235446	69388	1.07974	0.0223399	0.0536923	3.73973	1.90293	up
Wbhp009517	Tagalsin P	Terpenoids	Terpene	C18H28O3	3	-	479725	619025	520187	17260.1	17260.1	17260.1	1.2287	0.0062142	0.023405	31.2654	4.9665	up
Xmbp007290	Castanoside A[Kaempferol-3-O-(6''-p-coumaroyl)mannoside]*	Flavonoids	Flavonols	C30H26O13	1	-	7.44702e+07	1.09797e+08	3.51239e+07	1.00346e+08	3.85354e+07	1.20285e+08	0.20014	0.70642	0.759973	0.846528	-0.240371	insig
MWSslk072	Benzoyleneurea	Alkaloids	Alkaloids	C8H6N2O2	3	86-96-4	59813.2	81631.6	69307.7	34154.2	37830.5	29138.4	1.17078	0.0176906	0.045275	2.08412	1.05944	up
Wbmp002794	demethylcoclaurine-glucose	Alkaloids	Alkaloids	C22H27NO8	2	-	938940	780504	628004	259547	266552	246600	1.20227	0.0275891	0.0622789	3.03798	1.60311	up
Lmhp010515	LysoPC 17:0(2n isomer)	Lipids	LPC	C25H52NO7P	1	-	324453	369189	389948	111419	111875	141566	1.2113	0.00161399	0.0112004	2.96987	1.5704	up
Lmfp004055	Morin-3-O-xyloside*	Flavonoids	Flavonols	C20H18O11	3	-	132748	102509	200893	90107.7	85902.7	162795	0.509057	0.446001	0.527928	1.28732	0.364366	insig
pmf0508	Azathioprine	Nucleotides and derivatives	Nucleotides and derivatives	C9H7N7O2S	3	446-86-6	174686	221302	180149	1282.34	1282.34	1282.34	1.22933	0.00589578	0.022737	149.762	7.22653	up
Zbsp003876	2,6-Dimethoxybenzoquinone	Quinones	Quinones	C8H8O4	3	530-55-2	36448.6	36448.6	36448.6	338854	357941	357917	1.22971	0.00040688	0.00551557	0.103674	-3.26988	down
MWSslk135	7,8-Dihydroxy-4-methylcoumarin	Lignans and Coumarins	Coumarins	C10H8O4	3	2107-77-9	464449	518187	672269	80184.9	80184.9	80184.9	1.22186	0.0170072	0.0440618	6.87953	2.78231	up
Wasyqp2836	3-O-Feruloyl Aminogalactitol	Phenolic acids	Phenolic acids	C16H23NO9	1	-	101784	309908	146834	6647.5	6647.5	6647.5	1.20519	0.104856	0.165505	28.0069	4.80771	up
Lmhp009802	LysoPE 20:3(2n isomer)	Lipids	LPE	C25H46NO7P	3	-	47686.6	38636.2	33320.2	20472.8	14300.1	23596.3	1.1006	0.0204083	0.050196	2.04976	1.03546	up
MWStz201	β-Carboline-1-propanoic acid	Alkaloids	Plumerane	C14H12N2O2	3	89915-39-9	4.84563e+06	3.7458e+06	4.6099e+06	191246	172518	338960	1.21617	0.0054386	0.0218756	18.7859	4.23158	up
PD1006471	α-kamlolenic acid	Lipids	Free fatty acids	C18H30O3	2	-	50140.8	17148.1	33121.7	64384.5	83111.3	108887	1.01198	0.0356414	0.0740988	0.391643	-1.35239	down
pme3009	cis-Aconitate	Organic acids	Organic acids	C6H6O6	3	4023-65-8	187004	227954	214260	188098	204006	182385	0.67634	0.272298	0.352369	1.09527	0.131281	insig
Sasp011022	7-ethenyl-1,4a,7-trimethyl-6-oxo-1,2,3,4,4a,6,7,8,8a,9,10,10a-dodecahydrophenanthrene-1-carboxylic acid*	Terpenoids	Ditepenoids	C20H28O3	3	-	155727	155497	114811	104192	96780.1	92974.4	1.05978	0.076216	0.129209	1.44937	0.535421	insig
Lmdp003509	Quercetin-3-O-xyloside (Reynoutrin)*	Flavonoids	Flavonols	C20H18O11	3	549-32-6	52683.9	121642	86661.1	10536.8	10536.8	10536.8	1.1968	0.0615931	0.109643	8.25638	3.04551	up
Cmxp004324	Okanin-4'-O-(6''-O-malonyl)glucoside	Flavonoids	Chalcones	C24H24O14	2	-	173076	82135.2	212415	398724	95344.3	198151	0.355986	0.501906	0.581034	0.675547	-0.565871	insig
Zbsp004086	Apigenin-6-C-glucose-8-C-rhamnoside	Flavonoids	Flavones	C27H30O14	3	-	48900.4	79175.6	39066.8	138494	95555.8	75911.2	0.931388	0.108261	0.169434	0.539239	-0.891004	insig
pmb0648	Isorhamnetin-8-C-glucoside	Flavonoids	Flavonols	C22H22O12	3	-	128331	85459.9	60734.2	57953.3	121189	58016.4	0.2986	0.688535	0.746134	1.15756	0.211083	insig
Walp002129	4-Acetoxy-3-Methoxybenzoic Acid glucoside	Phenolic acids	Phenolic acids	C16H20O10	3	-	348518	300375	273222	308949	269484	169541	0.635461	0.303299	0.384606	1.23282	0.301958	insig
Rlp001659	4-(hydroxymethyl)-6,7-dimethoxy-3H-2-benzofuran-1-one	Others	Others	C11H12O5	2	-	890319	1.08899e+06	1.18579e+06	1.14932e+06	760115	721349	0.623965	0.343391	0.424783	1.2031	0.266756	insig
pmb0501	Agmatine	Alkaloids	Alkaloids	C5H14N4	3	306-60-5	210893	192140	230502	6047.48	6047.48	6047.48	1.22933	0.00290219	0.0156644	34.9201	5.12598	up
pme2693	N-Acetylputrescine	Alkaloids	Alkaloids	C6H14N2O	3	18233-70-0	210893	192140	230502	6047.48	6047.48	6047.48	1.22933	0.00290219	0.0156644	34.9201	5.12598	up
Lmhp009129	LysoPC 15:0(2n isomer)*	Lipids	LPC	C23H48NO7P	1	-	577997	519859	530343	225431	284928	277971	1.20063	0.000423127	0.00551557	2.06538	1.0464	up
Lmzp003207	(3R,4R)-p-Menth-1-ene-3,4-diol-3-O-β-D-glucoside*	Terpenoids	Monoterpenoids	C16H28O7	2	-	4584.52	4584.52	4584.52	162484	112098	182269	1.22551	0.0194209	0.0483321	0.0301052	-5.05384	down
Lcyp000676	Isoscopoletin-β-D-glucoside	Lignans and Coumarins	Coumarins	C16H18O9	3	20186-29-2	664104	452031	701611	898721	525602	764011	0.482189	0.41371	0.495745	0.830653	-0.267682	insig
MW0150380	Gly-His-Val	Amino acids and derivatives	Amino acids and derivatives	C13H21N5O4	3	-	6199.43	6199.43	6199.43	30997.2	92245.9	48750.9	1.17869	0.106724	0.167853	0.108133	-3.20912	down
Zkep105210	4-Fumarylacetoacetate	Organic acids	Organic acids	C8H8O6	3	28613-33-4	700315	711432	756589	59423	59423	59423	1.22965	0.000672166	0.00714848	12.1633	3.60446	up
Zmxp002867	Chrysoeriol-5,7-di-O-glucoside	Flavonoids	Flavones	C28H32O16	3	-	110915	82237.5	132764	201012	96068.7	139646	0.570591	0.35711	0.439601	0.746272	-0.422227	insig
pma1751	N-(beta-D-Glucosyl)nicotinate	Others	Vitamin	C12H15NO7	3	-	468358	457191	439244	437895	490848	456075	0.217903	0.730445	0.779183	0.98554	-0.021014	insig
Rfn03897	4-Methylquinoline-2-carboxylic acid*	Alkaloids	Quinoline alkaloids	C11H9NO2	2	40609-76-5	2.04226e+07	2.37867e+07	2.00707e+07	65543.4	65543.4	65543.4	1.22966	0.00306017	0.0161101	326.908	8.35274	up
Lcfp071374	3-Methylquinoline-4-carboxylicacid*	Alkaloids	Quinoline alkaloids	C11H9NO2	2	1873-51-4	2.04226e+07	2.37867e+07	2.00707e+07	65543.4	65543.4	65543.4	1.22966	0.00306017	0.0161101	326.908	8.35274	up
ML10179289	Phenylethyl alcohol	Others	Alcohol compounds	C8H10O	2	60-12-8	4.93466e+06	4.90498e+06	4.48482e+06	3.3126e+06	4.3392e+06	2.23505e+06	0.886356	0.128486	0.192272	1.44884	0.534898	insig
MWS201464	Lys-Phe	Amino acids and derivatives	Amino acids and derivatives	C15H23N3O3	2	6235-35-4	326696	441325	280000	26519.1	26519.1	26519.1	1.22324	0.0213385	0.0520321	13.1731	3.71953	up
PDP218685	Leu-Met	Amino acids and derivatives	Amino acids and derivatives	C11H22N2O3S	2	36077-39-1	566564	523523	667664	58214	58214	58214	1.22749	0.00649006	0.0239406	10.0649	3.33126	up
MWStz175	Aricine*	Alkaloids	Plumerane	C22H26N2O4	3	482-91-7	1.82886e+06	2.17356e+06	2.21063e+06	2.10087e+06	2.09167e+06	2.47443e+06	0.488365	0.436409	0.519006	0.931917	-0.101727	insig
MWStz013	Gelsempervine A*	Alkaloids	Plumerane	C22H26N2O4	3	865187-17-3	1.82886e+06	2.17356e+06	2.21063e+06	2.10087e+06	2.09167e+06	2.47443e+06	0.488365	0.436409	0.519006	0.931917	-0.101727	insig
pme2831	Metformin	Alkaloids	Alkaloids	C4H11N5	3	657-24-9	427126	388117	445134	366921	305708	1.44534e+06	0.316452	0.520756	0.599285	0.595086	-0.748829	insig
Sadp003348	1,8-Diazacyclotetradecane-2,9-dione	Alkaloids	Alkaloids	C12H22N2O2	2	-	7146.43	7146.43	7146.43	95849	35833.9	113341	1.17495	0.0864977	0.142768	0.0874988	-3.51459	down
Lhzp102808	Sesamin	Lignans and Coumarins	Lignans	C20H18O6	3	607-80-7	927513	627789	707060	1.09908e+06	1.17499e+06	1.0524e+06	1.05354	0.0436455	0.0850027	0.680107	-0.556166	insig
MWS201403	Lys-Ala	Amino acids and derivatives	Amino acids and derivatives	C9H19N3O3	3	17043-71-9	105270	105270	105270	526349	1.02648e+06	641401	1.20394	0.0536789	0.0990452	0.143927	-2.79659	down
MWS201471	Lys-Tyr	Amino acids and derivatives	Amino acids and derivatives	C15H23N3O4	3	35978-98-4	350983	354728	368726	92030.2	179967	84846.9	1.13751	0.0138145	0.0383888	3.01094	1.59021	up
Wafp003601	N-Feruloylmethylagmatine	Alkaloids	Phenolamine	C16H24N4O3	3	-	17604.7	17604.7	17604.7	166224	194057	161835	1.22839	0.00413357	0.0189499	0.101154	-3.30537	down
pme0120	5-Aminopentanoate	Organic acids	Organic acids	C5H11NO2	1	660-88-8	139487	140474	111304	43184.9	47133.9	67539.8	1.1645	0.00368402	0.017607	2.47858	1.30951	up
Qmzp101807	Avicennol	Lignans and Coumarins	Coumarins	C20H22O5	3	56110-68-0	605428	686066	434674	170019	375759	342375	0.955929	0.0472573	0.0901601	1.94355	0.958692	insig
Lcsp002583	Ile-Glu-Val	Amino acids and derivatives	Amino acids and derivatives	C16H29N3O6	2	-	247786	253236	202749	107962	61756.9	133070	1.0822	0.00841571	0.027965	2.3243	1.21679	up
pmp000086	1-Feruloyl-sn-glycerol	Phenolic acids	Phenolic acids	C13H16O6	3	-	136315	159230	372911	95527.9	210937	171853	0.416865	0.502859	0.58187	1.39751	0.482862	insig
Zbqp003747	Leu-Glu-Val*	Amino acids and derivatives	Amino acids and derivatives	C16H29N3O6	2	-	723333	461702	580322	376063	486926	200739	0.844344	0.106852	0.167853	1.6596	0.730831	insig
Lcsp003010	Ile-Asp-Leu*	Amino acids and derivatives	Amino acids and derivatives	C16H29N3O6	2	-	723333	461702	580322	376063	486926	200739	0.844344	0.106852	0.167853	1.6596	0.730831	insig
Lszp210009	Linarionoside A	Others	Others	C19H34O7	3	-	56660.7	108947	133359	134608	111650	127389	0.578225	0.387801	0.469826	0.800133	-0.321689	insig
MWSmce338	N-Hydroxypipecolic acid	Alkaloids	Piperidine alkaloids	C6H11NO3	3	115819-92-6	175350	161683	74838	41977.8	92336.4	55824.5	0.898242	0.128481	0.192272	2.16616	1.11514	insig
MWS1840	Triethylamine	Alkaloids	Alkaloids	C6H15N	3	121-44-8	118668	179312	132952	335818	439309	354422	1.17663	0.00658242	0.0240974	0.381508	-1.39022	down
Lcsp000520	Alanylproline	Amino acids and derivatives	Amino acids and derivatives	C8H14N2O3	3	13485-59-1	645404	719658	699552	400288	341494	511135	1.11095	0.0189498	0.0474402	1.64785	0.720582	insig
Rfn0518	2-Methylpyrrolidine-2-carboxylic acid	Alkaloids	Alkaloids	C6H11NO2	2	16277-06-8	6.93691e+06	6.59424e+06	6.78497e+06	5.65499e+06	6.03004e+06	6.2637e+06	1.08521	0.0278481	0.0626955	1.1319	0.178743	insig
ML10181668	1-Aminocyclopentanecarboxylate	Amino acids and derivatives	Amino acids and derivatives	C6H11NO2	2	52-52-8	6.93691e+06	6.59424e+06	6.78497e+06	5.65499e+06	6.03004e+06	6.2637e+06	1.08521	0.0278481	0.0626955	1.1319	0.178743	insig
ZbWp003008	N-Ethylphenylalanine	Amino acids and derivatives	Amino acids and derivatives	C11H15NO2	3	-	26434.4	26434.4	26434.4	237628	132172	210731	1.20987	0.0340356	0.0717645	0.136604	-2.87192	down
pme2828	4-Nitrophenol	Others	Others	C6H5NO3	3	100-02-7	1.07798e+06	1.07798e+06	1.07798e+06	2.76565e+07	2.81245e+07	2.86149e+07	1.22985	0.00010459	0.00293548	0.0383185	-4.70581	down
Lmqp002349	Kaempferol-3-O-(6''''-malonyl)sophorotrioside	Flavonoids	Flavonols	C36H42O24	3	-	1.28855e+06	1.05221e+06	1.49408e+06	738290	592241	596642	1.15521	0.0263581	0.060254	1.98988	0.992679	insig
pmp000008	5-Desmethylsinensetin	Flavonoids	Flavones	C19H18O7	3	21763-80-4	129834	155145	114145	52637.4	79238.9	31918.5	1.06159	0.0129875	0.0369027	2.43673	1.28495	up
pme2836	5-Hydroxytryptophol	Alkaloids	Plumerane	C10H11NO2	3	154-02-9	2.5549e+06	3.36591e+06	2.9305e+06	64091.4	64091.4	64091.4	1.22881	0.00652672	0.0239629	46.0349	5.52466	up
Wbmp007967	Vitexifolin F	Terpenoids	Ditepenoids	C22H36O4	3	-	9.24521e+06	1.01421e+07	10126991	1.04187e+06	821187	920862	1.22738	0.000701977	0.00721889	10.6017	3.40622	up
MWSmce232	Dicumarol	Lignans and Coumarins	Coumarins	C19H12O6	3	66-76-2	5160.71	5160.71	5160.71	83391.2	80521.5	94665.9	1.22911	0.00282588	0.0155064	0.059874	-4.06193	down
MWS00327g	L-Isoserine	Amino acids and derivatives	Amino acids and derivatives	C3H7NO3	3	632-13-3	4.52528e+06	4.16764e+06	4.81102e+06	327404	288564	340095	1.22841	0.00185694	0.0119659	14.1245	3.82013	up
Lmjp002764	Umckalin (7-hydroxy-5,6-dimethoxycoumarin)	Lignans and Coumarins	Coumarins	C11H10O5	3	43053-62-9	3.18963e+06	2.26588e+06	2.86072e+06	742364	775403	676086	1.21362	0.0162104	0.0428771	3.79069	1.92246	up
Lssp210111	2α-Acetoxy-14β-[(S)-2-methyl-butyryloxy]-4(20),11-taxadiene	Others	Others	C27H42O6	3	-	237781	229799	250867	184925	149373	158728	1.15699	0.00726856	0.0256158	1.45722	0.543217	insig
zjbp111629	2-[(2β,4αβ,8β,8αβ)-decahydro-4α-hydroxy-8,8α-dimethylnaphthalen-2-yl]prop-2-enal	Terpenoids	Sesquiterpenoids	C15H24O2	3	-	10602.8	10602.8	10602.8	112648	153282	100772	1.2234	0.0196855	0.0487506	0.0867414	-3.52713	down
Latp004059	4-(Trans)-acetul-3,6,8-trihydroxy-3-methyl-dihydronapht halenone	Others	Chromone	C13H14O5	3	-	49411.6	49411.6	49411.6	247058	350231	365167	1.21902	0.0182076	0.0462121	0.154017	-2.69884	down
Wdgp004715	Strictamine	Alkaloids	Alkaloids	C20H22N2O2	3	6475-05-4	2.60395e+06	2.6245e+06	3.10206e+06	3.38861e+06	2.35123e+06	3.96714e+06	0.459692	0.439388	0.521812	0.858198	-0.220617	insig
Wcfp004977	Malonyltryptophan	Amino acids and derivatives	Amino acids and derivatives	C14H14N2O5	3	-	1.22018e+06	785619	687939	60578.7	60578.7	60578.7	1.21965	0.0361115	0.0743664	14.8223	3.88969	up
Hmgp001902	Pectolinarigenin-7-O-glucoside	Flavonoids	Flavones	C23H24O11	3	-	1.57944e+07	1.61968e+07	1.94495e+07	1.12154e+06	1.12154e+06	1.12154e+06	1.22844	0.00517345	0.0212145	15.2886	3.93439	up
WapTKC211407	Demethylalangiside	Alkaloids	Quinorisidine alkaloids	C24H29NO10	2	47763-23-5	3.20383e+06	3.02879e+06	3.14799e+06	363595	413213	384066	1.22895	0.000140606	0.00348029	8.08064	3.01447	up
pmb0681	Apigenin-8-C-Arabinoside	Flavonoids	Flavones	C20H18O9	3	-	184511	296351	304673	91544.4	171879	106279	1.02959	0.0485294	0.0922923	2.12478	1.08731	up
Wbmp010259	3-Hydroxyabieta-8,11,13-trien-7-one	Terpenoids	Ditepenoids	C20H28O2	2	-	638830	613613	592589	846577	831743	810201	1.21285	0.00030982	0.00474944	0.741417	-0.431643	insig
Lafp004391	Malonyl byzantionoside A	Terpenoids	Sesquiterpenoids	C22H32O10	3	-	1.5167e+06	1.27638e+06	1.35309e+06	465273	347442	838292	1.08479	0.0164502	0.0433297	2.5113	1.32844	up
mws4074	Glabranin	Flavonoids	Flavanones	C20H20O4	3	41983-91-9	2258.25	2258.25	2258.25	40200.1	31867.1	52963.9	1.22355	0.0233747	0.0553888	0.0541845	-4.20598	down
pmb0998	GMP	Nucleotides and derivatives	Nucleotides and derivatives	C10H14N5O8P	3	85-32-5	106269	108875	89671.6	480230	227182	403004	1.15154	0.0688033	0.119448	0.274506	-1.86509	down
Lmhp001884	Kelampayoside A[3,4,5-Trimethoxyphenol-β-D-apiosyl-(1→6)-β-D-glucoside]	Phenolic acids	Phenolic acids	C20H30O13	3	87562-76-3	290270	225604	209096	11378.3	83927.4	45861.1	1.04233	0.00423683	0.0191796	5.13556	2.36052	up
MWS2673	5,6-DHET	Lipids	Free fatty acids	C20H34O4	3	213382-49-1	44554.2	36047.7	52407.6	305237	299027	264435	1.22052	0.00093397	0.00816335	0.153113	-2.70733	down
Lmlp001436	3,4-Dihydroxyphenylpropanoate	Phenolic acids	Phenolic acids	C9H10O4	3	1078-61-1	350313	282423	313370	155838	162051	242676	1.06768	0.024039	0.0566442	1.68777	0.755118	insig
Lmnp002448	Nepetin-8-C-[glucosyl-(1-2)]-glucoside	Flavonoids	Flavones	C28H32O17	3	-	614649	540081	1.33634e+06	1.4837e+06	435609	728528	0.0271214	0.903195	0.922925	0.940792	-0.0880518	insig
Lcfp121224	Isoleucyl-phenylalanyl-threonine	Amino acids and derivatives	Amino acids and derivatives	C19H29N3O5	2	-	316158	302921	305358	188280	241719	175658	1.12037	0.0303366	0.066404	1.52634	0.610075	insig
Wcdp000970	Acetophenone	Others	Others	C8H8O	1	98-86-2	1.80984e+06	1.63526e+06	1.59614e+06	1.10004e+06	697254	2.69615e+06	0.401504	0.793605	0.83077	1.12191	0.165959	insig
MW0107643	Lactacystin	Amino acids and derivatives	Amino acids and derivatives	C15H24N2O7S	3	133343-34-7	786667	1.0813e+06	1.11738e+06	133814	133814	133814	1.22217	0.0144689	0.0394684	7.43655	2.89463	up
MWS3105	Aniline	Alkaloids	Alkaloids	C6H7N	3	62-53-3	228456	168166	200238	119810	59200.2	132050	0.977785	0.0314688	0.0681151	1.91879	0.940197	insig
Lcsp001149	Pro-Val-Thr	Amino acids and derivatives	Amino acids and derivatives	C14H25N3O5	2	-	310353	379645	611002	15056.7	15056.7	15056.7	1.22093	0.0440562	0.0856225	28.8023	4.84811	up
MWS201388	Asn-Hyp	Amino acids and derivatives	Amino acids and derivatives	C9H15N3O5	3	844640-50-2	132816	112338	90419.7	136616	102211	85829	0.13732	0.86021	0.88581	1.03363	0.0477155	insig
MWStz563	N-Feruloyl-3-methoxytyramine*	Alkaloids	Phenolamine	C19H21NO5	2	78510-19-7	601487	617308	603507	57903.7	57903.7	57903.7	1.22985	8.18308e-05	0.00258381	10.4904	3.391	up
Lmdp006479	5,6,4'-Trihydroxy-7,3'-dimethoxyflavone	Flavonoids	Flavones	C17H14O7	1	-	20835.7	13902.4	31270.8	27414.9	26013.1	20845.3	0.387933	0.651533	0.711839	0.88873	-0.170183	insig
pmc0960	LysoPC 20:4	Lipids	LPC	C28H50NO7P	3	-	3290.32	3290.32	3290.32	1.35802e+06	1.62411e+06	1.48833e+06	1.2297	0.0026587	0.0149024	0.00220804	-8.82302	down
ZbWp002277	(2-phenylacetyl)-L-histidine	Amino acids and derivatives	Amino acids and derivatives	C14H15N3O3	3	-	666485	465391	415332	48247.2	48247.2	48247.2	1.22095	0.0259087	0.0594417	10.6894	3.41811	up
MW0105524	Ala-Lys	Amino acids and derivatives	Amino acids and derivatives	C9H19N3O3	3	6366-77-4	1.2909e+07	1.20599e+07	1.447e+07	1.32412e+06	1.32412e+06	1.32412e+06	1.22855	0.00354517	0.0175139	9.92835	3.31155	up
Qmyp101333	Septemlobin F	Terpenoids	Sesquiterpenoids	C18H28O3	3	-	5490.28	5490.28	5490.28	181646	306849	273390	1.22559	0.0219436	0.0529412	0.0216186	-5.53159	down
Zblp004877	Tetrahydrorengyoxide-glucose-sinapoyl	Phenolic acids	Phenolic acids	C24H28O11	3	-	1.245e+06	1.27453e+06	944300	64176.4	64176.4	64176.4	1.22715	0.00923129	0.0298233	17.9912	4.16922	up
MWSmce182	Isatin	Alkaloids	Plumerane	C8H5NO2	3	91-56-5	323624	370290	533609	4936.72	4936.72	4936.72	1.22702	0.0239138	0.0564544	82.8839	6.37302	up
Zmjp004311	Chrysosplenetin-4'-O-glucoside*	Flavonoids	Flavonols	C25H28O13	3	23279-19-8	158727	207651	285227	66029.8	58345	99409.9	1.12655	0.0485576	0.0922923	2.91175	1.54188	up
Safp001974	3-(4-Hydroxy-3-methoxyphenyl)propanal	Phenolic acids	Phenolic acids	C10H12O3	3	80638-48-8	1.38529e+06	1.3949e+06	1.33745e+06	641155	675626	593160	1.22325	3.09131e-05	0.00169753	2.1559	1.10829	up
mws3141	5-Methoxy-DL-tryptophan	Amino acids and derivatives	Amino acids and derivatives	C12H14N2O3	3	28052-84-8	2.0537e+06	2.22422e+06	2.14979e+06	293330	293330	293330	1.22954	0.000711607	0.00721889	7.3043	2.86875	up
pmb0490	p-Coumaroylputrescine	Alkaloids	Phenolamine	C13H18N2O2	3	34136-53-3	34910.2	34910.2	34910.2	619283	607457	800466	1.22762	0.00936639	0.0301395	0.0516625	-4.27474	down
MWS2984	8-Azaguanine	Nucleotides and derivatives	Nucleotides and derivatives	C4H4N6O	3	134-58-7	32561.6	32561.6	32561.6	251695	245346	298165	1.22775	0.00508852	0.0210548	0.122842	-3.02512	down
Zmsp00487	Allantoin	Organic acids	Organic acids	C4H6N4O3	3	97-59-6	164369	188227	180981	340070	303405	422429	1.17554	0.0329186	0.0700526	0.500586	-0.99831	insig
MWSHC20182	Cyclo(L-tyrosyl-D-proline)*	Amino acids and derivatives	Amino acids and derivatives	C14H16N2O3	3	61117-56-4	130314	61238.7	110089	33843.4	42997.4	5441.14	0.922356	0.0497977	0.0936626	3.66595	1.87419	insig
MWSHC2030	Maculosin*	Amino acids and derivatives	Amino acids and derivatives	C14H16N2O3	3	19786-36-8	130314	61238.7	110089	33843.4	42997.4	5441.14	0.922356	0.0497977	0.0936626	3.66595	1.87419	insig
mws0260	L-Arginine	Amino acids and derivatives	Amino acids and derivatives	C6H14N4O2	1	74-79-3	2.13657e+06	1.98019e+06	1.65008e+06	4.1472e+06	4.23669e+06	3.77402e+06	1.19981	0.000453924	0.00570454	0.474328	-1.07604	down
Hmjp003248	Luteolin-7-O-(6''-malonyl)glucuronide-5-O-rhamnoside	Flavonoids	Flavones	C30H30O19	3	-	135242	57284.6	72949.6	7819.77	7819.77	7819.77	1.20197	0.077154	0.1307	11.3165	3.50035	up
Zmdp000446	γ-L-Glutamyl-S-methyl-L-cysteine	Amino acids and derivatives	Amino acids and derivatives	C9H16N2O5S	3	-	333642	198513	253085	76205.7	60446.9	90298.6	1.17545	0.0364893	0.074815	3.45996	1.79075	up
Wcgp010436	3-(Cyclohexen-1-yl)-2-hydroxy-4a,5-dimethyl-2,3,4,5,6,8a-hexahydronaphthalen-1-one	Others	Others	C18H26O2	3	-	1.89284e+06	1.83708e+06	1.95415e+06	441212	693494	492146	1.20203	0.000853772	0.00781387	3.49391	1.80484	up
Wayp001104	N-(1-Deoxy-1-fructosyl)Tyrosine	Amino acids and derivatives	Amino acids and derivatives	C15H21NO8	3	-	572696	823262	853954	475251	177717	145906	1.02353	0.0256231	0.0590546	2.81635	1.49383	up
MW0155956	Pro-Phe-Gln	Amino acids and derivatives	Amino acids and derivatives	C19H26N4O5	3	-	855447	784051	913492	794986	795918	911005	0.195395	0.767106	0.809065	1.02042	0.0291583	insig
Waptp02740	6-Methoxycoumarin*	Lignans and Coumarins	Coumarins	C10H8O3	1	-	58388.4	31383.8	55453.3	94473.8	60894.4	76608.2	0.885158	0.0900826	0.146711	0.626036	-0.675683	insig
Walp001919	1-O-p-Coumaroylgalactaric acid	Phenolic acids	Phenolic acids	C15H16O10	1	-	96736.2	96736.2	96736.2	2.32263e+06	1.64918e+06	2.56194e+06	1.2253	0.0168047	0.0438972	0.0444168	-4.49275	down
MWStz073	5-Hydroxy-2-pyrrolidinone	Alkaloids	Pyrrole alkaloids	C4H7NO2	3	62312-55-4	2.88576e+06	2.99169e+06	2.77528e+06	2.90691e+06	3.21598e+06	2.84845e+06	0.462941	0.472067	0.554623	0.964486	-0.0521676	insig
Lalp004159	Plantarenaloside	Terpenoids	Monoterpenoids	C16H24O9	2	72396-01-1	301373	307974	317574	297130	170334	356043	0.425848	0.593961	0.666524	1.12558	0.170666	insig
PDP158388	Dihydrozeatin-O-glucoside*	Alkaloids	Alkaloids	C16H25N5O6	2	62512-96-3	1.00061e+06	1.1308e+06	903843	141456	141456	141456	1.22722	0.00565996	0.0222962	7.15243	2.83843	up
Lsjp211261	(6R,9S)-3-Oxo-α-ionol	Terpenoids	Monoterpenoids	C13H20O2	3	-	6.32797e+06	7.9236e+06	7.02492e+06	808765	808765	808765	1.22766	0.00535921	0.0216945	8.76912	3.13243	up
Lcsp001749	Gly-Glu-Leu	Amino acids and derivatives	Amino acids and derivatives	C13H23N3O6	3	-	272327	215200	272256	13648.1	13648.1	13648.1	1.2281	0.0062488	0.0234191	18.5565	4.21386	up
pmp000679	11-methyl-forsythide	Terpenoids	Monoterpenoids	C17H24O11	3	159598-00-2	61187.2	99850.4	80438.8	55082.1	96184.2	138853	0.265412	0.588275	0.662203	0.832334	-0.264765	insig
Sadp004757	beta-Hydroxypropiovanillone 3-glucoside	Organic acids	Organic acids	C16H22O9	2	114226-07-2	977620	870169	362169	332512	736020	757124	0.247331	0.616862	0.686126	1.2105	0.275604	insig
MW0155795	Pro-Asn-Glu	Amino acids and derivatives	Amino acids and derivatives	C14H22N4O7	3	-	977620	870169	362169	332512	736020	757124	0.247331	0.616862	0.686126	1.2105	0.275604	insig
Cmcp005583	Deacetylvindoline	Alkaloids	Plumerane	C23H30N2O5	3	3633-92-9	173805	250516	203684	46797.9	8800.61	28167.5	1.11857	0.00587546	0.0226933	7.49715	2.90634	up
MW0145726	Asn-Gln-Leu	Amino acids and derivatives	Amino acids and derivatives	C15H27N5O6	3	-	465428	97802	372582	229749	156908	351251	0.110689	0.631962	0.696245	1.26819	0.342776	insig
pma0110	4-O-Sinapoylquinic acid	Phenolic acids	Phenolic acids	C18H22O10	3	-	18978.4	18978.4	18978.4	164229	159037	138601	1.22838	0.00334162	0.0171738	0.123272	-3.02009	down
MWSHY0039	Daidzin*	Flavonoids	Isoflavones	C21H20O9	3	552-66-9	816055	787851	234060	14878.4	14878.4	14878.4	1.19875	0.0874827	0.143681	41.1775	5.36379	up
MW0150525	Gly-Tyr-Val	Amino acids and derivatives	Amino acids and derivatives	C16H23N3O5	3	-	1.48451e+06	1.82488e+06	2.07236e+06	101196	101196	101196	1.22704	0.00998265	0.0313165	17.7272	4.1479	up
pme2433	Diethanolamine	Alkaloids	Alkaloids	C4H11NO2	3	111-42-2	303371	329540	339018	25735.7	25735.7	25735.7	1.22944	0.00127506	0.00984544	12.5886	3.65405	up
pmb1754	Choline phosphate	Alkaloids	Alkaloids	C5H15NO4P+	3	107-73-3	1.71226e+07	1.65886e+07	1.69492e+07	1.11485e+06	1.11485e+06	1.11485e+06	1.22985	9.94232e-05	0.00282183	15.1472	3.92098	up
Wagp003695	N-(Isoferuloyl)-Glutamic Acid	Alkaloids	Phenolamine	C15H17NO7	1	-	1.84302e+07	1.89985e+07	2.16562e+07	20702.4	20702.4	20702.4	1.22974	0.00254406	0.0146385	951.339	9.89382	up
Qmhp090801	4-Methoxy-1H-quinolin-2-one	Alkaloids	Phenolamine	C10H9NO2	3	-	285831	313850	401521	321365	194774	227798	0.802478	0.171671	0.243208	1.34581	0.428478	insig
Lmyp004963	Apigenin-6-C-(2''-rhamnosyl)glucoside	Flavonoids	Flavones	C27H30O14	3	-	69623.7	20331.7	58966.4	4066.34	4066.34	4066.34	1.16974	0.0931188	0.150395	12.2077	3.60972	up
PDP064902	Xylarinorditerpene R	Terpenoids	Ditepenoids	C18H28O2	1	-	813044	653438	629523	53027.7	53027.7	53027.7	1.22753	0.00786612	0.0267775	13.1755	3.71979	up
Rfn09756	(4aS,6R,8aR)-8a-methyl-4-methylidene-6-(prop-1-en-2-yl)-decahydronaphthalen-1-one	Terpenoids	Sesquiterpenoids	C15H22O	2	-	18378	18378	18378	148471	124699	155258	1.22724	0.00549808	0.0220622	0.128689	-2.95804	down
Ladp003640	3-Hydroxy-1-(3,4-dihydroxyphenethyl)pyrrolidine-2,5-dione	Alkaloids	Pyrrole alkaloids	C12H13NO5	3	-	3.14054e+06	2.7134e+06	2.6576e+06	237246	237246	237246	1.22878	0.00342429	0.0173762	11.9588	3.58	up
Zmqp003920	Ile-Trp	Amino acids and derivatives	Amino acids and derivatives	C17H23N3O3	1	13589-06-5	427675	132481	446317	94586.3	185844	184099	0.738467	0.211622	0.290187	2.16665	1.11547	insig
Lmfp006902	Centrolobol	Phenolic acids	Phenolic acids	C19H24O3	3	30359-01-4	74265.1	74534.4	90452.1	38900.5	59403.2	43189.5	1.08568	0.0174024	0.0447186	1.6909	0.757795	insig
Qmjp110218	N-Feruloyl dopamine*	Alkaloids	Phenolamine	C18H19NO5	1	142350-99-0	3.5137e+06	4.29169e+06	3.98559e+06	297401	297401	297401	1.22861	0.00385704	0.0182268	13.2156	3.72417	up
MWSHY0121	Luteolin 7-O-glucuronide	Flavonoids	Flavones	C21H18O12	3	29741-10-4	677214	605129	591721	25442.8	25442.8	25442.8	1.22946	0.00195676	0.0122044	24.5527	4.61781	up
Zbkp010222	Dehydrocurdione	Terpenoids	Ditepenoids	C15H22O2	2	38230-32-9	26058.4	26058.4	26058.4	216381	209339	212945	1.22983	0.000118406	0.00308345	0.122404	-3.03028	down
Walp006014	Cleomiscosin A	Lignans and Coumarins	Lignans	C20H18O8	3	76948-72-6	6.42197e+06	6.06134e+06	6.2929e+06	739327	739327	739327	1.22972	0.000365139	0.00518169	8.46545	3.08159	up
Zmdp003457	Myricetin-3-O-galactoside-3'-O-rhamnoside*	Flavonoids	Flavonols	C27H30O17	1	-	187001	105815	159119	212910	501262	140597	0.658355	0.346746	0.427909	0.528722	-0.919417	insig
Zbsp003849	Myricetin-3-O-rutinoside*	Flavonoids	Flavonols	C27H30O17	1	-	187001	105815	159119	212910	501262	140597	0.658355	0.346746	0.427909	0.528722	-0.919417	insig
MWSmce475	Quinidine	Alkaloids	Quinoline alkaloids	C20H24N2O2	3	56-54-2	159223	159223	159223	2.358e+06	1.33029e+06	1.3107e+06	1.21303	0.0488439	0.0926275	0.0955534	-3.38755	down
Lamp007045	3-(4-hydroxybenzene)-5,7-dihydroxy-6-methoxychroman-4-one glucoside	Flavonoids	Other Flavonoids	C23H24O11	3	-	196013	155133	229281	316776	125163	326181	0.361835	0.444998	0.527235	0.755648	-0.404214	insig
pmb0504	N-(4'-O-glycosyl)-feruloyl agmatine	Alkaloids	Phenolamine	C21H32N4O8	3	-	15987	15987	15987	89889.1	99254.9	85768.7	1.2284	0.00277034	0.0153127	0.174459	-2.51904	down
Lmhp010757	LysoPE 20:2	Lipids	LPE	C25H48NO7P	2	-	39898.9	40889.4	37470.6	31100.7	20608.3	28899.7	1.03123	0.0482929	0.0919969	1.46708	0.552943	insig
Rfn07346	3-Methyleneindolenine	Alkaloids	Plumerane	C9H7N	2	40642-83-9	681895	650462	654080	77697.2	77697.2	77697.2	1.22976	0.000288523	0.004702	8.52213	3.09121	up
pmp000208	Indirubin	Alkaloids	Plumerane	C16H10N2O2	3	479-41-4	4003.52	4003.52	4003.52	93961.9	56889.8	92996.5	1.22236	0.0240268	0.0566442	0.0492542	-4.34361	down
MWSHY0151	Quercetagetin	Flavonoids	Flavonols	C15H10O8	3	90-18-6	782282	449138	200413	594603	668889	526644	0.507008	0.555661	0.631967	0.799846	-0.322206	insig
Sayp011213	cleistanthol*	Terpenoids	Ditepenoids	C20H28O3	3	24465-21-2	152702	176217	140287	126981	88829.7	89148.1	1.04682	0.0307541	0.0669121	1.53859	0.621608	insig
Wbhp009564	Methyl 8,9-epoxypimaran-18-oate	Terpenoids	Terpene	C21H34O3	3	42855-38-9	6.10575e+06	5.61809e+06	6.81995e+06	1.12362e+06	1.12362e+06	1.12362e+06	1.2272	0.00472772	0.0201048	5.50121	2.45975	up
pmp001264	Hexadecylsphingosine	Lipids	Sphingolipids	C16H35NO2	1	-	9.36359e+06	1.0601e+07	1.10581e+07	2.34796e+06	2.82897e+06	3.15367e+06	1.21614	0.00118791	0.00937709	3.72394	1.89683	up
PD0171395	Pro Ala Leu	Amino acids and derivatives	Amino acids and derivatives	C14H25N3O4	2	-	458525	585133	715285	91705	91705	91705	1.21799	0.0217289	0.0526685	6.39348	2.6766	up
Lhqp101807	Osthol	Lignans and Coumarins	Coumarins	C15H16O3	3	484-12-8	24399.7	24399.7	24399.7	149432	121998	146516	1.22648	0.0056821	0.0223219	0.17514	-2.51342	down
Labp001546	Anabasine	Alkaloids	Pyridine alkaloids	C10H14N2	3	13078-04-1	498382	527515	588439	713094	642540	515024	0.673603	0.278413	0.358081	0.862977	-0.212606	insig
Lcsp003365	cis-Zeatin riboside	Alkaloids	Alkaloids	C15H21N5O5	3	15896-46-5	419444	399763	479839	33177.5	33177.5	33177.5	1.22875	0.00361069	0.0175806	13.0515	3.70614	up
Zkep008998	O-Phospho-L-homoserine	Organic acids	Organic acids	C4H10NO6P	3	4210-66-6	694656	694656	694656	1.8683e+07	1.94118e+07	2.115e+07	1.22957	0.00147176	0.0106523	0.0351756	-4.82928	down
HJAP104	Benzaldehyde	Others	Aldehyde compounds	C7H6O	3	100-52-7	2.55852e+06	3.02017e+06	3.17973e+06	358397	358397	358397	1.22745	0.00524771	0.0213802	8.14591	3.02608	up
MWSmce571	N-Methylbenzylamine	Alkaloids	Alkaloids	C8H11N	2	103-67-3	50217.3	73746.7	39515.7	3124.93	3124.93	3124.93	1.21984	0.036623	0.0749742	17.4382	4.12418	up
MWS1784	Cyclohexylamine	Alkaloids	Alkaloids	C6H13N	3	108-91-8	2.57199e+06	2.61801e+06	2.38455e+06	198759	198759	198759	1.22957	0.000940767	0.00817819	12.7031	3.6671	up
mws1641	2,4-Dihydroxypteridine	Nucleotides and derivatives	Nucleotides and derivatives	C6H4N4O2	3	487-21-8	241881	170055	264366	19636.1	19636.1	19636.1	1.22234	0.0185674	0.0468076	11.4806	3.52112	up
MWStz324	Brucine	Alkaloids	Plumerane	C23H26N2O4	3	357-57-3	163392	219113	259279	57085.1	134926	165609	0.841029	0.0918398	0.14871	1.79459	0.843658	insig
Lcsp001705	Pro-Ile-Asp*	Amino acids and derivatives	Amino acids and derivatives	C15H25N3O6	2	-	901452	716567	682485	89607.3	89607.3	89607.3	1.22596	0.00993899	0.0313034	8.55773	3.09723	up
Lcsp001547	Pro-Leu-Asp*	Amino acids and derivatives	Amino acids and derivatives	C15H25N3O6	2	-	901452	716567	682485	89607.3	89607.3	89607.3	1.22596	0.00993899	0.0313034	8.55773	3.09723	up
Zayp004030	Myricetin-3-O-(2''-galloyl)glucoside	Flavonoids	Flavonols	C28H24O17	3	-	3.05749e+06	2.19546e+06	2.34876e+06	617797	312089	62417.9	1.06631	0.00420665	0.0190772	7.66066	2.93747	up
Hmzp004605	Ladanetin-6-O-β-D-glucoside	Flavonoids	Flavones	C22H22O11	3	-	953913	805843	223894	813376	797962	775650	0.447362	0.607681	0.679167	0.831026	-0.267034	insig
Labp005299	Malonyl myrsinionoside A	Terpenoids	Sesquiterpenoids	C22H34O10	3	-	573026	273153	243955	232667	224192	326045	0.514273	0.436676	0.519079	1.39242	0.477599	insig
Lmhp009890	LysoPC 20:3	Lipids	LPC	C28H52NO7P	3	1199257-41-4	29617.5	45759.4	79357.9	57318.4	37881.5	28760	0.308967	0.584297	0.65923	1.24826	0.319923	insig
Lcfp121046	Dihydrozeatin-9-glucoside	Nucleotides and derivatives	Nucleotides and derivatives	C16H25N5O6	2	-	1.07212e+06	799852	949529	102120	102120	102120	1.22627	0.00870261	0.0285864	9.20977	3.20317	up
PD0087169	Dihydrozeatin-9-N-glucoside*	Alkaloids	Alkaloids	C16H25N5O6	2	1226978-31-9	1.07212e+06	799852	949529	102120	102120	102120	1.22627	0.00870261	0.0285864	9.20977	3.20317	up
MWStz063	2-Ethyl-2,6,6-trimethylpiperidin-4-one	Alkaloids	Piperidine alkaloids	C10H19NO	3	133568-79-3	85228.7	93785.8	136284	100670	19613.4	70424.1	0.680294	0.227916	0.306068	1.65331	0.725354	insig
Rfn001798	H-Pro-Ile-OH	Amino acids and derivatives	Amino acids and derivatives	C11H20N2O3	1	51926-51-3	1.27145e+06	1.15445e+06	1.31147e+06	91653.1	91653.1	91653.1	1.22934	0.00166201	0.0113773	13.5925	3.76474	up
MADP0532	6-Methylthioguanine	Nucleotides and derivatives	Nucleotides and derivatives	C6H7N5S	3	1198-47-6	7.34149e+06	6.97912e+06	7.07625e+06	13435.9	11583	16734.5	1.22916	0.000230788	0.00422442	512.457	9.00129	up
WaXYp01004	N-Methyltyramine β-D-glucoside	Alkaloids	Plumerane	C15H23NO6	2	-	79411.1	168407	228748	5561.07	5561.07	5561.07	1.2076	0.0715691	0.123149	28.5656	4.83621	up
Wcdp001930	3ξ-(1ξ-hydroxyethyl)-7-hydroxy-1-isobenzofuranone	Others	Others	C10H10O4	3	-	799097	947986	713596	140164	140164	140164	1.22451	0.00998887	0.0313165	5.8519	2.5489	up
MWSslk120	N-Acetyl-L-phenylalanine	Amino acids and derivatives	Amino acids and derivatives	C11H13NO3	3	2018-61-3	2.04975e+06	1.73623e+06	1.84453e+06	304963	304963	304963	1.22813	0.00340344	0.0173328	6.15431	2.6216	up
Lmqp002761	Alnusonol	Others	Others	C19H20O4	3	52330-12-8	398427	196187	127119	20912.2	20912.2	20912.2	1.18262	0.114268	0.177081	11.5042	3.52408	up
Zbqp002379	Phe-Gln	Amino acids and derivatives	Amino acids and derivatives	C14H19N3O4	2	-	551721	295869	376445	221829	245189	252760	0.986913	0.154074	0.223032	1.70057	0.76602	insig
Lcsp002477	Gly-Val-Leu	Amino acids and derivatives	Amino acids and derivatives	C13H25N3O4	3	-	758217	691612	663681	645143	578412	699853	0.709617	0.234607	0.311903	1.09884	0.135977	insig
Zmdp001857	γ-Glu-Tyr	Amino acids and derivatives	Amino acids and derivatives	C14H18N2O6	2	7432-23-7	19077	19077	19077	191135	219891	273580	1.22547	0.0130856	0.0370979	0.0835971	-3.5804	down
Rlp001064	Cyclopenta[c]pyran-3(5H)-one	Others	Others	C8H6O2	1	880161-56-8	2.40557e+07	3.99674e+07	2.62162e+07	4.81114e+06	4.81114e+06	4.81114e+06	1.21175	0.0367576	0.0749997	6.25211	2.64434	up
Qaxp004683	Arillatose B	Phenolic acids	Phenolic acids	C22H30O14	2	137941-45-8	252311	355379	262922	91621.3	218194	148415	0.964633	0.0495284	0.0933647	1.89994	0.925955	insig
Waqkp02147	N-Feruloylhydroxyagmatine	Alkaloids	Phenolamine	C15H22N4O4	2	-	53091.9	53091.9	53091.9	386825	272931	307025	1.22194	0.0153598	0.0411439	0.164748	-2.60166	down
pmb0235	O-Feruloyl coumarin	Lignans and Coumarins	Coumarins	C19H14O5	3	-	53091.9	53091.9	53091.9	386825	272931	307025	1.22194	0.0153598	0.0411439	0.164748	-2.60166	down
MWS201242	Cys-Trp	Amino acids and derivatives	Amino acids and derivatives	C14H17N3O3S	3	-	180570	236354	182771	25892.7	25892.7	25892.7	1.22533	0.0108089	0.0328955	7.72027	2.94865	up
MWSHY0116	Hesperidin*	Flavonoids	Flavanones	C28H34O15	3	520-26-3	1.86134e+06	1.45862e+06	9.00153e+06	1.77116e+07	1.2921e+07	1.11583e+07	0.980874	0.0374692	0.0760829	0.294837	-1.76201	insig
Zblp002245	Petunidin 3-O-glucoside	Flavonoids	Anthocyanidins	C22H23O12+	3	71991-88-3	475302	837068	497034	284800	364027	296170	1.03844	0.127541	0.191311	1.91472	0.937132	insig
Lmqp003432	6,9-Dihydroxy-7-megastigmen-3-one	Terpenoids	Sesquiterpenoids	C13H22O3	1	-	953137	828592	1.33203e+06	829766	907382	778955	0.676961	0.317635	0.399177	1.23753	0.307465	insig
Labp004808	3-Oxo-Alpha-Ionol diglucoside	Terpenoids	Sesquiterpenoids	C25H40O12	3	-	2419.31	2419.31	2419.31	30235.6	130453	102066	1.18894	0.103865	0.164182	0.0276225	-5.17801	down
Lmmp003167	Bis(Caffeoyl)Spermidine	Alkaloids	Phenolamine	C25H31N3O6	3	124935-80-4	6527.57	6527.57	6527.57	76441.4	41445	57547	1.21374	0.0358708	0.0742375	0.111625	-3.16327	down
Wbsp000187	Apigenin-4'-O-(6''-O-p-coumaroyl)-β-D-glucopyranoside	Flavonoids	Flavones	C30H26O12	3	-	33632	53484.5	53063.5	89929.3	27251.2	45288.6	0.0817079	0.736471	0.783107	0.86281	-0.212885	insig
mws0987	6-MethylCoumarin	Lignans and Coumarins	Coumarins	C10H8O2	3	92-48-8	19611.1	19611.1	19611.1	321997	277075	230399	1.22661	0.0104315	0.0322521	0.0709286	-3.81749	down
MW0168290	Isoleucylleucine*	Amino acids and derivatives	Amino acids and derivatives	C12H24N2O3	1	-	1.77357e+06	1.40611e+06	1.27152e+06	915582	846356	675530	1.12274	0.0298263	0.065973	1.82616	0.868815	insig
Sadp000870	1,5-dihydroxypentan-3-yl dihydrogen phosphate	Others	Others	C5H13O6P	2	-	1.94066e+07	1.99448e+07	2.5153e+07	1.32609e+07	1.11138e+07	1.74632e+07	1.00792	0.044576	0.0859535	1.54177	0.624583	insig
MWSprf104	4',6,7-Trihydroxyisoflavone	Flavonoids	Isoflavones	C15H10O5	3	17817-31-1	10392.5	10392.5	10392.5	107556	52952	52295.4	1.19147	0.080581	0.135248	0.146509	-2.77094	down
Zjyp102902	p-menth-3-ene-1,2-diol	Terpenoids	Monoterpenoids	C10H18O2	2	-	100298	111711	107102	94060.3	61097.8	101401	0.736911	0.23003	0.307436	1.24381	0.314765	insig
Zadp006809	3β,12-dihydroxy-13-methyl-podocarpane-8,10,13-tiene	Terpenoids	Ditepenoids	C18H26O2	1	-	616152	621543	821911	78552.4	211364	73007.1	1.14811	0.00368728	0.017607	5.67504	2.50463	up
Lmdp002969	Myricetin-3-O-galactoside*	Flavonoids	Flavonols	C21H20O13	2	15648-86-9	237402	237402	237402	5.54603e+06	4.39767e+06	2.3395e+06	1.20941	0.0543635	0.0998707	0.0579821	-4.10825	down
Lmmp001947	Gossypetin-3-O-glucoside*	Flavonoids	Flavonols	C21H20O13	2	-	237402	237402	237402	5.54603e+06	4.39767e+06	2.3395e+06	1.20941	0.0543635	0.0998707	0.0579821	-4.10825	down
Lmtp003948	3',5',5,7-Tetrahydroxy-4'-methoxyflavanone-3'-O-glucoside	Flavonoids	Flavanones	C22H24O12	3	-	3.33496e+06	3.04296e+06	1.89107e+06	7.3206e+06	5.11685e+06	3.02876e+06	0.848609	0.183799	0.25736	0.534649	-0.903336	insig
Lmpp003465	Myricetin-3-O-β-D-glucoside*	Flavonoids	Flavonols	C21H20O13	2	19833-12-6	3.33496e+06	3.04296e+06	1.89107e+06	7.3206e+06	5.11685e+06	3.02876e+06	0.848609	0.183799	0.25736	0.534649	-0.903336	insig
Hmgp002238	Jaceoside*	Flavonoids	Flavones	C23H24O12	2	25474-11-7	6.47637e+06	7.48175e+06	1.00119e+07	1.37176e+07	7.30758e+06	1.31905e+07	0.70152	0.236072	0.313357	0.700557	-0.513426	insig
pmb0736	Tricin-7-O-Glucoside*	Flavonoids	Flavones	C23H24O12	2	32769-01-0	6.47637e+06	7.48175e+06	1.00119e+07	1.37176e+07	7.30758e+06	1.31905e+07	0.70152	0.236072	0.313357	0.700557	-0.513426	insig
Laxp003920	CaffeoylTyrosine	Alkaloids	Alkaloids	C18H17NO6	3	-	10786.2	10786.2	10786.2	90370.9	70643.9	53931.2	1.21463	0.0286596	0.0640089	0.150544	-2.73175	down
Sahp003947	Staphylionoside A	Terpenoids	Sesquiterpenoids	C19H30O8	3	-	715742	721713	694399	610048	546470	723008	0.771829	0.242913	0.321088	1.13425	0.18174	insig
WaXYp03037	2,3-Dihydroxy-3,7-dimethyl-6-octenyl β-D-glucopyranoside	Terpenoids	Monoterpenoids	C16H30O8	2	-	83143.9	57012	66016.8	2206.67	2206.67	2206.67	1.22737	0.0130169	0.0369446	31.1439	4.96088	up
Lcsp002249	Gly-Trp-Asp	Amino acids and derivatives	Amino acids and derivatives	C17H20N4O6	3	-	104923	109565	138081	3397.07	3397.07	3397.07	1.22844	0.00814945	0.0274108	34.5953	5.11251	up
PDP123557	(2R,3R,4S)-2-(6-aminopurin-9-yl)-4-(hydroxymethyl)oxolan-3-ol	Nucleotides and derivatives	Nucleotides and derivatives	C10H13N5O3	2	19200-56-7	106075	106075	106075	956728	530375	723893	1.21076	0.0361079	0.0743664	0.143928	-2.79658	down
MWSslk177	Lithospermoside	Alkaloids	Alkaloids	C14H19NO8	2	63492-69-3	291911	335550	280039	136900	152898	217214	1.10061	0.0144047	0.0393792	1.7899	0.83988	insig
pma1840	4-Coumaroylcholine	Alkaloids	Phenolamine	C14H20NO3+	3	-	223833	335575	220362	36810.6	36810.6	36810.6	1.21761	0.0275785	0.0622789	7.06109	2.81989	up
Zmhp002814	5,7,8-Tetrahydroxy-6-methoxyflavone	Flavonoids	Flavones	C16H12O6	3	-	84262.8	44812.6	88391.7	67783.6	87631.4	35366.1	0.266168	0.688513	0.746134	1.13988	0.188879	insig
FQtp001338	2-Caffeoylisocitrate	Phenolic acids	Phenolic acids	C15H14O10	1	-	1.01424e+07	1.55342e+07	8.5227e+06	1.50964e+06	1.50964e+06	1.50964e+06	1.21058	0.0429845	0.0841028	7.55133	2.91673	up
Hmpp003624	Tsaokoarylone	Others	Ketone compounds	C20H20O4	3	811471-20-2	5326.73	5326.73	5326.73	92980.7	79568.2	58456.5	1.22348	0.0190938	0.0477535	0.0691768	-3.85357	down
MWS4309	Glycyl-tryptophan	Amino acids and derivatives	Amino acids and derivatives	C13H15N3O3	2	2390-74-1	768315	558232	1.22328e+06	172609	151278	241738	1.15625	0.0752257	0.127881	4.50798	2.17248	up
Zmmp002167	L-Glutamyl-L-Tyrosine	Amino acids and derivatives	Amino acids and derivatives	C14H18N2O6	3	-	1.17618e+07	1.79128e+07	1.20897e+07	319888	303326	245741	1.22576	0.0208016	0.0510145	48.0627	5.58685	up
Zbcp002979	Petunidin-3-O-rutinoside	Flavonoids	Anthocyanidins	C28H33O16+	3	39824-84-5	100253	167975	86329.6	153431	119315	134441	0.46594	0.56972	0.644993	0.87075	-0.199669	insig
pmp001141	Cimicifugamide	Alkaloids	Phenolamine	C25H31NO10	3	-	350111	848536	432815	31714.9	31714.9	31714.9	1.20761	0.0799608	0.134654	17.1472	4.0999	up
mws0052	Baicalin	Flavonoids	Flavones	C21H18O11	3	21967-41-9	12109.7	12109.7	12109.7	122115	118240	128359	1.22961	0.000707112	0.00721889	0.0985289	-3.34331	down
MWStz446	Isorhamnetin-7-O-glucoside (Brassicin)*	Flavonoids	Flavonols	C22H22O12	1	6743-96-0	2.32132e+06	1.98495e+06	2.4916e+06	378064	378064	378064	1.22641	0.00615943	0.0233264	5.99358	2.58342	up
Lmhp002501	N-Feruloylhydroxyputrescine	Alkaloids	Phenolamine	C14H20N2O4	3	-	115626	96117.7	173130	19223.5	19223.5	19223.5	1.20908	0.0421022	0.0830861	6.67366	2.73848	up
Lcsp001896	Ser-Gly-Phe	Amino acids and derivatives	Amino acids and derivatives	C14H19N3O5	3	-	144088	150983	125149	12950.4	12950.4	12950.4	1.2285	0.00367056	0.017607	10.8162	3.43512	up
MWStz493	myricetin-3-O-β-D-xylopyranosyl-(1→2)-β-D-glucopyranoside	Flavonoids	Flavonols	C26H28O17	3	142449-93-2	2429.27	2429.27	2429.27	16918.3	48896.7	12146.4	1.148	0.177921	0.250797	0.0934798	-3.4192	down
MWS20172	5-Hydroxymethyl-2-furaldehyde	Others	Aldehyde compounds	C6H6O3	3	67-47-0	180693	188302	150313	21248.6	21248.6	21248.6	1.22721	0.00578928	0.0225327	8.14656	3.02619	up
WapTKC019139	5,8-Dihydroxy-2-Bornanone	Terpenoids	Monoterpenoids	C10H16O3	1	1446307-24-9	105335	101440	81649.6	6300.17	6300.17	6300.17	1.2278	0.00659578	0.0241114	15.2602	3.9317	up
Zmhp005586	Herbacetin-7-O-(3''-glucosyl)rhamnoside; Rhodiosin	Flavonoids	Flavonols	C27H30O16	3	86831-54-1	3.86386e+06	2.7964e+06	3.00826e+06	3.97463e+06	240159	7.57777e+06	0.282063	0.771272	0.81244	0.819882	-0.286511	insig
MWSHY0019	Neohesperidin*	Flavonoids	Flavanones	C28H34O15	3	13241-33-3	3.86386e+06	2.7964e+06	3.00826e+06	3.97463e+06	240159	7.57777e+06	0.282063	0.771272	0.81244	0.819882	-0.286511	insig
pmb0751	4-Coumaroylshikimate	Phenolic acids	Phenolic acids	C16H16O7	3	-	7786.36	7786.36	7786.36	79366.1	67370.8	66109	1.22819	0.00444349	0.019353	0.109746	-3.18775	down
Wagp006311	Gardenin B 5-(6''-Malonyl)Glucoside	Flavonoids	Flavones	C28H30O15	3	-	10926.4	10926.4	10926.4	138000	110260	102792	1.22644	0.0100392	0.0313849	0.093374	-3.42083	down
MWSmce221	5,7-Dihydroxy-4-methylcoumarin	Lignans and Coumarins	Coumarins	C10H8O4	3	2107-76-8	1.17309e+06	1.18762e+06	1.40345e+06	234617	234617	234617	1.22693	0.00528928	0.0215149	5.34795	2.41898	up
Zmwp003705	Crinamine	Alkaloids	Isoquinoline alkaloids	C17H19NO4	2	-	311606	217719	202797	107305	156237	91412.6	1.07018	0.0452574	0.0870679	2.06258	1.04445	up
MWStz177	Sarpagine	Alkaloids	Plumerane	C19H22N2O2	2	482-68-8	278184	373689	239508	47901.6	47901.6	47901.6	1.21723	0.0246569	0.0577138	6.20286	2.63293	up
HX1348	2-hydroxymethyl-D-ribono-γ-lactone	Others	Others	C5H8O4	3	-	406889	162232	417425	32446.5	32446.5	32446.5	1.18473	0.0708041	0.122083	10.1351	3.34129	up
MWSmce346	1,3-Dicaffeoylquinic acid	Phenolic acids	Phenolic acids	C25H24O12	3	30964-13-7	7921.51	7921.51	7921.51	39607.6	72394.2	147939	1.16476	0.133536	0.198535	0.0914228	-3.4513	down
pma0692	N1,N8-Bis(4-coumaroyl)spermidine	Alkaloids	Phenolamine	C25H31N3O4	3	114916-05-1	86175.8	130264	260559	129638	77656.3	67775.6	0.663413	0.328104	0.409482	1.7341	0.794187	insig
PD0904567	Threoninyl-Proline	Amino acids and derivatives	Amino acids and derivatives	C9H16N2O4	2	-	2.19002e+07	2.27581e+07	1.78707e+07	5.77217e+06	4.36975e+06	5.55397e+06	1.2133	0.00582151	0.0225641	3.98378	1.99414	up
Qatp010618	Lignans Machilin F*	Lignans and Coumarins	Lignans	C20H22O5	3	-	410775	860964	615118	260170	457124	963317	0.293576	0.796747	0.833368	1.12272	0.167	insig
Lazn006152	Isoshonanin*	Lignans and Coumarins	Lignans	C20H22O5	3	-	410775	860964	615118	260170	457124	963317	0.293576	0.796747	0.833368	1.12272	0.167	insig
MWStz415	N-p-Coumaroyltyrosine	Amino acids and derivatives	Amino acids and derivatives	C18H17NO5	3	77201-66-2	195313	283711	275055	12663.1	12663.1	12663.1	1.2259	0.0136098	0.038048	19.8497	4.31105	up
Laxp004467	Cis-N-(4-hydroxycinnamyl)tyrosine	Alkaloids	Alkaloids	C18H17NO5	3	-	195313	283711	275055	12663.1	12663.1	12663.1	1.2259	0.0136098	0.038048	19.8497	4.31105	up
Lmmp002143	Gossypetin-3-O-(6''-malonyl)glucoside	Flavonoids	Flavonols	C24H22O16	3	-	330660	122076	147557	16267.8	16267.8	16267.8	1.19224	0.107505	0.16846	12.3002	3.62061	up
Lazn003443	Orientin-2''-O-rhamnoside	Flavonoids	Flavones	C27H30O15	3	-	10705.6	10705.6	10705.6	68534.3	150883	207459	1.18887	0.0824938	0.138	0.075237	-3.73241	down
Wayp003244	3-Succinoylpyridine	Alkaloids	Pyridine alkaloids	C9H9NO3	3	4192-31-8	1.07108e+06	834378	736063	129360	129360	129360	1.22176	0.0170727	0.0441504	6.80663	2.76694	up
Walbp08429	MG(16:3) (2n isomer)	Lipids	Glycerol ester	C19H32O4	1	-	4103.03	4103.03	4103.03	24013.8	44237.9	20515.1	1.19479	0.0748395	0.12756	0.138668	-2.8503	down
Lssp210280	1,5-dihydroxy ketone-6 murine O-β-D-glucoside	Others	Others	C19H18O11	3	-	240826	325219	377427	160806	200730	236719	0.97532	0.0822304	0.13765	1.57704	0.657218	insig
Lmhp008742	LysoPC 20:5	Lipids	LPC	C28H48NO7P	2	162440-04-2	49087.3	49087.3	49087.3	2238718	2.19727e+06	2.16894e+06	1.22986	8.85964e-05	0.00272278	0.0222958	-5.48709	down
Sadp013450	Monoisobutyl phthalate	Others	Others	C12H14O4	2	30833-53-5	156061	243034	322564	462933	388039	568218	1.01991	0.0309794	0.0672863	0.508501	-0.975677	insig
MW0155856	Pro-Glu-Leu	Amino acids and derivatives	Amino acids and derivatives	C16H27N3O6	3	-	305180	373834	361536	61036.1	61036.1	61036.1	1.22664	0.00542373	0.0218756	5.68271	2.50658	up
pme0489	N-Methylnicotinamide	Alkaloids	Pyridine alkaloids	C7H8N2O	3	114-33-0	8742.75	8742.75	8742.75	59288.9	43713.8	62450.7	1.22085	0.0152167	0.0408908	0.158524	-2.65723	down
Xmgp006913	2,4,2',4'-tetrahydroxy-3'-prenylchalcone	Flavonoids	Chalcones	C20H20O5	3	-	240530	346722	171997	332648	174444	234873	0.0380942	0.937154	0.950321	1.02329	0.0332217	insig
Waqkp01664	N-Feruloylagmatine glucoside	Alkaloids	Phenolamine	C21H32N4O8	2	-	70422.4	73024.1	71156.3	6843.93	6843.93	6843.93	1.22982	0.00014329	0.00348029	10.4522	3.38574	up
pmp001048	Ixoroside	Terpenoids	Monoterpenoids	C16H24O9	2	58514-30-0	18497.3	18497.3	18497.3	221985	233440	290780	1.22734	0.00843558	0.027965	0.0743655	-3.74922	down
Lmsp011263	6-Hydroxy-4',5,7-trimethoxyflavone	Flavonoids	Flavones	C18H16O6	3	6938-19-8	14883.3	24380.5	18962.4	1371.12	1371.12	1371.12	1.2227	0.022474	0.0538608	14.1554	3.82328	up
Lmhp008688	LysoPE 20:5	Lipids	LPE	C25H42NO7P	2	-	7815.74	7815.74	7815.74	282576	260999	343820	1.2286	0.00733785	0.0257523	0.0264225	-5.24209	down
Zmdp000976	S-(2-Carboxypropyl)cysteine	Amino acids and derivatives	Amino acids and derivatives	C7H13NO4S	3	6852-42-2	218788	394764	202486	32396.3	32396.3	32396.3	1.20539	0.0601055	0.1075	8.39641	3.06977	up
Zmsp000306	1,4-dideoxy-1,4-imino-D-arabinitol	Alkaloids	Pyrrole alkaloids	C5H11NO3	3	-	2271.8	2271.8	2271.8	19247.8	11359	19237	1.21055	0.0319663	0.0687493	0.136735	-2.87054	down
Lskp211415	26-hydroxyintegristerone A	Steroids	Steroid	C27H44O9	3	-	316787	70022	263013	1.26863e+06	1.56023e+06	658972	1.05441	0.0612051	0.109184	0.186311	-2.42421	down
MWS1805	Hexylamine	Alkaloids	Alkaloids	C6H15N	3	111-26-2	33606	70860.9	103186	4909.35	4909.35	4909.35	1.19053	0.0853897	0.141904	14.0992	3.81754	up
MWS201396	Hyp-Trp	Amino acids and derivatives	Amino acids and derivatives	C16H19N3O4	3	-	173259	121034	112902	9602.8	9602.8	9602.8	1.22369	0.0217471	0.0526685	14.1346	3.82116	up
Lmbp003208	Fraxidinglucoside*	Lignans and Coumarins	Coumarins	C17H20O10	2	58970-71-1	363460	275882	432169	55176.4	55176.4	55176.4	1.21778	0.0216999	0.052655	6.47324	2.69449	up
mws0072	Apigenin-5-O-glucoside	Flavonoids	Flavones	C21H20O10	3	28757-27-9	798504	788562	481281	622340	1.00122e+06	313347	0.234894	0.857675	0.883559	1.06786	0.0947229	insig
Wafp003158	N-Feruloylhomoagmatine	Alkaloids	Phenolamine	C16H24N4O3	3	-	16576.2	16576.2	16576.2	158836	82881.1	156156	1.20356	0.043032	0.0841028	0.124986	-3.00016	down
Qmyp101417	Ctroside	Terpenoids	Sesquiterpenoids	C19H30O8	3	-	176821	814211	247563	35364.2	35364.2	35364.2	1.13578	0.202171	0.279062	11.6747	3.54531	up
Lmwp102712	5Z,8Z-tetradecadienoic acid	Lipids	Free fatty acids	C14H24O2	2	39039-37-7	319749	223887	366770	306435	554839	344449	0.610909	0.342431	0.423847	0.75507	-0.405318	insig
Wbmp002620	(12bs)-4,10,11-trimethoxy-7,8,12b,13-tetrahydro-5h-6-azatetraphen-3-ol	Alkaloids	Alkaloids	C20H23NO4	3	-	90166.1	107330	122618	150574	80124.8	19795.3	0.495634	0.605755	0.677352	1.27793	0.353807	insig
pmp000013	Eupatilin-7-O-glucoside	Flavonoids	Flavones	C24H26O12	3	-	20462.7	20462.7	20462.7	440541	443302	102314	1.15085	0.112552	0.175173	0.0622499	-4.00578	down
Zmtp102902	α-Hydrojuglone glucoside	Quinones	Quinones	C16H18O8	3	-	428264	211080	239436	186504	196155	184824	0.816156	0.267168	0.346441	1.54856	0.630928	insig
Walbp04045	7-Methoxy-6-methyldihydrocoumarin	Lignans and Coumarins	Coumarins	C11H12O3	1	-	281086	281086	281086	3.28183e+06	2.3894e+06	2.15918e+06	1.222	0.0209312	0.0512826	0.10769	-3.21504	down
Walp003534	Isofraxidin-7-O-glucoside*	Lignans and Coumarins	Coumarins	C17H20O10	2	483-91-0	188817	633905	305978	37763.5	37763.5	37763.5	1.17002	0.126211	0.189542	9.96289	3.31656	up
pmb0746	Tricin-4'-O-(guaiacylglycerol)ether	Flavonoids	Flavones	C27H26O11	3	-	2821.77	2821.77	2821.77	680819	650075	622478	1.22982	0.000674826	0.00714848	0.0043337	-7.85019	down
Lhjp111622	Dehydroxysecologanic acid	Terpenoids	Monoterpenoids	C16H22O9	1	-	174495	105948	148599	6571.18	6571.18	6571.18	1.22424	0.020785	0.0510145	21.7638	4.44386	up
NK10264324	Phloroglucinol	Others	Others	C6H6O3	3	108-73-6	717369	310300	247403	42334.9	42334.9	42334.9	1.17972	0.121688	0.184837	10.0396	3.32763	up
Lcsp001958	Pro-Asn-Leu	Amino acids and derivatives	Amino acids and derivatives	C15H26N4O5	3	-	258415	233404	213165	42633	42633	42633	1.22728	0.00459642	0.0197798	5.51203	2.46258	up
Zbqp000579	3-(Pyrazol-1-yl)-L-alanine	Amino acids and derivatives	Amino acids and derivatives	C6H9N3O2	3	2734-48-7	1.93291e+07	1.13261e+07	1.83672e+07	4.71573e+06	4.37077e+06	4.76657e+06	1.18471	0.0430186	0.0841028	3.53873	1.82323	up
Zbzp000519	Retronecine	Alkaloids	Pyrrole alkaloids	C8H13NO2	2	480-85-3	1.93291e+07	1.13261e+07	1.83672e+07	4.71573e+06	4.37077e+06	4.76657e+06	1.18471	0.0430186	0.0841028	3.53873	1.82323	up
Lmsp102909	Deoxysappanol	Others	Others	C19H30O7	3	-	27197.5	27197.5	27197.5	188971	334309	135988	1.1903	0.0831361	0.138738	0.123762	-3.01435	down
WaXYp01907	N-[(R)-2-Hydroxy-3,3-dimethyl-4-(β-D-glucopyranosyloxy)butyryl]-β-alanine	Alkaloids	Alkaloids	C15H27NO10	1	29493-59-2	5300.26	5300.26	5300.26	116012	26501.3	79522.7	1.15756	0.118199	0.180952	0.0716135	-3.80362	down
HX1188	1,7-Bis-(3,4-dihydroxyphenyl)-5-methoxy-3-heptanone	Others	Ketone compounds	C20H24O6	1	-	246412	290670	132690	26537.9	26537.9	26537.9	1.19868	0.0527243	0.0977122	8.41277	3.07258	up
Lmyp004795	Isovitexin-7-O-xyloside-2''-O-rhamnoside	Flavonoids	Flavones	C32H38O18	3	-	71035.4	10129.7	57028.5	2025.94	2025.94	2025.94	1.12798	0.139266	0.205242	22.7373	4.50699	up
Wbhp009515	Tagalsin Q	Terpenoids	Ditepenoids	C18H26O2	3	1253641-44-9	1.35325e+06	1.46406e+06	1.69385e+06	80157	80157	80157	1.22862	0.00492783	0.0205408	18.7597	4.22957	up
Lmnp002961	Cirsiliol-8-C-glucoside	Flavonoids	Flavones	C23H24O12	3	-	102967	94480.6	145941	10697.8	10697.8	10697.8	1.22207	0.0227623	0.0543454	10.6997	3.4195	up
MWS201421	Met-Phe	Amino acids and derivatives	Amino acids and derivatives	C14H20N2O3S	3	14492-14-9	5947.46	7421.12	18344.9	1189.49	1189.49	1189.49	1.16617	0.13851	0.20464	8.88712	3.15172	up
ZbWp001588	3-(((S)-1-carboxy-2-phenylethyl)amino)-2,5-dihydroxycyclopentane-1-carboxylic acid	Others	Others	C15H19NO6	3	-	565354	581972	533804	223698	193449	117467	1.16667	0.00227057	0.0135912	3.14457	1.65286	up
Lmhp009349	LysoPE 20:4(2n isomer)	Lipids	LPE	C25H44NO7P	3	-	380.4	380.4	380.4	172737	234361	209688	1.22938	0.00752806	0.026265	0.00185024	-9.07807	down
Wagp005066	Boscialin 4-O-malonyl glucoside	Others	Others	C22H34O11	3	-	22296.4	22296.4	22296.4	358104	569548	416004	1.22474	0.0212741	0.0519713	0.0497816	-4.32824	down
Lmmp004257	6-C-Methylquercetin-3-O-rhamnoside	Flavonoids	Flavonols	C22H22O11	3	-	675829	709027	561796	78689.5	78689.5	78689.5	1.2271	0.00605884	0.0231355	8.24613	3.04372	up
mws5037	L-Alanyl-L-leucine	Amino acids and derivatives	Amino acids and derivatives	C9H18N2O3	3	3303-34-2	3.16445e+06	3.14052e+06	2.79728e+06	1.76066e+06	2.11006e+06	1.69392e+06	1.1722	0.00260702	0.0148318	1.63573	0.709932	insig
Rlp0787	2-amino-2-(1-methyl-1H-pyrazol-4-yl)acetic acid	Alkaloids	Alkaloids	C6H9N3O2	1	195070-68-9	1.93166e+07	1.82702e+07	1.93806e+07	3.87522e+06	4.40216e+06	4.39259e+06	1.22757	5.93136e-05	0.00227009	4.49626	2.16872	up
Rfn01235	(3S)-6,7-Dihydroxy-1,2,3,4-tetrahydroisoquinoline-3-carboxylic acid	Alkaloids	Quinoline alkaloids	C10H11NO4	2	34312-81-7	8.15005e+06	7.4018e+06	6.10237e+06	37420.2	37420.2	37420.2	1.22924	0.00686895	0.0246462	192.892	7.59165	up
MWStz421	Ternatumoside II	Flavonoids	Flavonols	C27H30O15	3	1473419-87-2	2.01203e+07	1.04843e+07	6.27264e+06	2.62323e+07	3.03704e+07	1.41545e+07	0.807324	0.152546	0.221328	0.52118	-0.940146	insig
Lmtp008852	Rhamnazin (3,4',5-Trihydroxy-3',7-dimethoxyflavone)	Flavonoids	Flavonols	C17H14O7	1	552-54-5	74834.7	70566.1	67015.7	12335.7	12335.7	12335.7	1.22907	0.00149112	0.0106998	5.73991	2.52103	up
Wayp002004	N-Formyl nornicotine	Alkaloids	Pyridine alkaloids	C10H12N2O	2	3000-81-5	5.52473e+06	6.35706e+06	5.18154e+06	4.38591e+06	6.21271e+06	4.17536e+06	0.603755	0.373849	0.456426	1.15496	0.207842	insig
PD0826084	1-[2-(2,3,4,5,6-pentahydroxycyclohexyl)oxyindol-1-yl]ethanone	Alkaloids	Alkaloids	C16H19NO7	1	-	3955.32	3955.32	3955.32	3955.32	22951.7	38632.9	0.858735	0.216267	0.295132	0.18105	-2.46554	insig
Lajp005489	5-hydroxy-6,7,3',4',5'-pentamethoxyflavone glucoside	Flavonoids	Flavones	C26H30O13	3	-	61905.7	61905.7	61905.7	309529	311933	364082	1.22738	0.00442665	0.019353	0.188441	-2.40781	down
Zmsp000758	1-(Hydroxymethyl)hexahydro-1h-pyrrolizin-2-ol	Alkaloids	Pyrrole alkaloids	C8H15NO2	3	-	2.19151e+07	2.58984e+07	2.02505e+07	2.33122e+07	2.29459e+07	2.51229e+07	0.390766	0.589169	0.662618	0.953531	-0.0686484	insig
Cmmn012461	Dehydroabietic acid	Terpenoids	Ditepenoids	C20H28O2	3	1740-19-8	4.23662e+06	4.6811e+06	4.22375e+06	6.84284e+06	6.74014e+06	6.68827e+06	1.21472	0.00209136	0.012699	0.648281	-0.625309	insig
Wasyqn3683	3-O-p-Coumaroyl Methylglucaric Acid*	Phenolic acids	Phenolic acids	C16H18O10	1	-	3.8006e+07	3.26509e+07	3.60691e+07	1.76575e+07	1.06949e+07	1.19324e+07	1.17187	0.00164724	0.0113069	2.64929	1.4056	up
Safn009833	5-[(1S,2R,3R,5S)-3,5-dihydroxy-2-[(E,3S)-3-hydroxyoct-1-enyl]cyclopentyl]pentanoic acid	Lipids	Free fatty acids	C18H32O5	1	-	4.2062e+06	4.23216e+06	4.07253e+06	345362	369797	335074	1.22947	9.29972e-05	0.00274386	11.9125	3.5744	up
Zbjn005825	Kaempferide-3-O-(6'-O-acetyl)glucoside*	Flavonoids	Flavonols	C24H24O12	3	-	73252.3	84400.3	78923.7	120689	99898.7	87175.6	0.958842	0.124781	0.187845	0.768696	-0.379515	insig
Zbsn005918	Chrysoeriol-7-O-(6''-acetyl)glucoside*	Flavonoids	Flavones	C24H24O12	3	-	73252.3	84400.3	78923.7	120689	99898.7	87175.6	0.958842	0.124781	0.187845	0.768696	-0.379515	insig
mws1080	alpha-D-Galactosyl-(1->3)-1D-myo-inositol	Others	Saccharides	C12H22O11	3	3687-64-7	1.68557e+07	1.22815e+07	1.44005e+07	1.18768e+06	1.76029e+06	1.11878e+06	1.21767	0.00871428	0.0285864	10.7058	3.42032	up
MWS1983	Maltitol	Others	Saccharides	C12H24O11	3	585-88-6	350082	280684	328913	32368.3	25132	32842.3	1.22471	0.00449794	0.0194885	10.6227	3.40908	up
Lmhn003801	Feruloylsinapoyltartaric acid	Phenolic acids	Phenolic acids	C25H24O13	3	-	227942	69983.2	146700	28424.4	27073.5	13106.7	1.11336	0.109175	0.170718	6.48097	2.69621	up
Lmhn002895	Feruloylcaffeoyltartaric acid	Phenolic acids	Phenolic acids	C23H20O12	3	-	33860.9	35796.3	44519.1	53373.2	54479	40405.5	0.877278	0.118286	0.180976	0.77012	-0.376844	insig
Lmqn009304	Eucalyptin (5-Hydroxy-7,4'-dimethoxy-6,8-dimethylflavone)	Flavonoids	Flavones	C19H18O5	3	3122-88-1	388540	457393	405811	600651	777800	783834	1.15344	0.0268046	0.0610537	0.578898	-0.788618	insig
mws0038	5,4'-Dihydroxy-3,7-dimethoxyflavone(Kumatakenin)*	Flavonoids	Flavonols	C17H14O6	2	3301-49-3	112218	139120	126430	128721	151531	141879	0.719051	0.22255	0.301427	0.894908	-0.160188	insig
Zbsn009679	Velutin (5,4'-dihydroxy-7,3'-dimethoxyflavone)*	Flavonoids	Flavones	C17H14O6	2	25739-41-7	112218	139120	126430	128721	151531	141879	0.719051	0.22255	0.301427	0.894908	-0.160188	insig
MWSslk133	1,14-Tetradecanedioic Acid	Lipids	Free fatty acids	C14H26O4	1	821-38-5	220413	206873	203814	272061	296179	294375	1.1977	0.00210354	0.0127423	0.731613	-0.450848	insig
mws0597	5-Hydroxyindoleacetate	Alkaloids	Plumerane	C10H9NO3	3	54-16-0	829225	1.00604e+06	809922	856590	843809	1.01793e+06	0.188635	0.785872	0.825067	0.973091	-0.0393531	insig
Wasyqn3917	3-O-Feruloyl Methylglucaric Acid	Phenolic acids	Phenolic acids	C17H20O11	2	-	1.2156e+06	842407	1.32953e+06	552765	713280	573269	1.0835	0.0599293	0.107287	1.84174	0.881068	insig
MWS2430	13-methylmyristic acid	Lipids	Free fatty acids	C15H30O2	1	2485-71-4	227601	239279	264192	502177	513494	487864	1.21998	9.53922e-05	0.00274386	0.486235	-1.04027	down
Zbqn004590	N-(acetyl)phenylalanine	Amino acids and derivatives	Amino acids and derivatives	C11H13NO3	3	-	8.72784e+06	8.03974e+06	9.09414e+06	2.35729e+06	2.79036e+06	2.50283e+06	1.22371	0.000728619	0.00721889	3.38041	1.7572	up
pmn001686	10,16-Dihydroxyhexadecanoic acid	Lipids	Free fatty acids	C16H32O4	3	3233-90-7	10267.4	19323.1	17033.4	46701.6	45229.7	50636.5	1.16424	0.00143999	0.0105739	0.32703	-1.6125	down
Lmbn004847	4-Methoxyphenylpropionic acid	Phenolic acids	Phenolic acids	C10H12O3	3	-	171395	153672	134092	76294.5	94580.6	160235	0.770817	0.230632	0.30793	1.38673	0.471684	insig
Lmmn006246	7β-Hydroxydarutigenol	Terpenoids	Ditepenoids	C20H34O4	3	1188281-99-3	16125.8	15590.3	16902.9	28054.1	45080.7	41325	1.15966	0.0504556	0.0946183	0.42477	-1.23525	down
Lmbn005369	13(S)-HODE*	Lipids	Free fatty acids	C18H32O3	1	10219-69-9	1.14832e+06	1.30842e+06	1.18836e+06	549081	496882	483242	1.22008	0.00153695	0.0109055	2.38365	1.25317	up
Safn009192	Myricetin 3,4'-dimethyl ether	Flavonoids	Flavonols	C17H14O8	3	71325-90-1	46352.8	56907.4	56970.4	69314.2	73718.3	71455.6	1.1094	0.0252725	0.0587112	0.747037	-0.420748	insig
Lakn002075	4-Hydroxybenzoic acid glucosyl xyloside	Phenolic acids	Phenolic acids	C18H24O12	3	-	262715	273976	229357	108921	118667	111684	1.21697	0.00669619	0.0243375	2.25791	1.17499	up
Safn011825	(10E,12Z,15Z)-9-oxooctadeca-10,12,15-trienoic acid	Lipids	Free fatty acids	C18H28O3	1	125559-74-2	1.74987e+06	1.71282e+06	1.64618e+06	445604	400371	394527	1.22767	3.65286e-05	0.00179335	4.11839	2.04208	up
Lchn000012	Alangilignoside D	Lignans and Coumarins	Lignans	C26H34O12	3	-	1.01127e+06	1.04536e+06	1.62201e+06	2.60418e+06	1.78432e+06	2.35747e+06	1.04828	0.0328578	0.0699822	0.545311	-0.87485	insig
MWS1900	Undecanedioic acid	Lipids	Free fatty acids	C11H20O4	3	1852-04-6	291020	301699	306441	266500	236902	237104	1.12985	0.0189384	0.0474402	1.21425	0.280068	insig
Lakn002368	2-Hydroxy-5-methylbenzoyl-1-O-glucose	Phenolic acids	Phenolic acids	C14H18O8	1	-	305503	390364	725293	132724	69966	66185.4	1.13652	0.0917287	0.148707	5.28558	2.40206	up
Lazn003560	Methoxy-erythro-Guaiacyl glycerol β-threo-syringyl glycerol ether	Lignans and Coumarins	Lignans	C22H30O11	3	-	149983	167145	182300	339751	275876	262094	1.16192	0.0225148	0.0539074	0.569005	-0.813486	insig
Safn004300	6-Deoxylamioside	Terpenoids	Monoterpenoids	C18H28O10	3	-	2.73204e+06	2.24823e+06	3.09425e+06	1.3895e+06	2.17951e+06	2.37894e+06	0.795388	0.145551	0.212891	1.35753	0.440985	insig
Hmcn001415	Majoroside	Terpenoids	Monoterpenoids	C17H24O10	1	134140-02-6	1.50515e+06	1.31535e+06	1.35687e+06	1.88965e+06	1.64087e+06	1.78351e+06	1.10861	0.0162712	0.0429927	0.786102	-0.347211	insig
Lmxn007955	Sudachitin	Flavonoids	Flavones	C18H16O8	1	4281-28-1	575497	602929	621392	646732	738762	706913	1.05359	0.0496593	0.0935417	0.860166	-0.217312	insig
Zmzn000113	L-threo-3-Methylaspartate	Amino acids and derivatives	Amino acids and derivatives	C5H9NO4	1	6061-13-8	1.9586e+06	1.76343e+06	1.83732e+06	4.25188e+06	4.27892e+06	4.77309e+06	1.22232	0.00198809	0.0123024	0.417873	-1.25886	down
Zbfn002396	6-O-Dihydrocaffeoylglucose	Phenolic acids	Phenolic acids	C15H20O9	1	-	1.70927e+06	1.34332e+06	1.62636e+06	1.40088e+06	1.22759e+06	1.08191e+06	0.913284	0.0908284	0.147735	1.26104	0.334616	insig
Sacn002893	10-acetylmonomelittoside*	Terpenoids	Monoterpenoids	C17H24O11	3	-	400785	478053	368939	1.41388e+06	1.71349e+06	1.56388e+06	1.21759	0.00238403	0.014072	0.26598	-1.91061	down
Lmbn007891	Hydroxy ricinoleic acid	Lipids	Free fatty acids	C18H34O4	3	-	190940	176277	183621	24891.7	26727.2	29104	1.22819	0.000306452	0.00474944	6.82381	2.77058	up
pmn001681	1-(4-Methoxyphenyl)-1-propanol	Others	Alcohol compounds	C10H14O2	3	5349-60-0	373131	222748	220887	980124	1.11627e+06	879015	1.18342	0.00156342	0.01097	0.274505	-1.8651	down
mws1505	Phenethyl caffeate	Phenolic acids	Phenolic acids	C17H16O4	1	104594-70-9	83437.3	55364.9	72926.1	126050	142107	127564	1.14318	0.00559269	0.0222125	0.535043	-0.902273	insig
Zmyn000083	alpha-D-Glucose 1,6-bisphosphate	Others	Saccharides	C6H14O12P2	3	10139-18-1	235390	145600	274040	53857.8	49202.4	65269	1.17395	0.0488421	0.0926275	3.89136	1.96028	up
Zmzn000079	D-Erythrose 4-phosphate	Others	Saccharides	C4H9O7P	3	585-18-2	2.02878e+06	1.6307e+06	1.8698e+06	1.0177e+06	893903	1.24801e+06	1.13766	0.00728936	0.0256448	1.74999	0.807346	insig
Walbn00444	6''-Carboxyraffinose	Others	Saccharides	C18H30O17	1	104880-42-4	8.14866e+06	1.24122e+07	3.21982e+06	1.09839e+06	1.36147e+06	1.57704e+06	1.09934	0.13111	0.195389	5.89082	2.55847	up
Zmpn000199	D-Galactarate	Others	Saccharides	C6H10O8	1	526-99-8	1.7054e+07	1.85003e+07	1.69851e+07	1.79176e+06	1.67572e+06	2.55404e+06	1.22081	7.7266e-05	0.00256372	8.72528	3.1252	up
Sasn000277	myo-Inositol 4-phosphate	Others	Saccharides	C6H13O9P	1	142760-33-6	1.7048e+07	1.65325e+07	1.79534e+07	7.2588e+06	7.29685e+06	9.88679e+06	1.18519	0.0030896	0.0161738	2.10838	1.07614	up
Hmcn000192	Sedoheptulose	Others	Saccharides	C7H14O7	2	3019-74-7	6.55253e+06	8.0562e+06	6.69338e+06	767048	720267	1.02974e+06	1.22122	0.00446402	0.0193748	8.46311	3.08119	up
Lmqn000432	sn-Glycero-3-phospho-1-inositol	Others	Saccharides	C9H19O11P	2	129830-95-1	4.14302e+07	4.88396e+07	3.03614e+07	1.31387e+07	1.12085e+07	1.72539e+07	1.15958	0.0291728	0.0648607	2.89971	1.53591	up
pmn001692	3-O-Acetylhamayne	Alkaloids	Isoquinoline alkaloids	C18H19NO5	1	-	2.02643e+06	1.48172e+06	2.01575e+06	2.42161e+06	2.89809e+06	3.1111e+06	1.05613	0.0240944	0.0567086	0.655204	-0.609984	insig
mws0854	Rhamnose*	Others	Saccharides	C6H12O5	3	3615-41-6	337396	250970	282616	91805.5	90583.5	90094.9	1.21642	0.0156083	0.0415893	3.19645	1.67647	up
mws1595	L-Fucose*	Others	Saccharides	C6H12O5	3	-	337396	250970	282616	91805.5	90583.5	90094.9	1.21642	0.0156083	0.0415893	3.19645	1.67647	up
Wafn011571	alpha-Hydroxylinoleic acid*	Lipids	Free fatty acids	C18H32O3	1	57818-44-7	1.20728e+06	1.21627e+06	1.16566e+06	480447	458036	491666	1.22814	1.3047e-05	0.000941621	2.50968	1.3275	up
Rfmb091	9(S)-HODE*	Lipids	Free fatty acids	C18H32O3	1	15514-85-9	1.18112e+06	1.13927e+06	1.10612e+06	467931	453939	461517	1.22858	0.00071545	0.00721889	2.4769	1.30853	up
Zmhn002269	2,5-Dimethylchromone-7-O-sulfate	Others	Chromone	C11H10O6S	3	-	158443	144003	159851	191819	213852	126221	0.412662	0.472492	0.554848	0.869155	-0.202315	insig
Wcgn003981	Methyl 3-O-glucosyl-4-hydroxybenzoate	Phenolic acids	Phenolic acids	C14H18O9	3	155112-92-8	398339	417532	407151	431693	519503	437351	0.873663	0.187461	0.261616	0.880792	-0.183126	insig
Lmtn002565	1-O-Vanilloyl-beta-D-glucose	Phenolic acids	Phenolic acids	C14H18O9	3	-	436450	437132	494445	412542	462531	570188	0.275376	0.648312	0.70924	0.94656	-0.0792338	insig
Lmsn004132	6-Hydroxy-4',5,7-trimethoxyflavanone	Flavonoids	Flavanones	C18H18O6	3	6626-61-5	515485	463767	478469	391349	371145	472214	0.899703	0.122144	0.185217	1.18062	0.239545	insig
Safn000198	2-Methyl-d-erythritol 2,4-cyclodiphosphate(2,4,7-trihydroxy-6-(hydroxymethyl)-6-methyl-1,3,5,2,4-trioxadiphosphocane 2,4-dioxide)	Others	Others	C5H12O9P2	3	143488-44-2	883885	831530	754994	1.11328e+06	1.07571e+06	1.4203e+06	1.08683	0.0610121	0.108916	0.684457	-0.546968	insig
mws0866	D-Glucose 6-phosphate*	Others	Saccharides	C6H13O9P	1	56-73-5	2.17842e+07	2.01886e+07	2.37573e+07	6.42746e+06	7.85003e+06	9.64747e+06	1.19403	0.000586862	0.00658851	2.74735	1.45804	up
MWS2442	D-Fructose 6-phosphate*	Others	Saccharides	C6H13O9P	1	643-13-0	2.17842e+07	2.01886e+07	2.37573e+07	6.42746e+06	7.85003e+06	9.64747e+06	1.19403	0.000586862	0.00658851	2.74735	1.45804	up
Wasn000410	sn-glycero-3-phospho-(1'-sn-glycerol)	Others	Others	C6H15O8P	3	-	1.73545e+07	1.59181e+07	1.58804e+07	1.3066e+07	1.12714e+07	1.6183e+07	0.839431	0.173892	0.246079	1.21304	0.278633	insig
mws0704	Ethanolamine phosphate	Alkaloids	Alkaloids	C2H8NO4P	3	1071-23-4	218965	183223	170884	79086.1	75857.8	101361	1.18161	0.00679413	0.0245171	2.2359	1.16085	up
pme0534	D-Gluconic acid	Others	Saccharides	C6H12O7	1	526-95-4	2.61133e+06	2.37306e+06	1.7163e+06	1.60986e+06	1.51706e+06	1.44382e+06	1.00242	0.113271	0.176117	1.466	0.551884	insig
pmn001421	3-O-p-Coumaroylquinic acid	Phenolic acids	Phenolic acids	C16H18O8	3	87099-71-6	976804	1.54474e+06	1.7748e+06	728574	628157	416333	1.0734	0.0562843	0.102284	2.42312	1.27687	up
Safn013952	4-undecylbenzene-1-sulfonic acid	Others	Others	C17H28O3S	2	-	7.2819e+06	8.1716e+06	9.37002e+06	7.98869e+06	1.01528e+07	1.16755e+07	0.681364	0.264282	0.34445	0.832529	-0.264427	insig
Zbfn007626	1-Linoleoyl-2-Lysophosphatidic Acid Monobutylamine Ester*	Lipids	Glycerol ester	C25H48NO7P	1	-	2.70188e+07	2.47696e+07	2.43778e+07	3.52834e+07	4.85922e+07	5.16622e+07	1.1279	0.0554264	0.101308	0.561955	-0.831474	insig
Rfn048602	Melilotoside	Phenolic acids	Phenolic acids	C15H18O8	1	618-67-7	3.72065e+06	4.32573e+06	4.64501e+06	3.74744e+06	3.23726e+06	3.70097e+06	0.893022	0.117169	0.17992	1.1877	0.248171	insig
Wasyqn2983	3-[4-(Beta-D-Glucopyranosyloxy)Phenyl]Propionic Acid*	Phenolic acids	Phenolic acids	C15H20O8	1	-	3.12138e+06	2.1454e+06	2.81521e+06	1.32757e+06	1.00115e+06	1.65572e+06	1.09453	0.0220777	0.0532141	2.02839	1.02033	up
pmb3101	alpha-Isopropylmalate	Organic acids	Organic acids	C7H12O5	1	49601-06-1	1.73121e+07	1.61807e+07	1.52732e+07	617171	628936	736955	1.22883	0.00137169	0.0103152	24.5912	4.62007	up
Walbn07904	Benzhydryl methyl ether*	Others	Others	C14H14O	1	1016-09-7	3.57135e+06	3.148e+06	3.17401e+06	2.75467e+06	3.57915e+06	3.36993e+06	0.163165	0.837021	0.866878	1.01954	0.0279157	insig
mws0355	Catechin gallate*	Flavonoids	Flavanols	C22H18O10	3	130405-40-2	584584	471642	575771	1.04923e+06	1.03628e+06	1.2995e+06	1.18517	0.0111221	0.0335255	0.482125	-1.05252	down
mws1397	Epicatechin gallate*	Flavonoids	Flavanols	C22H18O10	3	1257-08-5	584584	471642	575771	1.04923e+06	1.03628e+06	1.2995e+06	1.18517	0.0111221	0.0335255	0.482125	-1.05252	down
Cmdn004285	6'-O-β-D-glucosylbarlerin	Terpenoids	Monoterpenoids	C25H38O17	3	927691-88-1	127464	122239	136351	274269	233223	243904	1.21168	0.0056298	0.0222874	0.513782	-0.960773	insig
mws0724	8-Hydroxyguanosine	Nucleotides and derivatives	Nucleotides and derivatives	C10H13N5O6	3	3868-31-3	145434	179486	70755.3	55572.2	45904.1	42025.3	1.0458	0.117998	0.180754	2.75729	1.46325	up
Wcfn005424	2-[2-[(Z)-pent-2-enyl]-3-[3,4,5-trihydroxy-6-(hydroxymethyl)oxan-2-yl]oxycyclopentyl]acetic acid	Others	Others	C18H30O8	3	-	760090	788736	738562	687110	749719	742747	0.722319	0.223524	0.302057	1.04947	0.0696547	insig
Wmmn000117	mudanoside B*	Phenolic acids	Phenolic acids	C18H24O14	3	203511-37-9	1.15456e+06	971745	1.09619e+06	1.31214e+06	1.5794e+06	1.43025e+06	1.09791	0.0219199	0.0529346	0.745637	-0.423454	insig
Labn002264	Grevilloside G	Phenolic acids	Phenolic acids	C14H20O8	3	791846-69-0	1.41214e+07	9.25408e+06	1.15468e+07	9.55089e+06	1.18148e+07	1.10568e+07	0.276807	0.631075	0.696245	1.0771	0.107152	insig
MWSmce264	Hydroxytyrosol	Others	Alcohol compounds	C8H10O3	3	10597-60-1	1.69289e+06	990492	1.71317e+06	2.14451e+06	1.96921e+06	2.09602e+06	0.881534	0.119943	0.182847	0.708009	-0.49816	insig
Lcfn121182	2-(acetyloxy)-5-ethyl-2,3-dimethylhexanedioicacid	Organic acids	Organic acids	C12H20O6	2	-	982384	898505	1.13189e+06	1.13531e+06	1.19054e+06	1.10969e+06	0.853138	0.165302	0.236709	0.876942	-0.189446	insig
pmn001420	1-Caffeoyl-beta-D-glucose*	Phenolic acids	Phenolic acids	C15H18O9	1	14364-08-0	3.66636e+06	2.85209e+06	3.29365e+06	3.98962e+06	4.74504e+06	4.42847e+06	1.05594	0.0256898	0.0591005	0.745423	-0.423869	insig
Zmhn001793	6-O-Caffeoyl-D-glucose*	Phenolic acids	Phenolic acids	C15H18O9	1	-	3.66636e+06	2.85209e+06	3.29365e+06	3.98962e+06	4.74504e+06	4.42847e+06	1.05594	0.0256898	0.0591005	0.745423	-0.423869	insig
Waptn06507	DGMG 18:1	Lipids	Glycerol ester	C33H60O14	1	-	12268.5	3961.3	21147.4	233063	193760	115052	1.1507	0.0376832	0.0763946	0.0689775	-3.85773	down
Wmmn000125	mudanpioside E	Terpenoids	Monoterpenoids	C24H30O13	3	172705-25-8	71105.9	64782.6	74033.4	130214	71636.9	141946	0.883977	0.174771	0.247047	0.610599	-0.711703	insig
Labn003049	Galloyl xylosyl rhamnosyl gallic acid	Phenolic acids	Phenolic acids	C25H28O17	2	-	594073	573500	561184	511782	607618	539395	0.465082	0.505733	0.583859	1.04218	0.0595994	insig
Lmyn005330	Demethyl-dehydroxysecoisolariciresinol	Lignans and Coumarins	Lignans	C19H24O5	3	-	51700.6	44740.2	51187.1	67464.8	59984.5	56956.5	1.04713	0.0381262	0.0770455	0.80056	-0.320919	insig
Zmhn001420	5,7-Dihydroxy-1(3H)-isobenzofuranone	Others	Lactones	C8H6O4	3	27979-58-4	487384	439122	472757	776770	737380	719295	1.21371	0.00027513	0.00466573	0.626504	-0.674605	insig
pme0281	Terephthalate	Phenolic acids	Phenolic acids	C8H6O4	1	100-21-0	487384	439122	472757	776770	737380	719295	1.21371	0.00027513	0.00466573	0.626504	-0.674605	insig
Lcfn121170	4,6-diethyl-3,6-dihydroxy-8-methyldodec-4-enoicacid	Lipids	Free fatty acids	C17H32O4	1	-	47004.4	60721.7	53177.4	76714.8	67603.1	75998.4	1.08645	0.0187297	0.0470759	0.73033	-0.45338	insig
MWSHC20105	4-ketopinoresinol	Lignans and Coumarins	Lignans	C20H20O7	3	66288-89-9	65258.1	57867.7	55939.4	38271.9	49022.2	42765.5	1.08679	0.0182289	0.0462121	1.37679	0.461313	insig
mws2212	Caffeate	Phenolic acids	Phenolic acids	C9H8O4	2	331-39-5	9.69653e+06	5.51328e+06	8.36578e+06	5.73931e+06	6.07356e+06	6.27747e+06	0.702965	0.275659	0.35599	1.30322	0.382075	insig
mws0396	(9E)-Octadecenoic acid*	Lipids	Free fatty acids	C18H34O2	1	112-79-8	613480	580671	822628	480568	566480	279560	0.841725	0.114418	0.177111	1.52025	0.60431	insig
Sasn008558	Corchorifatty acid B	Lipids	Free fatty acids	C18H28O4	3	-	224744	219196	226655	35119	40074.1	56964.8	1.21137	0.000481581	0.00588444	5.0742	2.34318	up
pme1611	Isohemiphloin	Flavonoids	Flavanones	C21H22O10	3	3682-02-8	892936	882343	876591	1.20788e+06	1.42217e+06	1.8159e+06	1.11203	0.078258	0.132308	0.596469	-0.745482	insig
ML10177402	4-Aminosalicylate	Phenolic acids	Phenolic acids	C7H7NO3	3	65-49-6	174302	129261	93613.2	103321	119746	103015	0.50562	0.418281	0.499091	1.21803	0.284544	insig
Lmbn005487	12,13-DHOME	Lipids	Free fatty acids	C18H34O4	1	263399-35-5	100705	89359.2	97826.3	145944	135795	137690	1.20016	0.000711481	0.00721889	0.686385	-0.542909	insig
Zmhn002032	4-O-(6'-O-Glucosylcaffeoylglucosyl)-4-hydroxybenzyl alcohol	Phenolic acids	Phenolic acids	C28H34O15	3	-	3.38897e+06	3.05925e+06	3.74126e+06	3.07825e+06	3.11836e+06	3.30275e+06	0.586259	0.365533	0.448647	1.07265	0.101178	insig
Lmhn002321	Vnilloylcaffeoyltartaric acid	Phenolic acids	Phenolic acids	C21H18O12	3	-	47709.4	64758.7	44076.6	59049.1	40397.9	58115.1	0.0212579	0.971114	0.978474	0.993543	-0.00934577	insig
Wasyqn3916	1-O-p-Coumaroyl Methylglucaric Acid*	Phenolic acids	Phenolic acids	C16H18O10	1	-	2.46839e+07	2.10064e+07	2.15828e+07	9.19746e+06	1.25429e+07	1.80414e+07	0.99985	0.053562	0.0990452	1.69105	0.757922	insig
MWStz384	Regaloside F*	Phenolic acids	Phenolic acids	C19H26O11	2	120601-65-2	1.37415e+06	1.27175e+06	1.237e+06	1.1099e+06	1.24303e+06	1.40648e+06	0.286557	0.695625	0.750918	1.03285	0.04663	insig
Lmhn002926	p-Coumaroylmalic acid	Phenolic acids	Phenolic acids	C13H12O7	1	-	2.31317e+06	3.74605e+06	4.67167e+06	2.26008e+06	2.00947e+06	2.14454e+06	0.920504	0.169531	0.241123	1.67302	0.742455	insig
Lmtn004049	Abscisate	Terpenoids	Sesquiterpenoids	C15H20O4	3	21293-29-8	113464	117036	94709.2	251468	220303	197249	1.18817	0.00896707	0.0291142	0.486098	-1.04068	down
Waln011009	2-(2,3-dihydroxypropoxy)-3-(((2-(dimethylamino)ethoxy)(hydroxy)phosphoryl)oxy)propyl (11Z,14Z)-octadeca-11,14-dienoate	Lipids	LPE	C28H54NO9P	1	-	947568	1.40114e+06	1.47772e+06	1.44304e+06	1.6289e+06	3.45461e+06	0.750957	0.293911	0.37477	0.586286	-0.770324	insig
Lmgn009690	3,5-Dihydroxy-7,4'-dimethoxyflavone	Flavonoids	Flavonols	C17H14O6	1	15486-33-6	23988.6	25162.1	22254.1	26567.1	28456	29789.3	1.06967	0.0242603	0.0570061	0.841914	-0.248256	insig
Safn011802	Dihydromonacolin L acid	Others	Others	C19H32O4	3	-	707499	720289	725742	100484	109521	100259	1.22928	1.28101e-06	0.000462308	6.94096	2.79514	up
WaYn004518	2,3-Butanediol 2-O-(6''-O-p-coumaroyl)glucoside	Phenolic acids	Phenolic acids	C19H26O9	2	-	264319	283949	291822	314995	307418	418345	0.866389	0.197891	0.274053	0.807191	-0.309017	insig
Cmjn004337	Benzyl-(2''-O-xylosyl)glucoside*	Others	Others	C18H26O10	3	-	357785	297527	383549	185618	160583	172419	1.19297	0.0152865	0.0410348	2.00312	1.00225	up
Wafn003834	Hydroxygeranyl 6-O-xylopyranosyl-glucopyranoside	Terpenoids	Monoterpenoids	C21H36O11	3	-	127442	121517	116413	112987	219254	197933	0.769753	0.231791	0.30881	0.689154	-0.537102	insig
MWSmce455	Vanillic acid methyl ester	Phenolic acids	Phenolic acids	C9H10O4	3	3943-74-6	34607.9	43658.8	61370.1	50046.6	40571.4	57343.3	0.235647	0.781674	0.821343	0.943739	-0.0835408	insig
MWSHC20155	Scopoletin	Lignans and Coumarins	Coumarins	C10H8O4	3	92-61-5	322254	331424	346890	44990.4	55566.4	41599.7	1.22479	3.0109e-05	0.00169012	7.03849	2.81527	up
Safn010504	2,3-dinor-9S,11R,15S-trihydroxy-5Z,13E-prostadienoic acid	Lipids	Free fatty acids	C18H30O5	3	-	43312.5	34199.8	41506	29262.5	26526.7	27480.4	1.12449	0.0417094	0.0825689	1.42931	0.515322	insig
mws0089	Kaempferol-7-O-glucoside*	Flavonoids	Flavonols	C21H20O11	3	16290-07-6	5.40378e+06	6.41703e+06	5.90179e+06	7.54598e+06	6.54757e+06	4.9617e+06	0.272397	0.625962	0.693196	0.930063	-0.1046	insig
pmn001716	Carthamone*	Flavonoids	Chalcones	C21H20O11	3	86579-00-2	3.76751e+06	4.14231e+06	3.92984e+06	4.80692e+06	4.21102e+06	3.66659e+06	0.441054	0.488569	0.570035	0.933393	-0.0994428	insig
ZBN0292	Luteolin-4'-O-glucoside*	Flavonoids	Flavones	C21H20O11	3	6920-38-3	5.40378e+06	6.41703e+06	5.90179e+06	7.54598e+06	6.54757e+06	4.9617e+06	0.272397	0.625962	0.693196	0.930063	-0.1046	insig
WaYn005089	Neosakuranin	Flavonoids	Chalcones	C22H24O10	3	31187-54-9	5.40378e+06	6.41703e+06	5.90179e+06	7.54598e+06	6.54757e+06	4.9617e+06	0.272397	0.625962	0.693196	0.930063	-0.1046	insig
Zbsn007741	Tectorigenin*	Flavonoids	Isoflavones	C16H12O6	3	548-77-6	27492.4	31705.2	25383	37259.9	27454.5	27538.1	0.390237	0.541449	0.619429	0.916839	-0.125259	insig
Lmhn005110	Aracarpene 1*	Flavonoids	Isoflavones	C16H12O6	3	1261245-78-6	27492.4	31705.2	25383	37259.9	27454.5	27538.1	0.390237	0.541449	0.619429	0.916839	-0.125259	insig
Safn001322	2-Methylguanosine	Nucleotides and derivatives	Nucleotides and derivatives	C11H15N5O5	3	2140-77-4	435487	333860	487288	415515	440946	329496	0.225043	0.698627	0.753514	1.0596	0.0835144	insig
Wafn005087	Hydroxyundecadienoic acid sulfate	Others	Others	C11H18O6S	3	-	258740	306032	439504	412697	217864	352882	0.0762123	0.93424	0.948128	1.02118	0.0302423	insig
Lmyn007883	9,16-Dihydroxypalmitic acid	Lipids	Free fatty acids	C16H32O4	1	38076-49-2	658082	617497	646569	1.46538e+06	1.62379e+06	1.57586e+06	1.22584	0.00154303	0.0109175	0.412033	-1.27917	down
mws0918	Prunetin	Flavonoids	Isoflavones	C16H12O5	3	552-59-0	153840	144139	158389	158396	169389	165268	0.924719	0.0863263	0.142765	0.925595	-0.111547	insig
ZBN0043	Kaempferol-3-O-(2''-p-Coumaroyl)galactoside*	Flavonoids	Flavonols	C30H26O13	1	-	950476	949101	1.08216e+06	1.64665e+06	1.30923e+06	1.24975e+06	1.07072	0.0673207	0.117718	0.708986	-0.496171	insig
mws0791	Poncirin*	Flavonoids	Flavanones	C28H34O14	2	14941-08-3	950476	949101	1.08216e+06	1.64665e+06	1.30923e+06	1.24975e+06	1.07072	0.0673207	0.117718	0.708986	-0.496171	insig
Wasyqn2135	Gallic Acid 4-O-Glucoside	Phenolic acids	Phenolic acids	C13H16O10	1	-	3.84157e+06	3.6719e+06	3.35516e+06	2.38692e+06	2.59906e+06	2.30172e+06	1.18774	0.0039651	0.0184115	1.49137	0.576635	insig
mws0474	Dodecanedioic acid	Lipids	Free fatty acids	C12H22O4	1	693-23-2	14910.7	19274	13216.5	16708.1	15804.5	20248.7	0.480432	0.476099	0.557029	0.89841	-0.154554	insig
Walbn07770	3-(((2-(dimethylamino)ethoxy)(hydroxy)phosphoryl)oxy)-2-hydroxypropyl (9Z,12Z,15E)-octadeca-9,12,15-trienoate	Lipids	LPE	C25H46NO7P	1	-	3.80857e+07	3.84187e+07	3.9383e+07	3.81116e+07	4.44247e+07	4.44929e+07	0.798231	0.218447	0.297145	0.912289	-0.132438	insig
Safn012694	2-hydroxypentadecanoic acid	Lipids	Free fatty acids	C15H30O3	1	-	1.99941e+06	2.00501e+06	2.03796e+06	1.31328e+06	1.37078e+06	1.3072e+06	1.2261	4.83539e-05	0.00201521	1.5139	0.598271	insig
mws0264	alpha,alpha-Trehalose*	Others	Saccharides	C12H22O11	1	99-20-7	9.20322e+06	4.96608e+06	8.7727e+06	634655	704684	537940	1.21197	0.0347099	0.0727611	12.2209	3.61128	up
pme0519	Sucrose*	Others	Saccharides	C12H22O11	1	57-50-1	9.20322e+06	4.96608e+06	8.7727e+06	634655	704684	537940	1.21197	0.0347099	0.0727611	12.2209	3.61128	up
Labn001995	3,5-dihydroxy-4-[(2S,3R,4S,5S,6R)-3,4,5-trihydroxy-6-(sulfooxymethyl)oxan-2-yl]oxybenzoic acid*	Phenolic acids	Phenolic acids	C13H16O13S	1	-	1.48033e+06	1.01382e+06	1.14119e+06	1.63814e+06	2.24797e+06	2.55041e+06	1.05019	0.0536472	0.0990452	0.5648	-0.824188	insig
Ladn001231	3,5-dihydroxy-4-{[(2s,3r,4s,5s,6r)-3,4,5-trihydroxy-6-[(sulfooxy)methyl]oxan-2-yl]oxy}benzoic acid*	Phenolic acids	Phenolic acids	C13H16O13S	1	-	1.48033e+06	1.01382e+06	1.14119e+06	1.63814e+06	2.24797e+06	2.55041e+06	1.05019	0.0536472	0.0990452	0.5648	-0.824188	insig
Lcfn087781	Okanin4'-(6''-acetylglucoside)	Flavonoids	Chalcones	C23H24O12	2	-	143352	123727	314542	285382	271587	263441	0.734502	0.319079	0.400196	0.708939	-0.496266	insig
Wahsn08389	Kaempferol-3-O-(4',6'-O-di-p-coumaroyl)-glucoside	Flavonoids	Flavonols	C39H32O15	2	-	38187	30323.4	24315.2	41576.6	45989.2	45904.9	1.00271	0.0640353	0.11272	0.695475	-0.523929	insig
Hmdn001667	Ellagic acid-4-O-glucoside	Tannins	Tannin	C20H16O13	3	-	3.22688e+06	3.44567e+06	3.1882e+06	6.33397e+06	4.93209e+06	5.28714e+06	1.17625	0.0300876	0.0661456	0.5957	-0.747342	insig
mws0988	Rhamnetin	Flavonoids	Flavonols	C16H12O7	3	90-19-7	22840.2	20093.8	19236.7	28907.3	22273.9	20990	0.66273	0.309341	0.390698	0.861432	-0.215191	insig
MWSprf135	(15Z)-Tetracosenoic acid	Lipids	Free fatty acids	C24H46O2	1	506-37-6	112667	102526	92120.7	151545	137787	135491	1.13549	0.00780546	0.0266801	0.723392	-0.467151	insig
mws0344	D-Xylonate*	Others	Saccharides	C5H10O6	1	526-91-0	7.99844e+06	8.10818e+06	6.26085e+06	3.72561e+06	4.39229e+06	4.33748e+06	1.16398	0.0213608	0.0520321	1.79581	0.844633	insig
Wasyqn0366	D-Arabinonate*	Others	Saccharides	C5H10O6	1	32609-14-6	4.30941e+06	4.3452e+06	3.82103e+06	2.47401e+06	2.6421e+06	2.72246e+06	1.20208	0.00505654	0.0210079	1.59157	0.670451	insig
Hmyn007168	LysoPG 16:0	Lipids	Glycerol ester	C22H45O9P	3	-	691772	1.42101e+07	1.48661e+07	462813	1.40617e+07	9.93086e+06	0.112125	0.787177	0.826095	1.21724	0.283609	insig
pme3007	UDP	Nucleotides and derivatives	Nucleotides and derivatives	C9H14N2O12P2	3	27821-45-0	501231	351146	578060	210178	187941	243331	1.13308	0.0516856	0.0962065	2.23	1.15704	up
pmb2804	(9Z,11E)-(13S)-13-Hydroperoxyoctadeca-9,11-dienoic acid	Lipids	Free fatty acids	C18H32O4	3	33964-75-9	163842	173434	165499	148136	166162	181676	0.166337	0.840841	0.870477	1.01371	0.0196452	insig
ZBN0142	Quercetin-3-O-(2''-O-rhamnosyl)galactoside	Flavonoids	Flavonols	C27H30O16	2	-	810221	751456	1.19646e+06	1.24473e+06	1.2501e+06	897825	0.632655	0.311316	0.392996	0.812973	-0.29872	insig
Lcfn121082	PyroGlu-Ile	Amino acids and derivatives	Amino acids and derivatives	C11H18N2O4	1	-	387191	487222	398799	212144	226254	167231	1.17348	0.0075109	0.0262414	2.1023	1.07197	up
Wasyqn3393	Trans-Ferulic Acid 4-O-[Apiosyl-(1→6)-Glucosyl] Ester	Phenolic acids	Phenolic acids	C21H28O13	3	-	56219.8	90187.9	45914.4	24338.5	32984.5	29210.5	1.06782	0.114172	0.177041	2.22251	1.15219	up
Wahsn03908	3-O-p-Coumaroyl 3-methylglucaric acid*	Phenolic acids	Phenolic acids	C16H18O10	1	-	2.58296e+07	1.9637e+07	4.21591e+07	5.83831e+06	1.1538e+07	1.04675e+07	1.08104	0.0889567	0.145158	3.14704	1.654	up
Waptn06085	DGMG 18:3(2n isomer)	Lipids	Glycerol ester	C33H56O14	1	-	132961	23910	56877.7	85788.9	179349	84558.9	0.627792	0.371279	0.454385	0.61124	-0.710189	insig
pmn001694	9,10,13-TriHOME	Lipids	Free fatty acids	C18H34O5	1	29907-57-1	1.05548e+06	1.04011e+06	1.00785e+06	215037	211780	215099	1.22967	0.000270702	0.00466573	4.83466	2.27341	up
Hmqn003054	9,10,11-Trihydroxy-12-octadecenoic acid	Lipids	Free fatty acids	C18H34O5	1	61911-67-9	62441.2	71139	70785	14948.2	31745.7	27612.6	1.12407	0.00417776	0.0190488	2.7503	1.45959	up
Lmmn001643	trans-2-Hydroxycinnamate	Phenolic acids	Phenolic acids	C9H8O3	3	583-17-5	6.41357e+06	6.44634e+06	7.21864e+06	4.78094e+06	5.24503e+06	4.67975e+06	1.1661	0.00721952	0.0255771	1.36536	0.449277	insig
Walbn04139	Methylprotocatechuate 3-(6''-acetylglucoside)*	Phenolic acids	Phenolic acids	C16H20O10	2	-	1.02529e+06	1.25896e+06	1.1454e+06	875599	935919	932950	1.06628	0.0673444	0.117718	1.24966	0.321536	insig
Walbn04343	Methylprotocatechuate 4-(6''-acetylglucoside)*	Phenolic acids	Phenolic acids	C16H20O10	2	-	1.34102e+06	1.30827e+06	1.38728e+06	885316	1.03127e+06	958484	1.18523	0.00357029	0.0175139	1.40399	0.489529	insig
Zbhn006453	Pedalitin	Flavonoids	Flavones	C16H12O7	1	22384-63-0	1.90638e+06	1.71576e+06	1.74182e+06	2.82433e+06	2.81825e+06	2.58875e+06	1.20516	0.000836702	0.00771154	0.651651	-0.617828	insig
Lmqn005782	4,5,8-Trihydroxy-α-tetralone	Quinones	Naphthol	C10H10O4	3	-	375909	414685	428243	297002	268957	286112	1.18649	0.00613332	0.0232974	1.43044	0.516459	insig
Lmyn012331	(6Z)-Octadecenoic acid*	Lipids	Free fatty acids	C18H34O2	1	593-39-5	56095.5	97570.7	264479	110479	67497	41466.7	0.532814	0.41071	0.492572	1.90549	0.930159	insig
Walbn08698	3-(((2-(dimethylamino)ethoxy)(hydroxy)phosphoryl)oxy)-2-hydroxypropyl oleate	Lipids	LPE	C25H50NO7P	1	-	2.59941e+06	2.61799e+06	2.3814e+06	3.03058e+06	2.80562e+06	2.96038e+06	1.09166	0.0173098	0.0445714	0.863837	-0.21117	insig
Lmdn008298	Eucalyptol; 1,8-Cineole	Terpenoids	Monoterpenoids	C10H18O	3	470-82-6	230441	224295	229172	226622	234816	250355	0.667521	0.312105	0.393401	0.960826	-0.057653	insig
ZBN0301	3,7-Di-O-methylquercetin	Flavonoids	Flavonols	C17H14O7	1	2068-02-2	86233.8	89489.1	86703.7	73383.4	82284.1	83055.8	0.93144	0.114559	0.177111	1.09929	0.136575	insig
Hmln001682	Quercetin-3-O-(6''-O-acetyl)glucosyl-(1→3)-Galactoside	Flavonoids	Flavonols	C29H32O18	3	-	11010.9	20751.6	10989.4	24841	15233.8	17327.7	0.649581	0.326772	0.408021	0.744774	-0.425125	insig
Sahp008995	Sonnerstigmane D Aglycon	Terpenoids	Sesquiterpenoids	C13H20O3	3	-	97588.2	88140.9	90696.8	89495.7	91959.6	100010	0.238275	0.712943	0.764062	0.982098	-0.0260618	insig
Zmdn002353	Epicatechin-6-C-β-D-glucopyranoside*	Flavonoids	Flavanols	C21H24O11	2	103215-49-2	70402.5	68746.7	51298.8	157313	149621	175627	1.19596	0.000751889	0.00721889	0.39466	-1.34132	down
Zmdn002400	Epicatechin-3'-O-β-D-glucopyranoside*	Flavonoids	Flavanols	C21H24O11	2	-	70402.5	68746.7	51298.8	157313	149621	175627	1.19596	0.000751889	0.00721889	0.39466	-1.34132	down
Lmyn002403	Mandelic acid-β-glucoside	Phenolic acids	Phenolic acids	C14H18O8	1	-	2.5285e+06	2.14426e+06	2.86454e+06	167227	195897	150925	1.2255	0.00761941	0.026474	14.6626	3.87407	up
HJN090	Isocoreopsin*	Flavonoids	Flavanones	C21H22O10	3	-	144573	144643	231918	717023	766672	728125	1.20225	0.000430005	0.00551557	0.235613	-2.08551	down
HJN087	Naringenin-4'-O-glucoside*	Flavonoids	Flavanones	C21H22O10	3	-	144573	144643	231918	717023	766672	728125	1.20225	0.000430005	0.00551557	0.235613	-2.08551	down
pme2827	Hexadecanal	Lipids	Free fatty acids	C16H32O	3	629-80-1	3.89156e+07	2.61677e+07	3.19964e+07	9.17113e+07	9.6366e+07	9.00746e+07	1.20153	0.000725186	0.00721889	0.349017	-1.51863	down
Waqkn04503	Isorhamnetin 3-(2''-acetylglucoside)	Flavonoids	Flavonols	C24H24O13	2	-	3.89803e+06	3.29144e+06	3.55558e+06	5.56076e+06	5.65189e+06	5.77331e+06	1.20169	0.00346412	0.0175007	0.632584	-0.660672	insig
Saln004355	Luzonoside C	Terpenoids	Monoterpenoids	C26H32O12	3	-	1.15212e+06	1.35021e+06	1.19057e+06	836443	1.33626e+06	1.12281e+06	0.502269	0.467388	0.549382	1.12059	0.164254	insig
Lmtn002796	Aromadendrin-7-O-glucoside	Flavonoids	Flavanonols	C21H22O11	2	28189-90-4	2.05565e+06	1.71335e+06	1.95405e+06	3.24308e+06	4.01681e+06	3.58974e+06	1.19099	0.00768876	0.026598	0.527488	-0.922789	insig
Lmbn003970	9,12,13-TriHOME	Lipids	Free fatty acids	C18H34O5	2	97134-11-7	1.60605e+06	1.47868e+06	1.52727e+06	335131	337822	320118	1.22897	0.000754468	0.00721889	4.64419	2.21543	up
Lamn004461	4'-demethyl-3,9-dihydroeucomin glucosyl rhamnosyl glucoside	Flavonoids	Other Flavonoids	C34H44O19	3	-	1.48251e+06	1.89201e+06	2.81856e+06	4.84815e+06	5.23612e+06	4.5151e+06	1.12959	0.00792722	0.0269142	0.424202	-1.23718	down
mws0341	(R)-2-Hydroxyisocaproate	Organic acids	Organic acids	C6H12O3	3	20312-37-2	1.8407e+06	1.75753e+06	1.84721e+06	351755	371556	310702	1.22714	1.03278e-05	0.000841545	5.26632	2.3968	up
WaYn002313	Homosyringic Acid 4'-O-Glucoside	Phenolic acids	Phenolic acids	C16H22O10	1	-	4.94861e+06	3.39193e+06	5.48002e+06	6.41057e+06	7.43004e+06	7.57426e+06	1.01648	0.0355545	0.0740988	0.645372	-0.631796	insig
Lmbn003524	9-Oxononanoic acid	Lipids	Free fatty acids	C9H16O3	3	2553-17-5	22556.9	20226	22678.7	49512.4	38547.3	35410.5	1.16344	0.0415188	0.0823853	0.530181	-0.915443	insig
Zbfn002690	1-(4-Hydroxybenzoyl)Glucose; 25545-07-7	Phenolic acids	Phenolic acids	C13H16O8	2	-	1.59229e+06	1.58896e+06	1.74052e+06	1.45679e+06	1.07414e+06	1.22668e+06	1.02011	0.0556293	0.101605	1.30981	0.389358	insig
Lmdn005428	Thymuside A	Terpenoids	Monoterpenoids	C16H26O7	3	-	1.21627e+07	1.03332e+07	1.24974e+07	1.1416e+07	1.24469e+07	1.23763e+07	0.33925	0.61945	0.687794	0.965622	-0.0504689	insig
Waln013216	10-Hydroxystearic Acid	Lipids	Free fatty acids	C18H36O3	3	638-26-6	4327.11	5042.84	3898.5	8999.6	7745.36	7547.78	1.17632	0.0038409	0.0182268	0.54619	-0.872525	insig
mws0021	Resveratrol	Others	Stilbene	C14H12O3	3	501-36-0	64255.8	70659.3	68775.8	114655	104462	98332.6	1.19633	0.00796906	0.0269813	0.641647	-0.640148	insig
mws0884	3',5'-Cyclic AMP	Nucleotides and derivatives	Nucleotides and derivatives	C10H12N5O6P	2	60-92-4	2.88255e+06	2.95898e+06	1.78238e+06	307703	268183	229213	1.21321	0.0264903	0.0605015	9.46954	3.24329	up
MWS2070	Propyl 4-hydroxybenzoate	Phenolic acids	Phenolic acids	C10H12O3	3	94-13-3	142743	40537.7	64072	132201	130474	131880	0.780761	0.253221	0.332106	0.626914	-0.67366	insig
HJN076	Pinocembrin 7-rhamnosylglucoside*	Flavonoids	Flavanones	C27H32O13	3	13241-31-1	108482	125919	125608	206213	191791	178885	1.187	0.00250455	0.0145403	0.624054	-0.680258	insig
Lmhn003373	4-Hydroxybenzoylmalic acid	Phenolic acids	Phenolic acids	C11H10O7	3	-	140824	117416	150670	124306	113165	97154.2	0.854838	0.124784	0.187845	1.22199	0.289238	insig
Lmhn003802	Sinapoylsinapoyltartaric acid	Phenolic acids	Phenolic acids	C26H26O14	3	-	118874	64536.3	34259.9	55290.9	68593.5	120813	0.25957	0.791716	0.830014	0.889547	-0.168858	insig
mws1015	Esculin	Lignans and Coumarins	Coumarins	C15H16O9	1	531-75-9	1.22797e+07	1.20314e+07	1.06943e+07	1.04629e+07	1.02502e+07	1.11418e+07	0.839763	0.155082	0.224083	1.0989	0.136066	insig
mws0179	Chlorogenic acid methyl ester	Phenolic acids	Phenolic acids	C17H20O9	3	29708-87-0	128975	92686.3	132444	135662	97716.5	90343.7	0.325485	0.621459	0.689721	1.09386	0.129422	insig
Wasyqn3389	1-O-P-Coumaroyl-(B-D-Glucose 6-O-Sulfate)	Phenolic acids	Phenolic acids	C15H18O11S	2	-	809875	822401	931145	1.12123e+06	1.07949e+06	1.04247e+06	1.13678	0.0122495	0.0354842	0.790404	-0.339338	insig
Wcsn010524	8,11-Heptadecadienoic acid	Lipids	Free fatty acids	C17H30O2	1	-	525159	497493	750384	600855	558509	626914	0.108254	0.961725	0.971339	0.992586	-0.0107355	insig
Lmmn002164	Monomethyl succinate	Organic acids	Organic acids	C5H8O4	3	3878-55-5	320317	207366	197351	158921	165578	139538	0.976844	0.153523	0.222362	1.56245	0.643806	insig
Laln002027	3,4-dihydroxybenzaldehyde-xylose-glucoside	Others	Aldehyde compounds	C18H24O12	3	-	270950	253729	236438	109871	96054.7	93506.7	1.21863	0.000866972	0.00789484	2.54187	1.34589	up
Smln006854	Xanthorin	Quinones	Anthraquinone	C16H12O6	3	17526-15-7	269448	195170	326648	373012	340909	370635	0.909854	0.11542	0.178101	0.729576	-0.454871	insig
MWSslk252	Didymin (Isosakuranetin-7-O-rutinoside)*	Flavonoids	Flavanones	C28H34O14	2	14259-47-3	1.22598e+06	1.09445e+06	1.22121e+06	1.6443e+06	1.57347e+06	1.48596e+06	1.1669	0.0035648	0.0175139	0.752943	-0.409387	insig
MWSN0086	Tribuloside*	Flavonoids	Flavonols	C30H26O13	1	20316-62-5	1.22598e+06	1.09445e+06	1.22121e+06	1.6443e+06	1.57347e+06	1.48596e+06	1.1669	0.0035648	0.0175139	0.752943	-0.409387	insig
Wcdn004423	Lyoniresinol-3-O-glucoside*	Lignans and Coumarins	Lignans	C28H38O13	2	-	477633	469944	401390	805425	384071	387272	0.228274	0.64365	0.705149	0.855527	-0.225115	insig
MWStz638	(+)-Lyoniresinol 9'-O-glucoside*	Lignans and Coumarins	Lignans	C28H38O13	2	87585-32-8	477633	469944	401390	805425	384071	387272	0.228274	0.64365	0.705149	0.855527	-0.225115	insig
Walbn07068	15-Amino-15-oxopentadecanoic acid	Lipids	Free fatty acids	C15H29NO3	1	-	254752	215443	217618	331227	322886	342616	1.17638	0.00672701	0.0243444	0.69007	-0.535186	insig
Lman004552	Robustaside A;[6'-p-Coumarylarbutin]	Phenolic acids	Phenolic acids	C21H22O9	3	148810-39-3	43010.3	38261.5	57170.9	48306.7	73702.8	49679.1	0.617847	0.337713	0.419196	0.80636	-0.310505	insig
WaYn006941	Hedyotisol B*	Lignans and Coumarins	Lignans	C42H50O16	3	95839-45-5	26486.4	39880.3	35338.6	51938.3	50470.4	47363.9	1.04491	0.0434406	0.0846689	0.679064	-0.55838	insig
Wahln09353	4-Phenethylphenol*	Others	Others	C14H14O	1	834-14-0	4.11841e+06	3.65818e+06	3.67825e+06	3.19645e+06	4.115e+06	4.08528e+06	0.0691983	0.95782	0.968556	1.0051	0.00733646	insig
pmb3068	1-O-p-Coumaroylquinic acid*	Phenolic acids	Phenolic acids	C16H18O8	2	-	6.96109e+06	5.81508e+06	6.57305e+06	5.65976e+06	5.40353e+06	5.75523e+06	0.952293	0.118614	0.181257	1.15047	0.202225	insig
Lmbn000193	Tartronate semialdehyde*	Organic acids	Organic acids	C3H4O4	3	2480-77-5	143948	164430	113484	119052	85832.4	106209	0.888028	0.116185	0.178765	1.35606	0.439423	insig
ML10172161	Hydroxypyruvate*	Organic acids	Organic acids	C3H4O4	3	1113-60-6	143948	164430	113484	119052	85832.4	106209	0.888028	0.116185	0.178765	1.35606	0.439423	insig
Labn002107	galloyl xylosyl glucoside*	Phenolic acids	Phenolic acids	C18H24O14	3	-	978843	874085	1.08722e+06	1.08915e+06	1.26492e+06	1.28011e+06	0.976252	0.0561565	0.102125	0.809028	-0.305739	insig
Zmhn001358	4-O-Glucosyl-4-hydroxybenzoic acid	Phenolic acids	Phenolic acids	C13H16O8	1	-	3.18532e+06	2.90394e+06	3.27817e+06	483681	518355	544416	1.22799	0.00149526	0.0106998	6.05737	2.59869	up
Lmhn004960	7-O-Galloyltricetiflavan	Flavonoids	Flavanols	C22H18O10	3	-	234309	197434	227225	447167	567815	527094	1.20414	0.00893646	0.0290896	0.427325	-1.22659	down
pme0256	Xanthine	Nucleotides and derivatives	Nucleotides and derivatives	C5H4N4O2	3	69-89-6	53819	63356.9	47924.7	80924.5	74465.7	63037.2	0.971072	0.0628567	0.111188	0.75586	-0.403809	insig
Wasyqn2995	Trans-Caffeic Acid 4-O-[Apiosyl-(1→6)-Glucosyl] Ester	Phenolic acids	Phenolic acids	C20H26O13	1	-	152573	115090	122346	79083.9	65734.5	83662.6	1.13313	0.0266864	0.0608612	1.70697	0.771435	insig
mws0367	(9Z,12Z,15Z)-Octadecatrienoic acid	Lipids	Free fatty acids	C18H30O2	1	463-40-1	1.10824e+08	1.10643e+08	1.12031e+08	1.70924e+08	1.48452e+08	1.64495e+08	1.19905	0.016978	0.0440312	0.68923	-0.536943	insig
Lmmn005092	Medicagenic acid-3-O-glucuronide-28-O-rhamnosyl(1,2)-arabinoside	Terpenoids	Triterpene Saponin	C47H72O20	3	-	1.75593e+06	1.17744e+06	939706	2.48599e+06	2.13933e+06	2.61791e+06	1.06062	0.0243709	0.0571595	0.534716	-0.903155	insig
MWSmce501	Protocatechuic Acid Methyl Ester	Phenolic acids	Phenolic acids	C8H8O4	3	2150-43-8	495602	505181	625011	695695	646535	605691	0.908255	0.10703	0.167924	0.834631	-0.26079	insig
mws1350	Syringaldehyde; 4-Hydroxy-3,5-Dimethoxybenzaldehyde	Others	Aldehyde compounds	C9H10O4	2	134-96-3	1.78987e+06	1.56927e+06	1.80265e+06	767289	1.76822e+06	1.92011e+06	0.430754	0.584617	0.65926	1.15849	0.212248	insig
Zken114088	cis-beta-D-Glucosyl-2-hydroxycinnamate	Phenolic acids	Phenolic acids	C15H18O8	1	2446-60-8	1.38461e+06	1.46075e+06	1.39812e+06	1.12553e+06	1.2165e+06	1.22897e+06	1.15237	0.00668891	0.0243375	1.18832	0.248919	insig
Lmdn003868	Frehmaglutoside G	Terpenoids	Monoterpenoids	C21H36O9	3	-	157661	125425	149565	122028	96749	193899	0.239203	0.844988	0.873339	1.0484	0.0681925	insig
Wcgn005541	Cyrtominetin	Flavonoids	Flavones	C17H16O6	3	95272-99-4	1.59061e+06	1.08653e+06	1.60202e+06	2.12182e+06	1.48866e+06	1.75975e+06	0.710641	0.219894	0.298728	0.79683	-0.327656	insig
Zayn001165	Malic acid-1-O-glucopyranoside	Organic acids	Organic acids	C10H16O10	2	-	182105	197468	105332	375535	341790	243725	1.02008	0.0358035	0.0741917	0.504557	-0.986911	insig
MWS1875	2-Naphthol*	Others	Others	C10H8O	3	135-19-3	13724.7	14085.9	11318.2	12646.3	16573.2	17506.8	0.709412	0.232157	0.308972	0.837404	-0.256004	insig
MWS2066	1-Naphthol*	Others	Others	C10H8O	3	90-15-3	13724.7	14085.9	11318.2	12646.3	16573.2	17506.8	0.709412	0.232157	0.308972	0.837404	-0.256004	insig
Lmxn006423	2(3H)-Benzothiazolone	Alkaloids	Alkaloids	C7H5NOS	2	934-34-9	145879	167874	136925	125300	131892	129821	0.944479	0.142033	0.208711	1.1645	0.219713	insig
ZBN0428	6-Hydroxykaempferol-3,6-O-diglucoside	Flavonoids	Flavonols	C27H30O17	2	142674-16-6	209920	406085	462022	618028	597609	643666	0.951853	0.0723171	0.124183	0.579802	-0.786369	insig
Yaan003788	[(2R,3R,4S,5S)-4-hydroxy-5-(hydroxymethyl)-2-[[(2R,3S,4S,5R,6S)-3,4,5-trihydroxy-6-[2-[(1R)-4-methylcyclohex-3-en-1-yl]propan-2-yloxy]oxan-2-yl]methoxy]oxolan-3-yl]3,4,5-trihydroxybenzoate	Others	Others	C28H40O14	3	-	23718.2	357217	154927	361898	134134	59026.5	0.165893	0.963955	0.972813	0.965417	-0.0507764	insig
Lcfn121126	4-Methylene-2-octyl-5-oxotetrahydrofuran-3-carboxylicacid(C75)	Others	Lactones	C14H22O4	1	218137-86-1	54343.8	59441	65464.7	48380.1	69312.1	52853	0.290993	0.711696	0.763698	1.05104	0.0718158	insig
MWSmce025	Fraxin	Lignans and Coumarins	Coumarins	C16H18O10	2	524-30-1	1.47257e+07	1.34742e+07	1.40328e+07	1.93687e+06	2.11561e+06	2.46766e+06	1.22596	0.000162972	0.00361111	6.47728	2.69539	up
Lmmn003323	2-Hydroxyhexadecanoic acid*	Lipids	Free fatty acids	C16H32O3	1	764-67-0	7.82752e+06	8.25385e+06	8.98038e+06	2.33402e+06	1.97912e+06	2.19405e+06	1.2246	0.00143941	0.0105739	3.85139	1.94538	up
Lcsn006335	2-Hydroxymyristic acid	Lipids	Free fatty acids	C14H28O3	1	2507-55-3	1.30313e+06	1.28053e+06	1.26503e+06	1.1197e+06	1.05697e+06	1.05864e+06	1.19602	0.0029207	0.0157307	1.18959	0.250462	insig
Sasn000615	lactobionic acid	Others	Saccharides	C12H22O12	3	96-82-2	164157	238895	197177	75258.7	77096.2	113192	1.1357	0.0183158	0.0463585	2.26035	1.17655	up
mws0236	Taurine	Organic acids	Organic acids	C2H7NO3S	3	107-35-7	245276	232924	212349	98809.4	60834.2	118355	1.1301	0.00481708	0.0203214	2.484	1.31267	up
Labn009890	7-Hydroxycadalene	Terpenoids	Sesquiterpenoids	C15H18O	3	2102-75-2	95059.2	95542	85241.7	5688.3	5185.4	3576.72	1.22388	0.00106012	0.00875116	19.0889	4.25466	up
Waymn03248	4-O-Feruloylquinic acid	Phenolic acids	Phenolic acids	C17H20O9	3	2613-86-7	3.50303e+06	3.25258e+06	2.64092e+06	1.61576e+06	1.90852e+06	1.65454e+06	1.166	0.0215917	0.052443	1.81441	0.859502	insig
Wbmp003345	Cimicifugic acid A-glucose	Phenolic acids	Phenolic acids	C27H30O16	1	-	3.79509e+06	2.76206e+06	3.14322e+06	2.93152e+06	2.67958e+06	2.66719e+06	0.754004	0.252827	0.332106	1.17178	0.228707	insig
WaYn004793	Isosakuranetin 7-Alpha-L-Arabinofuranosyl-(1→6)-Glucoside	Flavonoids	Flavanones	C27H32O14	3	-	136514	129637	151012	271445	294087	232544	1.19201	0.0121011	0.0353381	0.522711	-0.935914	insig
Hmsn002598	Salirepin	Others	Others	C13H18O8	2	26652-12-0	708302	684773	747176	1.69386e+06	1.72841e+06	1.50344e+06	1.22102	0.00362937	0.0175806	0.434507	-1.20255	down
MWSHC2092	Chikusetsusaponin IVa	Terpenoids	Triterpene Saponin	C42H66O14	2	51415-02-2	145681	142836	112339	147592	181716	112828	0.317198	0.58433	0.65923	0.906638	-0.141401	insig
mws0248	Uridine	Nucleotides and derivatives	Nucleotides and derivatives	C9H12N2O6	1	58-96-8	110477	147405	123366	205387	142713	160207	0.885771	0.138533	0.20464	0.750033	-0.414975	insig
MWS0132	Glutathione disulfide	Amino acids and derivatives	Amino acids and derivatives	C20H32N6O12S2	1	27025-41-8	838964	2.9754e+06	1.94204e+06	381105	432455	310081	1.09704	0.128853	0.19248	5.12299	2.35699	up
Walbn06565	13-Amino-13-oxotridecanoic acid	Lipids	Free fatty acids	C13H25NO3	1	-	5.00572e+06	4.45357e+06	4.47544e+06	7.40822e+06	7.25456e+06	7.14397e+06	1.21118	0.00152179	0.0108283	0.63901	-0.64609	insig
Sasn008206	(E)-12-hydroxydodec-2-enoic acid	Lipids	Free fatty acids	C12H22O3	1	-	10783.8	13292.1	14365.1	158035	169206	172355	1.22691	0.000429473	0.00551557	0.0769443	-3.70004	down
MWStz398	4'-O-beta-D-Glucosyl-cis-p-coumarate	Phenolic acids	Phenolic acids	C15H18O8	1	117405-48-8	2.95767e+06	4.35841e+06	3.32677e+06	1.11318e+06	1.52006e+06	1.83385e+06	1.1326	0.0228422	0.0543796	2.3825	1.25248	up
Wasyqn2170	Vanillic acid glucoside	Phenolic acids	Phenolic acids	C14H18O9	2	32142-31-7	1.52381e+06	1.48816e+06	1.28959e+06	443485	524091	478009	1.21958	0.00305549	0.0161101	2.97566	1.57321	up
Lmbn004240	9,10-Dihydroxy-12,13-epoxyoctadecanoate	Lipids	Free fatty acids	C18H34O5	3	-	23324.8	28720.9	39048.6	32761.3	34390.9	34263.3	0.487063	0.53416	0.611922	0.898228	-0.154846	insig
Sadn011058	[(2R,3S,4S,5R,6S)-6-{[4,7-dihydroxy-3-(hydroxymethyl)-9,10-dioxo-9,10-dihydroanthracen-2-yl]oxy}-3,4,5-trihydroxyoxan-2-yl]methyl acetate	Quinones	Anthraquinone	C23H22O12	1	-	7.07304e+06	6.87586e+06	8.57701e+06	1.05422e+07	8.96975e+06	1.03379e+07	1.05157	0.0289798	0.0645432	0.75464	-0.40614	insig
Zbfn002169	3'-p-Coumaroyl-sucrose	Phenolic acids	Phenolic acids	C21H28O13	2	-	716533	566470	623706	658659	815264	791910	0.825297	0.142498	0.209151	0.841505	-0.248957	insig
WaYn003084	Guaiacylglycerol 8-O-(1''-O-Glucosyl)Vanillic Acid Ether	Phenolic acids	Phenolic acids	C24H30O13	3	-	76418	67850	74079	101333	108093	119905	1.17929	0.00999253	0.0313165	0.663003	-0.592914	insig
Lmdn001925	Olivil-4'-O-glucoside	Lignans and Coumarins	Lignans	C26H34O12	2	76880-93-8	329316	304885	320519	436488	645050	337277	0.847347	0.229632	0.307067	0.6729	-0.571537	insig
Safn002792	Kaempferol-3-O-Gentiobioside-7-O-Rhamnoside	Flavonoids	Flavonols	C33H40O20	1	-	9.83147e+06	1.43394e+07	1.01907e+07	1.13721e+07	1.22191e+07	9.44303e+06	0.129213	0.806631	0.841268	1.04018	0.056834	insig
mws0668	Xanthosine	Nucleotides and derivatives	Nucleotides and derivatives	C10H12N4O6	1	146-80-5	2.4392e+07	2.58817e+07	1.82197e+07	1.19198e+06	1.43704e+06	1.12849e+06	1.22489	0.0115098	0.0342446	18.2284	4.18812	up
pmb2787	9-OxoODE*	Lipids	Free fatty acids	C18H30O3	3	54232-59-6	762784	800828	752735	85049	154374	109963	1.21026	2.78971e-05	0.00162117	6.62976	2.72896	up
mws0437	L-Arabitol*	Others	Saccharides	C5H12O5	3	488-82-4	91198.2	53048.5	113325	27460.9	28241.5	26950.5	1.13579	0.0802615	0.13507	3.11631	1.63984	up
MWS5235	12-Hydroxyoctadecanoic acid	Lipids	Free fatty acids	C18H36O3	1	106-14-9	42728.1	52017.8	45649.2	69100.7	72544.2	71056.2	1.18303	0.00690166	0.0247285	0.660058	-0.599336	insig
Rfn045100	Dihydrocoumaroyl Hexoside*	Phenolic acids	Phenolic acids	C15H20O8	1	-	3.09924e+06	2.01729e+06	3.01531e+06	1.34502e+06	1.52047e+06	1.42917e+06	1.11691	0.0636772	0.112246	1.89348	0.921037	insig
mws0059	Rutin*	Flavonoids	Flavonols	C27H30O16	1	153-18-4	3.86957e+06	3.64863e+06	3.26946e+06	4.48083e+06	3.95043e+06	5.18553e+06	0.955243	0.101492	0.16134	0.792232	-0.336004	insig
ZBN0082	Quercetin-3-O-glucoside-7-O-rhamnoside*	Flavonoids	Flavonols	C27H30O16	1	-	3.52519e+06	3.82192e+06	3.81447e+06	4.16342e+06	3.62043e+06	4.28768e+06	0.671686	0.27765	0.357829	0.92462	-0.113068	insig
pmn001583	Quercetin-3-O-robinobioside	Flavonoids	Flavonols	C27H30O16	2	52525-35-6	6.08089e+06	4.20454e+06	5.68583e+06	6.97627e+06	6.39502e+06	6.43218e+06	0.856161	0.144673	0.211771	0.806488	-0.310274	insig
Lcfn121063	N-Salicyloylasparticacid	Amino acids and derivatives	Amino acids and derivatives	C11H11NO6	2	56145-94-9	1.42681e+06	1.42629e+06	1.49988e+06	936172	934699	971073	1.22404	0.000423912	0.00551557	1.53169	0.615123	insig
MA10074217	4-Hydroxyquinoline	Alkaloids	Quinoline alkaloids	C9H7NO	3	611-36-9	876482	923590	974009	80486.3	75171.5	84919.1	1.22899	0.00100466	0.00857351	11.531	3.52744	up
MWSprf094	Tracheloside*	Lignans and Coumarins	Lignans	C27H34O12	3	33464-71-0	352403	394409	519752	445077	420986	545337	0.470158	0.489511	0.57087	0.897381	-0.156207	insig
Zmdn006929	Aloe emodin anthrone	Quinones	Anthraquinone	C15H12O4	1	6247-99-0	193254	179075	239419	49665.2	56825.7	46673	1.21595	0.0121642	0.0354196	3.99407	1.99786	up
Zbkn004627	cyclo-Dopa 5-O-glucoside	Alkaloids	Alkaloids	C15H19NO9	3	-	2.2692e+06	2.3497e+06	2.66479e+06	2.22985e+06	2.97149e+06	3.31012e+06	0.606476	0.329331	0.41081	0.855751	-0.224738	insig
MWSmce466	4'-Hydroxyacetophenone	Others	Ketone compounds	C8H8O2	3	99-93-4	179835	205117	193244	3.87273e+06	4.70338e+06	4.4471e+06	1.22866	0.00346257	0.0175007	0.0443973	-4.49339	down
mws0097	(+)-Pinoresinol*	Lignans and Coumarins	Lignans	C20H22O6	1	487-36-5	414981	394831	425609	205597	256854	210951	1.19559	0.00174797	0.0116194	1.8346	0.875464	insig
MWSHC20189	Epipinoresinol*	Lignans and Coumarins	Lignans	C20H22O6	1	24404-50-0	388622	382695	326380	182651	225786	214381	1.17854	0.00438983	0.019353	1.76247	0.817597	insig
MWStz451	Clemaphenol A*	Lignans and Coumarins	Lignans	C20H22O6	1	362606-60-8	388622	382695	326380	182651	225786	214381	1.17854	0.00438983	0.019353	1.76247	0.817597	insig
MWS1877	4-tert-Octylphenol	Others	Others	C14H22O	1	140-66-9	22690.9	9128.4	13813.9	25395.8	18732.5	20414.3	0.726173	0.253196	0.332106	0.707024	-0.500169	insig
WaYn003112	Erythro-Guaiacylglycerol-β-threo-syringylglycerol Ether	Lignans and Coumarins	Lignans	C21H28O10	3	1313434-74-0	136175	80956.9	93549.9	142928	123163	201893	0.854756	0.152341	0.221157	0.663872	-0.591023	insig
Ymjm000152	p-Hydroxypheny-β-D-allopyranoside	Others	Others	C12H16O7	1	-	597053	826747	256091	391439	465162	399788	0.309892	0.484928	0.566048	1.33708	0.419084	insig
Wahln03557	Dihydrosinapic Acid glucoside	Phenolic acids	Phenolic acids	C17H24O10	2	-	731851	872680	639463	551493	983666	609981	0.212493	0.841915	0.871232	1.04608	0.0649968	insig
Wamxn06905	3-((2,4-dihydroxy-6-(1-hydroxy-2-oxoundec-8-en-1-yl)-5-(sulfooxy)tetrahydro-2H-pyran-3-yl)oxy)-3-oxopropanoic acid	Others	Others	C19H30O13S	3	-	409438	519076	534853	407551	489146	324683	0.665998	0.263501	0.343981	1.19813	0.260779	insig
mws1150	Echinacoside	Phenolic acids	Phenolic acids	C35H46O20	3	82854-37-3	467798	530077	870444	1.03379e+06	1.09415e+06	877739	0.965541	0.0744249	0.127197	0.621597	-0.685949	insig
Safn004633	Ilicifolinoside B	Others	Others	C19H32O8	3	-	585169	1.26282e+06	623698	940751	598069	1.3604e+06	0.294586	0.67082	0.729441	0.852534	-0.230171	insig
Zbfn006124	2,6-Di-Feruloyl glucoside	Phenolic acids	Phenolic acids	C26H28O12	3	-	674385	892430	642491	92805.7	119393	133468	1.21448	0.0140108	0.0386789	6.39143	2.67614	up
mws0028	Vanillate	Phenolic acids	Phenolic acids	C8H8O4	3	121-34-6	1.27435e+06	946028	1.71683e+06	4.12041e+06	4.5154e+06	4.52153e+06	1.18342	0.000872251	0.00789715	0.29924	-1.74062	down
MWSmce675	Arbutin	Others	Others	C12H16O7	1	497-76-7	520995	818842	250076	434997	449903	345839	0.256769	0.544049	0.621559	1.29184	0.369423	insig
HJN079	Pinocembrin-7-O-rutinoside*	Flavonoids	Flavanones	C27H32O13	3	118985-31-2	129152	120400	134538	192849	197643	201218	1.21439	0.000471712	0.00584456	0.649119	-0.623446	insig
mws0282	Tryptophan	Amino acids and derivatives	Amino acids and derivatives	C11H12N2O2	1	54-12-6	1.85554e+08	1.73796e+08	1.67888e+08	3.61848e+07	3.33657e+07	3.62749e+07	1.22836	0.000990545	0.00848193	4.98216	2.31677	up
pme0376	Naringenin	Flavonoids	Flavanones	C15H12O5	3	480-41-1	36200.3	34947.8	33502.5	50965.4	52969.8	47933.8	1.20664	0.00231742	0.0137737	0.689085	-0.537246	insig
Zmyn000108	D-Glucarate	Others	Saccharides	C6H10O8	1	87-73-0	1.56867e+07	1.92619e+07	1.58731e+07	1.96354e+06	1.66869e+06	2.55607e+06	1.21916	0.00437232	0.019353	8.21253	3.03783	up
MWS2040	Methanesulfonic acid	Organic acids	Organic acids	CH4O3S	3	75-75-2	212468	115303	232751	91045.1	65338	80370.9	1.06253	0.0911113	0.1481	2.36753	1.24338	up
MWSN0164	Kaempferol-3-O-glucorhamnoside*	Flavonoids	Flavonols	C27H30O15	3	40437-72-7	2.34603e+07	2.43463e+07	2.5983e+07	4.88845e+07	4.89318e+07	4.04015e+07	1.19994	0.0126467	0.0362713	0.533865	-0.905453	insig
MWSN0089	Kaempferol-3-O-neohesperidoside*	Flavonoids	Flavonols	C27H30O15	3	32602-81-6	2.34603e+07	2.43463e+07	2.5983e+07	4.88845e+07	4.89318e+07	4.04015e+07	1.19994	0.0126467	0.0362713	0.533865	-0.905453	insig
Lmyn005006	Eriodictyol-7-O-(6''-O-p-coumaroyl)glucoside	Flavonoids	Flavanones	C30H28O13	3	-	3.33523e+06	3.35118e+06	3.33182e+06	3.81869e+06	3.73477e+06	4.11762e+06	1.14576	0.0413848	0.0821839	0.85838	-0.220312	insig
Qahn003953	Erigeside B	Others	Others	C12H22O6	1	95632-87-4	708909	557684	743519	870540	750017	832395	0.882903	0.106265	0.167348	0.819466	-0.287243	insig
Qahn004265	Magnolignan A-2-O-glucoside	Lignans and Coumarins	Lignans	C24H30O9	2	1035846-18-4	328580	496801	444580	634720	930927	827706	1.08802	0.0300145	0.0660999	0.53062	-0.914248	insig
Zbqn003921	N-carboxy-N-(2-oxo-2-phenylethyl)-L-alanine	Amino acids and derivatives	Amino acids and derivatives	C12H13NO5	2	-	6.21399e+07	5.46891e+07	6.67908e+07	548415	647286	562177	1.22918	0.00336117	0.0172217	104.455	6.70674	up
mws0102	Indole-5-carboxylic acid*	Alkaloids	Plumerane	C9H7NO2	3	1670-81-1	344906	428532	412852	143098	124566	150102	1.21298	0.0062027	0.023405	2.8396	1.50569	up
mws1417	Indole-3-carboxylate*	Alkaloids	Plumerane	C9H7NO2	3	771-50-6	580156	616978	711958	272570	210240	256776	1.20391	0.0035127	0.0175139	2.5813	1.3681	up
Wasn005621	Glucosyl 9-hydroxy-3-methyldec-2-enoic acid	Terpenoids	Monoterpenoids	C17H30O8	1	-	399144	391754	473269	773841	731909	661520	1.1845	0.0023899	0.014072	0.5833	-0.777691	insig
Lmbn005662	9(10)-EpOME	Lipids	Free fatty acids	C18H32O3	1	16833-56-0	354058	355670	333170	45307.3	38458.3	38175.9	1.22797	0.000180958	0.0037748	8.55244	3.09634	up
Lmbn006032	Hypolaetin*	Flavonoids	Flavones	C15H10O7	3	27696-41-9	94663.7	136745	56851.1	238023	252734	257427	1.09848	0.0170764	0.0441504	0.385279	-1.37603	down
Wdbn005328	3,3'-Bis(3,4-dihydro-4-hydroxy-6,8-dimethoxy-2H-1-benzopyran)	Lignans and Coumarins	Lignans	C22H26O8	3	-	5.03838e+06	5.14648e+06	4.66025e+06	7.77866e+06	7.37729e+06	6.58495e+06	1.17696	0.012401	0.0358	0.68282	-0.550423	insig
mws0237	Azelaic acid	Lipids	Free fatty acids	C9H16O4	1	123-99-9	5.88583e+06	5.3601e+06	6.57481e+06	7.8287e+06	7.6234e+06	7.35733e+06	1.1029	0.029248	0.0649213	0.781288	-0.356073	insig
Lmdn003665	Farrerol-5,7-di-O-glucoside	Flavonoids	Flavanones	C29H36O15	3	-	942952	1.05037e+06	1.14712e+06	1.47891e+06	1.81909e+06	1.61334e+06	1.15369	0.0116748	0.0344927	0.639427	-0.645147	insig
Hmsn001911	2-Beta-Glucopyranosyloxy-3-Hydroxybenzyl Alcohol	Phenolic acids	Phenolic acids	C13H18O8	3	20331-85-5	839885	663588	902784	1.1586e+06	1.36691e+06	1.22297e+06	1.11438	0.00955337	0.0304694	0.641929	-0.639515	insig
pmn001690	3-Hydroxy-4-isopropylbenzylalcohol-3-O-glucoside	Others	Alcohol compounds	C16H24O7	3	-	2.63865e+06	2.39999e+06	2.99184e+06	198789	150776	204112	1.2253	0.00440985	0.019353	14.5039	3.85837	up
Wbtn007675	Calyxanthone*	Flavonoids	Other Flavonoids	C15H10O6	1	98973-45-6	1.46181e+06	1.35493e+06	1.13699e+06	1.31032e+06	1.38552e+06	1.26253e+06	0.0455386	0.989018	0.991853	0.998828	-0.00169163	insig
Zdhn005610	Citreorosein	Quinones	Anthraquinone	C15H10O6	3	481-73-2	27818.1	34184.7	31137	27446.1	29203.8	27444.5	0.759402	0.237772	0.315448	1.10756	0.147388	insig
Lmmn001294	Koaburaside	Others	Others	C14H20O9	1	41653-73-0	1.85022e+06	1.92792e+06	1.85809e+06	1.64399e+06	1.78729e+06	1.69017e+06	1.0645	0.0350186	0.0732866	1.10051	0.138175	insig
Jmwn002117	2,6-dimethoxybenzene-1,4-diol 1-O-β-D-glucopyranoside	Phenolic acids	Phenolic acids	C14H20O9	1	-	1.82711e+06	1.69976e+06	1.84741e+06	1.68124e+06	1.77287e+06	1.73083e+06	0.620789	0.316807	0.398401	1.03652	0.0517432	insig
Waptn06702	(9S)-Hydroxyoctadecadienoic acid	Lipids	Free fatty acids	C18H32O3	1	73543-67-6	6.41942e+06	6.123e+06	6.27618e+06	2.36105e+06	2.18736e+06	2.36706e+06	1.22779	9.08047e-06	0.000841545	2.72123	1.44426	up
Zbfn004495	3-O-(3,5-Dimethoxy-4-hydroxybenzoyl)-4-O-caffeoylquinic acid	Phenolic acids	Phenolic acids	C25H26O13	3	-	177557	137506	101032	114681	97437.8	153418	0.34134	0.577046	0.65247	1.13831	0.186894	insig
Sakn004407	3,4-Dihydroxyphenethyl alcohol-8-O-[4-O-caffeoyl-β-D-apinosyl(1→3)-β-D-glucosyl(1→6)]-β-D-glucoside	Others	Alcohol compounds	C34H44O20	3	-	6.00832e+06	4.60582e+06	4.71727e+06	7.21074e+06	5.75527e+06	4.7649e+06	0.524694	0.404399	0.486202	0.864671	-0.209777	insig
Hmln000873	2-O-Galloyl-D-glucose	Phenolic acids	Phenolic acids	C13H16O10	1	-	648709	585901	648413	3.51838e+06	3.04325e+06	2.85109e+06	1.22516	0.00575233	0.0224827	0.200051	-2.32156	down
Safn009506	Monobutyl phthalate	Phenolic acids	Phenolic acids	C12H14O4	1	131-70-4	1.24018e+06	1.11415e+06	1.35291e+06	1.03942e+06	935425	755749	1.00625	0.0408363	0.0813146	1.35767	0.441133	insig
Rln001942	2-Acetamido-3-hydroxy-3-phenylpropanoic acid	Alkaloids	Alkaloids	C11H13NO4	1	-	1.6549e+06	1.48202e+06	1.81602e+06	637288	703124	699205	1.21608	0.00742749	0.026022	2.42837	1.27999	up
Zmpn001713	3-Nitrophenol	Others	Others	C6H5NO3	3	554-84-7	559786	302348	384697	535309	603899	670836	0.89099	0.115562	0.17821	0.68884	-0.537758	insig
pme0282	Phthalate	Phenolic acids	Phenolic acids	C8H6O4	1	88-99-3	436447	503449	491681	339045	297437	322279	1.18069	0.00566673	0.0222962	1.49315	0.578363	insig
Lakn002165	Protocatechuic acid glucosyl xyloside*	Phenolic acids	Phenolic acids	C18H24O13	1	-	1.07361e+06	1.05569e+06	1.08528e+06	993791	965170	931617	1.14881	0.0137777	0.038371	1.11209	0.153273	insig
Lmln010063	2,6-Di-tert-butylphenol	Others	Others	C14H22O	1	128-39-2	4.00833e+06	3129035	3.6025e+06	5.53985e+06	5.23701e+06	5.35163e+06	1.15804	0.0121711	0.0354196	0.665894	-0.586636	insig
Labn002716	galloyl acetyl glucoside	Phenolic acids	Phenolic acids	C15H18O11	2	-	1.5938e+06	1.2648e+06	1.42887e+06	1.67008e+06	1.35547e+06	1.74e+06	0.559015	0.355253	0.437528	0.899681	-0.152514	insig
MWSHC20125	5-O-Caffeoylshikimic acid	Phenolic acids	Phenolic acids	C16H16O8	2	73263-62-4	2.70193e+06	2.38443e+06	2.61938e+06	482902	554021	504050	1.22698	0.00140757	0.0104574	5.00057	2.32209	up
Zaln004057	4-caffeoylshikimic acid	Phenolic acids	Phenolic acids	C16H16O8	2	-	3.33465e+06	2.90117e+06	3.45809e+06	620367	718361	711191	1.22472	0.00340289	0.0173328	4.72892	2.24151	up
MWStz549	Lyoniside	Lignans and Coumarins	Lignans	C27H36O12	2	34425-25-7	3.32257e+06	2.70518e+06	3.00739e+06	1.9248e+06	2.04925e+06	1.97153e+06	1.17835	0.0248232	0.0579513	1.51964	0.60373	insig
MWS0274	DL-3-Phenyllactic acid*	Phenolic acids	Phenolic acids	C9H10O3	1	828-01-3	1.61182e+06	1.63736e+06	1.58146e+06	153242	157514	100458	1.22142	5.49532e-07	0.000358386	11.7473	3.55426	up
ZBN0159	3,4,3'-Tri-O-methylellagic acid	Tannins	Tannin	C17H12O8	2	1617-49-8	249337	150950	183106	252362	215426	202335	0.537867	0.440634	0.5228	0.870576	-0.199957	insig
Safn004271	butyl 3-{[3,4,5-trihydroxy-6-(hydroxymethyl)oxan-2-yl]oxy}butanoate	Others	Others	C14H26O8	1	-	886735	290898	1.02283e+06	480915	428040	908360	0.152079	0.665596	0.725009	1.21083	0.276001	insig
Wasdn02417	3-hydroxybenzoyl-β-D-glucose*	Phenolic acids	Phenolic acids	C13H16O8	1	-	3.98737e+06	3.90557e+06	4.28196e+06	3.15587e+06	3.26203e+06	3.18265e+06	1.19317	0.0123941	0.0358	1.26815	0.342722	insig
Zmhn001926	1-O-Salicyloyl-β-D-glucose*	Phenolic acids	Phenolic acids	C13H16O8	1	60517-74-0	3.98737e+06	3.90557e+06	4.28196e+06	3.15587e+06	3.26203e+06	3.18265e+06	1.19317	0.0123941	0.0358	1.26815	0.342722	insig
mws0277	Quinate	Organic acids	Organic acids	C7H12O6	2	77-95-2	8.19815e+06	7.33667e+06	7.01236e+06	2.98019e+06	2.65971e+06	2.47126e+06	1.218	0.00185305	0.0119659	2.77977	1.47497	up
pmf0175	2-Decanol*	Others	Alcohol compounds	C10H22O	3	1120-06-5	4.92704e+06	5.50583e+06	5.20266e+06	5.69473e+06	6.16146e+06	6.04613e+06	1.06046	0.0270158	0.0614735	0.87338	-0.195319	insig
mws0219	L-Aspartate	Amino acids and derivatives	Amino acids and derivatives	C4H7NO4	1	56-84-8	4.05787e+06	4.11132e+06	3.84334e+06	1.26077e+07	1.08663e+07	1.46478e+07	1.2154	0.0149935	0.0405065	0.315109	-1.66608	down
Lmyn000160	Mucic acid Dimethyl Ester	Organic acids	Organic acids	C8H14O8	1	-	1.44604e+06	1.4092e+06	707123	1.7043e+06	1.33412e+06	944117	0.27449	0.689342	0.746688	0.894495	-0.160855	insig
mws1090	D-Glucose-1-phosphate*	Others	Saccharides	C6H13O9P	1	59-56-3	1.61223e+07	1.33678e+07	1.48525e+07	5.01542e+06	4.44151e+06	7.0004e+06	1.18111	0.0011199	0.00903793	2.6944	1.42996	up
Zbkn000353	myo-Inositol 5-phosphate*	Others	Saccharides	C6H13O9P	1	-	1.61223e+07	1.33678e+07	1.48525e+07	5.01542e+06	4.44151e+06	7.0004e+06	1.18111	0.0011199	0.00903793	2.6944	1.42996	up
pmb2799	12(13)-EpOME	Lipids	Free fatty acids	C18H32O3	1	6799-85-5	129596	150549	147571	66365.3	64670.1	43135.9	1.17057	0.00113118	0.00907973	2.45572	1.29614	up
Walbn00312	Octose*	Others	Saccharides	C8H16O8	1	6291-04-9	1.13526e+06	1.58951e+06	597920	1.56306e+06	761054	898463	0.00541834	0.934116	0.948128	1.03106	0.0441331	insig
Lcfn121077	1,3,4,5,6,7,8-heptahydroxyoctan-2-one*	Others	Saccharides	C8H16O8	1	-	1.13526e+06	1.58951e+06	597920	1.56306e+06	761054	898463	0.00541834	0.934116	0.948128	1.03106	0.0441331	insig
MWSmce165	L-Fucitol	Others	Saccharides	C6H14O5	2	13074-06-1	1.3052e+06	1.36321e+06	1.18151e+06	667624	770677	791050	1.19405	0.00183118	0.0118909	1.72692	0.788205	insig
Zmgn000173	D-Ribose	Others	Saccharides	C5H10O5	3	50-69-1	223520	163045	74902	45046.9	49398.7	56002.4	1.03452	0.137458	0.203648	3.06728	1.61696	up
mws0147	3-Hydroxyisovalerate	Organic acids	Organic acids	C5H10O3	3	625-08-1	4.3839e+06	4.47907e+06	4.18085e+06	1.09017e+06	1.10868e+06	994542	1.22793	0.000142293	0.00348029	4.08462	2.0302	up
Wbmn006856	Coeloginin	Terpenoids	Triterpene Saponin	C17H14O6	3	82358-34-7	1.23163e+06	1.01645e+06	1.63653e+06	239531	258080	259933	1.2116	0.0289566	0.0645432	5.12789	2.35837	up
pme0428	3,4,5-Trimethoxycinnamic acid	Phenolic acids	Phenolic acids	C12H14O5	3	90-50-6	25811.6	28567	23821.7	32365.3	24728.5	27151.8	0.43104	0.496018	0.57686	0.928242	-0.107426	insig
Lmhn002051	Vnilloylmalic acid	Phenolic acids	Phenolic acids	C12H12O8	3	-	2.94547e+06	2.51095e+06	2.61085e+06	3.94192e+06	3.79171e+06	3.21898e+06	1.09312	0.0286201	0.0640089	0.736562	-0.441121	insig
Lmln007483	6,9,10-Trihydroxyoctadec-7-enoic acid; Sanleng acid	Lipids	Free fatty acids	C18H34O5	1	-	1.22809e+06	1.18449e+06	1.17142e+06	531833	530662	532741	1.22912	0.000658126	0.00714287	2.24669	1.1678	up
Lmqn004838	3-O-Methylellagic acid	Tannins	Tannin	C15H8O8	3	-	2.618e+06	5.50053e+06	6.42932e+06	7.68715e+06	7.70847e+06	7.37427e+06	0.838667	0.138313	0.204601	0.638907	-0.646321	insig
MWS5231	Tridecanedioic acid	Lipids	Free fatty acids	C13H24O4	1	505-52-2	796699	782597	766191	1.0845e+06	1.07111e+06	1.11029e+06	1.22451	4.86649e-05	0.00201521	0.718175	-0.477592	insig
Zbjn004215	Kaempferol 3-O-beta-D-glucosyl-(1->2)-beta-D-glucoside	Flavonoids	Flavonols	C27H30O16	3	19895-95-5	118104	78504.4	95035.4	166491	147867	175826	1.10663	0.0119101	0.0350568	0.594968	-0.749117	insig
Zmcn004806	kaempferol-3-p-coumaroyldiglucoside	Flavonoids	Flavonols	C36H36O18	2	-	86104.8	119010	91561.2	113830	126042	132968	0.903523	0.113672	0.176482	0.795719	-0.329669	insig
mws0093	Coniferyl alcohol	Others	Alcohol compounds	C10H12O3	3	458-35-5	717098	592443	685198	474156	517724	803318	0.432608	0.594848	0.666927	1.11115	0.152057	insig
Lmgn007652	9,12,13-Trihydroxy-10-octadecenoic acid	Lipids	Free fatty acids	C18H34O5	1	-	1.56134e+06	1.50116e+06	1.50583e+06	342502	326587	317848	1.2292	4.84516e-05	0.00201521	4.6288	2.21064	up
Wchn003447	4-(3-Hydroxyphenyl)-4-(beta-D-glucopyranosyloxy)butyric acid	Others	Others	C16H22O9	1	-	710846	724414	623022	867884	410286	352574	0.595389	0.475686	0.556804	1.26217	0.33591	insig
Waptn02053	5-{[2-O-(beta-d-apiofuranosyl)-beta-d-glucopyranosyl]oxy}-2-hydroxybenzoic acid*	Phenolic acids	Phenolic acids	C18H24O13	1	-	1.12619e+06	1.0747e+06	1.17547e+06	913138	1.10216e+06	1.06754e+06	0.72879	0.230915	0.30793	1.09521	0.131206	insig
mws0976	Pseudouridine	Nucleotides and derivatives	Nucleotides and derivatives	C9H12N2O6	3	1445-07-4	373709	986678	803321	156035	198540	164918	1.12163	0.0937864	0.15128	4.16503	2.05833	up
Safn000570	9-hydroxy-8-{[(2S,3R,4S,5S,6R)-3,4,5-trihydroxy-6-(hydroxymethyl)oxan-2-yl]oxy}-1H,3H-naphtho[2,3-c]furan-1-one	Others	Others	C18H18O9	1	-	961952	1.02765e+06	444156	272273	315336	241477	1.07746	0.0993363	0.158712	2.93547	1.55359	up
Wasn001627	Glucosyl 2,3-Dihydroxy-2-Methylbutanoic Acid	Organic acids	Organic acids	C11H20O9	1	-	2.78834e+06	4.23852e+06	3.61455e+06	1.09358e+07	8.8722e+06	8.69072e+06	1.1824	0.00445399	0.0193645	0.3734	-1.4212	down
Lazn006513	(1R,2S)-2-[4-[(3R,3aR,6R,6aS)-3-(4-Hydroxy-3,5-dimethoxyphenyl)-1,3,3a,4,6,6a-hexahydrofuro[3,4-c]furan-6-yl]-2,6-dimethoxyphenoxy]-1-(4-hydroxy-3,5-dimethoxyphenyl)propane-1,3-diol	Lignans and Coumarins	Lignans	C33H40O13	3	-	66162.2	106865	65272.7	155983	184316	137110	1.09441	0.0147524	0.0399896	0.499153	-1.00245	down
Zadn009075	Hydroperoxylinoleic acid*	Lipids	Free fatty acids	C18H32O4	1	34444-18-3	375035	348696	398200	21598.7	23955.7	20910.1	1.22889	0.00158626	0.0110382	16.8802	4.07726	up
MWStz698	Pinocembrin chalcone	Flavonoids	Chalcones	C15H12O4	2	4197-97-1	188743	180647	229569	40276.9	48745.5	49399.2	1.21881	0.00777113	0.0266349	4.32705	2.11339	up
Lmjn005592	Cirsilineol	Flavonoids	Flavones	C18H16O7	1	41365-32-6	275642	280605	279903	223367	240842	239789	1.18121	0.0115508	0.0343263	1.18771	0.248188	insig
Jmzn003632	Manglieside D	Lignans and Coumarins	Lignans	C26H34O11	3	-	154289	1.19067e+06	543715	372842	983242	515620	0.19577	0.988165	0.991698	1.00907	0.0130247	insig
Yyyn008289	5,3'-Dihydroxy-7,4'-Dimethoxyflavone	Flavonoids	Flavones	C17H14O6	1	32174-62-2	235616	253727	229831	258633	284483	297135	1.02917	0.0490941	0.0927538	0.855904	-0.22448	insig
pmb3072	3-O-p-Coumaroylshikimic acid-O-glucoside	Phenolic acids	Phenolic acids	C22H26O12	3	-	246491	278800	274282	363354	240938	317228	0.558027	0.37385	0.456426	0.867668	-0.204785	insig
mws0752	Undecanoic acid	Lipids	Free fatty acids	C11H22O2	2	112-37-8	888072	850087	933301	1.30707e+06	1.08415e+06	1.16747e+06	1.13129	0.0328327	0.0699822	0.750686	-0.413718	insig
Ybnn007052	Norartocarpetin*	Flavonoids	Flavones	C15H10O6	1	520-30-9	1.39799e+06	1.21701e+06	1.17004e+06	1.31593e+06	1.34252e+06	1.44373e+06	0.690116	0.272631	0.352619	0.922692	-0.116079	insig
mws1068	Kaempferol	Flavonoids	Flavonols	C15H10O6	3	520-18-3	56223.7	46298.1	33220.1	61352	49259.6	38583.9	0.292157	0.656912	0.717095	0.909827	-0.136336	insig
pme0243	Glutarate	Organic acids	Organic acids	C5H8O4	3	110-94-1	1.43747e+07	1.19894e+07	1.23487e+07	1.99326e+06	1.95171e+06	1.85098e+06	1.22739	0.00444368	0.019353	6.67927	2.73969	up
Lmbn005287	(7S,8S)-DiHODE	Lipids	Free fatty acids	C18H32O4	3	143288-65-7	39871.1	32053.9	45466.3	57440.2	55244.5	54255.5	1.06823	0.0445681	0.0859535	0.703193	-0.508007	insig
Sasn009432	9,10-Dihydroxystearate	Lipids	Free fatty acids	C18H36O4	2	-	186141	217165	332389	81873.4	97755.3	90188.8	1.15299	0.0716858	0.123266	2.72664	1.44712	up
MWSmce692	γ-Linolenic Acid*	Lipids	Free fatty acids	C18H30O2	1	506-26-3	1.37458e+06	1.35668e+06	1.3375e+06	2.44067e+06	2.08879e+06	2.30146e+06	1.21072	0.0114497	0.0341463	0.59564	-0.747488	insig
Lmbn005923	Crepenynate*	Lipids	Free fatty acids	C18H30O2	1	2277-31-8	1.37458e+06	1.35668e+06	1.3375e+06	2.44067e+06	2.08879e+06	2.30146e+06	1.21072	0.0114497	0.0341463	0.59564	-0.747488	insig
Rn00864	dGMP	Nucleotides and derivatives	Nucleotides and derivatives	C10H14N5O7P	2	902-04-5	2.01912e+06	4.49115e+06	2.96304e+06	1.32467e+06	1.43884e+06	991762	1.06335	0.113463	0.176265	2.52267	1.33495	up
Safn004607	Fraxiresinol-4'-O-glucoside	Lignans and Coumarins	Lignans	C27H34O13	3	-	315266	427328	497138	453317	382070	464107	0.248861	0.758217	0.801558	0.954011	-0.0679215	insig
Lmtn002997	Mearnsetin-3-O-glucoside*	Flavonoids	Flavonols	C22H22O13	2	-	2.14922e+06	1.60877e+06	1.8351e+06	4.37388e+06	2.58028e+06	2.41638e+06	0.939038	0.176427	0.249248	0.59688	-0.744487	insig
ZBN0149	Laricitrin-3-O-glucoside*	Flavonoids	Flavonols	C22H22O13	2	39986-90-8	1.83548e+06	1.4346e+06	1.53945e+06	4.19125e+06	2.53774e+06	2.71369e+06	1.08661	0.0917794	0.148707	0.50934	-0.9733	insig
Lacn005311	Phellatin	Flavonoids	Flavonols	C26H30O12	3	-	1.41569e+06	1.12547e+06	1.36501e+06	1.45452e+06	900896	986102	0.577021	0.403302	0.485345	1.16898	0.225255	insig
Wchn004015	3-Hydroxy-1-(4'-hydroxy-3'-methoxyphenyl)-propan-1-one	Others	Others	C10H12O4	3	-	411864	603484	388966	874783	364735	419424	0.215767	0.66512	0.724803	0.846512	-0.240398	insig
HJN093	2-O-Salicyl-6-O-Galloyl-D-Glucose	Phenolic acids	Phenolic acids	C20H20O12	3	-	202368	267657	335729	136758	190834	163053	0.996197	0.0969742	0.15543	1.64224	0.715661	insig
pmn001423	Roseoside	Terpenoids	Sesquiterpenoids	C19H30O8	3	54835-70-0	5.51509e+06	5.80262e+06	5.8247e+06	8.92432e+06	9.20368e+06	7.8089e+06	1.19062	0.016403	0.0432504	0.660928	-0.597435	insig
mws0208	Adipate	Organic acids	Organic acids	C6H10O4	3	124-04-9	813809	866308	821740	732720	947212	866801	0.0989498	0.836245	0.866429	0.982379	-0.0256488	insig
Wbtn004512	1,8-dihydroxy-4,5-dimethoxy-3-{[(2s,3r,4s,5s,6r)-3,4,5-trihydroxy-6-(hydroxymethyl)oxan-2-yl]oxy}xanthen-9-one	Flavonoids	Other Flavonoids	C21H22O12	3	-	635371	373140	794932	1.85743e+06	1.80914e+06	1.75092e+06	1.145	0.00734032	0.0257523	0.332893	-1.58687	down
Wabn003563	3'-O-Beta-D-Glucopyranosyl plumbagic acid	Phenolic acids	Phenolic acids	C17H22O10	2	-	804412	1.02498e+06	946267	902836	852954	909895	0.288762	0.632541	0.69649	1.04126	0.0583263	insig
Zbnn005416	Eriodictyol-7-O-(6''-acetyl)glucoside	Flavonoids	Flavanones	C23H24O12	1	-	2.59887e+06	2.30394e+06	2.74649e+06	7.43325e+06	6.73333e+06	6.91965e+06	1.2215	0.000184495	0.0037889	0.362763	-1.4629	down
MWS0155	N6-(1,2-Dicarboxyethyl)-AMP	Nucleotides and derivatives	Nucleotides and derivatives	C14H18N5O11P	3	19046-78-7	189182	328625	287004	51140.1	70802.3	62998	1.18925	0.0356122	0.0740988	4.35173	2.12159	up
MWStz537	3-O-Feruloylquinic acid	Phenolic acids	Phenolic acids	C17H20O9	3	40242-06-6	3.00855e+06	3.25964e+06	3.18852e+06	1.69681e+06	1.72905e+06	1.32159e+06	1.19068	0.00145457	0.0105886	1.99196	0.994185	insig
Sazp001763	4-Hydroxyphenyl 6-O-(2-Methyl-3-Hydroxypropionyl)-Beta-D-Galactopyranoside	Others	Others	C16H22O9	2	-	1.46598e+06	1.32037e+06	1.13936e+06	525351	603278	480161	1.20074	0.0078591	0.0267775	2.44016	1.28697	up
Wayn002279	Dihomocitric acid	Organic acids	Organic acids	C8H12O7	3	-	6.18557e+06	5.75762e+06	8.98295e+06	5.99822e+06	7.11723e+06	6.39324e+06	0.218301	0.693448	0.750493	1.07266	0.101189	insig
Zbsn007580	Syringetin	Flavonoids	Flavonols	C17H14O8	3	4423-37-4	89220.5	96919.6	75193.4	163565	163615	163292	1.19712	0.00685116	0.0246189	0.53282	-0.908279	insig
Lmqn006260	2',3',4',5,7-pentahydroxyflavone*	Flavonoids	Flavones	C15H10O7	1	-	160325	112028	135091	138435	232688	211096	0.824473	0.166731	0.237542	0.69981	-0.514964	insig
MWSN0023	Quercetin*	Flavonoids	Flavonols	C15H10O7	1	117-39-5	160325	112028	135091	138435	232688	211096	0.824473	0.166731	0.237542	0.69981	-0.514964	insig
Zmyn004732	2(R)-HOT	Lipids	Free fatty acids	C18H30O3	1	-	163192	164730	163696	203877	197033	199852	1.22346	0.00197645	0.0122751	0.818323	-0.289257	insig
Jmzn006005	3,4-methylenedioxy cinnamyl alcohol	Others	Alcohol compounds	C10H10O3	3	17581-86-1	934334	926532	923915	953903	921964	875463	0.300266	0.674025	0.732027	1.01216	0.0174343	insig
pmb2640	Dodecanoic acid	Lipids	Free fatty acids	C12H24O2	1	143-07-7	2.69941e+06	2.55225e+06	2.70775e+06	1.48093e+06	1.43687e+06	1.34166e+06	1.22221	6.16406e-05	0.00232394	1.86864	0.901989	insig
pmf0174	1-Decanol*	Others	Alcohol compounds	C10H22O	3	112-30-1	4.75865e+06	4.91794e+06	4.2614e+06	4.8259e+06	5.8018e+06	5.9577e+06	0.9033	0.113918	0.176755	0.840377	-0.250892	insig
mws2118	Phlorizin	Flavonoids	Chalcones	C21H24O10	3	60-81-1	43137.3	27417	37406.3	81506.2	49101.7	61923.6	1.01191	0.0772313	0.1307	0.560743	-0.834589	insig
Wchn003509	Syringoyl-D-Glucose	Phenolic acids	Phenolic acids	C15H20O10	2	-	777826	723467	691839	1.17636e+06	1.07545e+06	1.17628e+06	1.20522	0.000881259	0.00792192	0.639754	-0.644411	insig
Zmcn004206	kaempferol-3-caffeoyldiglucoside	Flavonoids	Flavonols	C36H36O19	3	-	4.35753e+06	8.52507e+06	4.90367e+06	1.16533e+07	6.31198e+06	4.15692e+06	0.284249	0.612327	0.682284	0.804	-0.314733	insig
Lmmn009932	3-Hydroxy-24-methylene-9,19-cyclolanostan-26-oic acid (Ambolic acid)	Terpenoids	Triterpene	C31H50O3	3	13878-93-8	86580.6	85444.1	130565	61429	102183	75475.5	0.620721	0.331789	0.413468	1.2656	0.33982	insig
Safn010965	Porrigenic acid	Lipids	Free fatty acids	C18H30O4	2	-	572691	546792	499301	85289.1	85042.6	86958.8	1.22868	0.00221956	0.013349	6.29166	2.65344	up
Rfn060763	methyl 3-[6-[(2S,3R,4S,5S,6R)-3,4,5-trihydroxy-6-(hydroxymethyl)oxan-2-yl]oxy-1,3-benzodioxol-5-yl]propanoate	Others	Others	C17H22O10	3	-	4.33857e+06	5.18613e+06	3581135	5.10313e+06	3.23067e+06	4.28716e+06	0.156091	0.832087	0.86287	1.03842	0.0543876	insig
Zmsn005057	Cornuside	Terpenoids	Monoterpenoids	C24H30O14	2	131189-57-6	44871.9	64025.1	63907.7	43128.8	51142.8	48505.2	0.705582	0.252349	0.331651	1.21031	0.27538	insig
Zmjn001813	Pimelate	Lipids	Free fatty acids	C7H12O4	3	111-16-0	197210	197875	232405	168454	99363.5	137525	1.00121	0.0446698	0.0860029	1.54805	0.630455	insig
Lmbn002072	2-Propylsuccinic acid	Organic acids	Organic acids	C7H12O4	3	618-57-5	197210	197875	232405	168454	99363.5	137525	1.00121	0.0446698	0.0860029	1.54805	0.630455	insig
Wagn011658	1-Palmitoyl-Sn-Glycerol 3-O-Diglucoside	Lipids	Glycerol ester	C31H58O14	1	-	98298	192012	240421	2.31134e+06	3.02226e+06	531565	1.08258	0.137967	0.204282	0.0904887	-3.46612	down
MWSHC2022	Glucosyringic acid	Phenolic acids	Phenolic acids	C15H20O10	1	33228-65-8	6.7611e+06	5.64742e+06	7.17245e+06	8.14882e+06	7.75651e+06	8.22329e+06	1.01025	0.0682552	0.118823	0.811525	-0.301293	insig
ZBN0061	Quercetin-3',4'-dimethyl ether	Flavonoids	Flavonols	C17H14O7	1	3306-29-4	1.6763e+07	1.73942e+07	1.68092e+07	1.935e+07	1.90474e+07	1.94427e+07	1.20315	0.00167519	0.0114057	0.881161	-0.182523	insig
Wasn002449	Protocatechuic acid 1-O-Rutinoside	Phenolic acids	Phenolic acids	C19H26O13	3	-	49562.8	29404.9	29004.7	27087.9	29032.7	19856.1	0.759151	0.253135	0.332106	1.42112	0.507033	insig
Lmxn008846	Hydroxydihydrobovolide*	Others	Lactones	C11H18O3	1	-	2.08472e+06	2.05816e+06	2.24407e+06	2.26232e+06	2.24751e+06	2.33753e+06	0.940746	0.101076	0.16088	0.932762	-0.10042	insig
Hmln008119	Robinlin	Terpenoids	Monoterpenoids	C11H18O3	3	-	2.08472e+06	2.05816e+06	2.24407e+06	2.26232e+06	2.24751e+06	2.33753e+06	0.940746	0.101076	0.16088	0.932762	-0.10042	insig
Sasn010334	3,3,14,14-tetramethylhexadecanedioic acid	Lipids	Free fatty acids	C20H38O4	3	87272-20-6	44905.1	41694.2	45982.4	54641.4	54120.9	53422.5	1.17854	0.0119703	0.0351059	0.817473	-0.290757	insig
pmd0153	1-Palmitoylglycerol 3-phosphate	Lipids	Glycerol ester	C19H39O7P	3	22002-85-3	215753	250011	428405	206521	194804	220019	0.741836	0.30117	0.382431	1.43909	0.525156	insig
Zmgn004894	Methyl 4-hydroxybenzoate	Phenolic acids	Phenolic acids	C8H8O3	3	99-76-3	240794	367841	245309	239276	353432	293172	0.150499	0.851362	0.878847	0.963951	-0.0529689	insig
Waptn02904	3-(3,5-dihydroxyphenyl)propanoic acid glucoside	Phenolic acids	Phenolic acids	C15H20O9	1	-	1.85334e+06	1.48696e+06	1.9015e+06	4.13583e+06	3.62253e+06	3.10971e+06	1.17429	0.0129363	0.0367986	0.482312	-1.05196	down
Zmxn003874	7,8-Dihydro-Buddlenol B	Lignans and Coumarins	Lignans	C31H38O11	3	-	12814.9	20884.5	19290.5	31339.3	27907.4	39124	1.06669	0.0248044	0.0579513	0.538676	-0.89251	insig
pmn001689	9-Hydroxy-12-oxo-15(Z)-octadecenoic acid*	Lipids	Free fatty acids	C18H32O4	1	-	376893	367880	410177	15891.9	23644.2	29824.4	1.21946	0.000507426	0.00606056	16.6514	4.05757	up
Zbn009444	Anthragallol 2-Methyl Ether; 1,3-Dihydroxy-2-methoxyanthraquinone	Quinones	Anthraquinone	C15H10O5	3	10383-63-8	339232	327297	280617	183284	200706	186750	1.19158	0.0138549	0.0384166	1.65951	0.730753	insig
Wbmn014253	Hardwickiic acid	Terpenoids	Ditepenoids	C20H28O3	3	1782-65-6	22742	10758.7	17461.1	17486.2	13276.8	9755.1	0.439268	0.453727	0.535568	1.25775	0.330848	insig
Zmyn004943	Norlinolenic acid	Lipids	Free fatty acids	C17H28O2	1	-	28368	32358.1	26730.3	30343.7	34538.4	32403.7	0.768245	0.194389	0.269944	0.898963	-0.153666	insig
MEDP1345	LysoPC(18:3(9Z,12Z,15Z))	Lipids	LPC	C26H48NO7P	3	-	2.14366e+06	2.36608e+06	3.10669e+06	981004	1.39102e+06	1.60422e+06	1.07422	0.0321373	0.0689125	1.91548	0.937705	insig
Waln010192	2-(2,3-dihydroxypropoxy)-3-(((2-(dimethylamino)ethoxy)(hydroxy)phosphoryl)oxy)propyl (8E,11Z,14Z)-octadeca-8,11,14-trienoate	Lipids	LPE	C28H52NO9P	1	-	2.14366e+06	2.36608e+06	3.10669e+06	981004	1.39102e+06	1.60422e+06	1.07422	0.0321373	0.0689125	1.91548	0.937705	insig
MWSmce090	Brazilin	Flavonoids	Other Flavonoids	C16H14O5	3	474-07-7	191961	185704	155817	157142	214035	203844	0.356577	0.54744	0.624896	0.92776	-0.108176	insig
MWS3046	3-(3-Hydroxyphenyl)-3-hydroxypropanoic acid	Phenolic acids	Phenolic acids	C9H10O4	3	3247-75-4	130093	118071	109278	222383	192328	174962	1.16251	0.0180218	0.045844	0.60617	-0.722206	insig
MWS5206	3-(4-Hydroxyphenyl)lactate*	Phenolic acids	Phenolic acids	C9H10O4	1	306-23-0	4.46266e+06	4.17534e+06	4.63424e+06	348794	370364	368062	1.22937	0.00105651	0.00875	12.2075	3.6097	up
Cmxn006627	Maritimetin	Flavonoids	Aurones	C15H10O6	1	576-02-3	18935	23230	22953.2	26829	33078.2	21753.4	0.758745	0.228804	0.30654	0.797424	-0.326581	insig
Lman002731	Grevilloside F	Phenolic acids	Phenolic acids	C15H18O9	3	1094004-50-8	4.30854e+06	5.03137e+06	5.3357e+06	3.2859e+06	3.35685e+06	2.90016e+06	1.15477	0.0168681	0.0439284	1.53785	0.620919	insig
pme2566	5-L-Glutamyl-L-Alanine	Amino acids and derivatives	Amino acids and derivatives	C8H14N2O5	3	5875-41-2	503588	599064	596418	603745	441808	526746	0.442214	0.500403	0.580299	1.08063	0.111869	insig
Zbzn008048	Embelin	Quinones	Quinones	C17H26O4	1	550-24-3	606990	483799	474758	520085	532048	617139	0.410134	0.549384	0.626804	0.937863	-0.0925513	insig
Zbkn008746	Prenyl caffeate	Phenolic acids	Phenolic acids	C14H16O4	1	118971-61-2	37455.5	16800.6	32772.9	69120.9	67803.6	65069.7	1.0759	0.0223708	0.0537155	0.430849	-1.21475	down
MWS0631	S-Sulfo-L-cysteine	Amino acids and derivatives	Amino acids and derivatives	C3H7NO5S2	3	1637-71-4	632358	423105	520799	69190.1	59078.1	71594.8	1.22014	0.0166094	0.0435674	7.88671	2.97942	up
pme3096	Aminomalonate	Amino acids and derivatives	Amino acids and derivatives	C3H5NO4	3	1068-84-4	2.12308e+07	2.57764e+07	1.87089e+07	9.12013e+06	9.99625e+06	7.94732e+06	1.19039	0.0184658	0.0466445	2.4282	1.27989	up
mws2108	Cryptochlorogenic acid (4-O-Caffeoylquinic acid)*	Phenolic acids	Phenolic acids	C16H18O9	2	905-99-7	257555	79445.7	229788	203340	205730	218305	0.347885	0.750473	0.795507	0.90343	-0.146515	insig
Zbqn003748	N-malonylleucine	Amino acids and derivatives	Amino acids and derivatives	C9H15NO5	1	-	288374	220955	215534	44695.6	40024.8	62635.8	1.20507	0.00975838	0.0309669	4.91912	2.2984	up
Zbln001290	β-Hydroxy-(3,4-dihydroxyphenylethanolyl)-glucoside	Others	Alcohol compounds	C14H20O9	3	-	377991	846358	317785	1.32734e+06	1.31835e+06	909873	1.00186	0.0380071	0.0768662	0.433724	-1.20515	down
Wahln11065	Irone	Terpenoids	Monoterpenoids	C14H22O	3	-	4.30443e+06	3.50829e+06	3.53969e+06	5.87578e+06	5.37914e+06	5.54632e+06	1.15652	0.0077689	0.0266349	0.675688	-0.56557	insig
Wahln03616	Demethylsyringin	Lignans and Coumarins	Lignans	C16H22O9	2	-	7.27161e+06	6.14385e+06	7.02372e+06	8.16737e+06	6.00963e+06	5.17613e+06	0.292108	0.73358	0.780878	1.05612	0.0787703	insig
Lakn001671	2-β-D-Glucopyranosyloxy-5-hydroxy-phenylacetic acid	Phenolic acids	Phenolic acids	C14H18O9	1	-	845222	1.18786e+06	703012	644557	512656	351028	0.969947	0.0853381	0.141904	1.8141	0.859251	insig
MWStz530	Quercetin-3-O-(6''-O-acetyl)glucoside	Flavonoids	Flavonols	C23H22O13	2	54542-51-7	14496825	1.03319e+07	1.19448e+07	1.95516e+07	1.77422e+07	1.91674e+07	1.11368	0.0189378	0.0474402	0.651308	-0.618588	insig
MWStz490	Marein	Flavonoids	Chalcones	C21H22O11	1	535-96-6	1.21951e+06	889724	1.08485e+06	1.53381e+06	2.15956e+06	1.54646e+06	1.0576	0.062524	0.110677	0.609579	-0.714114	insig
pmf0348	2,6-Dimethyl-7-octene-2,3,6-triol	Terpenoids	Monoterpenoids	C10H20O3	3	73815-21-1	629967	566680	710262	774458	705937	786085	0.944237	0.0826616	0.138189	0.841353	-0.249217	insig
Wayn001856	4-Hydroxybenzoic acid 4-(6-O-sulfo)glucopyranoside	Phenolic acids	Phenolic acids	C13H16O11S	3	-	542133	748132	710125	608922	535865	451750	0.793616	0.166322	0.237362	1.25296	0.325335	insig
Zmjn004133	9(S)-HPODE	Lipids	Free fatty acids	C18H32O4	3	5502-91-0	51527.8	69809.2	84235.1	48575.4	73600.6	68355.9	0.225523	0.701948	0.756128	1.07894	0.109612	insig
ZBN0093	Kaempferol 3-sophorotrioside	Flavonoids	Flavonols	C33H40O21	2	80714-53-0	1.32123e+06	1.36517e+06	1.35868e+06	1.23385e+06	1.65591e+06	1.49751e+06	0.481397	0.452275	0.534103	0.922004	-0.117155	insig
mws1333	Melibiose	Others	Saccharides	C12H22O11	1	585-99-9	4.49172e+06	3.65638e+06	3.88255e+06	371397	433361	292983	1.2228	0.00386038	0.0182268	10.9595	3.45411	up
MW0012312	9s,13r-12-Oxophytodienoic Acid	Lipids	Free fatty acids	C18H28O3	3	71606-07-0	41197.1	62661.3	51820.6	1.10504e+06	1.21681e+06	1.29436e+06	1.22575	0.00202911	0.0124406	0.0430503	-4.53783	down
Wahsn05107	10-Hydroxydecanoic acid glucoside	Lipids	Free fatty acids	C16H30O8	2	-	602855	552022	605913	748331	798663	830019	1.1827	0.0030613	0.0161101	0.740757	-0.432927	insig
Zahn006118	1,3-Benzodioxole-5-nonanoic acid	Others	Others	C16H22O4	3	834900-22-0	15739.2	12239.1	13797.7	51315.4	58595.4	61557.7	1.21984	0.00238546	0.014072	0.243637	-2.03719	down
Wasn003938	Benzoyl-Beta-D-Glucoside	Phenolic acids	Phenolic acids	C13H16O7	3	-	595308	718278	653877	416823	316078	342530	1.16998	0.00337632	0.0172643	1.82947	0.871422	insig
ZbWn001980	6-methoxyhexyl hydrogen sulfate	Others	Others	C7H16O5S	1	-	2.17609e+06	2.24132e+06	2.08236e+06	959652	959421	915443	1.22736	0.000569756	0.00657171	2.29308	1.19729	up
Lcsn000385	Glu-Asn	Amino acids and derivatives	Amino acids and derivatives	C9H15N3O6	3	36314-37-1	199249	173099	223046	93798.7	78940.5	89209.1	1.20149	0.0110187	0.0332934	2.27295	1.18456	up
mws0889	D-Threonate	Others	Saccharides	C4H8O5	3	3909-12-4	1.26176e+06	1.24124e+06	1.15931e+06	669021	720958	689254	1.2212	0.000766094	0.00724777	1.76138	0.816703	insig
Jmwn004371	4-Hydroxyphenethoxy-8-O-β-D-[6-O-(4-O-β-D-glucopyranosyl)-sinapoyl]glucopyranoside	Others	Alcohol compounds	C31H40O16	3	-	1.92315e+06	1.29636e+06	1.42259e+06	1.99348e+06	1.43007e+06	1.59265e+06	0.317375	0.649972	0.710748	0.925422	-0.111816	insig
Walbn06605	2,3-bis(2-carboxyphenyl)succinic acid	Phenolic acids	Phenolic acids	C18H14O8	1	-	6.4515e+06	6.08966e+06	6.90456e+06	7.44514e+06	7.74671e+06	7.31001e+06	1.07958	0.0304123	0.0665121	0.864183	-0.210591	insig
Wayn007352	9-Oxodemethylmyricanane B	Others	Others	C20H20O5	3	-	73395.6	61048	60429.8	66643.6	65143	70539.8	0.357547	0.626595	0.693593	0.963163	-0.0541474	insig
Zbbn005061	2'-Caffeoyl-Mussaenosidic Acid	Terpenoids	Monoterpenoids	C25H30O13	2	-	88625.8	72726	107792	97971.4	72529.5	84008.3	0.21408	0.718571	0.769767	1.0575	0.0806603	insig
Walbn08060	1-(((2-(dimethylamino)ethoxy)(hydroxy)phosphoryl)oxy)-3-hydroxypropan-2-yl (9Z,12Z)-octadeca-9,12-dienoate*	Lipids	LPE	C25H48NO7P	1	-	165623	160821	167096	208148	293073	315017	1.08815	0.08032	0.135079	0.604652	-0.725824	insig
Rfn03563	5-methoxycarbonylpentyl alpha-D-mannopyranoside	Others	Others	C13H24O8	1	-	4.3379e+06	4.72043e+06	4.6198e+06	7.54748e+06	8.48967e+06	7.17131e+06	1.20304	0.0101284	0.0315856	0.58936	-0.76278	insig
MW0108303	Met-Ile	Amino acids and derivatives	Amino acids and derivatives	C11H22N2O3S	3	40883-17-8	1.30371e+06	1.50134e+06	1.48806e+06	1.52021e+06	2.08041e+06	2.19935e+06	0.935765	0.128803	0.19248	0.740196	-0.434021	insig
MWStz724	5,7,3'-Trihydroxy-6,4',5'-trimethoxyflavone	Flavonoids	Flavones	C18H16O8	1	78417-26-2	94083	91071.6	78903.5	65354.8	76293.1	68254.2	1.04494	0.03897	0.0783745	1.25801	0.331138	insig
Lmjn007168	Quercetin-3,3'-dimethyl ether	Flavonoids	Flavonols	C17H14O7	1	4382-17-6	1.69423e+06	1.7245e+06	1.74548e+06	1.92223e+06	1.96779e+06	2.00873e+06	1.19815	0.00255095	0.0146397	0.875477	-0.191858	insig
Rln002157	2,6-Dihydroxy-4-[3,4,5-trihydroxy-6-(hydroxymethyl)oxan-2-yl]oxybenzoic acid	Phenolic acids	Phenolic acids	C13H16O10	1	-	1.92616e+06	2.79753e+06	1.69784e+06	5.85703e+06	5.46065e+06	4.14459e+06	1.13742	0.0119362	0.035059	0.415303	-1.26776	down
MWSslk132	Hexadecanedioate	Lipids	Free fatty acids	C16H30O4	1	505-54-4	209751	204414	195492	246676	335686	334630	1.08966	0.0710993	0.122508	0.664844	-0.588913	insig
Lmsn000381	D-Maltose*	Others	Saccharides	C12H22O11	1	69-79-4	1.9557e+07	1.45756e+07	1.53852e+07	1.24839e+06	1.76677e+06	1.65936e+06	1.22138	0.00990421	0.0312725	10.5931	3.40506	up
Zmhn002422	1-O-Feruloyl-β-D-glucose*	Phenolic acids	Phenolic acids	C16H20O9	2	7196-71-6	4.32198e+06	5.9555e+06	5.49251e+06	3.00985e+06	2.90048e+06	2.00556e+06	1.11553	0.0150731	0.0406345	1.99219	0.994359	insig
MWSHC2062	Ferulic β-glucoside*	Phenolic acids	Phenolic acids	C16H20O9	2	14364-12-6	4.72904e+06	4.80584e+06	6.64915e+06	1.90005e+06	2.36829e+06	1.33716e+06	1.15237	0.0165941	0.0435674	2.88717	1.52966	up
Wasn003197	3-(Beta-D-Glucopyranosyloxy)-5-Hydroxyhexanoic Acid Methyl Ester	Organic acids	Organic acids	C13H24O9	1	-	538662	482785	489906	1.16203e+06	943824	848283	1.17891	0.0315862	0.0683106	0.511605	-0.966898	insig
pme3146	3-Ureidoisobutyrate	Organic acids	Organic acids	C5H10N2O3	3	2905-86-4	44615.9	39952.2	67395	46132.9	35993.6	45693.9	0.484521	0.450757	0.532808	1.18888	0.249604	insig
pmn001400	2,3,5,4'-Tetrahydroxystilbene-2-O-xyloside	Others	Stilbene	C19H20O8	3	-	114011	106424	195269	247958	99750.8	150453	0.276991	0.629027	0.695675	0.834475	-0.261059	insig
Waptn03691	Indole-3-lactic acid glucoside	Alkaloids	Plumerane	C17H21NO8	1	-	976629	994088	1.07473e+06	357617	322720	332003	1.22621	0.000739138	0.00721889	3.00832	1.58896	up
MWSHC20168	Methyl cumalate	Others	Lactones	C7H6O4	3	6018-41-3	110183	104175	179069	241510	268550	176121	0.985466	0.0564884	0.102507	0.573357	-0.802493	insig
Lmmn005117	4,9,11,17-Tetrahydroxy-diphenyl ether cycloheptane	Others	Others	C19H22O5	3	-	159820	174668	153114	336310	303250	342758	1.2153	0.00124065	0.00964273	0.496379	-1.01049	down
pmn001419	p-Coumaroyl-D-glucose	Phenolic acids	Phenolic acids	C15H18O8	2	7139-64-2	1.57378e+07	1.34263e+07	9.56246e+06	5.22457e+06	7.45918e+06	4.05696e+06	1.08164	0.0354945	0.0740372	2.31332	1.20996	up
Zmsn002575	Hastatoside*	Terpenoids	Monoterpenoids	C17H24O11	3	50816-24-5	389514	395466	403937	1.53089e+06	1.80059e+06	1.69999e+06	1.22707	0.00367341	0.017607	0.236296	-2.08133	down
mws0856	Quercetin-4'-O-glucoside (Spiraeoside)*	Flavonoids	Flavonols	C21H20O12	1	20229-56-5	3.92095e+06	3.8795e+06	4.60298e+06	4.63725e+06	3.81514e+06	4.37021e+06	0.249046	0.699806	0.754143	0.967309	-0.0479505	insig
Wahln04571	8-Hydroxypinoresinol 4-Glucoside*	Lignans and Coumarins	Lignans	C26H32O12	1	-	639079	482560	656084	492454	353094	321499	0.979962	0.055894	0.101794	1.52326	0.607167	insig
pmn001375	1-Hydroxypinoresinol-1-O-Glucoside*	Lignans and Coumarins	Lignans	C26H32O12	1	81495-71-8	604853	501606	824545	322855	339980	457873	1.01821	0.0880562	0.144248	1.72302	0.78494	insig
pme1598	Hesperetin-5-O-glucoside	Flavonoids	Flavanones	C22H24O11	1	69651-80-5	3.92095e+06	3.8795e+06	4.60298e+06	4.63725e+06	3.81514e+06	4.37021e+06	0.249046	0.699806	0.754143	0.967309	-0.0479505	insig
Hmtn001288	Methyl 2,4-dihydroxyphenylacetate*	Phenolic acids	Phenolic acids	C9H10O4	1	67828-42-6	4.28783e+06	4.13219e+06	4.31896e+06	399216	420533	429500	1.22958	0.000165899	0.003644	10.1973	3.35012	up
Wbtn002952	1-(β-D-Glucopyranosyl)-3-ethyl-4-methyl-1H-pyrrole-2,5-dione	Others	Ketone compounds	C13H19NO7	2	-	6.75709e+06	5.52655e+06	6.67748e+06	5.90242e+06	6.53006e+06	6.10686e+06	0.163788	0.770698	0.81244	1.02275	0.0324541	insig
MWSN0062	Luteolin 7-O-beta-D-glucoside*	Flavonoids	Flavones	C21H20O11	3	5373-11-5	5.61934e+06	6.61238e+06	5.95447e+06	6.69258e+06	6.65264e+06	5.50568e+06	0.257716	0.674067	0.732027	0.964739	-0.0517898	insig
mws0913	Kaempferol-3-O-galactoside (Trifolin)*	Flavonoids	Flavonols	C21H20O11	3	23627-87-4	5.61934e+06	6.61238e+06	5.95447e+06	6.69258e+06	6.65264e+06	5.50568e+06	0.257716	0.674067	0.732027	0.964739	-0.0517898	insig
Zbqn004207	(2-phenylacetyl)-L-glutamicacid	Amino acids and derivatives	Amino acids and derivatives	C13H15NO5	2	-	1.72583e+06	1.6414e+06	1.82013e+06	86655.9	86615.7	108506	1.22802	0.00081293	0.00757734	18.4094	4.20237	up
mws2368	4-Hydroxyphenylethanol	Others	Alcohol compounds	C8H10O2	3	501-94-0	356544	373586	352665	85525.7	98773.3	98107.7	1.2265	1.48531e-05	0.00104219	3.83417	1.93891	up
Wasn000495	Vicianose	Others	Saccharides	C11H20O10	3	14116-69-9	49235.6	77408.1	48528	9284.8	10908.9	11924.9	1.20542	0.0368	0.0750258	5.45391	2.44729	up
Lmbn005172	2,6-Dimethoxybenzaldehyde	Others	Aldehyde compounds	C9H10O3	1	3392-97-0	1.42066e+06	1.3945e+06	1.59326e+06	129602	135872	113899	1.22801	0.00195398	0.0122044	11.6203	3.53857	up
mws0467	Phloretate*	Phenolic acids	Phenolic acids	C9H10O3	1	501-97-3	1.99726e+06	2.05369e+06	2.13754e+06	187494	195986	144817	1.2261	8.99031e-05	0.00272278	11.714	3.55016	up
Wafn005121	1-Octen-3-ol-3-o-beta-D-xylopyranosyl(1->6)-beta-D-glucopyranoside	Others	Alcohol compounds	C19H34O10	3	-	87303	71449.4	93749	111332	102176	110690	1.0208	0.051678	0.0962065	0.778849	-0.360585	insig
Laxp004658	Phaseic acid	Terpenoids	Sesquiterpenoids	C15H20O5	1	24394-14-7	450127	445217	474440	890903	780896	857413	1.21749	0.00442105	0.019353	0.541585	-0.884741	insig
Wasyqn4107	Quercetin-3-O-arabinoglucoside*	Flavonoids	Flavonols	C26H28O16	1	23284-18-6	267059	263005	270333	435178	522741	505692	1.20829	0.0139465	0.0385857	0.546864	-0.870745	insig
Saln010687	2-Keto palmitic acid	Lipids	Free fatty acids	C16H30O3	1	2570-24-3	120287	110830	119195	38865.5	37780.2	49000.5	1.21307	0.000107813	0.00296622	2.78808	1.47927	up
WaYn002408	[(1R,2R)-cyclohexane-1,2-diol]Beta-D-Galactopyranoside	Others	Others	C12H22O7	1	-	143550	105902	146940	93311	101753	112137	0.889007	0.139224	0.205242	1.29033	0.367745	insig
Zmyn000453	Isocitrate*	Organic acids	Organic acids	C6H8O7	2	320-77-4	9.18353e+06	1.87733e+07	1.77182e+07	8.11205e+06	7.04619e+06	7.25589e+06	1.00693	0.123575	0.186693	2.03778	1.027	up
Safn001079	(2S,3R)-2,3-dihydroxy-5-oxohexanedioic acid*	Organic acids	Organic acids	C6H8O7	2	-	9.18353e+06	1.87733e+07	1.77182e+07	8.11205e+06	7.04619e+06	7.25589e+06	1.00693	0.123575	0.186693	2.03778	1.027	up
pme1216	Picolinic acid	Alkaloids	Pyridine alkaloids	C6H5NO2	3	98-98-6	56866.4	60716.9	60779.1	24014.8	38706.4	42156.8	1.04031	0.0418026	0.0826887	1.70067	0.7661	insig
MWS00275g	DL-O-tyrosine	Amino acids and derivatives	Amino acids and derivatives	C9H11NO3	3	2370-61-8	2.37676e+06	2.01872e+06	3.82508e+06	1.09402e+06	863930	1.24819e+06	1.10847	0.0885815	0.144765	2.56401	1.3584	up
Wcdn001824	2,5-Dihydroxybenzoic acid-5-O-glucoside	Phenolic acids	Phenolic acids	C13H16O9	1	-	1.62774e+07	1.601e+07	1.52174e+07	1.52528e+07	1.32081e+07	1.57452e+07	0.666694	0.292111	0.373229	1.07462	0.103827	insig
Lmzn001582	5'-Glucosyloxyjasmanic acid*	Organic acids	Organic acids	C18H28O9	1	-	1.82548e+06	1.53337e+06	2.1706e+06	2.36664e+06	2.68246e+06	3.2237e+06	1.02396	0.0469357	0.089682	0.668388	-0.581241	insig
[truncated: 527 more rows]
