# Supplementary material for: Widely Targeted Metabolomics Reveals Metabolic Divergence in Abutilon theophrasti Populations Under Glufosinate Ammonium Treatment
Source: Plants (Basel). 2025 Jun 30;14(13):1994. doi: 10.3390/plants14131994 (PMC12251701; doi:10.3390/plants14131994)
Supplement: Supplementary file 1 [file plants-14-01994-s001.zip › Table S4——R-Treat_vs_S-Treat_info.xlsx]

## Sheet: Sheet1
Index	Compounds	Class I	Class II	Formula	Level	CAS	R-Treat-1	R-Treat-2	R-Treat-3	S-Treat-1	S-Treat-2	S-Treat-3	VIP	P-value	FDR	Fold_Change	Log2FC	Type
mws2627	Tamarixetin	Flavonoids	Flavonols	C16H12O7	3	603-61-2	320838	459784	443799	535216	549381	666421	1.16746	0.0441268	0.150501	0.699263	-0.516093	insig
Wagp000980	2-[(4-hydroxyphenethyl)amino]ethane-1,1,2-triol O-Glucoside	Alkaloids	Alkaloids	C16H25NO9	3	-	791031	1.34498e+06	587152	1.57127e+06	645339	700851	0.0822776	0.872095	0.918381	0.933399	-0.0994338	insig
Zmgp006938	Irisolidone	Flavonoids	Isoflavones	C17H14O6	3	2345-17-7	157238	120972	96176.9	137394	147628	105032	0.20489	0.824232	0.88589	0.959832	-0.059146	insig
Lmcsp00364	N2-Succinyl-L-arginine	Amino acids and derivatives	Amino acids and derivatives	C10H18N4O5	3	2478-02-6	696953	587288	615155	267796	265070	216331	1.4223	0.00199536	0.0308987	2.53524	1.34212	up
MWS04447	Homoproline	Amino acids and derivatives	Amino acids and derivatives	C6H11NO2	3	535-75-1	2.57229e+07	30955084	2.49818e+07	1.02506e+07	9.06441e+06	9.92259e+06	1.4309	0.00944585	0.0673247	2.79297	1.4818	up
mws1383	Lumichrome	Alkaloids	Alkaloids	C12H10N4O2	3	1086-80-2	8.68398e+06	7.6681e+06	7.86748e+06	6.85105e+06	8.08088e+06	1.00142e+07	0.115548	0.822552	0.88498	0.970875	-0.0426432	insig
pmf0595	Aurantio-obtusin	Quinones	Anthraquinone	C17H14O7	3	67979-25-3	589734	575637	661403	447805	387763	404461	1.37969	0.00552791	0.0517594	1.47317	0.558924	insig
Rlp0095	(S)-4-Aminovaleric acid	Alkaloids	Alkaloids	C5H11NO2	1	1558-59-4	288808	320940	273894	266813	285624	256488	0.888432	0.215128	0.394849	1.09236	0.127455	insig
mws0256	L-Valine	Amino acids and derivatives	Amino acids and derivatives	C5H11NO2	1	72-18-4	1.44445e+07	1.54689e+07	1.31606e+07	1.43699e+07	1.38197e+07	1.29756e+07	0.535611	0.470059	0.638972	1.04637	0.0653916	insig
MW0150366	Gly-Gly-Gln	Amino acids and derivatives	Amino acids and derivatives	C9H16N4O5	3	186787-32-6	1.35156e+06	1.19341e+06	1.27816e+06	1.68817e+06	1.56306e+06	1.56396e+06	1.35197	0.00601962	0.0537294	0.793975	-0.332835	insig
Zmbp000449	Epigoitrin	Others	Others	C5H7NOS	3	1072-93-1	2.05628e+07	2.30561e+07	1.79483e+07	7.37282e+06	6.47799e+06	7.5793e+06	1.42757	0.00913313	0.066568	2.87293	1.52252	up
pma0948	Phenylethanolamine	Alkaloids	Alkaloids	C8H11NO	3	7568-93-6	1.52698e+06	1.27313e+06	1.30738e+06	1.33776e+06	946279	1.222e+06	0.829507	0.236202	0.417908	1.17155	0.228415	insig
MWSslk102	6-Chloropurine	Nucleotides and derivatives	Nucleotides and derivatives	C5H3ClN4	3	87-42-3	8.10726e+06	7.90995e+06	7.72205e+06	7.27271e+06	7.34229e+06	7.95503e+06	0.909372	0.208436	0.386566	1.0518	0.0728669	insig
Zmcp001925	Eleutheroside C	Lignans and Coumarins	Lignans	C8H16O6	3	15486-24-5	1.38176e+06	1.33531e+06	1.07365e+06	1.81071e+06	1.44264e+06	1.27311e+06	0.799942	0.270382	0.449438	0.837459	-0.25591	insig
mws5035	L-Leucyl-L-phenylalanine	Amino acids and derivatives	Amino acids and derivatives	C15H22N2O3	2	56217-82-4	5.20963e+06	4.63863e+06	5.47441e+06	3.60207e+06	3.72484e+06	2.78513e+06	1.29589	0.0114606	0.0750038	1.51529	0.599596	insig
Hmcp001629	Kaempferol-3-O-(6''-Malonyl)glucoside-7-O-Glucoside	Flavonoids	Flavonols	C30H32O19	1	-	1.48706e+06	1.25284e+06	2.868e+06	820444	1.55391e+06	1.67998e+06	0.590789	0.430162	0.605732	1.38319	0.467997	insig
Hmhp001812	2'-O-Methyladenosine	Nucleotides and derivatives	Nucleotides and derivatives	C11H15N5O4	3	2140-79-6	2.07048e+06	1.75886e+06	1.82631e+06	996365	1.04009e+06	1.24054e+06	1.38442	0.00332215	0.037924	1.72587	0.787321	insig
Wcfp001744	N-Methyl-2-pyrrolidinone	Others	Others	C5H9NO	3	872-50-4	358341	421798	375578	362242	395952	272057	0.654443	0.388736	0.570616	1.12178	0.165793	insig
pmp000006	Eupatilin*	Flavonoids	Flavones	C18H16O7	3	22368-21-4	713498	797252	627382	411096	432867	468151	1.37672	0.0212299	0.103258	1.62953	0.704457	insig
WapTKC198027	Antrodin D	Terpenoids	Sesquiterpenoids	C16H28O	1	-	294358	326268	306089	560836	492442	526747	1.42364	0.0026617	0.0340753	0.586519	-0.76975	insig
MWStz444	Combretol	Flavonoids	Flavones	C20H20O8	3	5084-19-5	8.13049e+06	8245123	7.63365e+06	3.37676e+06	3.13681e+06	3.47296e+06	1.44118	0.000184645	0.0100639	2.40417	1.26554	up
Wcop008763	Botryenalol	Terpenoids	Ditepenoids	C17H26O4	3	-	491398	497110	422527	364861	399521	333106	1.24715	0.0292126	0.119724	1.28569	0.362548	insig
Zmjp008548	Chrysosplenol F	Flavonoids	Flavonols	C18H16O8	3	135463-10-4	7.89219e+06	8.01174e+06	8.54862e+06	4.71002e+06	4.14969e+06	3.79467e+06	1.41702	0.000440943	0.015014	1.93234	0.950347	insig
MWSHY0096	Chrysosplenetin*	Flavonoids	Flavonols	C19H18O8	3	603-56-5	85179.8	75707.6	70895.1	39167.5	31388.6	36868.2	1.41263	0.00282637	0.0348686	2.15763	1.10945	up
MWSslk244	Casticin (5,3'-Dihydroxy-3,6,7,4'-Tetramethoxyflavone)*	Flavonoids	Flavonols	C19H18O8	3	479-91-4	85179.8	75707.6	70895.1	39167.5	31388.6	36868.2	1.41263	0.00282637	0.0348686	2.15763	1.10945	up
MWS2076	2-Aminophenol	Alkaloids	Alkaloids	C6H7NO	3	95-55-6	1.96768e+06	1.9885e+06	2.479e+06	2.41504e+06	2.58891e+06	2.98335e+06	1.07859	0.0944565	0.23567	0.805678	-0.311725	insig
Zblp001009	3-pyridine-methanol-O-β-D-glucopyranosyl	Alkaloids	Pyridine alkaloids	C12H17NO6	3	-	4.36688e+06	5.13472e+06	3.63164e+06	4.12546e+06	2.92564e+06	2.88579e+06	0.980104	0.148011	0.312595	1.32167	0.402357	insig
MWS201394	Thr-Tyr	Amino acids and derivatives	Amino acids and derivatives	C13H18N2O5	3	145295-02-9	794758	1.04512e+06	591699	1.12344e+06	684150	586684	0.0820708	0.95593	0.972243	1.01558	0.0223068	insig
YC512112	Anabasine-glucoside	Alkaloids	Pyridine alkaloids	C16H24O5N2	3	-	2.03337e+06	1.88816e+06	1.81318e+06	2.45488e+06	2.5437e+06	2.37054e+06	1.38024	0.00326026	0.0375606	0.778209	-0.361771	insig
MW0014589	(+/-)5,6-EET Methyl Ester	Lipids	Free fatty acids	C21H34O3	3	122799-12-6	2.68234e+07	2.74153e+07	2.32739e+07	3.79506e+07	4.34481e+07	3.9709e+07	1.38818	0.00260744	0.0339396	0.64003	-0.643788	insig
Zblp001862	Delphinidin-3-O-galactoside	Flavonoids	Anthocyanidins	C21H21O12+	3	28500-00-7	2.2385e+06	2.43584e+06	2.0364e+06	1.44329e+06	1.33773e+06	1.17845e+06	1.3869	0.00433465	0.0451526	1.69486	0.761167	insig
Zbkp000480	N2-Acetyl-L-lysine	Amino acids and derivatives	Amino acids and derivatives	C8H16N2O3	2	1946-82-3	214646	182363	208859	145389	187090	210554	0.640361	0.401362	0.581503	1.11571	0.157963	insig
Lmqp000329	Aminoimidazole ribotide	Nucleotides and derivatives	Nucleotides and derivatives	C8H14N3O7P	1	25635-88-5	1.03931e+07	1.06936e+07	9.3093e+06	9.83627e+06	1.15253e+07	1.3542e+07	0.784203	0.295097	0.476805	0.870858	-0.199491	insig
Rfn0653	6-amino-2-(trimethylazaniumyl)hexanoate	Alkaloids	Alkaloids	C9H20N2O2	1	-	214646	182363	208859	145389	187090	210554	0.640361	0.401362	0.581503	1.11571	0.157963	insig
mws1337	Pantothenate	Others	Vitamin	C9H17NO5	1	79-83-4	1.1602e+06	1.06075e+06	1.13294e+06	942325	912529	912390	1.38451	0.0147408	0.0831875	1.212	0.277384	insig
Lcsp002690	Ile-Gly-Val	Amino acids and derivatives	Amino acids and derivatives	C13H25N3O4	2	-	967383	1.11342e+06	976659	874361	954840	1.09044e+06	0.426071	0.593367	0.726097	1.0472	0.0665415	insig
PDP130426	2-amino-2-(3-methylphenyl)acetic Acid	Alkaloids	Alkaloids	C9H11NO2	1	-	4.09744e+07	4.54842e+07	3.74915e+07	4.54494e+07	3.39408e+07	3.9817e+07	0.301205	0.718337	0.815341	1.03979	0.0562881	insig
Qmxp101615	Ent-3β-Acetoxyisopimar-15-8β-ol*	Terpenoids	Ditepenoids	C22H36O3	3	-	273124	266981	279314	468620	491864	462071	1.44168	0.000580177	0.0160714	0.576019	-0.795812	insig
MWS201442	Phe-Thr	Amino acids and derivatives	Amino acids and derivatives	C13H18N2O4	2	51352-44-4	4.81412e+06	4.92147e+06	4.7849e+06	4.45567e+06	4.5588e+06	4.62198e+06	1.32738	0.010465	0.071539	1.06483	0.0906217	insig
Wbsp001110	hupcrispatine	Alkaloids	Alkaloids	C10H10N2O	3	-	6.0395e+08	6.36922e+08	5.80718e+08	2.42539e+08	2.25829e+08	2.52076e+08	1.44087	0.000360622	0.0140115	2.52843	1.33824	up
Zbqp000949	5-methyl 1-propyl L-glutamate	Amino acids and derivatives	Amino acids and derivatives	C9H17NO4	2	-	1.33368e+06	1.51346e+06	2.19216e+06	1.87478e+06	1.35582e+06	1.27534e+06	0.375319	0.612958	0.743642	1.11837	0.161392	insig
Sasp009863	Diolone	Terpenoids	Ditepenoids	C21H34O3	1	-	2.80963e+07	2.71225e+07	2.88619e+07	4.67006e+07	4.11825e+07	4.35186e+07	1.42356	0.0060486	0.0537294	0.639875	-0.644138	insig
PD0594389	N6,N6,N6-Trimethyl-L-lysine	Amino acids and derivatives	Amino acids and derivatives	C9H20N2O2	1	23284-33-5	1.2137e+07	1.31314e+07	1.36969e+07	9.10748e+06	1.18926e+07	1.00584e+07	1.16361	0.06364	0.187176	1.25458	0.3272	insig
MWSmce526	Daminozide	Alkaloids	Alkaloids	C6H12N2O3	3	1596-84-5	981847	1.04764e+06	1.0173e+06	750521	751600	635327	1.37363	0.00643135	0.0544879	1.42543	0.511396	insig
mws2608	N-Acetyl-D-galactosamine	Others	Saccharides	C8H15NO6	3	1811-31-0	2.85492e+06	2.19458e+06	3.59137e+06	2.86375e+06	3.39699e+06	3.16506e+06	0.476657	0.593886	0.726377	0.916727	-0.125437	insig
Safp014897	N-{3-[N-(4-{[1-hydroxy-3-(4-hydroxyphenyl)prop-2-en-1-ylidene]amino}butyl)-3-(4-hydroxyphenyl)prop-2-enamido]propyl}-3-(4-hydroxyphenyl)prop-2-enimidic acid*	Alkaloids	Phenolamine	C34H37N3O6	1	-	3.55917e+06	4.07342e+06	4.27495e+06	2.97736e+06	3.56991e+06	3.63926e+06	0.986447	0.127682	0.285513	1.16895	0.225212	insig
MW0155335	Phe-Ser-Met	Amino acids and derivatives	Amino acids and derivatives	C17H25N3O5S1	3	-	509797	587392	459313	791548	790481	775747	1.36831	0.0174218	0.0913718	0.660157	-0.599119	insig
Zmhp004969	4,4,5-Trihydroxy-1,1'-di-2-propenylbiphenyl	Lignans and Coumarins	Lignans	C18H18O3	3	-	94274.1	59582.9	117720	206518	133257	129359	1.08005	0.104714	0.251959	0.578891	-0.788636	insig
MWSmce250	Butylidenephthalide	Others	Lactones	C12H12O2	3	72917-31-8	191029	187168	165679	215537	184848	222569	0.982127	0.142596	0.305215	0.873059	-0.195849	insig
MWSHY0202	6-Methylflavone	Flavonoids	Flavones	C16H12O2	3	29976-75-8	836403	619809	736994	605305	683597	683604	0.669973	0.366009	0.546936	1.11189	0.153011	insig
Wasdp09656	4a,7-dimethyl-7-vinyl-4a,4b,5,6,7,8,10,10a-octahydrophenanthren-2(1H)-one	Terpenoids	Ditepenoids	C18H24O	3	-	968818	1.07442e+06	926518	691785	778324	780759	1.33109	0.0144667	0.0826825	1.31938	0.399864	insig
Walbp07873	12-Oxo phytodienoic acid	Lipids	Free fatty acids	C18H28O3	1	67204-66-4	171116	170365	192574	136283	184127	150356	0.813812	0.278283	0.458607	1.13444	0.18198	insig
Jmsp005717	Methyl-6-Paradol	Phenolic acids	Phenolic acids	C18H28O3	3	-	60085.9	65969.2	48443.3	64489.4	47229.2	31719.8	0.656718	0.405633	0.583477	1.21654	0.282783	insig
Safp017918	(diphenylphosphoroso)benzene	Others	Others	C18H15OP	3	791-28-6	2.39761e+06	2.32613e+06	2.22601e+06	1.87352e+06	1.9264e+06	1.99044e+06	1.38476	0.00462064	0.0462064	1.20023	0.263309	insig
Wcop008480	2,5-dimethyl-2,3,3a,7a-tetrahydro-1H-indene-1,3-diol*	Terpenoids	Sesquiterpenoids	C11H16O2	3	-	9.49736e+06	9.28679e+06	9.51204e+06	7.37638e+06	7.42594e+06	7.47113e+06	1.44273	0.000369904	0.0140115	1.2704	0.345283	insig
Zjxp110304	3-Hydroxy-3,7,11-trimethyldodeca-1,6E,10-trien-9-yl isobutyrate	Terpenoids	Sesquiterpenoids	C18H30O3	3	-	253392	147915	197724	134080	154363	120683	1.05144	0.16442	0.335825	1.46417	0.550084	insig
PDP000766	3,3,8,8-tetramethyltricyclo[5.1.0.02,4]oct-5-ene-5-propanoic acid	Others	Others	C15H24O2	2	-	348470	364006	291507	543335	537018	413404	1.25652	0.0415098	0.145162	0.67212	-0.573209	insig
Walbp06373	2-Ethynyl-5-methoxybenzo-1,4-quinone	Quinones	Quinones	C9H6O3	3	82511-23-7	2.71748e+07	2.75674e+07	2.64699e+07	2.21503e+07	2.24164e+07	2.18264e+07	1.43281	0.000797354	0.0187572	1.2232	0.290662	insig
Wcdp009119	Octadeca-9,12,15-trienoic acid	Lipids	Free fatty acids	C18H30O2	3	28290-79-1	1.21469e+07	1.22101e+07	1.25362e+07	7.85761e+06	7.31586e+06	7.55094e+06	1.43991	3.08244e-05	0.00444391	1.6235	0.699111	insig
pmb0881	LysoPE 18:2	Lipids	LPE	C23H44NO7P	2	-	125815	141613	238647	152591	150423	111357	0.513299	0.486183	0.649403	1.22131	0.28843	insig
Wcdp010432	Linoleamide	Lipids	Free fatty acids	C18H33NO	1	3999-01-7	4.23715e+07	4.3479e+07	4.34896e+07	4.60925e+07	4.53845e+07	4.15476e+07	0.54461	0.479317	0.645284	0.972302	-0.0405235	insig
Safp018924	Ibufenac	Organic acids	Organic acids	C12H16O2	1	-	2.27583e+06	2.37396e+06	2.28553e+06	2.09487e+06	1.86926e+06	1.73323e+06	1.25715	0.0498332	0.160049	1.21729	0.28367	insig
pmp000251	E-6,7-Dihydroxydihydroligustilide	Others	Lactones	C12H16O4	2	-	1.098e+07	1.02851e+07	9.88129e+06	1.17101e+07	1.05245e+07	1.03845e+07	0.612096	0.409258	0.586329	0.95485	-0.066654	insig
pmp000252	Senkyunolide I	Others	Lactones	C12H16O4	3	94596-28-8	9.50606e+06	1.01951e+07	9.85564e+06	9.71736e+06	8.38396e+06	10373767	0.426165	0.608917	0.740055	1.03799	0.053788	insig
Wcfp002357	N6-Threonylcarbamoyladenosine	Nucleotides and derivatives	Nucleotides and derivatives	C15H20N6O8	1	24719-82-2	2.19005e+07	1.53274e+07	1.58262e+07	1.49556e+07	1.53813e+07	1.53506e+07	0.740972	0.365028	0.546074	1.16124	0.215667	insig
Lmjp002931	Fusaric acid	Organic acids	Organic acids	C10H13NO2	3	536-69-6	6.08282e+06	5.37937e+06	6.68768e+06	7.48481e+06	7.96065e+06	8.06472e+06	1.28887	0.0260597	0.1135	0.772	-0.373326	insig
Wagp002530	2-Methoxy-1-benzofuran-5-carbaldehyde	Others	Aldehyde compounds	C10H8O3	1	-	5.37697e+07	5.93278e+07	5.23319e+07	5.08403e+07	4.52221e+07	4.65796e+07	1.1852	0.052233	0.163639	1.15975	0.213817	insig
pmb0876	LysoPE 16:0	Lipids	LPE	C21H44NO7P	1	53862-35-4	9.21009e+06	6.88317e+06	1.13944e+07	1.33493e+07	1.54737e+07	1.8394e+07	1.22762	0.0289274	0.119182	0.582157	-0.780521	insig
pme0274	6-Aminohexanoate	Organic acids	Organic acids	C6H13NO2	3	60-32-2	581868	626382	507564	541703	437660	522674	0.861919	0.205765	0.383891	1.14233	0.191973	insig
Lsjp211202	(6S,9R)-Vomifoliol	Terpenoids	Monoterpenoids	C13H20O3	3	23526-45-6	5.6005e+06	4.92621e+06	4.02801e+06	3.75966e+06	2.8692e+06	4.00198e+06	1.08236	0.0887271	0.225196	1.3691	0.45323	insig
MWSHC2042	(2E)-3-(1-Hydroxy-2,6,6-trimethyl-4-oxo-2-cyclohexen-1-yl)-2-propenoic acid	Terpenoids	Sesquiterpenoids	C12H16O4	2	26690-86-8	5.6005e+06	4.92621e+06	4.02801e+06	3.75966e+06	2.8692e+06	4.00198e+06	1.08236	0.0887271	0.225196	1.3691	0.45323	insig
MWS201449	Asn-Leu	Amino acids and derivatives	Amino acids and derivatives	C10H19N3O4	3	22601-71-4	854849	692968	498566	479329	295516	376687	1.16565	0.0823715	0.215259	1.7771	0.829522	insig
Wbjp004531	peganoneⅠ-glucose-Rhamnose	Quinones	Anthraquinone	C28H32O14	3	-	840666	592815	618130	722661	914123	913004	0.922068	0.179411	0.353729	0.80462	-0.31362	insig
pmp001288	Acacetin-7-O-rutinoside (Linarin)*	Flavonoids	Flavones	C28H32O14	2	480-36-4	840666	592815	618130	722661	914123	913004	0.922068	0.179411	0.353729	0.80462	-0.31362	insig
Wcdp007645	9-Oxo-10,12-Octadecadienoic Acid	Lipids	Free fatty acids	C18H30O3	1	54665-32-6	287452	195256	163460	186529	178239	161154	0.669857	0.394247	0.576385	1.22864	0.297059	insig
Laxp009625	(Z)-4,6-Dihydroxy-2-(4-Hydroxy-3-Methoxybenzylidene)-7-Methylbenzofuran-3(2h)-One*	Flavonoids	Aurones	C17H14O6	1	-	1.09602e+06	1.19764e+06	1.18455e+06	1.06763e+06	1.21562e+06	1.01508e+06	0.600423	0.441879	0.612833	1.05454	0.076608	insig
Zmmp004279	Isoleucyl-Glutamyl-Leucine	Amino acids and derivatives	Amino acids and derivatives	C17H31N3O6	3	-	656240	324784	490988	371369	311584	509571	0.516803	0.461972	0.63204	1.23437	0.303773	insig
WapTKC023600	Opuntiside A	Terpenoids	Sesquiterpenoids	C19H30O8	1	850354-51-7	1.99465e+06	2.55707e+06	1.32717e+06	3.06035e+06	3.07619e+06	2.158e+06	0.913019	0.161781	0.332062	0.708766	-0.496619	insig
Wcfp003695	Oleracone B	Others	Others	C13H18O2	3	-	1.35236e+08	1.15472e+08	1.15946e+08	1.08106e+08	8.20984e+07	8.89834e+07	1.18464	0.0469657	0.157316	1.31329	0.393184	insig
PDP243175	2-methyl-4-(2,5,5-trimethyl-7,8-dihydro-6H-naphthalen-1-yl)butan-2-ol*	Terpenoids	Sesquiterpenoids	C18H28O	1	-	1.09477e+07	9.3952e+06	9.81488e+06	1.25393e+07	1.02347e+07	1.26875e+07	1.0003	0.143894	0.306836	0.850439	-0.233721	insig
Lmsp010763	Monolinolenin*	Lipids	Glycerol ester	C21H36O4	1	75685-85-7	3.72985e+07	3.00637e+07	3.26263e+07	4.77783e+07	4.84776e+07	3.96953e+07	1.24854	0.0306115	0.124034	0.735474	-0.443254	insig
Lhsp101904	polygodial*	Terpenoids	Sesquiterpenoids	C15H22O2	3	6754-20-7	5.42696e+06	5.6504e+06	5.56614e+06	4.64075e+06	4.79795e+06	4.81486e+06	1.4146	0.000833613	0.0191196	1.16767	0.223637	insig
Walbp07454	3-Hydrocinnamyl-6-CinnamylGlucose	Others	Alcohol compounds	C24H30O6	1	-	2.42998e+06	2.37547e+06	1.88979e+06	2.34206e+06	4.31535e+06	3.41082e+06	1.01172	0.179935	0.354204	0.664987	-0.588601	insig
Lsjp211221	Buddledin A	Terpenoids	Sesquiterpenoids	C17H24O3	3	62346-20-7	4.1384e+06	3.99927e+06	4.69568e+06	3.41348e+06	2.93423e+06	3.38162e+06	1.29278	0.0202922	0.100457	1.31904	0.399485	insig
mws1587	L-Norleucine*	Amino acids and derivatives	Amino acids and derivatives	C6H13NO2	1	327-57-1	9.54649e+07	9.90769e+07	8.93057e+07	8.75241e+07	7.6035e+07	8.25495e+07	1.18043	0.0466933	0.156899	1.15334	0.205821	insig
Wbkp008219	(3S,3'S)-N,N'-((1R,2R)-5-((3,4,5-trihydroxy-6-methyltetrahydro-2H-pyran-2-yl)oxy)cyclohex-3-ene-1,2-diyl)bis(2-methyl-2,3,4,9-tetrahydro-1H-pyrido[3,4-b]indole-3-carboxamide)	Alkaloids	Alkaloids	C38H46N6O7	1	-	3.67236e+07	5.18128e+07	4.76186e+07	8.60111e+07	7.56435e+07	8.11375e+07	1.35494	0.00443177	0.0454446	0.560788	-0.834472	insig
pmb0874	LysoPE 18:2(2n isomer)*	Lipids	LPE	C23H44NO7P	1	-	202129	225528	350675	556641	257578	712241	0.959601	0.194722	0.37293	0.509893	-0.971733	insig
PD0954615	3-hydroxy-13-apo-alpha-caroten-13-one	Terpenoids	Sesquiterpenoids	C18H26O2	3	-	1.72122e+06	1.83664e+06	1.80506e+06	665166	785518	694170	1.43691	2.85373e-05	0.00444391	2.50037	1.32214	up
Qmqp102534	Isoalantolactone	Terpenoids	Sesquiterpenoids	C15H20O2	3	470-17-7	127043	158612	148321	232294	366012	256351	1.31298	0.0698803	0.197625	0.507776	-0.977735	insig
Zbjn005343	Acacetin-7-O-(6''-O-glucoside)glucoside	Flavonoids	Flavones	C28H32O15	3	-	233335	294793	232466	397330	277453	524330	1.0559	0.169165	0.342255	0.634297	-0.656769	insig
Lacp001431	N-(3-hydroxy-4-methoxyphenethyl)-4-hydroxybutanamide	Alkaloids	Alkaloids	C14H21NO4	3	-	2.80001e+06	3.19266e+06	3.37709e+06	3.0168e+06	3.35098e+06	3.39655e+06	0.442206	0.565287	0.704258	0.959591	-0.0595089	insig
Zbkp001454	Miserotoxin	Alkaloids	Alkaloids	C9H17NO8	1	24502-76-9	2.80001e+06	3.19266e+06	3.37709e+06	3.0168e+06	3.35098e+06	3.39655e+06	0.442206	0.565287	0.704258	0.959591	-0.0595089	insig
Wcjp001256	9-Alpha-Ribofuranosyladenine*	Nucleotides and derivatives	Nucleotides and derivatives	C10H13N5O4	1	-	2.80001e+06	3.19266e+06	3.37709e+06	3.0168e+06	3.35098e+06	3.39655e+06	0.442206	0.565287	0.704258	0.959591	-0.0595089	insig
Zmsp001773	9-Arabinosyladenine*	Nucleotides and derivatives	Nucleotides and derivatives	C10H13N5O4	1	-	2.84594e+06	3.0499e+06	3.13498e+06	3.25042e+06	3.09982e+06	3.20246e+06	0.962037	0.169444	0.342255	0.945369	-0.0810503	insig
mws0126	LysoPC 18:0	Lipids	LPC	C26H54NO7P	1	19420-57-6	867876	1.14645e+06	1.03112e+06	2.15821e+06	2.07521e+06	2.79986e+06	1.3863	0.019149	0.0967121	0.433005	-1.20755	down
Zmdp000292	Arginine methyl ester	Amino acids and derivatives	Amino acids and derivatives	C7H16N4O2	1	-	3.20162e+07	3.1845e+07	3.01548e+07	1.6942e+07	1.68974e+07	1.64567e+07	1.4434	0.00090537	0.0194011	1.86925	0.902461	insig
Lmxp010913	1-(9Z-Octadecenoyl)-2-(9-oxo-nonanoyl)-sn-glycero-3-phosphocholine	Lipids	Glycerol ester	C35H66NO9P	1	-	1.90522e+06	1.76857e+06	1.65963e+06	1.63451e+06	2.04312e+06	1.78264e+06	0.193699	0.779333	0.854496	0.976768	-0.0339119	insig
mws1175	Pinostrobin	Flavonoids	Flavanones	C16H14O4	3	480-37-5	45561.5	57538.2	49036.1	198400	169080	286034	1.40741	0.0402384	0.143168	0.232796	-2.10286	down
Wagp006988	4'-Hydroxy-5,6,7,8-Tetramethoxyflavone	Flavonoids	Flavones	C19H18O7	3	36950-98-8	701207	661406	537791	556896	343115	558622	0.89196	0.174238	0.347866	1.30287	0.38169	insig
Ymjm000067	14-Hydroxyvibsanin F*	Terpenoids	Ditepenoids	C20H32O3	1	-	77373.7	79172.4	72530.8	107626	103224	101529	1.41732	0.000516503	0.0153721	0.733331	-0.447464	insig
Lssp210412	Cuscohygrine	Alkaloids	Pyrrole alkaloids	C13H24N2O	1	454-14-8	2.45929e+06	2.40489e+06	2.4388e+06	2.2541e+06	2.26017e+06	2.10397e+06	1.29764	0.0369535	0.137068	1.10346	0.14204	insig
Rfn09804	4-Isopropylcinnamic acid	Phenolic acids	Phenolic acids	C12H14O2	1	3368-21-6	4.5862e+06	4.55667e+06	4.61703e+06	3.68049e+06	3.60883e+06	3.62195e+06	1.44363	7.48788e-06	0.00444391	1.26107	0.334651	insig
Wahlp08069	LysoPC 17:2(2n isomer)*	Lipids	LPC	C25H48NO7P	1	-	2.4199e+06	2.43218e+06	2.08166e+06	1.38696e+06	1.41311e+06	1.2391e+06	1.40624	0.00565676	0.0525354	1.71663	0.779575	insig
Safp020540	1-Palmitoyl-2-acetyl-sn-glycero-3-phosphocholine	Lipids	LPC	C26H52NO8P	2	-	71351.4	55581.8	44275.8	68664.8	57049.2	54604.4	0.29913	0.756497	0.838073	0.949482	-0.0747881	insig
MWStz362	3,7,4'-Tri-O-methylquercetin*	Flavonoids	Flavonols	C18H16O7	1	572-32-7	425492	546224	533421	369445	369966	386964	1.25583	0.077839	0.209245	1.33627	0.418208	insig
mws0043	Nobiletin	Flavonoids	Flavones	C21H22O8	3	478-01-3	1.90215e+07	1.82093e+07	1.91911e+07	1.31953e+06	1.12856e+06	1.15262e+06	1.44545	0.00018138	0.0100639	15.6697	3.9699	up
Zbsp010319	[6]-Gingerdiol 5-acetate	Phenolic acids	Phenolic acids	C19H30O5	3	143519-16-8	162907	110534	141616	335177	333867	308329	1.39735	0.00132392	0.0241592	0.424665	-1.2356	down
Wbsp000408	3β,14α,15α,21α-tetrahydroxyserrat-14-en-21-acetyl-3-(4'-hydroxybenzoate)	Terpenoids	Terpene	C39H58O7	3	-	2.68313e+06	3.80569e+06	1.40873e+06	2.36822e+06	2.14754e+06	1.88252e+06	0.323642	0.547758	0.695124	1.23432	0.30372	insig
MWStz562	7-Oxodehydroabietic acid*	Terpenoids	Ditepenoids	C20H26O3	1	18684-55-4	597721	635960	574790	286708	259749	299524	1.43373	0.000285765	0.0119069	2.13772	1.09607	up
Waqkp05977	2-g-linolenoyl-glycerol	Lipids	Glycerol ester	C21H36O4	1	-	3.39426e+06	3.84127e+06	3.04914e+06	6.47056e+06	8.74964e+06	5.63944e+06	1.33299	0.0557481	0.171006	0.493041	-1.02022	down
Lmbp010382	6-Methoxy-2-(2-phenylethyl)chromone	Others	Chromone	C18H16O3	3	84294-89-3	302623	257196	330762	271688	469919	449576	0.830463	0.248052	0.427928	0.747644	-0.419576	insig
PD0026889	Jasmonoyl-L-leucine	Alkaloids	Alkaloids	C18H29NO4	1	-	222096	238710	270293	99529.8	104059	101751	1.43314	0.00931292	0.0673033	2.39438	1.25965	up
MWStz541	Cannabisin F	Alkaloids	Phenolamine	C36H36N2O8	3	163136-19-4	1.78114e+06	1.75136e+06	1.67556e+06	709631	769479	735007	1.44328	7.74769e-05	0.00784166	2.35221	1.23402	up
Lmfp004673	Lawsone	Quinones	Quinones	C10H6O3	3	83-72-7	1.51714e+06	1.55803e+06	1.94915e+06	1.99641e+06	1.96386e+06	1.89456e+06	1.01687	0.177286	0.351369	0.85815	-0.220698	insig
Lskp211408	polypodin B	Steroids	Steroid	C27H44O8	3	-	1.07601e+06	1.48696e+06	1.04234e+06	2.64527e+06	2.06699e+06	1.19704e+06	0.952811	0.202371	0.379547	0.610108	-0.712863	insig
MWSmce041	Butylphthalide	Others	Lactones	C12H14O2	2	6066-49-5	377872	471248	439061	422202	409552	428480	0.193135	0.768398	0.847374	1.02218	0.0316457	insig
pmp001235	Cnidilide*	Others	Lactones	C12H18O2	2	-	2.13591e+06	2.04273e+06	2.05266e+06	1.88668e+06	1.95382e+06	1.94934e+06	1.29831	0.0188595	0.0966161	1.07625	0.106009	insig
MWSmce412	Senkyunolide*	Others	Lactones	C12H16O2	1	63038-10-8	2.52361e+06	2.11431e+06	2.16192e+06	2.04827e+06	2.00862e+06	1.77805e+06	1.0558	0.116715	0.269773	1.16537	0.220783	insig
Zmjp006485	1-Desmethylchryso-obtusin	Quinones	Anthraquinone	C18H16O7	3	90985-58-3	192241	224755	177206	170320	149097	145130	1.18505	0.0709858	0.199376	1.2791	0.355126	insig
WaQzp09970	Estrane-3,17-diol	Steroids	Steroid	C18H30O2	3	517-01-1	8.63076e+06	9.12195e+06	8.60112e+06	5.68425e+06	5.79652e+06	5.5087e+06	1.43805	0.000550729	0.0155017	1.55119	0.633372	insig
Latp003160	6-Hydroxymellein*	Lignans and Coumarins	Coumarins	C10H10O4	3	70901-60-9	1.45764e+06	1.20089e+06	1.20958e+06	1.15313e+06	1.37126e+06	2.18045e+06	0.542018	0.469561	0.638685	0.822157	-0.282514	insig
Sadp017169	Dinortrixagone	Terpenoids	Sesquiterpenoids	C18H28O	1	-	5.33686e+07	6.26231e+07	5.75982e+07	8.00209e+07	9.12895e+07	7.12297e+07	1.2862	0.0409371	0.143942	0.715717	-0.482539	insig
Rfn07779	Tamaridone	Flavonoids	Flavones	C17H14O7	1	-	3.35147e+07	3.73705e+07	3.68828e+07	2.24316e+07	2.24625e+07	2.41575e+07	1.42116	0.00295377	0.0358269	1.56069	0.642185	insig
Safp021800	LPC(18:1/0:0)	Lipids	LPC	C26H53NO7P+	1	3542-29-8	2.71131e+07	3.07671e+07	2.23896e+07	2.07114e+07	2.1663e+07	1.966e+07	1.14692	0.122181	0.277816	1.29396	0.371789	insig
Rfn010265	Phosphatidylethanolamine lyso 18:2*	Lipids	Free fatty acids	C23H44NO7P	1	-	292952	209330	669425	528030	443579	535041	0.681091	0.514985	0.671603	0.77769	-0.362732	insig
Wagp007236	7-Hydroxy-3',4',5,6-tetramethoxyflavone*	Flavonoids	Flavones	C19H18O7	2	40983-99-1	5.96692e+06	5.55329e+06	5.64434e+06	4.59283e+06	2.35313e+06	5.01827e+06	0.94261	0.168256	0.341983	1.43465	0.520704	insig
MWSmce698	2',4'-Dimethylacetophenone	Others	Ketone compounds	C10H12O	3	89-74-7	3.42329e+06	3.41451e+06	3.35929e+06	2.92604e+06	2.45626e+06	2.57029e+06	1.33335	0.0318068	0.126782	1.28224	0.358661	insig
Smcp000882	N-benzoyl-2-aminoethyl-β-D-glucopyranoside	Alkaloids	Alkaloids	C15H21NO7	2	-	1.72688e+06	1.75103e+06	1.73114e+06	1.27041e+06	1.64715e+06	1.24555e+06	1.14338	0.114862	0.267869	1.25124	0.323356	insig
Wagp009413	5,7-Dihydroxy-3,4',6,8-tetramethoxyflavone*	Flavonoids	Flavonols	C19H18O8	3	50461-86-4	125349	96628.2	119457	50420.4	45987	58732	1.39556	0.00999821	0.0696254	2.20082	1.13804	up
MWS20184	[6]-Shogaol	Phenolic acids	Phenolic acids	C17H24O3	3	555-66-8	935993	904004	921694	665864	664113	813972	1.27915	0.0492864	0.159449	1.28813	0.365282	insig
Lhmp122023	Scopoletin 7-O-(6''-Malonylglucoside)	Lignans and Coumarins	Coumarins	C19H20O12	3	-	6.92705e+06	9.87292e+06	5.62197e+06	4.26448e+06	3.05776e+06	3.77807e+06	1.26445	0.0860111	0.219931	2.01994	1.01431	up
pmp000417	Daidzein-4'-O-glucoside*	Flavonoids	Isoflavones	C21H20O9	3	-	768874	797204	788749	532831	732477	581700	1.15332	0.103553	0.250282	1.27494	0.35043	insig
Lmgp004152	Diosmetin-8-C-(2''-O-arabinosyl)glucoside	Flavonoids	Flavones	C27H30O15	3	-	207125	210581	188038	186001	214082	248920	0.470438	0.521114	0.673622	0.933346	-0.0995155	insig
mws0051	Acacetin	Flavonoids	Flavones	C16H12O5	3	480-44-4	219247	215608	210849	231716	245022	222472	1.14845	0.0986309	0.242217	0.923477	-0.114852	insig
Lazp007726	Tupichinol E*	Flavonoids	Flavonols	C17H14O6	1	-	1.19489e+06	1.31021e+06	1.29954e+06	1.1955e+06	1.28705e+06	1.16905e+06	0.642435	0.376341	0.55837	1.04191	0.0592293	insig
Lmmp002995	Quercetin-7-O-(2''-malonyl)glucosyl-5-O-glucoside	Flavonoids	Flavonols	C30H32O20	2	-	410128	1.3294e+06	510777	1.06499e+06	728106	859016	0.518674	0.698328	0.801513	0.848496	-0.237021	insig
Zmgp004297	7-(4-Hydroxyphenyl)-1-phenyl-4-hepten-3-one	Others	Ketone compounds	C19H20O2	2	100667-52-5	1.53856e+06	983560	1.52925e+06	1.70432e+06	2.39608e+06	1.90944e+06	1.08504	0.0774444	0.208703	0.674123	-0.568916	insig
Sayp010368	phyllanflexoid A*	Terpenoids	Ditepenoids	C20H26O3	1	-	619504	600656	614892	304629	259526	259241	1.43325	0.000631622	0.0165491	2.22864	1.15616	up
MWStz583	5-Hydroxy-7,3',4'-trimethoxyflavone	Flavonoids	Flavones	C18H16O6	1	29080-58-8	94280.3	85566.3	118353	44403.1	67160.8	68137	1.20699	0.0367324	0.136857	1.65942	0.730679	insig
PD0983496	Pyroglutamylphenylalanine*	Amino acids and derivatives	Amino acids and derivatives	C14H16N2O4	1	-	1.51024e+06	1.89958e+06	1.73535e+06	2.79626e+06	2.70286e+06	3.082e+06	1.38502	0.00203767	0.031062	0.599591	-0.73795	insig
Wafp004334	N-Feruloyltyramine 4'-glucoside	Alkaloids	Phenolamine	C24H29NO9	1	-	8.1147e+06	9.92002e+06	1.03658e+07	4.96218e+06	6.72619e+06	3.48125e+06	1.22731	0.0225152	0.106004	1.8722	0.904732	insig
Rfn03227	Pyr-phe-OH*	Amino acids and derivatives	Amino acids and derivatives	C14H16N2O4	1	21282-12-2	2.62825e+06	2.53927e+06	2.06157e+06	1.4815e+06	1.57697e+06	890153	1.22781	0.0182747	0.0941994	1.83079	0.872467	insig
Hmcp001829	Quercetin-3,7-Di-O-rhamnoside	Flavonoids	Flavonols	C27H30O15	3	28638-13-3	144560	238361	264731	150209	270632	188842	0.16242	0.815857	0.881176	1.06228	0.0871579	insig
MWSmce482	beta-Asarone	Phenolic acids	Phenolic acids	C12H16O3	1	2883-98-9	1.08311e+06	1.18443e+06	1.20383e+06	840250	803755	469367	1.1732	0.0508515	0.160719	1.64257	0.715958	insig
Zahp011321	N-Isobutyl Decanamide	Alkaloids	Alkaloids	C14H29NO	1	73785-31-6	1.04413e+08	1.04518e+08	1.03061e+08	9.08221e+07	9.15019e+07	8.60995e+07	1.39961	0.00932617	0.0673033	1.16232	0.217002	insig
Lcsp013328	linoleoyl ethanolamine	Lipids	LPE	C20H37NO2	2	68171-52-8	259637	276134	224336	173613	170146	166126	1.37952	0.0298723	0.12163	1.49074	0.576028	insig
Lmtp006908	Dihydroisoalantolactone*	Terpenoids	Sesquiterpenoids	C15H22O2	3	1856-58-2	5.69277e+06	5.37684e+06	5.49098e+06	4.57012e+06	4.63663e+06	4.43647e+06	1.41322	0.00182569	0.0290714	1.21383	0.279569	insig
MWS1844	alpha-Amylcinnamaldehyde	Others	Aldehyde compounds	C14H18O	3	122-40-7	300229	355924	339254	235612	253065	283780	1.24945	0.0276864	0.117894	1.28862	0.365832	insig
Wacyp04031	4-(2,4,6-Trihydroxybenzoyl)-3-Formyl-5-Hydroxybenzoic acid	Phenolic acids	Phenolic acids	C15H10O8	2	-	1.7996e+06	1.37757e+06	1.40618e+06	1.24498e+06	1.13879e+06	688038	1.04359	0.085541	0.219931	1.49207	0.577316	insig
PDP002625	Herbacetin 7-methyl ether 3-glucoside	Others	Others	C22H22O12	2	30484-94-7	6.69535e+06	5.13867e+06	5.2125e+06	4.27337e+06	3.86234e+06	3.99947e+06	1.27011	0.0768029	0.208703	1.40472	0.490284	insig
Zbsp003857	3'-O-Methyltricetin-5-O-glucoside*	Flavonoids	Flavones	C22H22O12	2	-	6.69535e+06	5.13867e+06	5.2125e+06	4.27337e+06	3.86234e+06	3.99947e+06	1.27011	0.0768029	0.208703	1.40472	0.490284	insig
PD0954848	dimethoxycinnamoylhexose	Phenolic acids	Phenolic acids	C17H22O9	2	-	2.11695e+06	1.72064e+06	1.81793e+06	1.21885e+06	1.2273e+06	1.29805e+06	1.37856	0.0288947	0.119182	1.51048	0.595006	insig
Qmyp101115	9-O-β-D-Glucoside of 3-hydroxy-7,8-didehydro-β-ionol*	Terpenoids	Sesquiterpenoids	C19H30O7	3	-	2.11695e+06	1.72064e+06	1.81793e+06	1.21885e+06	1.2273e+06	1.29805e+06	1.37856	0.0288947	0.119182	1.51048	0.595006	insig
Lmqp003887	Kaempferol-3-O-xylosyl(1→2)glucoside	Flavonoids	Flavonols	C26H28O15	3	-	1.43208e+06	1.20145e+06	1.33952e+06	1.23861e+06	1.17463e+06	1.19238e+06	0.957134	0.203097	0.380331	1.1019	0.139998	insig
mws0636	L-Phenylalanyl-L-phenylalanine	Amino acids and derivatives	Amino acids and derivatives	C18H20N2O3	1	2577-40-4	805962	708212	754821	769865	715267	671774	0.612274	0.403418	0.581774	1.05197	0.0730907	insig
Hmzp003994	Pedaliin*	Flavonoids	Flavones	C22H22O12	2	22860-72-6	6.69535e+06	5.13867e+06	5.2125e+06	4.27337e+06	3.86234e+06	3.99947e+06	1.27011	0.0768029	0.208703	1.40472	0.490284	insig
NK10246260	4-Hydroxy-2-quinolone	Alkaloids	Quinoline alkaloids	C9H7NO2	2	86-95-3	3.57956e+06	2.54501e+06	2.66752e+06	2.47347e+06	2.63155e+06	1.61975e+06	0.866169	0.203002	0.380331	1.30742	0.386719	insig
PDP242583	7-(hydroxymethyl)-2,3,3a,4,5,7a-hexahydro-1H-inden-4-ol	Terpenoids	Monoterpenoids	C10H16O2	2	-	644563	834868	511487	760314	1.06006e+06	931193	1.00755	0.118765	0.271915	0.723557	-0.466822	insig
MWSHY0199	Quercetin-3-O-(6''-O-galloyl)galactoside	Flavonoids	Flavonols	C28H24O16	3	53171-28-1	451816	293207	363286	265107	127162	105772	1.17959	0.0403161	0.143168	2.22534	1.15402	up
pmp001251	LysoPC 18:2(2n isomer)	Lipids	LPC	C26H50NO7P	1	-	1.23278e+06	1.30677e+06	1.15474e+06	1.00634e+06	1.00515e+06	966934	1.36407	0.0246211	0.109916	1.24035	0.310747	insig
Lmzp009151	Lepadin D	Alkaloids	Quinoline alkaloids	C18H35NO2	3	-	232365	259904	243153	210601	245668	206418	0.925027	0.188802	0.365329	1.10976	0.150244	insig
Lhnp111728	Massoniresinol; Vladinol A	Lignans and Coumarins	Lignans	C20H24O8	3	96087-10-4	332007	296296	329662	141881	267539	171984	1.17638	0.0695613	0.197159	1.64767	0.72043	insig
PDP002602	6-Hydroxykaempferol 3-glucoside*	Flavonoids	Flavones	C21H20O12	2	-	6.18688e+07	5.95393e+07	6.39509e+07	1.91249e+07	2.67209e+07	1.92878e+07	1.41516	0.000788465	0.0187572	2.84583	1.50885	up
Qmjp080407	14(15)-Bisnor-13-oxolabd-8(17),11(E)-dien-19-oic acid	Terpenoids	Sesquiterpenoids	C18H26O3	1	-	770035	700463	731627	680547	651245	623767	1.22516	0.0359074	0.135194	1.12608	0.171315	insig
MWStz602	Quercetagetin-7-O-glucoside(Quercetagitrin)*	Flavonoids	Flavonols	C21H20O13	2	548-75-4	3.40402e+06	3.50855e+06	3.4553e+06	2.41381e+06	3.04252e+06	2.70705e+06	1.26614	0.0525167	0.164005	1.27004	0.344879	insig
pmb0108	Feruloyl syringic acid	Phenolic acids	Phenolic acids	C19H18O8	3	-	756069	749956	904117	470021	423474	453499	1.40709	0.0145981	0.0829438	1.78928	0.839375	insig
Sadp005010	8-Methyltheophylline	Alkaloids	Alkaloids	C8H10N4O2	1	830-65-9	8.35066e+06	1.06684e+07	9.97672e+06	1.10721e+07	2.54697e+06	2.20388e+06	0.936527	0.266572	0.445491	1.83252	0.873827	insig
mws2218	Caffeine	Alkaloids	Alkaloids	C8H10N4O2	2	58-08-2	894023	692693	698642	481965	127683	141876	1.20228	0.0282117	0.118736	3.04097	1.60453	up
Zblp004317	3-(2-oxopropyl)-3-hydroxyindolin-2-one	Alkaloids	Plumerane	C11H11NO3	1	-	2.29042e+07	2.32399e+07	1.97349e+07	2.76618e+07	2.92625e+07	2.71392e+07	1.31127	0.015832	0.0867784	0.783681	-0.351661	insig
Yalp008047	Methyl 12-phenyldodecanoate	Lipids	Free fatty acids	C19H30O2	1	38795-65-2	71276.5	72001.2	64262.6	132970	173052	191043	1.39787	0.0281201	0.118736	0.417532	-1.26004	down
MWSHC20102	3-Hydroxy-1-(4-Hydroxy-3-Methoxyphenyl)Propan-1-One	Others	Ketone compounds	C10H12O4	3	2196-18-1	9.45607e+06	8.69302e+06	7.57323e+06	4.27209e+06	3.09299e+06	3.42935e+06	1.3989	0.0029129	0.0355232	2.38292	1.25273	up
pmb0142	Caffeic aldehyde	Others	Aldehyde compounds	C9H8O3	3	141632-15-7	1.39252e+06	1.42268e+06	1.36032e+06	1.54286e+06	1.67688e+06	1.34488e+06	0.787259	0.309741	0.490717	0.914757	-0.128539	insig
Hmgp003163	3,3',5,7-Tetrahydroxy-4',6-Dimethoxyflavone; (Laciniatin)*	Flavonoids	Flavonols	C17H14O8	3	74161-28-7	119982	143674	86141.6	27662.8	60246	53548.9	1.23779	0.0327094	0.1283	2.47281	1.30615	up
pmb0864	LysoPE 14:0	Lipids	LPE	C19H40NO7P	3	-	402430	197943	230169	180447	188487	134618	1.00321	0.22341	0.405577	1.64937	0.721914	insig
Hmhp010886	Sarisan	Others	Others	C11H12O3	3	18607-93-7	93324.5	127107	146178	156961	96903.4	139876	0.249135	0.721689	0.81745	0.931095	-0.103	insig
Lmmp003903	Kaempferol-3-O-(2''-O-acetyl)glucoside	Flavonoids	Flavonols	C23H22O12	3	-	327672	352125	311295	251746	573767	375898	0.396605	0.533428	0.683181	0.82494	-0.277638	insig
WapTKC002297	1,6-Dihydroxy-2,7(19),10,14-Phytatetraen-13-one*	Terpenoids	Ditepenoids	C20H32O3	1	79404-59-4	68324.1	56763.1	59887.4	106983	76550.2	102306	1.26549	0.0571915	0.174364	0.647128	-0.627876	insig
MW0168670	9,12-Octadecadiynoic Acid*	Lipids	Free fatty acids	C18H28O2	3	2012-14-8	3.93045e+07	3.94616e+07	3.90877e+07	2.1416e+07	2.23245e+07	2.19681e+07	1.44533	2.99345e-05	0.00444391	1.79358	0.842844	insig
Wcgp010223	3-(Cyclohexen-1-yl)-2-hydroxy-4a,5-dimethyl-2,3,4,5,6,7,8,8a-octahydronaphthalen-1-one	Others	Others	C18H28O2	3	-	3.93045e+07	3.94616e+07	3.90877e+07	2.1416e+07	2.23245e+07	2.19681e+07	1.44533	2.99345e-05	0.00444391	1.79358	0.842844	insig
Zbkp004942	Dodecanamide	Alkaloids	Alkaloids	C12H25NO	1	-	6.1693e+07	6.44647e+07	6.40527e+07	4.17704e+07	4.28578e+07	4.2776e+07	1.44195	0.000434499	0.015014	1.49297	0.578183	insig
PD0296445	2-(4-Methoxybenzylidene)imino-2-deoxy-D-glucopyranose	Alkaloids	Alkaloids	C14H19NO6	2	-	1.05116e+08	8.38058e+07	8.69026e+07	6.72958e+07	6.36686e+07	6.13856e+07	1.33278	0.0450816	0.153131	1.43397	0.520017	insig
Smhp011040	ageconyflavone B	Flavonoids	Flavones	C19H18O7	3	-	261704	219089	273275	147752	197044	173398	1.25729	0.0233483	0.108094	1.45518	0.541202	insig
pmd0130	LysoPC 14:0	Lipids	LPC	C22H46NO7P	1	20559-16-4	711700	627540	620748	428307	431580	361803	1.38356	0.00327872	0.0376	1.60433	0.681967	insig
WapTKC179389	8-(5-Hydroxy-2,6,6-Trimethylcyclohex-2-En-1-Yl)-6-Methyloct-5-En-2-one	Terpenoids	Sesquiterpenoids	C18H30O2	1	-	1.16057e+07	1.19685e+07	1.2547e+07	7.774e+06	7.93299e+06	7.55094e+06	1.43556	0.00137497	0.0247297	1.55307	0.635122	insig
MWSHC2067	3,4-Dihydroxybenzaldehyde	Others	Aldehyde compounds	C7H6O3	3	139-85-5	1.80453e+06	1.77759e+06	1.66563e+06	1.02178e+06	1.41517e+06	1.3109e+06	1.24871	0.0387247	0.140315	1.4002	0.485635	insig
Rfp03312	Aureusidin 4,6-diglucoside	Flavonoids	Aurones	C27H30O16	1	-	1.40659e+07	3.8976e+07	3.80032e+07	1.03268e+07	3.72572e+07	5.1191e+06	0.730705	0.378812	0.560093	1.72751	0.788694	insig
Lcsp002236	Pro-Glu-Ile	Amino acids and derivatives	Amino acids and derivatives	C16H27N3O6	2	-	884286	1.0696e+06	1.28629e+06	1.55049e+06	913847	1.26221e+06	0.469761	0.504838	0.663561	0.869488	-0.201763	insig
Hmhp005846	Tenaxin I*	Flavonoids	Flavones	C18H16O7	3	86926-52-5	814181	752973	665191	400636	404277	383602	1.42045	0.0136096	0.0815681	1.87826	0.9094	insig
Zmhp004065	7,8-Dihydroxy-5,6,4'-trimethoxyflavone*	Flavonoids	Flavones	C18H16O7	3	-	814181	752973	665191	400636	404277	383602	1.42045	0.0136096	0.0815681	1.87826	0.9094	insig
MW0150848	His-Asn-Cys	Amino acids and derivatives	Amino acids and derivatives	C13H20N6O5S1	3	-	678605	664474	795498	686671	699162	523170	0.68663	0.342527	0.523712	1.12026	0.163833	insig
mws0677	N-Acetylserotonin	Alkaloids	Plumerane	C12H14N2O2	3	1210-83-9	3.24821e+06	2.63662e+06	2.80191e+06	1.90058e+06	2.09035e+06	1.83989e+06	1.35788	0.0222802	0.105693	1.4898	0.575116	insig
Lcsp003873	Leu-Ala-Ile	Amino acids and derivatives	Amino acids and derivatives	C15H29N3O4	2	-	1.22752e+06	1.0442e+06	1.28665e+06	946852	915323	1.05854e+06	1.13521	0.0808209	0.213135	1.21832	0.284894	insig
Lcfp060275	N-Acetyltyramine	Amino acids and derivatives	Amino acids and derivatives	C10H13NO2	2	1202-66-0	401989	398475	377306	244137	254725	186589	1.36034	0.00935882	0.0673033	1.71824	0.780934	insig
MWStz460	Ombuin	Flavonoids	Flavonols	C17H14O7	1	529-40-8	955371	883188	1.26485e+06	1.03251e+06	1.16461e+06	1.02319e+06	0.291039	0.779642	0.854496	0.963695	-0.0533521	insig
Hmmp007513	5,7-Dihydroxy-6,3',4',5'-tetramethoxyflavone (Arteanoflavone)*	Flavonoids	Flavones	C19H18O8	3	68710-17-8	165046	143927	103327	56699.5	66901.3	64336.1	1.35171	0.0503657	0.160307	2.19382	1.13345	up
PDP114864	10-Oxo-11,15-phytodienoic acid	Others	Others	C18H28O3	1	-	2.31466e+06	2.45466e+06	2.45313e+06	1.2356e+06	1.046e+06	1.06403e+06	1.43109	0.00011036	0.00817025	2.15877	1.11021	up
Wbtp004753	1,2,3,7,8-pentahydroxy-6-methylanthracene-9,10-dione	Flavonoids	Other Flavonoids	C15H10O7	1	-	1.06556e+06	1.50065e+06	1.54082e+06	1.26016e+06	1.37782e+06	977727	0.530315	0.446542	0.617112	1.13589	0.18382	insig
Zbsp004301	Quercetin-7-O-rutinoside*	Flavonoids	Flavonols	C27H30O16	1	147714-62-3	5.93009e+06	1.27395e+07	5.96943e+06	3.82943e+06	4.01488e+06	1.48726e+07	0.314157	0.889984	0.931335	1.08461	0.117177	insig
Wacyp04478	4-(2,6-Dihydroxybenzoyl)-3-Formyl-5-Hydroxybenzoic acid	Phenolic acids	Phenolic acids	C15H10O7	1	127448-92-4	1.80165e+08	175224604	1.05577e+08	1.4007e+08	1.56927e+08	1.32512e+08	0.181914	0.711598	0.810052	1.07324	0.101971	insig
Lmmp003109	3'-O-Methyl-epicatechin	Flavonoids	Flavanols	C16H16O6	3	76549-34-3	969745	1.13683e+06	739266	842945	1.0297e+06	912514	0.0533796	0.884491	0.926751	1.02179	0.0310973	insig
MWStz487	Robinetin	Flavonoids	Flavonols	C15H10O7	2	490-31-3	1.24378e+08	8.31185e+07	5.29735e+07	6.73904e+07	9.9781e+07	7.33596e+07	0.0948736	0.791852	0.865001	1.08289	0.114892	insig
PD0485458	6-Hydroxyluteolin 6-glucoside	Flavonoids	Flavones	C21H20O12	1	-	7.61088e+06	2.026e+07	1.77304e+07	1.415e+07	7.206e+06	6.08263e+06	0.758296	0.270196	0.449438	1.66193	0.732861	insig
PDP151614	6-Hydroxyluteolin 7-rhamnoside	Flavonoids	Flavones	C21H20O11	1	-	1.50783e+07	1.63412e+07	1.70916e+07	7.10041e+06	1.31839e+07	1.10502e+07	1.12899	0.0726619	0.201391	1.54817	0.630562	insig
pmb0302	2-Aminoethylphosphonate	Others	Others	C2H8NO3P	3	2041-14-7	463971	348080	385045	724500	707479	590304	1.34208	0.00798854	0.061902	0.591953	-0.756445	insig
Cmsp004086	Dihydrokaempferide	Flavonoids	Flavanonols	C16H14O6	3	137225-59-3	1.38912e+08	1.15092e+08	1.27428e+08	8.16013e+07	9.29977e+07	5.76164e+07	1.2422	0.021635	0.104015	1.64258	0.715959	insig
PDP004292	6-Hydroxyluteolin 6-rhamnoside	Flavonoids	Flavones	C21H20O11	2	-	5.26135e+06	5.62982e+06	6.46742e+06	6.1063e+06	5.72145e+06	3.73579e+06	0.519059	0.518535	0.672723	1.11534	0.15748	insig
Lhcp120314	7-H-9(10)-ene-11,12-Epoxy-8-oxoeremophilane*	Terpenoids	Sesquiterpenoids	C15H22O2	3	-	5.48935e+06	5.52938e+06	5.40939e+06	4.4276e+06	4.48119e+06	4.68867e+06	1.41987	0.00243632	0.0334382	1.20818	0.272831	insig
Zahp007439	3,4-Methylenedioxycinnamaldehyde	Others	Aldehyde compounds	C10H8O3	1	58095-77-5	2.00186e+06	1.9622e+06	1.9103e+06	1.76405e+06	1.59076e+06	1.5923e+06	1.33024	0.0190634	0.0967121	1.18743	0.247847	insig
Lmjp006246	9-Methoxy-alpha-lapachone	Quinones	Quinones	C16H16O4	3	35241-80-6	205812	195203	171194	161389	161002	176176	1.06816	0.123262	0.279633	1.14771	0.198754	insig
Yamp012546	(6S,6aS)-9,11-diphenoxy-6,6a-diphenyl-2,3,5,5a,6,6a,11b,11c,12,12a-decahydro-1H-benzofuro[2',3':4,5]cyclopenta[1,2-d]pyrrolo[1,2-a]pyrimidin-5-ol	Alkaloids	Alkaloids	C40H36N2O4	3	-	8.42635e+06	8.10572e+06	8.14486e+06	3.46281e+06	6.95205e+06	7.03416e+06	0.934791	0.176382	0.350521	1.41423	0.500017	insig
Lafp005024	7-Hydroxy-costol-malonyl glucoside	Terpenoids	Sesquiterpenoids	C24H36O10	3	-	199112	226489	257054	237848	219029	271656	0.471794	0.538343	0.686662	0.937025	-0.0938399	insig
Latp007436	Normelanothyrsin A*	Terpenoids	Sesquiterpenoids	C18H26O3	3	-	7.48483e+06	7.16552e+06	7.03346e+06	5.8985e+06	6.21925e+06	6.04084e+06	1.3971	0.00303045	0.0360248	1.19413	0.255966	insig
Smgp005565	Cinchonain 1a	Flavonoids	Flavanols	C24H20O9	3	85022-69-1	9.31077e+06	9.78499e+06	8.96064e+06	5.4058e+06	5.90283e+06	5.67131e+06	1.43236	0.000584999	0.0160714	1.65233	0.724499	insig
Sazp005836	Comazaphilone C	Others	Others	C22H24O8	3	-	5.13211e+06	7.36319e+06	7.24423e+06	8.23672e+06	4.36804e+06	1.03368e+07	0.257289	0.616626	0.745514	0.860427	-0.216875	insig
Wahp006114	Tri-p-coumaroyl Spermidine*	Alkaloids	Phenolamine	C34H37N3O6	1	-	3.24053e+06	4.07531e+06	3.73722e+06	3.09408e+06	2.91231e+06	3.60804e+06	0.870607	0.209514	0.388277	1.14963	0.201171	insig
Sasp006421	Gibberellin A5	Terpenoids	Ditepenoids	C19H22O5	3	561-56-8	592740	566901	344101	492356	283891	358462	0.736355	0.28895	0.470603	1.32522	0.406235	insig
Wagp007545	3'-Hydroxy-3,4',5,7,8-Pentamethoxyflavone	Flavonoids	Flavonols	C20H20O8	3	4670-40-0	856146	831090	723569	409738	364438	400358	1.42515	0.00525596	0.0501523	2.05256	1.03743	up
Zmhp005139	Tamarixetin-3-O-(6''-malonyl)glucoside*	Flavonoids	Flavonols	C25H24O15	1	-	3.43268e+07	6.13697e+06	1.78688e+07	1.05492e+07	8.69965e+06	1.08771e+07	0.577908	0.369019	0.548809	1.93629	0.953299	insig
Ladp004569	portulacanone C malonyl glucoside	Flavonoids	Other Flavonoids	C27H30O14	3	-	8.77537e+06	7.37094e+06	9.63978e+06	4.88325e+06	5.70199e+06	3.66181e+06	1.29157	0.0126536	0.079283	1.80993	0.85593	insig
MW0012052	5,8,14-Eicosatrienoic acid, 11,12-dihydroxy-, (5Z,8Z,14Z)-	Lipids	Free fatty acids	C20H34O4	3	-	1.67179e+06	1.38038e+06	1.52916e+06	3.46913e+06	3.38314e+06	3.14475e+06	1.4285	0.000168321	0.00978611	0.45827	-1.12573	down
MWSHC20110	8-Methoxyapigenin*	Flavonoids	Flavones	C16H12O6	3	57096-02-3	179297	203124	206413	191793	154314	166780	0.967923	0.148045	0.312595	1.14808	0.199218	insig
MWSHY0069	Hispidulin (5,7,4'-Trihydroxy-6-methoxyflavone)*	Flavonoids	Flavones	C16H12O6	3	1447-88-7	216630	198318	203443	203196	182251	179093	1.00641	0.13359	0.293489	1.09539	0.131447	insig
Zmjp004795	5,6,7-Trihydroxy-8-methoxyflavone*	Flavonoids	Flavones	C16H12O6	3	-	216630	198318	203443	203196	182251	179093	1.00641	0.13359	0.293489	1.09539	0.131447	insig
Safp009165	Homobutein 4-glucoside	Flavonoids	Chalcones	C22H24O10	2	-	6.62563e+06	3.61812e+06	3.50072e+06	3.55045e+06	4.45049e+06	5.33205e+06	0.00196135	0.912314	0.943559	1.03086	0.043851	insig
Xmyp005654	Kaempferol-4'-O-glucoside*	Flavonoids	Flavonols	C21H20O11	1	52222-74-9	6.62563e+06	3.61812e+06	3.50072e+06	3.55045e+06	4.45049e+06	5.33205e+06	0.00196135	0.912314	0.943559	1.03086	0.043851	insig
Zmxp004471	Thunberginol B	Lignans and Coumarins	Coumarins	C15H10O6	3	147666-81-7	4.14099e+07	2.567e+07	3.04669e+07	1.57703e+07	1.97701e+07	1.85813e+07	1.27243	0.0817303	0.214234	1.80236	0.849888	insig
Zmmp003779	Petunidin-3-O-(6''-O-p-coumaroyl)rutinoside	Flavonoids	Anthocyanidins	C37H39O18+	3	-	31930	81413.1	63008.9	27817.9	27123.8	51187.4	0.823252	0.247418	0.427467	1.66167	0.732637	insig
mws0047	Apigenin 7-O-neohesperidoside	Flavonoids	Flavones	C27H30O14	3	17306-46-6	445003	226229	183965	130565	219812	219511	0.713716	0.363581	0.545553	1.50064	0.585579	insig
MWSHC2041	sophorabioside*	Flavonoids	Isoflavones	C27H30O14	3	2945-88-2	374667	336900	182932	171441	158878	110084	1.1477	0.112036	0.263739	2.03109	1.02225	up
Salp004689	Platanionoside F	Terpenoids	Monoterpenoids	C24H38O11	1	-	3.14391e+06	2.28841e+06	4.09028e+06	1.39224e+06	1.80964e+06	1.22384e+06	1.27084	0.070059	0.197907	2.15165	1.10545	up
Wagp004859	Columbianetin Glucopyranoside	Lignans and Coumarins	Coumarins	C20H24O9	3	55836-35-6	6.41957e+06	8.40231e+06	6.49283e+06	4.88778e+06	5.91105e+06	5.85427e+06	1.08454	0.123467	0.279843	1.27992	0.356059	insig
Wayp004564	gamma-Hydroxy-3-pyridinebutanoate	Alkaloids	Pyridine alkaloids	C9H11NO3	2	15569-97-8	1.24789e+07	1.13939e+07	1.3309e+07	7.41161e+06	7.40287e+06	5.56683e+06	1.36608	0.00257257	0.0339396	1.82431	0.867352	insig
Wbtp004961	1,2,4,5-tetrahydroxy-7-(hydroxymethyl)anthracene-9,10-dione	Flavonoids	Other Flavonoids	C15H10O7	3	-	3.47461e+07	2.76002e+07	2.61183e+07	2.29667e+07	2.38565e+07	1.529e+07	1.06732	0.0822782	0.215259	1.42425	0.510201	insig
Sadp004383	2-((7-hydroxy-3,8-dimethyl-4-vinyl-9,10-dihydrophenanthren-2-yl)oxy)-6-(hydroxymethyl)tetrahydro-2H-pyran-3,4,5-triol	Terpenoids	Ditepenoids	C24H28O7	3	-	1.18786e+06	874820	742578	625971	801899	535270	1.009	0.157699	0.326094	1.42897	0.514972	insig
Lcmp123017	Dihydrohinokitiol	Terpenoids	Monoterpenoids	C10H14O2	3	-	543607	527858	630666	518532	814639	619833	0.574229	0.443958	0.614219	0.871546	-0.198352	insig
MWSHY0107	Bavachin	Flavonoids	Flavanones	C20H20O4	3	19879-32-4	53115.9	42589	51896.7	66421.2	49230	94502.6	0.905536	0.251416	0.429918	0.702351	-0.509736	insig
MWStz038	Grossamide*	Alkaloids	Phenolamine	C36H36N2O8	1	80510-06-1	6.72577e+06	6.98272e+06	7.24639e+06	2.69103e+06	2.9921e+06	2.40382e+06	1.43247	5.1337e-05	0.00583375	2.5912	1.37362	up
Lmjp006533	Pachypodol*	Flavonoids	Flavonols	C18H16O7	1	33708-72-4	474825	467609	391125	274916	291564	316480	1.36102	0.0173708	0.0913718	1.51033	0.594861	insig
MWStz553	N-Sinapoyltyramine	Alkaloids	Phenolamine	C19H21NO5	3	200125-11-7	213492	196766	216714	166546	185954	238056	0.441528	0.632761	0.757317	1.06166	0.0863269	insig
Qmjp080402	15,16-Bisnor-13-oxo-8(17),11-labdadien-19-ol	Terpenoids	Sesquiterpenoids	C18H28O2	3	-	976196	1.08843e+06	963134	582591	546975	513900	1.42538	0.00208984	0.0314734	1.8423	0.88151	insig
mws1515	alpha-Ionone	Terpenoids	Monoterpenoids	C13H20O	3	127-41-3	538851	467097	743514	597770	584890	550846	0.0532953	0.954987	0.9717	1.0092	0.0132189	insig
Lmgp008943	3,5-Dihydroxy-7,3',4'-trimethoxyflavone	Flavonoids	Flavonols	C18H16O7	1	6068-80-0	1.44903e+06	1.46061e+06	1.4096e+06	1.01595e+06	1.02512e+06	1.00276e+06	1.44306	0.000281902	0.0119069	1.41901	0.504889	insig
Wcdp010708	Octadeca-2,9,12,15-tetraen-1-ol	Others	Others	C18H30O	1	-	7.10316e+07	7.34087e+07	6.33547e+07	7.17879e+07	6.0934e+07	7.21783e+07	0.154095	0.849995	0.904226	1.01413	0.0202398	insig
PD0566479	(1S,7R)-4,10-dimethylidene-7-(prop-1-en-2-yl)cyclodec-5-en-1-ol	Terpenoids	Sesquiterpenoids	C15H22O	2	-	176259	288565	220170	205130	222308	217167	0.203894	0.721746	0.81745	1.06266	0.0876759	insig
Wcop004647	6a-methyl-10-methylene-5,11-dioxododecahydro-9H-9,11a-methanonaphtho[1',2':1,7]cyclohepta[1,2-b]oxirene-3-carboxylic acid	Terpenoids	Ditepenoids	C19H22O5	3	-	4.48327e+06	3.01158e+06	3.07695e+06	3.30263e+06	2.86714e+06	3.64978e+06	0.296656	0.670438	0.785197	1.07661	0.106493	insig
Hmgp001986	5,7,8,3',4'-Pentahydroxy-6-methoxyxanthone	Flavonoids	Other Flavonoids	C16H12O9	3	-	3.72248e+06	3.69623e+06	4.0327e+06	2.55519e+06	1.82727e+06	2.35448e+06	1.34785	0.00797892	0.061902	1.6998	0.765361	insig
Wafp004641	N-Feruloyltyramine 4-glucoside	Alkaloids	Phenolamine	C24H29NO9	1	-	7.01874e+07	9.22909e+07	8.4099e+07	3.83667e+07	4.84751e+07	4.29149e+07	1.37471	0.0143171	0.0824716	1.9003	0.92623	insig
Lajp004824	Medicarpinglucoside	Flavonoids	Isoflavones	C22H24O9	3	-	1.85627e+06	1.13772e+06	1.48557e+06	1.50815e+06	1.78995e+06	1.663e+06	0.535365	0.530659	0.681091	0.902939	-0.1473	insig
Lmlp005572	Galangin 7-glucoside*	Flavonoids	Flavonols	C21H20O10	3	-	1.85627e+06	1.13772e+06	1.48557e+06	1.50815e+06	1.78995e+06	1.663e+06	0.535365	0.530659	0.681091	0.902939	-0.1473	insig
pma1303	LysoPC 16:2*	Lipids	LPC	C24H46NO7P	1	-	722554	780457	868601	533929	596524	624631	1.30774	0.02098	0.102242	1.35128	0.434327	insig
HJAP135	Pinocembrin-7-O-(6''-O-malonyl)glucoside	Flavonoids	Flavanones	C24H24O12	1	-	254432	203424	221917	322205	210922	565554	0.818933	0.313253	0.495026	0.618719	-0.692645	insig
Walp004752	2-Aminododecane-1,4-diol	Lipids	Sphingolipids	C12H27NO2	1	-	1.8988e+06	2.00462e+06	2.08144e+06	2.03242e+06	2.27302e+06	1.38645e+06	0.327399	0.749883	0.834617	1.05147	0.0724099	insig
Zahp008363	5-hydroxyl-3',4',7,8-tetramethoxyflavone*	Flavonoids	Flavones	C19H18O7	1	13003-74-2	2.93256e+07	3.04338e+07	2.94002e+07	1.74554e+07	1.8869e+07	1.77375e+07	1.43864	4.06787e-05	0.00503806	1.64921	0.721778	insig
Wcgp002561	6-(1,2-dihydroxyethyl)-3-hydroxy-2,2,5,7-tetramethyl-3H-inden-1-one	Others	Others	C15H20O4	3	-	1.64337e+06	1.22879e+06	1.65744e+06	1.0074e+06	892825	797179	1.31068	0.0337444	0.129729	1.67924	0.747812	insig
MW0107733	Leu-Leu-Ala	Amino acids and derivatives	Amino acids and derivatives	C15H29N3O4	3	20274-80-0	1.00628e+06	1.08064e+06	1.26979e+06	1.11211e+06	1.19813e+06	903865	0.293989	0.706515	0.807044	1.04437	0.0626288	insig
PD1013337	L-Aspartyl-L-Tryptophan	Amino acids and derivatives	Amino acids and derivatives	C15H17N3O5	1	-	1.23341e+06	1.29854e+06	1.28784e+06	1.50997e+06	931768	816940	0.665975	0.475376	0.643096	1.17219	0.229207	insig
zjbp110810	6,8-dihydroxy-2-[2-(3'-hydroxy-4'-methoxyphenyl)ethyl]chromone	Others	Chromone	C18H16O6	3	-	95449.2	98793.2	116507	49608.1	76853.2	45480.2	1.25943	0.0225584	0.106008	1.8073	0.853833	insig
PD0752242	ethyl 4-phenylbutanoate*	Others	Others	C12H16O2	1	10031-93-3	2.13408e+06	2.11077e+06	2.13226e+06	2.04527e+06	1.94455e+06	1.79087e+06	1.13971	0.113579	0.265621	1.10317	0.141659	insig
PD0621033	5,8-Dihydroxycoumarin-5-O-glucoside	Lignans and Coumarins	Coumarins	C15H16O9	1	-	603238	518916	543286	370147	486420	431070	1.18915	0.0438813	0.150247	1.29341	0.371177	insig
pmf0440	p-Methoxycinnamaldehyde	Others	Aldehyde compounds	C10H10O2	3	1963-36-6	784387	1.04825e+06	711577	887834	887742	844361	0.257214	0.828939	0.88866	0.971096	-0.0423143	insig
pma0461	14,15-Dehydrocrepenynic acid*	Lipids	Free fatty acids	C18H28O2	3	4154-44-3	3.91352e+07	3.81641e+07	3.76151e+07	2.08123e+07	2.16574e+07	2.26124e+07	1.44048	2.08498e-05	0.00444391	1.76569	0.820228	insig
Lmjp101205	Coumurrayin	Lignans and Coumarins	Coumarins	C16H18O4	3	17245-25-9	53882.8	48305.6	33569.1	43249.9	35476.1	46561	0.291974	0.646615	0.768468	1.08357	0.115795	insig
Zken00392	1-(9Z-octadecenoyl)-sn-glycero-3-phosphocholine	Lipids	LPC	C26H52NO7P	1	-	711642	610716	625951	385529	260226	332119	1.36328	0.00271956	0.0343379	1.99239	0.994502	insig
Wacyp08016	2,5,8-trimethyldeca-2,4,7-triene-1,10-diol	Terpenoids	Monoterpenoids	C13H22O2	1	-	1.55534e+07	1.61578e+07	1.83308e+07	1.55171e+07	1.68288e+07	1.52662e+07	0.551848	0.462726	0.632485	1.05103	0.0718099	insig
Lmhp009590	LysoPC 17:1	Lipids	LPC	C25H50NO7P	1	-	4.85015e+06	4.39005e+06	4.96023e+06	2.88501e+06	3.37669e+06	3.1839e+06	1.38898	0.0024953	0.0337203	1.50339	0.58822	insig
Lcfp199969	Dehydronerolisovalerate	Others	Others	C15H24O2	1	49831-79-0	749453	717234	743821	657342	733354	694990	0.941767	0.189503	0.366119	1.05985	0.0838566	insig
Waptp02742	5-Hydroxy-6-Methoxychromanon	Lignans and Coumarins	Coumarins	C10H10O4	3	-	4.27536e+06	3.72313e+06	4.16206e+06	1.8433e+06	1.6207e+06	1.49356e+06	1.42676	0.0007432	0.0180388	2.45293	1.29451	up
Lmtp001399	5,6-Dihydroxyindole-5-O-β-glucoside	Alkaloids	Plumerane	C14H17NO7	3	-	920247	555637	669762	504184	573683	762650	0.518176	0.489643	0.651121	1.16578	0.221301	insig
Wcfp003211	1,1'-(6-hydroxy-2,3-dihydro-1H-indene-2,5-diyl)bis(ethan-1-one)	Terpenoids	Sesquiterpenoids	C13H14O3	3	-	2.62938e+06	2.33009e+06	2.37359e+06	1.63413e+06	1.86194e+06	1.17607e+06	1.23663	0.0315824	0.126128	1.56953	0.650333	insig
Walp004906	2-Aminotetradecane-1,11,13-triol	Lipids	Sphingolipids	C14H31NO3	1	-	994053	1.03453e+06	982161	1.09991e+06	1.17545e+06	406914	0.435877	0.698445	0.801513	1.12246	0.166664	insig
MWSmce417	5-O-Methylvisammioside	Others	Chromone	C22H28O10	3	84272-85-5	1.52803e+06	1.17553e+06	1.32808e+06	1.20464e+06	1.39041e+06	1.60914e+06	0.255888	0.730042	0.823976	0.95896	-0.0604568	insig
Wbtp004927	1,3,6-trihydroxy-7-methoxy-2-{[(2s,3r,4s,5s,6r)-3,4,5-trihydroxy-6-(hydroxymethyl)oxan-2-yl]oxy}xanthen-9-one	Flavonoids	Other Flavonoids	C20H20O12	3	-	2.64311e+06	2.05691e+06	2.45314e+06	1.99516e+06	2.12208e+06	1.77296e+06	1.04708	0.119825	0.273324	1.21442	0.280265	insig
Lshp211012	Gentiacaulein	Others	Others	C15H12O6	3	-	95944.6	113344	76787.7	119591	97652.2	93635	0.452711	0.569657	0.705724	0.920218	-0.119953	insig
Zmgp003036	Pinobanksin	Flavonoids	Flavanonols	C15H12O5	3	548-82-3	163631	140337	110018	128788	101998	102906	0.871286	0.225869	0.408296	1.24062	0.31106	insig
Zbkp004768	Schizonepetoside A	Terpenoids	Ditepenoids	C16H26O7	3	-	2.96111e+06	5.3735e+06	3.34116e+06	3.2094e+06	3.43285e+06	3.5521e+06	0.38796	0.578455	0.712382	1.14532	0.195748	insig
MWStz255	Cyclo(L-Phe-L-Pro)*	Amino acids and derivatives	Amino acids and derivatives	C14H16N2O2	3	3705-26-8	289351	277651	226228	199182	257823	231685	0.800938	0.248712	0.427928	1.1518	0.203884	insig
PD0763797	3',7-Dimethoxy-4',5,8-trihydroxyflavone 8-glucoside*	Flavonoids	Flavones	C23H24O12	2	-	1.13701e+07	7.20061e+06	2.56936e+06	5.53939e+06	4.58632e+06	4.63416e+06	0.31083	0.491389	0.652056	1.43226	0.518297	insig
MWSslk002	Sophoricoside*	Flavonoids	Isoflavones	C21H20O10	3	152-95-4	770648	1.02081e+06	491914	975943	893695	1.14144e+06	0.828365	0.251262	0.429918	0.758324	-0.399113	insig
MWStz205	Cyclo(D-Phe-L-Pro)*	Amino acids and derivatives	Amino acids and derivatives	C14H16N2O2	3	26488-24-4	289351	277651	226228	199182	257823	231685	0.800938	0.248712	0.427928	1.1518	0.203884	insig
pmp001270	LysoPC 16:1*	Lipids	LPC	C24H48NO7P	1	76790-27-7	6.27979e+06	5.37226e+06	5.90978e+06	4.21776e+06	3.99515e+06	4.63772e+06	1.3414	0.0106914	0.0722392	1.36661	0.450604	insig
Wagp007665	3,3',4',5'-Tetrahydroxy-5,7-Dimethoxyflavone*	Flavonoids	Flavonols	C17H14O8	3	-	96020.3	114012	103078	56965.4	63590	49252.4	1.3893	0.00244767	0.0334382	1.84391	0.882771	insig
Hmcp003223	Limocitrin (5,7,4'-trihydroxy-8,3'-dimethoxyflavone)*	Flavonoids	Flavonols	C17H14O8	3	489-33-8	96020.3	114012	103078	56965.4	63590	49252.4	1.3893	0.00244767	0.0334382	1.84391	0.882771	insig
Zmtp102903	Kaempferol-3-O-arabinoside (Juglanin)	Flavonoids	Flavonols	C20H18O10	3	5041-67-8	1.01881e+06	634007	997835	875978	990612	334200	0.480354	0.56905	0.705667	1.20441	0.268323	insig
Rdp04590	3-(3,4-Dihydroxyphenyl)-1-(3,4,5-trihydroxyphenyl)prop-2-en-1-one	Flavonoids	Chalcones	C15H12O6	1	-	2.29359e+06	1.62346e+06	1.59148e+06	1.28502e+06	1.2811e+06	1.7004e+06	0.922715	0.21174	0.390765	1.2911	0.368606	insig
Lwmp121421	Expoxy-1,10-dihydrocurdione	Terpenoids	Sesquiterpenoids	C15H24O3	3	-	427447	408368	543794	424742	490465	562955	0.40791	0.602545	0.73517	0.933328	-0.0995445	insig
pmp001135	Buddlenoid A	Flavonoids	Flavonols	C30H26O13	1	142750-32-1	5.09967e+06	4.35629e+06	5.83737e+06	2.42605e+06	1.85392e+06	2.661e+06	1.36622	0.00951184	0.0673643	2.20334	1.13969	up
Lmhp008885	LysoPE 15:0(2n isomer)*	Lipids	LPE	C20H42NO7P	1	-	249436	247868	309840	189349	175620	126104	1.25429	0.0199034	0.0987274	1.64363	0.716886	insig
WapTKC012013	Eperuol*	Terpenoids	Ditepenoids	C18H30O	1	87553-46-6	9.75553e+06	1.07482e+07	1.00654e+07	2.11055e+07	2.21353e+07	1.88932e+07	1.42941	0.00480607	0.0473038	0.491987	-1.02331	down
Lcfp090372	Feruloyldehydrotyramine*	Alkaloids	Phenolamine	C18H17NO4	1	-	5.8922e+06	4.9981e+06	5.4284e+06	3.42784e+06	3.98785e+06	2.47818e+06	1.25486	0.021377	0.103353	1.64938	0.72192	insig
Rfn04475	Botryllamide F*	Alkaloids	Phenolamine	C18H17NO4	1	724434-04-2	5.63434e+06	5.23064e+06	6.22604e+06	3.25634e+06	2.43798e+06	2.46221e+06	1.38925	0.00168823	0.0275855	2.09538	1.06721	up
Wafp004987	N-Feruloylphenylacetamide*	Alkaloids	Phenolamine	C18H17NO4	1	-	5.8922e+06	4.9981e+06	5.4284e+06	3.42784e+06	3.98785e+06	2.47818e+06	1.25486	0.021377	0.103353	1.64938	0.72192	insig
Sasp004961	2-aminotetradecane-1,3,4-triol	Lipids	Sphingolipids	C14H31NO3	2	-	4.00932e+06	3.4067e+06	3.56175e+06	2.99678e+06	3.3739e+06	959452	0.800828	0.242875	0.422538	1.49762	0.582674	insig
Lssp210093	7-hydroxy-N-trans-ferulic tyramine*	Alkaloids	Phenolamine	C18H19NO5	1	-	5.15332e+06	3.91522e+06	1.141e+07	7.77379e+06	3.38106e+06	2.68159e+06	0.5718	0.480706	0.646749	1.48004	0.565638	insig
WaYp005128	2-Aminotetradecane-1,5,13-triol	Lipids	Sphingolipids	C14H31NO3	1	-	3.94398e+06	3.40618e+06	3.90875e+06	2.80101e+06	3.34405e+06	1.11299e+06	0.890737	0.179357	0.353729	1.55123	0.633413	insig
Zmjp004455	Trollioside	Phenolic acids	Phenolic acids	C19H26O9	3	-	1.65386e+06	1.50039e+06	1.617e+06	1.80841e+06	1.46091e+06	1.4259e+06	0.184234	0.860411	0.911453	1.01619	0.0231771	insig
MWStz500	Iristectorin A*	Flavonoids	Isoflavones	C23H24O12	2	37744-61-9	1.99336e+07	2.20187e+07	1.39669e+07	2.19053e+07	2.00202e+07	1.99231e+07	0.553985	0.502558	0.66126	0.904131	-0.145396	insig
pmp001164	Iristectorin B	Flavonoids	Isoflavones	C23H24O12	3	94396-09-5	1.00747e+06	1.17648e+06	810429	789500	895640	768173	0.909891	0.224192	0.406439	1.22054	0.287524	insig
Zbsp004650	Tricin-5-O-Glucoside	Flavonoids	Flavones	C23H24O12	2	32769-00-9	2.33081e+07	2.33371e+07	2.77187e+07	2.18925e+07	1.38927e+07	1.35025e+07	1.14477	0.0725074	0.201391	1.50877	0.593375	insig
Lcgp000245	dihydrodehydrodiconiferyl alcohol-9-O-β-D-xylopyranoside	Lignans and Coumarins	Lignans	C25H32O10	2	-	2.33081e+07	2.33371e+07	2.77187e+07	2.18925e+07	1.38927e+07	1.35025e+07	1.14477	0.0725074	0.201391	1.50877	0.593375	insig
HX1357	ent-16β,17-dihydroxy-kauran-19-oic acid	Terpenoids	Ditepenoids	C19H30O5	2	-	46010	58541.4	42177.7	100831	83887.5	82654.8	1.34869	0.00683449	0.0560204	0.548781	-0.865698	insig
Zjyp102908	Ligucyperonol	Terpenoids	Sesquiterpenoids	C15H22O2	3	105108-20-1	357038	388121	330013	315843	357855	305035	0.830431	0.239361	0.420919	1.09853	0.135581	insig
MWSHY0089	Sakuranetin*	Flavonoids	Flavanones	C16H14O5	1	2957-21-3	82069.4	57964.1	90764	88426.3	101775	82697.2	0.754621	0.298399	0.480337	0.845726	-0.241738	insig
Sadp005403	2-((7-hydroxy-1,6-dimethyl-5-vinyl-9,10-dihydrophenanthren-2-yl)oxy)-6-(hydroxymethyl)tetrahydro-2H-pyran-3,4,5-triol	Terpenoids	Ditepenoids	C24H28O7	3	-	1.58701e+06	2.68503e+06	2.59009e+06	2.06915e+06	2.06052e+06	3.47425e+06	0.286806	0.69668	0.800781	0.902446	-0.148087	insig
Wasdp08141	6-phenyl-hexan-2-ol	Others	Alcohol compounds	C12H18O	2	38487-94-4	522994	196161	414558	280970	474317	346984	0.0614308	0.930694	0.955538	1.02852	0.0405747	insig
WapTKC157160	11-hydroxy-4,8,10,12-tetramethyltetradeca-3,6,8,12-tetraenoic acid	Terpenoids	Sesquiterpenoids	C18H28O3	1	-	246163	230204	262469	231179	193147	200659	1.13463	0.0664289	0.192113	1.18217	0.241432	insig
Zkep1310	4-Hydroxy-L-tryptophan*	Amino acids and derivatives	Amino acids and derivatives	C11H12N2O3	1	25242-90-4	2.06508e+06	1.75425e+06	1.73252e+06	1.78393e+06	1.97007e+06	2.15892e+06	0.535737	0.474147	0.642589	0.938937	-0.0908996	insig
PDP002473	Andrographidin B	Flavonoids	Flavones	C23H24O12	3	113963-38-5	5.49339e+06	5.60073e+06	5.36257e+06	4.56502e+06	4.51209e+06	4.39266e+06	1.42651	0.000489388	0.0153721	1.22175	0.288948	insig
Zbsp005715	Hesperetin-7-O-(6''-malonyl)glucoside	Flavonoids	Flavanones	C25H26O14	1	-	944717	516551	642438	1.72424e+06	501695	1.00728e+06	0.569462	0.404162	0.581961	0.650653	-0.620039	insig
MWS1939	Fluoren-9-one	Others	Ketone compounds	C13H8O	3	486-25-9	90293.6	95836.3	89864.5	69557.9	78811.3	69699.2	1.34825	0.00950643	0.0673643	1.26563	0.339858	insig
Zjrp083011	Panaxytriol	Lipids	Free fatty acids	C17H26O3	2	87005-03-6	1.00748e+06	1.25014e+06	1.08805e+06	1.88138e+06	1.86449e+06	1.70219e+06	1.38971	0.00187612	0.0296855	0.614103	-0.703448	insig
Wcfp007836	Tetradecyldiethanolamine	Alkaloids	Alkaloids	C18H39NO2	1	18924-66-8	1.55315e+06	1.46981e+06	1.48491e+06	1.48028e+06	1.38928e+06	1.0637e+06	0.837488	0.266878	0.445688	1.14609	0.196721	insig
MWStz661	Neocnidilide*	Others	Lactones	C12H18O2	2	4567-33-3	1.9635e+06	2.02908e+06	1.94001e+06	1.96006e+06	1.90245e+06	1.8881e+06	0.958322	0.156571	0.324386	1.03165	0.0449491	insig
Lmlp006175	Phlorizin chalcone	Flavonoids	Chalcones	C21H22O10	3	4547-85-7	2.64872e+06	3.07642e+06	3.0309e+06	3.41383e+06	3.73397e+06	3.35928e+06	1.22377	0.032066	0.127044	0.833346	-0.263013	insig
MWS04567g	S-Hexyl-glutathione	Amino acids and derivatives	Amino acids and derivatives	C16H29N3O6S	3	24425-56-7	42374.8	68944.1	69637.5	54816.8	43634.5	49356.2	0.65903	0.344945	0.526152	1.22427	0.291924	insig
WapTKC189738	4,7-dimethyl-1a,2,3,4a,5,6,7a,7b-octahydro-1H-cyclopropa[h]azulene-4,7-diol	Terpenoids	Sesquiterpenoids	C13H22O2	1	-	3.14415e+06	3.52072e+06	2.9702e+06	3.47445e+06	3.12971e+06	3.91681e+06	0.672686	0.356588	0.537677	0.915797	-0.126901	insig
Lahp003986	3,4-Dihydro-4-(4'-hydroxyphenyl)-5,7-dihydroxycoumarin glucoside	Lignans and Coumarins	Coumarins	C21H22O10	3	-	2.64872e+06	3.07642e+06	3.0309e+06	3.41383e+06	3.73397e+06	3.35928e+06	1.22377	0.032066	0.127044	0.833346	-0.263013	insig
Qmyp101440	Blumenol C	Terpenoids	Monoterpenoids	C13H22O2	3	36151-02-7	2.65292e+06	1.83345e+06	2.10509e+06	1.86921e+06	2.29536e+06	1.18315e+06	0.670114	0.367	0.547761	1.23257	0.301675	insig
Lcfp094149	10-hydroxy-6,10-dimethylundeca-5,8-dien-2-one	Others	Ketone compounds	C13H22O2	1	65017-84-7	3.67848e+06	2.4882e+06	3.04971e+06	2.21124e+06	2.96546e+06	1.99856e+06	0.882736	0.208374	0.386566	1.28447	0.361172	insig
mws0062	Orobol	Flavonoids	Isoflavones	C15H10O6	3	480-23-9	9.10768e+06	8.57586e+06	5.97105e+06	7.75522e+06	8.29854e+06	8.45191e+06	0.267373	0.799687	0.869603	0.965269	-0.0509964	insig
MWStz627	Pectolinarigenin*	Flavonoids	Flavones	C17H14O6	1	520-12-7	1.26787e+06	1.23736e+06	1.26523e+06	1.16305e+06	1.17973e+06	985262	1.06841	0.138133	0.299508	1.13293	0.180063	insig
Wacyp09666	6-Hydroxy-3,9-Undecadienoic acid Methyl Ester	Lipids	Free fatty acids	C12H20O3	1	-	4.76317e+07	4.91531e+07	4.7331e+07	4.01868e+07	4.23119e+07	4.27227e+07	1.3798	0.00400304	0.0427675	1.15089	0.202748	insig
Lmhp011562	1-α-Linolenoyl-glycerol*	Lipids	Glycerol ester	C21H36O4	1	-	3.19769e+07	3.42189e+07	3.63315e+07	3.9541e+07	4.97232e+07	4.32439e+07	1.23986	0.0617965	0.183481	0.773743	-0.370074	insig
Waqkp05282	1-g-linolenoyl-glycerol	Lipids	Glycerol ester	C21H36O4	2	-	960362	994024	976423	2.01229e+06	1.83054e+06	1.90808e+06	1.44124	0.00239417	0.0334381	0.509625	-0.972491	insig
Hmyp002656	Methyl dioxindole-3-acetate	Alkaloids	Plumerane	C11H11NO4	1	57061-18-4	1.75018e+07	1.84296e+07	1.82812e+07	1.13812e+07	1.71229e+07	1.58192e+07	0.942486	0.195564	0.373499	1.22312	0.290564	insig
Lmgp001898	4,6-Dihydroxyquinoline	Alkaloids	Quinoline alkaloids	C9H7NO2	2	3517-61-1	1.909e+06	1.85362e+06	1.80253e+06	2.27662e+06	1.74925e+06	1.65055e+06	0.0732053	0.867141	0.915614	0.980399	-0.0285595	insig
Lcsp002417	Ser-Val-Leu	Amino acids and derivatives	Amino acids and derivatives	C14H27N3O5	3	-	539362	458083	349418	241759	306009	206511	1.2466	0.0494751	0.159597	1.78563	0.836433	insig
pmp001073	Synephrine	Alkaloids	Alkaloids	C9H13NO2	2	94-07-5	999012	802203	857860	698837	765679	497828	1.06164	0.0861919	0.220102	1.35505	0.438347	insig
Wasyqp0972	Hydroxystyrene*	Others	Others	C8H8O	1	-	1.20123e+06	1.55786e+06	1.24722e+06	1.30694e+06	981134	746254	0.917618	0.185057	0.360594	1.32033	0.400895	insig
pmb0667	Isoorientin-7-O-(6''-feruloyl)arabinoside	Flavonoids	Flavones	C36H36O18	3	-	249632	127981	81442.8	108498	127424	58281.3	0.632077	0.394013	0.57638	1.56033	0.641853	insig
Lskp211409	20,26-Dihydroxyecdysone*	Steroids	Steroid	C27H44O8	3	19458-46-9	74628.5	79572.5	209494	284375	185805	325739	1.10175	0.0764428	0.208703	0.456949	-1.1299	down
Lasp001037	N-ethylcytisine	Alkaloids	Piperidine alkaloids	C13H18N2O	2	-	6.31355e+06	7.81116e+06	6.24881e+06	5.65659e+06	3.78154e+06	3.51259e+06	1.18413	0.0469165	0.157316	1.57316	0.653663	insig
pme0490	Nicotinate	Others	Vitamin	C6H5NO2	3	59-67-6	3.61479e+06	5.52557e+06	4.69607e+06	6.0802e+06	3.81538e+06	3.75573e+06	0.0873097	0.951318	0.969151	1.01356	0.0194314	insig
Rfn01478	(2R,3S,4S,5R,6S)-2-(hydroxymethyl)-6-[2-[(4R)-4-(hydroxymethyl)-4,5-dihydro-1,3-oxazol-2-yl]phenoxy]oxane-3,4,5-triol	Alkaloids	Alkaloids	C16H21NO8	1	-	2.47314e+06	2.32051e+06	2.24165e+06	2.33552e+06	1.78926e+06	1.66393e+06	1.00025	0.172723	0.34733	1.21535	0.281368	insig
PD0619170	4-(1,2,4a,5-tetramethyl-2,3,4,7,8,8a-hexahydronaphthalen-1-yl)butan-2-one	Terpenoids	Sesquiterpenoids	C18H30O	1	-	7.47533e+07	6.78013e+07	7.6018e+07	6.60726e+07	7.11218e+07	6.20334e+07	0.950224	0.15343	0.319645	1.0971	0.133693	insig
Wcop010618	13-hydroxy-13-(hydroxymethyl)-2,6-dimethyltetracyclo[10.3.1.01,10.02,7]hexadecan-5-one*	Terpenoids	Ditepenoids	C19H30O3	3	52592-14-0	385626	480417	447785	833355	1.65287e+06	1.04228e+06	1.32091	0.0934963	0.234209	0.372347	-1.42528	down
zjbp110804	6,7-dimethoxy-2-[2-(4'-hydroxy-3'-methoxyphenyl)ethyl]chromone	Others	Chromone	C20H20O6	3	-	61105	50126.8	63101.2	72456	95202.8	45531.3	0.486779	0.465718	0.635754	0.817735	-0.290294	insig
Safp017931	Carbanilide	Alkaloids	Alkaloids	C13H12N2O	3	102-07-8	700610	694805	683732	59135.4	65493.8	56198.6	1.44556	9.92044e-07	0.00248011	11.4979	3.5233	up
Rfp06083	Damascenone	Terpenoids	Monoterpenoids	C13H18O	1	23696-85-7	7.24034e+06	7.36382e+06	6.95316e+06	7.50514e+06	7.49041e+06	9.00293e+06	0.91547	0.242757	0.422538	0.898279	-0.154765	insig
Lmhp002001	L-Valyl-L-Phenylalanine	Amino acids and derivatives	Amino acids and derivatives	C14H20N2O3	2	3918-92-1	1.58007e+06	1.57923e+06	1.41431e+06	1.3452e+06	1.4995e+06	1.51479e+06	0.60092	0.407951	0.5858	1.04912	0.0691743	insig
Zbsp010536	Methyl-[8]-gingerol	Phenolic acids	Phenolic acids	C20H32O4	3	-	275747	338280	431486	216128	124449	335270	0.897593	0.186109	0.361681	1.54697	0.629441	insig
PDP060686	6-hydroxysphingosine*	Lipids	Sphingolipids	C18H37NO3	1	-	2.31502e+06	2.45629e+06	2.39381e+06	2.88614e+06	2.8178e+06	2.94846e+06	1.41011	0.000901856	0.0194011	0.828106	-0.272113	insig
PD0251534	[(4S,5R,9S,10R,13S,14R)-5-methyl-5-pentacyclo[11.2.1.01,10.04,9.012,14]hexadecanyl]methanol	Terpenoids	Sesquiterpenoids	C18H28O	3	-	851731	880820	902376	1.42449e+06	1.22414e+06	1.27961e+06	1.40664	0.0144777	0.0826825	0.670766	-0.576117	insig
Sayp012405	Tomocinol A*	Terpenoids	Ditepenoids	C22H36O3	3	-	263690	306278	305380	503339	468456	416736	1.37788	0.00841311	0.0641824	0.630413	-0.66563	insig
pmb0530	NAD+	Nucleotides and derivatives	Nucleotides and derivatives	C21H27N7O14P2	3	53-84-9	4.22543e+06	4.63263e+06	4.81191e+06	8.00022e+06	5.42753e+06	4.33292e+06	0.772176	0.335868	0.518315	0.769676	-0.377677	insig
MWSHC2011	5-Hydroxytryptophan	Amino acids and derivatives	Amino acids and derivatives	C11H12N2O3	3	4350-09-8	674365	803399	816060	700841	594037	541909	1.09284	0.0794151	0.210986	1.24882	0.320571	insig
MWSslk096	Dihydrojasmone	Others	Ketone compounds	C11H18O	3	1128-08-1	77276.3	75647.3	67192.1	85768.8	71543.4	57557.7	0.20577	0.855876	0.908408	1.02441	0.0347986	insig
Walbp07184	MG(16:3)	Lipids	Glycerol ester	C19H32O4	1	-	321097	299243	284927	894369	769131	872450	1.43728	0.00305199	0.0360248	0.356974	-1.48611	down
Zmxp003107	Luteolin-7,3'-di-O-glucoside	Flavonoids	Flavones	C27H30O16	3	52187-80-1	4.20278e+06	1.16577e+06	783576	3.10653e+06	1.56395e+06	621460	0.0846001	0.837932	0.894844	1.16255	0.217287	insig
Lcsp002508	Pro-Thr-Ile	Amino acids and derivatives	Amino acids and derivatives	C15H27N3O5	2	-	2.05047e+06	1.92322e+06	1.82401e+06	1.98273e+06	1.45672e+06	2.18952e+06	0.240995	0.824833	0.886154	1.02998	0.0426096	insig
pmb0885	4-Oxo-9Z,11Z,13E,15E-Octadecatetraenoic Acid	Lipids	Free fatty acids	C18H26O3	3	-	1.03762e+06	1.08663e+06	956109	822570	866025	910570	1.26303	0.0309632	0.124852	1.18513	0.245049	insig
WapTKC207821	2-isopropyl-3,4,8,9-tetramethyl-5-methylenecyclodeca-3,8-dien-1-ol	Terpenoids	Sesquiterpenoids	C18H30O	1	-	7.90186e+07	6.62932e+07	8.59992e+07	7.17366e+07	6.14799e+07	7.40335e+07	0.704694	0.32076	0.503705	1.1161	0.158461	insig
WapTKC182483	2-( 1,1,7,7a-tetramethyl-2-methylene-1a,2,4,5,6,7,7a,7b-octahydro-1H-cyclopropa[a]naphthalen-4-yl)ethan-1-ol*	Terpenoids	Sesquiterpenoids	C18H28O	1	-	9.97179e+06	9.38134e+06	9.02871e+06	1.16716e+07	1.1215e+07	1.31981e+07	1.3048	0.0338847	0.129926	0.786533	-0.346421	insig
MW0149657	Gln-Cys-His	Amino acids and derivatives	Amino acids and derivatives	C14H22N6O5S1	3	-	8.78699e+06	9.16354e+06	1.15754e+07	8.11476e+06	7.67971e+06	6.54866e+06	1.13925	0.0928025	0.233407	1.32148	0.402149	insig
Salp009727	Lauramide	Lipids	Free fatty acids	C12H25NO	1	1120-16-7	3.88924e+07	4.08138e+07	3.88203e+07	2.71078e+07	2.77237e+07	2.80666e+07	1.43848	0.000813403	0.0188288	1.42979	0.515799	insig
Zmlp003063	Luteolin 7-rutinoside-4'-O-Rhamnoside*	Flavonoids	Flavones	C33H40O19	3	-	2.25646e+06	1.657e+06	2.18841e+06	1.23647e+06	1.76428e+06	1.03418e+06	1.09484	0.0765894	0.208703	1.51226	0.596709	insig
mws1035	Robinin*	Flavonoids	Flavonols	C33H40O19	3	301-19-9	2.25646e+06	1.657e+06	2.18841e+06	1.23647e+06	1.76428e+06	1.03418e+06	1.09484	0.0765894	0.208703	1.51226	0.596709	insig
MWS201381	Ser-Trp	Amino acids and derivatives	Amino acids and derivatives	C14H17N3O4	1	94421-70-2	1.25654e+06	1.40886e+06	1.95813e+06	881128	1.04524e+06	840555	1.24193	0.0907912	0.229039	1.671	0.740712	insig
Wmhp000032	2,3,6,23-Tetrahydroxyolean-12-en-28-oic acid (Protobassic acid)	Terpenoids	Triterpene	C30H48O6	2	564-13-6	671342	802814	434548	675158	641478	636951	0.209718	0.902614	0.936687	0.977025	-0.033532	insig
pmb0855	LysoPC 16:0	Lipids	LPC	C24H50NO7P	1	17364-16-8	1.0631e+06	1.04675e+06	1.02227e+06	736107	790731	640961	1.37071	0.0132318	0.0808552	1.44484	0.530908	insig
pmb0292	Cholesterol	Steroids	Steroid	C27H46O	3	57-88-5	2.35069e+06	2.47176e+06	2.637e+06	2.30494e+06	2.49635e+06	2.07979e+06	0.794967	0.265927	0.445491	1.08405	0.116434	insig
pmb0889	Punicic acid	Lipids	Free fatty acids	C18H30O2	3	544-72-9	9.26844e+06	1.00221e+07	9.90265e+06	5.95064e+06	5.74663e+06	5.83433e+06	1.43875	0.00224819	0.0328683	1.66518	0.735675	insig
Lcyp000107	Stellarin	Phenolic acids	Phenolic acids	C13H16O10	3	-	895276	812633	682744	648747	1.09528e+06	881597	0.315829	0.623566	0.750561	0.910508	-0.135256	insig
Lasp011732	Ent-16beta-Methoxy-19-Kauranoic Acid*	Terpenoids	Ditepenoids	C21H34O3	3	38308-35-9	3.44008e+06	2.97423e+06	2.81157e+06	3.82062e+06	3.83856e+06	4.59883e+06	1.2375	0.0379431	0.139908	0.752641	-0.409966	insig
PD0866397	3-methyl-5-(1,2,5-trimethyl-3,7,8,8a-tetrahydro-2H-naphthalen-1-yl)pentanoic acid	Terpenoids	Ditepenoids	C19H30O2	1	-	1.11608e+07	1.14034e+07	1.1211e+07	2.40644e+07	2.76094e+07	3.33272e+07	1.41622	0.0240029	0.109475	0.39735	-1.33152	down
Lhcp090202	3-(Acetyloxy)-13,15-dihydroxyoleanan-12-one (Rubiprasin A)	Terpenoids	Triterpene	C32H52O5	3	125263-65-2	958307	991080	938982	1.0835e+06	1.20375e+06	976818	0.997966	0.191345	0.368325	0.884898	-0.176416	insig
Lskp211268	3-Ethyl-7-hydroxyphthalide	Others	Others	C10H10O3	2	-	3.14197e+06	3.7105e+06	3.53405e+06	3.51776e+06	3.28089e+06	3.34123e+06	0.290712	0.686008	0.795095	1.02432	0.0346704	insig
MWSslk210	Irigenin*	Flavonoids	Isoflavones	C18H16O8	2	548-76-5	823018	751215	767601	436679	375533	376206	1.42642	0.000211721	0.0102746	1.97055	0.978597	insig
mws1012	Coumarin	Lignans and Coumarins	Coumarins	C9H6O2	1	91-64-5	63413.5	28127.3	59351.8	52474.3	60939.3	66420.6	0.573394	0.485752	0.649403	0.839065	-0.253145	insig
Lcsp012679	linolenoyl ethanolamine	Lipids	LPE	C20H35NO2	2	57086-93-8	54286	52712.3	47482.3	38877.7	37937.2	34031.8	1.36697	0.00608216	0.0537294	1.39364	0.478859	insig
mws1611	Ligustilide	Others	Lactones	C12H14O2	3	4431-01-0	1.31874e+06	1.52296e+06	1.21913e+06	1.021e+06	1.10218e+06	960549	1.26327	0.0500002	0.16017	1.31685	0.397096	insig
Lmgp004474	Genistein 7-O-rutinoside*	Flavonoids	Isoflavones	C27H30O14	3	-	135655	51897.7	64162.2	97327.9	77184.7	113250	0.462812	0.701805	0.80298	0.874733	-0.193086	insig
Lmpp003930	Apigenin-7-O-(6''-p-Coumaryl)glucoside	Flavonoids	Flavones	C30H26O12	3	-	135655	51897.7	64162.2	97327.9	77184.7	113250	0.462812	0.701805	0.80298	0.874733	-0.193086	insig
Wasdp10471	4-Pentylbenzene-1,2-diol	Others	Others	C11H16O2	1	2525-11-3	8.06774e+06	8.01544e+06	8.87445e+06	5.32374e+06	6.11667e+06	6.80708e+06	1.2966	0.0166272	0.0892087	1.36773	0.451783	insig
MWSHY0189	Apigenin 7-O-beta-D-glucoside*	Flavonoids	Flavones	C21H20O10	3	578-74-5	545169	608621	594841	512588	622994	863304	0.486136	0.506624	0.664512	0.874803	-0.192971	insig
MWS20148	Apigenin-4'-O-glucoside*	Flavonoids	Flavones	C21H20O10	3	20486-34-4	545169	608621	594841	512588	622994	863304	0.486136	0.506624	0.664512	0.874803	-0.192971	insig
Lmgp004731	Genistein-7-O-galactoside*	Flavonoids	Isoflavones	C21H20O10	3	-	545169	608621	594841	512588	622994	863304	0.486136	0.506624	0.664512	0.874803	-0.192971	insig
Hmmp002150	3,5-Bis(3-methoxy-4-hydroxyphenyl)-2,3-dihydro-2(1H)-pyridinone*	Alkaloids	Pyridine alkaloids	C19H19NO5	3	-	1.84738e+06	1.5033e+06	1.50874e+06	977318	837052	644947	1.34163	0.0062831	0.0544879	1.97592	0.982523	insig
Wafp005168	N-Feruloylphenylalanine*	Alkaloids	Phenolamine	C19H19NO5	3	-	1.84738e+06	1.5033e+06	1.50874e+06	977318	837052	644947	1.34163	0.0062831	0.0544879	1.97592	0.982523	insig
PD0462863	2-aminooctadec-12-ene-1,3,4-triol*	Lipids	Sphingolipids	C18H37NO3	1	-	2.11599e+06	2.07381e+06	2.18129e+06	2.64275e+06	2.81217e+06	2.87002e+06	1.41407	0.00414547	0.0439138	0.765301	-0.3859	insig
MWSmce294	Elemicin	Others	Others	C12H16O3	3	487-11-6	204229	300957	177319	241456	148869	184117	0.531139	0.483516	0.648145	1.18812	0.24868	insig
MW0152925	Lys-Cys-His	Amino acids and derivatives	Amino acids and derivatives	C15H26N6O4S1	3	-	538827	410826	844910	561250	890061	906254	0.710087	0.334933	0.51751	0.761193	-0.393666	insig
Lcfp121148	2-aminohexadec-4-ene-1,3-diol	Lipids	Sphingolipids	C16H33NO2	1	-	1.60175e+06	1.49554e+06	1.50428e+06	1.12703e+06	1.27924e+06	1.43502e+06	1.1356	0.0896653	0.227116	1.19792	0.260536	insig
Lhjp120709	Dimethyllimettin	Lignans and Coumarins	Coumarins	C13H14O4	3	-	306614	434563	359503	408128	338575	489643	0.527991	0.475222	0.643096	0.890268	-0.167689	insig
PD0584112	N,N-Diethylphenylacetamide	Alkaloids	Alkaloids	C12H17NO	1	2431-96-1	338567	348166	365672	336302	300157	289441	1.13944	0.0769781	0.208703	1.13663	0.184762	insig
Lmhp008718	LysoPC 17:2*	Lipids	LPC	C25H48NO7P	1	-	2.62761e+06	2.77597e+06	2.57401e+06	1.28916e+06	1.32904e+06	1.44105e+06	1.43676	0.000109897	0.00817025	1.96529	0.974741	insig
Lhlp111209	Cupressic acid	Terpenoids	Ditepenoids	C20H32O3	2	1909-90-6	46425.1	34441.7	54156.5	83047.7	125313	114493	1.33549	0.0239495	0.109475	0.418219	-1.25767	down
Zasp102439	m-Aminophenylacetylene	Alkaloids	Alkaloids	C8H7N	1	54060-30-9	1.26529e+08	1.2708e+08	1.16802e+08	1.12736e+08	1.09548e+08	9.88192e+07	1.19958	0.0402764	0.143168	1.15356	0.206095	insig
Rlp02599	furo[2,3-h]quinoline	Alkaloids	Quinoline alkaloids	C11H7NO	1	-	1.45215e+08	1.51713e+08	148088053	1.28828e+08	1.11253e+08	1.14748e+08	1.33964	0.0209687	0.102242	1.25417	0.326729	insig
Zahp012577	Octadecadienamide	Alkaloids	Alkaloids	C18H33NO	1	-	228311	271771	227113	338214	315345	351855	1.33712	0.00884648	0.0656267	0.72328	-0.467374	insig
MW0106978	Glutamylproline	Amino acids and derivatives	Amino acids and derivatives	C10H16N2O5	3	41745-47-5	2.96247e+07	3.26031e+07	2.6055e+07	1.08443e+07	1.83507e+07	1.71396e+07	1.27791	0.0105526	0.071689	1.90533	0.930039	insig
Walbp09179	Myristamide	Lipids	Free fatty acids	C14H29NO	1	638-58-4	2.82537e+07	2.91547e+07	2.7632e+07	2.63508e+07	2.65961e+07	2.45424e+07	1.22021	0.0388976	0.140323	1.09745	0.13415	insig
Hasp010605	MG(18:3(9Z,12Z,15Z)/0:0/0:0)	Lipids	Glycerol ester	C21H36O4	1	129828-41-7	1.2784e+07	1.32562e+07	1.4193e+07	2.7968e+07	2.08129e+07	2.97048e+07	1.36696	0.0399487	0.142674	0.512618	-0.964045	insig
MWSslk097	Dimethyl phthalate	Phenolic acids	Phenolic acids	C10H10O4	3	131-11-3	3.00056e+06	2.88338e+06	1.58995e+06	2.95683e+06	1.71713e+06	2.68488e+06	0.0104868	0.951223	0.969151	1.01564	0.0223827	insig
MWStz489	Gardenin B*	Flavonoids	Flavones	C19H18O7	3	2798-20-1	3.42636e+06	3.39511e+06	3.38653e+06	1.90484e+06	2.1147e+06	2.05628e+06	1.43627	0.00148836	0.0258396	1.6801	0.748547	insig
Zmjp010694	5-Hydroxy-3,7,3',4'-tetramethoxyflavone (Retusin)*	Flavonoids	Flavonols	C19H18O7	1	1245-15-4	3.08885e+07	3.01534e+07	3.06043e+07	1.7161e+07	1.90966e+07	1.69382e+07	1.43228	0.00134747	0.0244108	1.72281	0.784761	insig
pmp000169	Andrographidine D aglycone*	Flavonoids	Flavanones	C19H18O7	3	-	3.48748e+06	3.21391e+06	3.53312e+06	1.96105e+06	2.17196e+06	1.93506e+06	1.42353	0.000547846	0.0155017	1.68662	0.754133	insig
WapTKC121645	Cupresin B	Terpenoids	Ditepenoids	C18H28O2	1	-	3.7629e+07	3.81422e+07	3.81858e+07	2.19746e+07	2.26838e+07	2.48909e+07	1.43022	0.0025613	0.0339396	1.6385	0.71238	insig
MWSHY0124	Pinocembrin	Flavonoids	Flavanones	C15H12O4	3	480-39-7	813190	728167	806405	511872	424618	547851	1.35932	0.00419007	0.0441991	1.58169	0.661465	insig
MWStz550	Lyciumamide B	Alkaloids	Phenolamine	C36H36N2O8	3	1647111-41-8	4.80903e+06	4.99297e+06	5.42622e+06	1.98586e+06	2.1824e+06	1.98502e+06	1.4384	0.00147118	0.0257199	2.47481	1.30732	up
Wcfp008029	Sphinganine	Lipids	Sphingolipids	C18H39NO2	1	764-22-7	35249.6	29973	19170.3	84085.4	89344.4	61690.6	1.33629	0.0125434	0.0787904	0.358934	-1.47821	down
pmd0160	LysoPE 16:0(2n isomer)	Lipids	LPE	C21H44NO7P	3	-	1.26393e+07	8.74727e+06	1.23418e+07	1.60391e+07	1.72109e+07	1.25452e+07	1.03252	0.0998113	0.243662	0.736503	-0.441236	insig
Lmxp005865	Ningposide B*	Phenolic acids	Phenolic acids	C18H22O9	2	307318-00-9	121768	152069	132700	93578.3	197944	144083	0.0862524	0.783029	0.857457	0.933273	-0.0996288	insig
MWSslk100	Diphenylamine	Alkaloids	Alkaloids	C12H11N	3	122-39-4	147565	163154	192577	77118.9	59514.4	77463	1.39494	0.00875247	0.0655178	2.35079	1.23315	up
Safp001959	gamma-Glutamyltyramine	Alkaloids	Phenolamine	C13H18N2O4	2	65520-56-1	2.48762e+06	2.40845e+06	2.17197e+06	1.4369e+06	1.6543e+06	1.42661e+06	1.39291	0.00261377	0.0339396	1.56449	0.645689	insig
MW0151563	Ile-Pro-Thr*	Amino acids and derivatives	Amino acids and derivatives	C15H27N3O5	1	-	2.95507e+06	3.76593e+06	3.80378e+06	5.51803e+06	4.33554e+06	3.72771e+06	0.957955	0.183936	0.359531	0.774948	-0.367828	insig
mws0193	L-Homocitrulline	Amino acids and derivatives	Amino acids and derivatives	C7H15N3O3	3	1190-49-4	3.0499e+06	4.17482e+06	2.31503e+06	2.57616e+06	3.17542e+06	3.54572e+06	0.0236009	0.902966	0.936687	1.02608	0.0371395	insig
Wcdp010180	9,11,13,15-Octadecatetraenal	Others	Aldehyde compounds	C18H28O	3	148408-16-6	9.52045e+06	9.76851e+06	1.03462e+07	1.25883e+07	1.13877e+07	9.41323e+06	0.777527	0.307501	0.488689	0.887568	-0.172071	insig
Lmgp009246	5-Hydroxy-7,3',4'-trimethoxyflavanone	Flavonoids	Flavanones	C18H18O6	3	-	405252	323671	270674	250453	221400	257714	1.11526	0.139711	0.301622	1.37012	0.454304	insig
Ladp002110	4-hydroxy-2-oxo-1,2-dihydroquinoline-3-carboxylic acid	Alkaloids	Quinoline alkaloids	C10H7NO4	2	73776-24-6	2.05152e+07	1.95863e+07	2.18911e+07	1.9906e+07	2.28884e+07	1.92576e+07	0.00829105	0.988764	0.991142	0.999043	-0.00138088	insig
MWSmce364	Xanthoxylin	Phenolic acids	Phenolic acids	C10H12O4	3	90-24-4	57824.1	31078.2	44642.4	45033.8	49871.4	43754.2	0.261611	0.848081	0.902598	0.963113	-0.0542224	insig
Wbsp000191	3,7,11-trimethyl-2-oxa-6,10,13-triazatricyclo[7.3.1.05,13]tridecane	Alkaloids	Alkaloids	C12H23N3O	2	-	569230	606823	606006	591171	709124	640164	0.852442	0.25904	0.438352	0.91837	-0.122853	insig
MWSHY0169	4',5,7-Trihydroxy-3',6-dimethoxyflavone (Jaceosidin)	Flavonoids	Flavones	C17H14O7	3	18085-97-7	86467.1	91548.9	113324	58538.2	44272	51507.3	1.35857	0.0164909	0.0888517	1.88793	0.916802	insig
Lmfp009701	Glycerol 9,11,13-octadecatrienoyl ester*	Lipids	Glycerol ester	C21H36O4	1	-	3.77898e+07	2.97631e+07	3.66181e+07	4.55461e+07	5.17447e+07	4.15587e+07	1.19679	0.0421887	0.146083	0.750244	-0.414569	insig
MWS1872	Hydroxyanthraquinone	Quinones	Anthraquinone	C14H8O3	3	129-43-1	159893	198595	229246	227531	133884	134429	0.610751	0.461981	0.63204	1.18532	0.245279	insig
Lskp211410	1,2,3,14,20,22,25-Heptahydroxycholest-7-en-6-one (Integristerone A)	Steroids	Steroid	C27H44O8	3	-	1.29669e+06	1.08016e+06	894135	3.42954e+06	1.7392e+06	1.78239e+06	1.18921	0.153292	0.319625	0.47057	-1.08752	down
Rfn09271	4-(1,2,4a-trimethyl-5-methylidene-1,2,3,4,4a,5,8,8a-octahydronaphthalen-1-yl)butan-2-one	Terpenoids	Sesquiterpenoids	C18H28O	3	-	3.7008e+06	3.20961e+06	3.40541e+06	4.54938e+06	6.52463e+06	6.65577e+06	1.29673	0.0627111	0.185159	0.581835	-0.781317	insig
Wahp005790	Di-p-coumaroylcaffeoyl Spermidine	Alkaloids	Phenolamine	C34H37N3O7	3	-	370736	406625	541192	278393	426393	290768	0.909408	0.200851	0.378393	1.32444	0.405385	insig
Zmmp001941	Hydroxythreonine xyloside	Amino acids and derivatives	Amino acids and derivatives	C9H17NO8	3	-	2.80926e+06	3.07949e+06	3.27134e+06	3.14229e+06	3.31414e+06	2.94222e+06	0.334468	0.668605	0.78481	0.974619	-0.0370897	insig
pme0230	Adenosine*	Nucleotides and derivatives	Nucleotides and derivatives	C10H13N5O4	1	58-61-7	2.80926e+06	3.07949e+06	3.27134e+06	3.14229e+06	3.31414e+06	2.94222e+06	0.334468	0.668605	0.78481	0.974619	-0.0370897	insig
MWS20185	[6]-Gingerol	Others	Ketone compounds	C17H26O4	1	23513-14-6	421980	452022	477877	371680	399623	360391	1.27585	0.0249061	0.110399	1.19456	0.256482	insig
pmp000479	N-Isobutyl-2E,4E-dodedienamide	Alkaloids	Alkaloids	C16H29NO	3	-	136132	129482	150158	69278.8	66615.3	70627.7	1.43328	0.0060194	0.0537294	2.01321	1.0095	up
mws0040	Chrysin	Flavonoids	Flavones	C15H10O4	3	480-40-0	227450	242478	199187	1.0754e+06	510971	763998	1.35815	0.0745036	0.205584	0.284685	-1.81256	down
Zbzp007397	5,6,7,7a-tetrahydro-4,4,7a-trimethyl-2(4H)-benzofuranone	Others	Others	C11H16O2	3	15356-74-8	9.29196e+06	9.5532e+06	8.6666e+06	7.27088e+06	7.76551e+06	7.60589e+06	1.36274	0.0112341	0.0741035	1.21506	0.281029	insig
WapTKC084003	3-(4-Methylcyclohex-3-En-1-Yl)But-3-Enoic Acid*	Terpenoids	Monoterpenoids	C11H16O2	3	-	9.38126e+06	9.1388e+06	9.0293e+06	7.81565e+06	8.08513e+06	8.10009e+06	1.40882	0.0011149	0.0219469	1.14785	0.198932	insig
Lmhp008744	1-α-Linolenoyl-glycerol-2,3-di-O-glucoside	Lipids	Glycerol ester	C33H56O14	1	-	179144	181806	233398	466509	393852	349166	1.37156	0.012962	0.0802104	0.491389	-1.02506	down
Lmxp001668	4-Vinylguaiacol	Others	Others	C9H10O2	3	7786-61-0	487840	606325	611958	472927	439658	438965	1.19298	0.0907238	0.229039	1.26234	0.336106	insig
PD0255143	cicerin-7-O-glucoside-6''-malonate	Flavonoids	Isoflavones	C26H26O15	2	-	8.40313e+06	7.62792e+06	5.79251e+06	4.4063e+06	3.39647e+06	3.50444e+06	1.33238	0.0312632	0.125454	1.93006	0.948644	insig
Lmmp004504	2'-Hydroxygenistein*	Flavonoids	Isoflavones	C15H10O6	1	1156-78-1	8.45968e+06	9.79877e+06	6.9146e+06	7.45779e+06	7.14273e+06	9.16177e+06	0.301974	0.677112	0.789281	1.05937	0.0832061	insig
Lmyp001840	5-(N-Methyl-4,5-dihydro-1H-pyrrol-2-yl)pyridin-2-ol	Alkaloids	Pyridine alkaloids	C10H12N2O	3	68104-57-4	99607.4	110075	131354	94788	163641	125239	0.392307	0.56674	0.70455	0.888884	-0.169933	insig
Lcfp121209	Val-Ala-Ile	Amino acids and derivatives	Amino acids and derivatives	C14H27N3O4	2	-	358604	348221	446998	330878	428407	211090	0.61335	0.449209	0.620112	1.18905	0.249807	insig
mws4108	1-Methoxyphaseollin	Flavonoids	Isoflavones	C21H20O5	3	157226-48-7	180607	127629	190318	304351	264936	214477	1.18318	0.0472121	0.157376	0.636103	-0.652667	insig
Walp013004	Glycidyl Linoleate*	Lipids	Glycerol ester	C21H36O3	1	24305-63-3	499825	500365	349032	708374	636787	538677	1.10414	0.0645854	0.189067	0.716209	-0.481547	insig
WaYp006462	2-Aminohexadecane-1,5,15-triol	Lipids	Sphingolipids	C16H35NO3	1	-	3.33173e+06	3.6647e+06	3.4227e+06	3.16553e+06	3.27494e+06	1.93779e+06	0.837135	0.250291	0.429463	1.24359	0.314512	insig
Lcfp006237	GrossamideK	Alkaloids	Phenolamine	C28H29NO7	1	-	2.48914e+06	2.33855e+06	2.34684e+06	1.10669e+06	1.06507e+06	1.0679e+06	1.44399	0.000691674	0.0176448	2.21459	1.14704	up
Rfn02447	2-[[2-amino-3-(4-hydroxyphenyl)propanoyl]amino]-3-methylpentanoic acid	Alkaloids	Phenolamine	C15H22N2O4	2	-	3.46105e+06	3.42402e+06	3.61031e+06	3.10695e+06	3.12529e+06	3.38927e+06	1.16192	0.0648424	0.189376	1.09082	0.125419	insig
Rlp02736	Tyrosyl-Hydroxyproline	Amino acids and derivatives	Amino acids and derivatives	C14H18N2O5	1	-	3.46105e+06	3.42402e+06	3.61031e+06	3.10695e+06	3.12529e+06	3.38927e+06	1.16192	0.0648424	0.189376	1.09082	0.125419	insig
ZbWp002423	N-methylphenylalanine*	Amino acids and derivatives	Amino acids and derivatives	C10H13NO2	2	-	1.26714e+07	1.15809e+07	1.07903e+07	1.45487e+07	1.27946e+07	1.38341e+07	1.16414	0.0521295	0.163639	0.851017	-0.23274	insig
Yamp007259	Helichrysetin*	Flavonoids	Chalcones	C16H14O5	1	62014-87-3	72137.2	69323.9	61969.7	98805.9	117392	76667	1.15653	0.119069	0.272186	0.694624	-0.525696	insig
Wbjp006632	Tribulusamide A*	Alkaloids	Alkaloids	C36H36N2O8	1	-	7.26097e+06	7.6038e+06	7.10831e+06	2.79115e+06	2.9133e+06	2.63769e+06	1.44289	8.77285e-05	0.00784166	2.63399	1.39725	up
Rdp07790	Bucegin*	Flavonoids	Flavones	C17H14O6	1	-	1.13768e+06	1.1727e+06	1.17902e+06	1.09801e+06	1.16461e+06	1.09018e+06	0.936191	0.186277	0.361681	1.04074	0.0576112	insig
MW0146370	Asp-Trp	Amino acids and derivatives	Amino acids and derivatives	C15H17N3O5	3	71835-79-5	3.15777e+06	2.71169e+06	2.8151e+06	2.26127e+06	2.6248e+06	2.36104e+06	1.18295	0.0529441	0.164696	1.19835	0.261049	insig
pme0124	L-Glycyl-L-proline	Amino acids and derivatives	Amino acids and derivatives	C7H12N2O3	3	704-15-4	1.20341e+06	1.15861e+06	1.06759e+06	1.32457e+06	1.16621e+06	1.33181e+06	1.00277	0.129125	0.287201	0.897194	-0.156508	insig
pme3967	2-(Dimethylamino)guanosine*	Nucleotides and derivatives	Nucleotides and derivatives	C12H17N5O5	3	2140-67-2	2.71962e+06	3.38559e+06	3.10586e+06	3.05331e+06	2.68014e+06	2.44096e+06	0.793944	0.259154	0.438352	1.12682	0.172256	insig
pmp001201	5-Aminocycloheptane-1,2,3-triol	Alkaloids	Alkaloids	C7H15NO3	3	-	294858	338181	344735	301459	335444	358891	0.183701	0.805802	0.873214	0.981903	-0.0263469	insig
Lskp211422	Intergristerone A-22-O-galactoside (Sileneoside C)*	Steroids	Steroidal saponins	C33H54O13	3	83207-65-2	793250	817762	782872	3.95175e+06	6.01941e+06	2.81332e+06	1.3962	0.0661819	0.191721	0.187249	-2.41697	down
Qahp006824	Periseoside B*	Steroids	Steroidal saponins	C33H54O13	3	-	793250	817762	782872	3.95175e+06	6.01941e+06	2.81332e+06	1.3962	0.0661819	0.191721	0.187249	-2.41697	down
Zmpp001726	L-Adrenaline	Alkaloids	Alkaloids	C9H13NO3	2	51-43-4	5.31729e+06	6.06792e+06	5.53658e+06	4.7399e+06	4.68817e+06	4.94686e+06	1.28223	0.0496655	0.159799	1.17717	0.235327	insig
Sasp007401	2-Aminohexadecanoic acid	Lipids	Free fatty acids	C16H33NO2	2	7769-79-1	1.60669e+06	1.58049e+06	1.45577e+06	1.15547e+06	1.43777e+06	1.54001e+06	0.805672	0.275731	0.455303	1.12332	0.167769	insig
WapTKC002568	methyl 1,4a-dimethyl-6-methylidene-5-(3-oxobutyl)-3,4,5,7,8,8a-hexahydro-2H-naphthalene-1-carboxylate	Terpenoids	Ditepenoids	C19H30O3	3	58964-78-6	143475	128597	123164	268550	259307	196292	1.35898	0.0331085	0.128527	0.545793	-0.873574	insig
Lcfp190543	N-(2-Hydroxyethyl)dodecanamide	Alkaloids	Alkaloids	C14H29NO2	1	142-78-9	73974.9	77011.8	77056.6	58943.4	52497.4	60771.3	1.3736	0.00936862	0.0673033	1.3242	0.405122	insig
Yalp008000	(2S,3S,5R)-2-[[(1R,4aR,8aR)-5,5,8a-trimethyl-2-methylene-decalin-1-yl]methyl]-5-methoxy-tetrahydrofuran-3-carbaldehyde*	Terpenoids	Ditepenoids	C21H34O3	3	-	2.62372e+06	2.75004e+06	3.02809e+06	5.01374e+06	3.75547e+06	3.70432e+06	1.26622	0.0774075	0.208703	0.673574	-0.570091	insig
HX1332	Roupelliol	Others	Others	C19H30O2	3	-	70655	68849.3	69095.2	146034	157127	183140	1.42825	0.0136382	0.0815681	0.428952	-1.22111	down
pmb0468	N-Formylmethionine	Amino acids and derivatives	Amino acids and derivatives	C6H11NO3S	3	4289-98-9	4.32663e+06	5.06702e+06	5.30969e+06	2.9849e+06	2.15579e+06	1.39383e+06	1.27389	0.0113402	0.0744104	2.2501	1.16999	up
Zblp005760	dihydro-N-feruloyltyramine	Alkaloids	Phenolamine	C18H21NO4	1	-	206318	140520	133328	101963	66147.8	97992.4	1.20642	0.0727609	0.201442	1.80443	0.851545	insig
Zmjp000624	Pyridoxal	Others	Vitamin	C8H9NO3	3	66-72-8	273157	207655	261565	398238	363009	313531	1.24662	0.0267918	0.115881	0.690725	-0.533816	insig
Lmjp007279	Penduletin 4'-Methyl Ether (5-Hydroxy-3,6,7,4'-Tetramethoxyflavone)	Flavonoids	Flavonols	C19H18O7	1	14787-34-9	93382.8	69324.7	90971.6	66727.4	41269.5	47978.3	1.19155	0.0392888	0.141022	1.62641	0.701688	insig
MW0153587	Met-Ile-Thr	Amino acids and derivatives	Amino acids and derivatives	C15H29N3O5S1	3	-	1.15513e+06	1.34628e+06	1.32326e+06	1.43753e+06	1.56449e+06	1.04621e+06	0.242798	0.690462	0.79665	0.944776	-0.0819552	insig
pme3017	2-Amino-2-methylpropanoate	Organic acids	Organic acids	C4H9NO2	2	62-57-7	2.26837e+07	1.93639e+07	2.19342e+07	1.36949e+07	1.36672e+07	1.51161e+07	1.39038	0.00875318	0.0655178	1.50623	0.590941	insig
MW0155862	Pro-Glu-Val	Amino acids and derivatives	Amino acids and derivatives	C15H25N3O6	3	-	7.68562e+06	8.10129e+06	7.90087e+06	7.47034e+06	6.32776e+06	7.96825e+06	0.773375	0.31679	0.498725	1.08827	0.122043	insig
Sadp016944	Aristelegone A	Terpenoids	Sesquiterpenoids	C12H14O2	1	-	3.82278e+06	3.65656e+06	4.1447e+06	3.33954e+06	3.13781e+06	3.34499e+06	1.28977	0.0350926	0.133063	1.18343	0.242973	insig
Qmzp101823	Hinokinin	Lignans and Coumarins	Lignans	C20H18O6	3	26543-89-5	1.22126e+06	1.02178e+06	1.08736e+06	1.98324e+06	2.01961e+06	2.03874e+06	1.42439	0.00244437	0.0334382	0.551245	-0.859234	insig
Wbsp007290	Lycoposerramine E	Others	Ketone compounds	C17H24O3	3	-	1.33884e+06	1.28614e+06	1.29696e+06	1.07478e+06	1.11636e+06	1.05097e+06	1.41132	0.00093379	0.0196174	1.20968	0.274628	insig
Hmjp005089	N-[2-(3,4-Dihydroxyphenyl)-2-hydroxyethyl]-3-(4-methoxyphenyl)-2-propenamide*	Alkaloids	Phenolamine	C18H19NO5	1	-	1.43967e+07	2.59818e+06	8.25827e+06	8.6144e+06	1.69065e+07	2.52001e+06	0.056362	0.871669	0.91832	0.900583	-0.151069	insig
MWS20147	Luteolin-3'-O-glucoside	Flavonoids	Flavones	C21H20O11	3	5154-41-6	1.82023e+07	1.00633e+07	2.1211e+07	1.26243e+07	2.62223e+07	1.85533e+07	0.34664	0.636141	0.760571	0.861962	-0.214304	insig
Wasdp04041	Tricin-7-O-(6''-feruloyl)xyloside-5-O-glucoside	Flavonoids	Flavones	C38H40O19	2	-	3.2769e+06	442703	659175	205271	292287	175270	1.10899	0.307759	0.488689	6.50803	2.70222	up
Lhhp111109	Schisantherin J	Lignans and Coumarins	Lignans	C35H40O11	3	135432-28-9	1.47733e+07	1.10949e+07	1.1014e+07	7.36854e+06	2.02437e+07	8.57484e+06	0.249783	0.961143	0.974682	1.01921	0.0274507	insig
Lmbp002309	Sinapaldehyde-4-O-Glucoside	Others	Aldehyde compounds	C17H22O9	3	154461-65-1	450274	668720	811960	349379	352985	403113	1.19719	0.116625	0.269773	1.74672	0.804645	insig
Walp012785	(Oxiran-2-yl)methyl octadeca-9,12-dienoate*	Lipids	Glycerol ester	C21H36O3	1	856386-19-1	477901	408384	358710	672289	536947	543771	1.2163	0.0418138	0.145591	0.710205	-0.493692	insig
Lazp008807	(25S)-5β-Furost-1β,2β,3β,4β,5β,22α,26-heptaol-26-O-β-D-glucoside	Steroids	Steroidal saponins	C33H56O13	3	-	41606.2	49726.4	21794.2	45488.6	56696.5	51966.4	0.827946	0.235834	0.417553	0.733868	-0.446407	insig
pma2987	L-Histidinol	Alkaloids	Alkaloids	C6H11N3O	3	501-28-0	4.89342e+07	7.02601e+07	5.78562e+07	2.10772e+07	1.56953e+07	1.73166e+07	1.40976	0.017023	0.0909347	3.27331	1.71075	up
MW0144615	Ala-Ile-Gly	Amino acids and derivatives	Amino acids and derivatives	C11H21N3O4	3	-	1.61071e+06	1.34832e+06	1.70101e+06	1.10588e+06	1.58773e+06	2.16767e+06	0.0344174	0.852141	0.905377	0.958604	-0.0609933	insig
Wcdp004275	Lauramine oxide	Others	Others	C14H31NO	1	1643-20-5	531466	495619	525466	447982	437807	490061	1.2023	0.045229	0.153208	1.12843	0.174317	insig
WaYp007548	2-Aminotetradecan-1-ol	Lipids	Sphingolipids	C14H31NO	1	-	284234	296135	307414	263896	248391	297354	0.917504	0.206111	0.383961	1.09651	0.132924	insig
mws0982	N-Methylhistamine	Alkaloids	Alkaloids	C6H11N3	3	501-75-7	128530	80350.4	147878	123132	127085	135893	0.412352	0.676466	0.789281	0.92398	-0.114067	insig
Zkep107564	Ile-gly	Amino acids and derivatives	Amino acids and derivatives	C8H16N2O3	2	-	3.06952e+06	2.03659e+06	2.18098e+06	2.15293e+06	4.64914e+06	1.86392e+06	0.239217	0.664554	0.781828	0.840885	-0.25002	insig
pmp000110	7-Hydroxy-3,5,6,8-tetramethoxyflavone*	Flavonoids	Flavonols	C19H18O7	2	-	6.26204e+06	5.77993e+06	5.97637e+06	4.71433e+06	4.53607e+06	4.43802e+06	1.41474	0.00228402	0.0330061	1.31632	0.396511	insig
Yamp009440	Meliavosin	Terpenoids	Ditepenoids	C21H34O3	3	-	1.50269e+07	1.50244e+07	1.57874e+07	2.37514e+07	2.66883e+07	2.30904e+07	1.4184	0.0109216	0.0730052	0.623401	-0.681768	insig
PD0899195	(2E,4E,6E)-dodeca-2,4,6-trienoic acid	Lipids	Free fatty acids	C12H18O2	2	-	1.01769e+06	894610	1.04111e+06	770441	630215	979819	0.93288	0.192177	0.369287	1.24068	0.311128	insig
MWS1787	2-Methylpyridine	Alkaloids	Pyridine alkaloids	C6H7N	3	109-06-8	1.82133e+07	1.6449e+07	1.75521e+07	1.61981e+07	1.59536e+07	1.58153e+07	1.16858	0.104525	0.251746	1.08855	0.122404	insig
Wbtp006564	4,8,10-trihydroxy-2-methoxy-1h,2h-furo[3,2-a]xanthen-11-one*	Flavonoids	Other Flavonoids	C16H12O7	1	-	3.11802e+06	3.17492e+06	3.04187e+06	1.8779e+06	1.98917e+06	1.87017e+06	1.4401	2.51355e-05	0.00444391	1.62706	0.702264	insig
MWStz571	Nepetin (5,7,3',4'-Tetrahydroxy-6-methoxyflavone)*	Flavonoids	Flavones	C16H12O7	1	520-11-6	3.11802e+06	3.17492e+06	3.04187e+06	1.8779e+06	1.98917e+06	1.87017e+06	1.4401	2.51355e-05	0.00444391	1.62706	0.702264	insig
Hmsp004125	3'-Deoxy-4-O-methylsappanol	Others	Alcohol compounds	C16H14O6	2	112408-68-1	1.04222e+06	1.31027e+06	1.3292e+06	653056	1.28425e+06	965005	0.777916	0.294199	0.476805	1.26854	0.343165	insig
Lmdp003110	2,6,7,4'-Tetrahydroxyisoflavanone	Flavonoids	Isoflavones	C15H12O6	3	-	1.69123e+06	1.45778e+06	1.17403e+06	1.02912e+06	1.58454e+06	1.03456e+06	0.6547	0.398935	0.580528	1.18497	0.244854	insig
Wayp004349	N-Hydroxydecanoyl nornicotine glucoside	Alkaloids	Pyridine alkaloids	C25H40N2O7	3	-	3.32534e+06	3.59871e+06	3.7787e+06	3.48585e+06	3.1133e+06	3.04029e+06	0.985022	0.13693	0.298193	1.11031	0.15096	insig
Walp007738	14-Amino-15-hydroxy-11-methylpentadecanoic acid	Lipids	Sphingolipids	C16H33NO3	2	-	65306.9	60217.6	73735.1	37034.6	50414.9	37706.2	1.29763	0.0139051	0.0822805	1.59209	0.670925	insig
Lmjp003982	Chlorajaposide	Terpenoids	Sesquiterpenoids	C21H28O8	3	-	6.45279e+06	8.62963e+06	7.70669e+06	6.3255e+06	7.50556e+06	6.82526e+06	0.624128	0.393068	0.575334	1.10325	0.141761	insig
Rdp04471	Luteolin-7-O-Alpha-L-Rhamnoside	Flavonoids	Flavones	C21H20O10	2	18016-54-1	1.14656e+06	920944	673418	267192	500462	559131	1.16582	0.053434	0.165533	2.06584	1.04673	up
Wcdp005264	Tetradecasphinganine	Others	Others	C14H31NO2	1	-	1.63083e+06	1.68021e+06	1.62729e+06	1.41969e+06	1.55404e+06	1.03113e+06	0.966363	0.184273	0.359815	1.23309	0.302274	insig
Wcdp009528	2-oxononadecanoic acid	Lipids	Free fatty acids	C19H36O3	2	-	355988	344294	326806	1.43194e+06	1.01835e+06	1.08737e+06	1.42499	0.0221776	0.105434	0.290329	-1.78424	down
MWSmce585	Methyl 3-aminopropanoate	Amino acids and derivatives	Amino acids and derivatives	C4H9NO2	3	4138-35-6	2.03547e+07	1.90461e+07	1.92857e+07	1.22636e+07	1.35638e+07	1.303e+07	1.42565	0.000284366	0.0119069	1.5103	0.594837	insig
Wbsp000172	Apigenin-4'-O-(2''-O-p-coumaroyl)-β-D-glucopyranoside	Flavonoids	Flavones	C30H26O12	2	-	196549	227457	227608	342037	277595	299267	1.31667	0.0242419	0.109561	0.709124	-0.495891	insig
MWStz338	Quercetin 3,4'-dimethyl ether*	Flavonoids	Flavonols	C17H14O7	2	33429-83-3	1.16156e+06	1.25217e+06	1.12772e+06	700244	705318	749426	1.43043	0.00234087	0.0334205	1.64337	0.716661	insig
Rlp00485	Feruloyl-beta-phenethylamine	Alkaloids	Phenolamine	C18H19NO3	1	142351-00-6	2.04191e+06	2.03379e+06	1.96086e+06	1.017e+06	974680	875313	1.43544	0.000112365	0.00817025	2.10554	1.07419	up
Zbsp005869	7,4'-Dihydroxy-3,5,3'-trimethoxyflavone*	Flavonoids	Flavonols	C18H16O7	2	13459-09-1	99129.6	110351	92336.7	61678.4	57177.9	39011	1.31706	0.00645137	0.0544879	1.91185	0.934966	insig
Zbsp010780	Methyl [6]-Gingerdiol 5-acetate	Phenolic acids	Phenolic acids	C20H32O5	3	-	1.32723e+07	1.00816e+07	1.06356e+07	2.23193e+07	2.1346e+07	1.79863e+07	1.36236	0.00615527	0.0541837	0.551315	-0.859052	insig
pmp000114	5,6,7,8,3',4'-Hexamethoxyflavanone	Flavonoids	Flavanones	C21H24O8	3	-	48099.7	28612	25249.2	37825.1	39562.2	31254.9	0.330233	0.79102	0.864692	0.938502	-0.0915688	insig
Lmlp003161	Feruloylputrescine	Alkaloids	Phenolamine	C14H20N2O3	2	501-13-3	600769	1.0672e+06	870669	674116	560976	688285	0.833437	0.265233	0.44532	1.31989	0.400414	insig
Sadp013780	N,N-Diethyl-m-toluamide	Alkaloids	Alkaloids	C12H17NO	1	134-62-3	890994	865958	860074	670123	711869	783613	1.30001	0.0368366	0.137041	1.20845	0.273158	insig
Wcop008363	Tricalysione A	Terpenoids	Ditepenoids	C18H26O3	3	941711-43-9	2.03805e+06	1.95485e+06	1.87352e+06	1.56785e+06	1.63089e+06	1.85747e+06	1.15731	0.071685	0.199569	1.16024	0.214426	insig
Lmhp010190	LysoPC 18:1(2n isomer)	Lipids	LPC	C26H52NO7P	1	-	3.00256e+07	3.04855e+07	3.08735e+07	2.67448e+07	2.68324e+07	3.00622e+07	1.09002	0.13573	0.296879	1.0926	0.127769	insig
WapTKC006782	Norflickinflimiod F	Terpenoids	Ditepenoids	C18H26O3	1	1660144-11-5	509956	596395	464188	466642	459886	535638	0.528763	0.481346	0.646749	1.07412	0.103152	insig
pmb0856	LysoPE 18:1(2n isomer)	Lipids	LPE	C23H46NO7P	3	-	343119	706762	309057	1.07074e+06	706019	1.27687e+06	1.16338	0.0586569	0.177533	0.445023	-1.16805	down
MWS1962	cis-Citral	Terpenoids	Monoterpenoids	C10H16O	3	5392-40-5	1.2849e+06	1.20602e+06	1.01707e+06	1.15741e+06	1.17392e+06	1.09052e+06	0.203898	0.758594	0.838781	1.02517	0.035866	insig
pma3101	Nicotinate D-ribonucleoside	Others	Vitamin	C11H14NO6+	2	17720-18-2	2.22476e+06	3.10002e+06	2.0458e+06	2.30462e+06	2.22542e+06	1.79347e+06	0.625471	0.408716	0.586257	1.16558	0.221052	insig
Lmhp008589	LysoPE 18:3(2n isomer)	Lipids	LPE	C23H42NO7P	1	-	1.90657e+07	2.85674e+07	1.82981e+07	2.8954e+07	2.53011e+07	2.13957e+07	0.59469	0.465589	0.635754	0.87152	-0.198395	insig
Wasyqp1805	L-Kynurenine	Alkaloids	Alkaloids	C10H12N2O3	2	2922-83-0	4.33353e+06	4.0375e+06	4.66103e+06	3.91784e+06	4.13084e+06	3.63544e+06	1.00977	0.126286	0.283662	1.11537	0.157516	insig
WapTKC071098	2,6-Dimethyldeca-2,4,6,8-tetraenedial	Terpenoids	Monoterpenoids	C12H14O2	1	-	1.41315e+06	1.28668e+06	1.29896e+06	1.01165e+06	1.13787e+06	959217	1.31326	0.013091	0.0806099	1.2863	0.363232	insig
PD0699908	Phe-Asn	Amino acids and derivatives	Amino acids and derivatives	C13H17N3O4	1	-	6.31095e+06	6.12145e+06	6.17793e+06	5.37651e+06	5.19224e+06	5.61168e+06	1.36755	0.0107764	0.0725658	1.15018	0.201855	insig
Rfn01211	6-Hydroxytryptamine*	Alkaloids	Alkaloids	C10H12N2O	1	443-31-2	4.3784e+07	4.01372e+07	4.55677e+07	2.32266e+07	2.03926e+07	1.86786e+07	1.41781	0.000499572	0.0153721	2.07855	1.05558	up
Wasyqp5995	2-Aminooctadecane-1,5,17-triol	Lipids	Sphingolipids	C18H39NO3	1	-	484723	502346	502523	417799	453831	609752	0.119137	0.967258	0.977423	1.00554	0.00797313	insig
Zmhp003514	6,7,8-Tetrahydroxy-5-methoxyflavone	Flavonoids	Flavones	C16H12O6	3	-	184758	227964	257808	214099	199688	198808	0.543216	0.460718	0.631467	1.09457	0.130368	insig
Walbp06501	C16 phytosphingosine	Lipids	Sphingolipids	C16H35NO3	1	-	913090	893236	839682	688597	647368	917216	0.890684	0.255686	0.435136	1.17434	0.231854	insig
Layp003558	3,4,5-Trimethoxyphenol-1-O-β-D-glucoside	Others	Others	C15H22O9	3	-	1.18174e+06	1.21196e+06	1.44941e+06	1.21601e+06	758963	1.3118e+06	0.636631	0.403518	0.581774	1.16926	0.225602	insig
Lmzp004885	Tricin	Flavonoids	Flavones	C17H14O7	2	520-32-1	48038.7	46939.6	60307.1	28059.6	26940.3	43566.1	1.16571	0.0539606	0.16634	1.57545	0.65576	insig
pme0295	4-Acetamidobutanoate	Organic acids	Organic acids	C6H11NO3	3	3025-96-5	1.96624e+06	1.57661e+06	2.44141e+06	1.37521e+06	1.79914e+06	1.47509e+06	0.910017	0.211951	0.390765	1.28709	0.364116	insig
pmb0863	LysoPC 16:2(2n isomer)*	Lipids	LPC	C24H46NO7P	1	-	819641	791223	831368	580675	531725	596089	1.41547	0.00108093	0.021447	1.42947	0.515479	insig
Lmhp008833	LysoPC 16:1(2n isomer)*	Lipids	LPC	C24H48NO7P	1	-	6.44137e+06	6.86542e+06	6.37966e+06	4.36322e+06	4.4157e+06	4.3281e+06	1.43705	0.00396427	0.0425351	1.50198	0.586863	insig
PD0127674	(7-ethynyl-4a-methyl-2,5,6,7,8,8a-hexahydro-1H-naphthalen-1-yl)methanol	Terpenoids	Sesquiterpenoids	C14H20O	1	-	273015	289412	284286	121974	135139	166483	1.3983	0.00421917	0.0443113	1.99886	0.999181	insig
WapTKC031788	3,7-Epoxy-1,10-Bisaboladien-12-ol; Butanoyl*	Terpenoids	Sesquiterpenoids	C19H30O3	3	149067-94-7	307542	517821	300389	1.06295e+06	1.67139e+06	1.28569e+06	1.36753	0.0205802	0.101081	0.280036	-1.83631	down
MW0109363	Prolylglutamic acid	Amino acids and derivatives	Amino acids and derivatives	C10H16N2O5	3	67644-00-2	925236	881374	829594	589457	408819	317946	1.29275	0.0218436	0.104415	2.00286	1.00206	up
Sadp001705	N-Benzyloxycarbonyl-L-asparagine	Others	Others	C12H14N2O5	1	2304-96-3	925236	881374	829594	589457	408819	317946	1.29275	0.0218436	0.104415	2.00286	1.00206	up
pmp000476	N-Isobutyl-4,5-epoxy-2E-decaenamide	Alkaloids	Alkaloids	C14H25NO2	2	-	409773	400990	257358	164005	164809	187440	1.32258	0.0619532	0.183728	2.06898	1.04892	up
WapTKC006470	5,6-Epoxy-6,10,14-Trimethyl-9,13-Pentadecadien-2-one	Terpenoids	Ditepenoids	C18H30O2	1	115028-53-0	1.13086e+07	1.29708e+07	9.96287e+06	2.15184e+07	1.9193e+07	1.78323e+07	1.36563	0.00485353	0.0473977	0.5849	-0.773737	insig
Qmyp101119	Procurcumenol	Terpenoids	Sesquiterpenoids	C15H22O2	3	21698-40-8	363233	319407	269909	297436	241122	315901	0.600201	0.405964	0.583616	1.1148	0.156783	insig
Lmhp008801	LysoPE 18:3	Lipids	LPE	C23H42NO7P	1	-	7.52009e+06	5.59313e+06	6.30925e+06	5.04823e+06	6.09014e+06	6.92376e+06	0.406791	0.592866	0.726024	1.07531	0.104759	insig
PDP152114	Neosakuranetin*	Flavonoids	Chalcones	C16H14O5	1	81719-04-2	51414.8	79241.5	71241	98154.7	87565.4	110620	1.16234	0.0437507	0.150037	0.681303	-0.553631	insig
Hmbp001276	Gallacetophenone	Others	Ketone compounds	C8H8O4	3	528-21-2	1.2978e+06	1.79606e+06	1.28933e+06	2.15718e+06	1.60114e+06	1.33479e+06	0.538759	0.471968	0.640564	0.860612	-0.216565	insig
WaYp004901	Reseoside*	Terpenoids	Monoterpenoids	C19H30O7	3	-	412205	837490	496023	812206	427716	781864	0.362023	0.634902	0.759452	0.863453	-0.21181	insig
MW0155143	Phe-Cys-Gln	Amino acids and derivatives	Amino acids and derivatives	C17H24N4O5S1	3	-	2.79806e+07	3.24361e+07	3.04286e+07	2.53184e+07	2.3797e+07	2.02554e+07	1.25035	0.0232254	0.108046	1.30956	0.389082	insig
MW0061827	Pinolenic acid	Lipids	Free fatty acids	C18H30O2	3	16833-54-8	1.79741e+07	1.55537e+07	1.59197e+07	3.30086e+07	2.54574e+07	2.6719e+07	1.37014	0.0271337	0.116554	0.580471	-0.784704	insig
Safp023654	PAz-PC	Lipids	LPC	C33H64NO10P	1	117205-52-4	1.6828e+06	2.33185e+06	2.27203e+06	4.64644e+06	4.57354e+06	3.10151e+06	1.29153	0.0420319	0.145944	0.51022	-0.970808	insig
Sadp003054	(2R)-2-azaniumyl-3-(4-chlorophenyl)propanoate	Amino acids and derivatives	Amino acids and derivatives	C9H10ClNO2	1	-	9.56684e+06	8.87405e+06	9.56613e+06	9.42343e+06	7.87294e+06	7.57584e+06	0.938215	0.201773	0.379547	1.12604	0.171254	insig
Lcsp002261	Thr-Trp	Amino acids and derivatives	Amino acids and derivatives	C15H19N3O4	1	186761-42-2	1.00897e+06	1.05365e+06	649178	786700	728851	359408	0.819487	0.206643	0.384666	1.44633	0.532393	insig
Lafp002342	2,3-Dihydroxy-1-(4-hydroxy-3,5-dimethoxyphenyl)propan-1-one	Others	Ketone compounds	C11H14O6	3	33900-74-2	1.2248e+06	1.07503e+06	1.08498e+06	1.04898e+06	1.17899e+06	994979	0.514945	0.501081	0.660187	1.05022	0.0706951	insig
MWSHY0113	Hyperin*	Flavonoids	Flavonols	C21H20O12	2	482-36-0	1.40852e+07	1.25771e+07	2.04454e+07	1.14186e+07	1.36181e+07	9.62044e+06	0.920799	0.222346	0.40456	1.35925	0.442811	insig
Lmdp003286	Quercetin-3-O-alloside; Isohyperoside*	Flavonoids	Flavonols	C21H20O12	2	35589-21-0	1.40852e+07	1.25771e+07	2.04454e+07	1.14186e+07	1.36181e+07	9.62044e+06	0.920799	0.222346	0.40456	1.35925	0.442811	insig
MWSHY0046	Isoquercitrin*	Flavonoids	Flavonols	C21H20O12	2	482-35-9	2.7142e+08	3.82045e+08	4.23466e+08	1.41704e+08	1.74902e+08	2.80673e+08	1.13477	0.061163	0.182606	1.80306	0.850449	insig
Wbwp008548	[(1R,2S)-1-(1,3-benzodioxol-5-yl)-2-methyl-3-oxobutyl]4-hydroxy-3-methoxybenzoate	Lignans and Coumarins	Lignans	C20H20O7	3	-	9.52176e+06	9.4263e+06	9.71547e+06	813366	723585	657372	1.44476	2.43076e-06	0.00303845	13.0626	3.70737	up
MWS201478	Phe-Ser	Amino acids and derivatives	Amino acids and derivatives	C12H16N2O4	2	16053-39-7	2.6803e+06	2.16536e+06	2.42799e+06	2.23155e+06	2.40272e+06	2.18404e+06	0.596653	0.425198	0.602591	1.06678	0.0932631	insig
PDP076367	4-(4-acetylphenyl)butanoic acid	Others	Others	C12H14O3	2	-	3.5486e+06	3.46106e+06	3.72831e+06	1.66003e+06	2.96823e+06	2.73268e+06	1.07796	0.102585	0.248511	1.45878	0.54476	insig
Wbtp006052	Protoapigenone	Flavonoids	Other Flavonoids	C15H10O6	3	-	1.96341e+08	1.04201e+08	1.48623e+08	6.92017e+07	1.91783e+08	8.85113e+07	0.586493	0.51817	0.672605	1.28518	0.361969	insig
WaYp007695	2-Aminooctadecane-1,16,18,18-tetraol	Lipids	Sphingolipids	C18H39NO4	1	-	397323	361075	381716	300859	326226	425484	0.557762	0.527525	0.679449	1.08317	0.115262	insig
mws0017	Spermidine	Alkaloids	Alkaloids	C7H19N3	3	124-20-9	369375	731035	781455	591006	804341	1.01919e+06	0.629795	0.378029	0.559876	0.77939	-0.359583	insig
Lahp003599	Homoeriodictyol-7,4'-di-O-β-D-glucopyranoside	Flavonoids	Flavanones	C28H34O16	3	-	291137	538239	125006	195294	99527	480443	0.284117	0.737063	0.828475	1.23104	0.299878	insig
pme2596	4-Pyridoxate	Others	Vitamin	C8H9NO4	3	82-82-6	1.23768e+06	1.19787e+06	1.00272e+06	647406	606675	487729	1.37985	0.00468885	0.0467017	1.97397	0.981097	insig
MWS1777	3-Chloroaniline	Alkaloids	Alkaloids	C6H6ClN	1	108-42-9	2.33986e+07	2.2898e+07	2.29383e+07	2.01253e+07	1.93426e+07	1.74642e+07	1.32665	0.0308954	0.12478	1.21609	0.282255	insig
WapTKC002542	14,15-Bisnor-3,11-Kolavadien-13-one	Terpenoids	Ditepenoids	C18H28O	1	126582-61-4	1.42758e+07	1.42441e+07	1.52311e+07	1.91238e+07	1.51091e+07	1.64202e+07	1.01507	0.184513	0.359815	0.863738	-0.211334	insig
Layp000971	Hydroxymenisdaurin D	Alkaloids	Alkaloids	C14H21NO8	3	-	9.48278e+06	1.05449e+07	9.87593e+06	4.64397e+06	3.58191e+06	2.52033e+06	1.36859	0.00278127	0.0348686	2.78271	1.47649	up
Walbp01749	N-Glucosylpicolinate	Alkaloids	Pyridine alkaloids	C12H16NO7+	3	-	386832	401151	440949	263921	292155	303763	1.37716	0.00475124	0.046949	1.42926	0.515267	insig
Yalp005253	Toonasterone A	Steroids	Steroid	C21H34O4	3	-	339728	291767	375123	745481	772240	909825	1.41416	0.00423616	0.0443113	0.414665	-1.26998	down
Wcdp006929	(9Z,11E,13E,15Z)-4-Oxo-9,11,13,15-Octadecatetraenoic Acid	Lipids	Free fatty acids	C18H26O3	1	17699-21-7	2.0325e+06	1.98912e+06	2.00136e+06	1.58453e+06	1.75646e+06	1.61797e+06	1.37457	0.0168017	0.0899449	1.21457	0.280442	insig
Rfp109585	cis-N-p-coumaroyltyramine	Alkaloids	Phenolamine	C17H17N1O3	1	-	3.28201e+06	3.1946e+06	3.49962e+06	1.58231e+06	1.82151e+06	1.7278e+06	1.43089	0.000217821	0.0102746	1.94407	0.959083	insig
Hmqp002567	4-Hydroxycinnamic acid p-hydroxyphenethylamine*	Alkaloids	Phenolamine	C17H17NO3	1	-	3.28201e+06	3.1946e+06	3.49962e+06	1.58231e+06	1.82151e+06	1.7278e+06	1.43089	0.000217821	0.0102746	1.94407	0.959083	insig
MWSmce089	N-p-Coumaroyltyramine*	Alkaloids	Phenolamine	C17H17NO3	1	36417-86-4	3.28201e+06	3.1946e+06	3.49962e+06	1.58231e+06	1.82151e+06	1.7278e+06	1.43089	0.000217821	0.0102746	1.94407	0.959083	insig
Wasdp05565	2,8-bis(hydroxymethyl)-4b,8-dimethyl-5,6,7,8a,9,10-hexahydrophenanthren-3-ol*	Terpenoids	Ditepenoids	C18H26O3	3	-	2.74903e+06	3.11057e+06	2.82463e+06	2.3671e+06	2.33201e+06	2.50058e+06	1.31389	0.0297963	0.12163	1.2062	0.270464	insig
HJAP165	N-Isobutyl-2,4-tetradecanedienamide	Alkaloids	Alkaloids	C18H33NO	3	-	243676	250863	240683	213384	329836	178258	0.207985	0.929538	0.955162	1.01905	0.0272252	insig
pmb0865	LysoPC 18:3(2n isomer)	Lipids	LPC	C26H48NO7P	1	-	1.64517e+06	1.62073e+06	1.73283e+06	1.6226e+06	1.64362e+06	1.48822e+06	0.812109	0.250046	0.429338	1.05138	0.0722871	insig
MW0156808	Ser-Leu-Ala	Amino acids and derivatives	Amino acids and derivatives	C12H23N3O5	3	-	3.60737e+06	3.58206e+06	3.60129e+06	3.12505e+06	3.18819e+06	2.82694e+06	1.32113	0.0380833	0.140012	1.18058	0.239496	insig
Wbjp001581	2-(((3-(2-aminoethyl)indolin-5-yl)oxy)methyl)-6-((3,4-dihydroxybutan-2-yl)oxy)tetrahydro-2H-pyran-3,4,5-triol	Alkaloids	Alkaloids	C20H32N2O8	1	-	232893	152611	188098	251020	65615.4	79066	0.764353	0.432388	0.606265	1.44958	0.535639	insig
MWSslk191	Linderane	Terpenoids	Sesquiterpenoids	C15H16O4	3	13476-25-0	761621	713169	835956	1.04345e+06	861161	1.0736e+06	1.20734	0.0582507	0.176517	0.775882	-0.366091	insig
pmb0862	LysoPC 12:0	Lipids	LPC	C20H42NO7P	3	20559-18-6	94304.6	121785	115979	46481.3	47077.6	75426.6	1.28881	0.0133103	0.0809629	1.96507	0.974584	insig
pme1286	S-Adenosyl-L-homocysteine	Amino acids and derivatives	Amino acids and derivatives	C14H20N6O5S	1	979-92-0	689354	765513	793821	659856	659416	574411	1.16875	0.0490588	0.159075	1.18747	0.247889	insig
Yaap005860	7,4',5'-Trihydroxy-3,5,3'-trimethoxyflavone	Flavonoids	Flavonols	C18H16O8	1	-	8.02873e+06	8.01204e+06	8.94621e+06	4.2761e+06	4.44275e+06	3.87652e+06	1.42812	0.00115041	0.0224689	1.98382	0.988283	insig
pmb0854	LysoPC 18:3	Lipids	LPC	C26H48NO7P	1	-	1.75698e+06	1.82446e+06	1.75262e+06	1.72535e+06	1.58281e+06	1.55728e+06	1.16231	0.0788516	0.210507	1.09632	0.132665	insig
Wasdp05532	5-hydroxy-4a-methyl-4,4a,5,6,7,8-hexahydronaphthalen-2(3h)-one	Terpenoids	Monoterpenoids	C11H16O2	1	4242-00-6	1.02765e+07	1.00882e+07	9.84378e+06	8.4301e+06	8.0763e+06	8.67851e+06	1.39798	0.0021711	0.0321169	1.19947	0.262393	insig
MWS04555g	D-Allo-Isoleucine*	Amino acids and derivatives	Amino acids and derivatives	C6H13NO2	1	1509-34-8	9.43236e+07	9.16589e+07	8.90807e+07	8.26968e+07	7.70776e+07	8.25675e+07	1.32024	0.011315	0.0744104	1.13502	0.182719	insig
Rfn07755	4,5-Dihydroxy-1,2-dimethoxy-7-methylanthracene-9,10-dione	Quinones	Quinones	C17H14O6	1	89701-79-1	1.09331e+06	1.09791e+06	1.16383e+06	1.06936e+06	1.08352e+06	991636	0.995875	0.130644	0.289112	1.06695	0.0934955	insig
pmb0374	2-Aminopurine	Nucleotides and derivatives	Nucleotides and derivatives	C5H5N5	1	452-06-2	7.44441e+06	9.22988e+06	8.21306e+06	8.48454e+06	8.14716e+06	7.63556e+06	0.229793	0.743218	0.83196	1.02555	0.0364017	insig
pmb2319	LysoPC 15:0*	Lipids	LPC	C23H48NO7P	1	108273-89-8	4.01344e+06	3.50039e+06	3.78344e+06	1.66514e+06	1.7853e+06	1.71014e+06	1.43725	0.00359451	0.0400873	2.18915	1.13037	up
Qmqp102515	Desacetoxymatricarin	Terpenoids	Sesquiterpenoids	C15H18O3	2	17946-87-1	453445	410199	539466	313090	314430	302718	1.34179	0.0522337	0.163639	1.50834	0.592957	insig
MW0152393	Leu-Leu-Cys	Amino acids and derivatives	Amino acids and derivatives	C15H29N3O4S1	3	-	1.51105e+06	402998	893650	1.30342e+06	996116	707203	0.29339	0.866714	0.915614	0.933803	-0.0988091	insig
Lhhp120812	Methylillicinone F	Others	Others	C16H22O4	3	-	3.39704e+06	9.15236e+06	7.55112e+06	9.65064e+06	1.76449e+07	2.21094e+07	1.10377	0.0984179	0.242217	0.406852	-1.29742	down
Lcsp001468	Glu-Ile-Glu	Amino acids and derivatives	Amino acids and derivatives	C16H27N3O8	3	-	1.14716e+06	999517	1.08507e+06	867110	1.13695e+06	1.52098e+06	0.263637	0.660973	0.77945	0.916797	-0.125326	insig
Zbfp001070	N-(1-Deoxy-1-fructosyl)phenylalanine	Amino acids and derivatives	Amino acids and derivatives	C18H17NO5	2	-	1.22826e+06	1.55848e+06	1.36984e+06	1.19311e+06	1.21065e+06	1.26199e+06	0.941001	0.225813	0.408296	1.1339	0.181292	insig
Safp000364	S-Methyl-methionine*	Amino acids and derivatives	Amino acids and derivatives	C6H13NO2S	1	7329-84-2	2.35259e+07	2.28352e+07	3.07759e+07	3.42459e+07	3.74324e+07	4.25631e+07	1.25639	0.0244556	0.109568	0.675211	-0.566589	insig
Lmbp000123	Homomethionine*	Amino acids and derivatives	Amino acids and derivatives	C6H13NO2S	1	25148-30-5	2.35259e+07	2.28352e+07	3.07759e+07	3.42459e+07	3.74324e+07	4.25631e+07	1.25639	0.0244556	0.109568	0.675211	-0.566589	insig
pmb0818	5-Methoxyindoleacetate	Alkaloids	Plumerane	C11H11NO3	3	3471-31-6	5.68008e+07	5.67861e+07	5.74424e+07	5.12347e+07	5.08007e+07	4.19907e+07	1.16236	0.0953296	0.237375	1.18749	0.247914	insig
pme3337	Succinyladenosine	Nucleotides and derivatives	Nucleotides and derivatives	C14H17N5O8	1	4542-23-8	2.60142e+06	2.47657e+06	2.24447e+06	2.03654e+06	1.48631e+06	1.74095e+06	1.2412	0.0289416	0.119182	1.3911	0.476224	insig
Wmhp000055	2,5-Dimethoxybenzoquinone	Quinones	Quinones	C8H8O4	3	3117-03-1	277206	259194	434342	276418	231820	207941	0.885996	0.263233	0.442855	1.35544	0.438767	insig
MWSHC20122	Dehydrovomifoliol	Terpenoids	Monoterpenoids	C13H18O3	3	15764-81-5	602329	682889	627702	445229	508201	429846	1.34944	0.0063901	0.0544879	1.38289	0.467689	insig
Sadp001677	3-O-Methyl-a-methyldopa*	Amino acids and derivatives	Amino acids and derivatives	C10H13NO4	2	-	546412	452917	552440	447854	497701	416285	0.888837	0.194821	0.37293	1.13947	0.188357	insig
Wagp006039	2-Hexylphosphoric Acid	Others	Others	C6H15O4P	3	-	1.0847e+06	1.06567e+06	1.06638e+06	1.01522e+06	1.03146e+06	948803	1.16786	0.0925274	0.232949	1.07387	0.102822	insig
Wcdp006912	Lauryldiethanolamine	Others	Others	C16H35NO2	1	1541-67-9	3.55588e+07	3.5862e+07	3.49653e+07	3.22579e+07	3.30319e+07	4.15327e+07	0.0236667	0.965462	0.976398	0.995913	-0.00590781	insig
mws4532g	L-Ornithine	Amino acids and derivatives	Amino acids and derivatives	C5H12N2O2	3	348-66-3	3.19181e+06	3.04664e+06	3.28858e+06	1.50634e+06	1.71544e+06	1.62756e+06	1.43449	8.54579e-05	0.00784166	1.9646	0.974236	insig
Waqkp07598	2-g-Linoleoyl-glycerol	Lipids	Glycerol ester	C21H38O4	1	-	1.42529e+06	1.01795e+06	791915	1.01676e+06	2.69875e+06	1.61299e+06	0.813439	0.290787	0.472879	0.607142	-0.719894	insig
pmp000172	5,2'-Dihydroxy-7,8-dimethoxyflavone glucoside*	Flavonoids	Flavones	C23H24O11	3	-	340902	460037	404296	346392	342168	360392	0.865507	0.267783	0.446602	1.14899	0.200365	insig
HJAP056	Dihydroxy-dimethoxyflavone-7-O-glucoside*	Flavonoids	Flavonols	C23H24O11	3	-	340902	460037	404296	346392	342168	360392	0.865507	0.267783	0.446602	1.14899	0.200365	insig
Lmrj002087	L-Isoleucyl-L-Aspartate	Amino acids and derivatives	Amino acids and derivatives	C10H18N2O5	2	-	9.15131e+06	9.25385e+06	8.90792e+06	6.55507e+06	6.7636e+06	6.51696e+06	1.4395	7.26485e-05	0.00784166	1.37697	0.461498	insig
Lmdp007998	Xanthomicrol*	Flavonoids	Flavones	C18H16O7	2	16545-23-6	86225.5	72325.7	91281.2	46515.3	76451.5	48477.5	1.08909	0.0957895	0.237871	1.45722	0.543221	insig
Layp002880	5,7-Dihydroxychromone glucoside	Others	Chromone	C15H16O9	1	-	3.59349e+07	2.96325e+07	2.92853e+07	2.30819e+07	3.13121e+07	3.08957e+07	0.6124	0.408739	0.586257	1.11212	0.153319	insig
MWSmce275	5-Hydroxy-1-tetralone	Others	Ketone compounds	C10H10O2	3	28315-93-7	842121	631622	462037	886948	643732	964335	0.771172	0.272756	0.452182	0.775859	-0.366134	insig
Wasyqp1413	IPA imine	Amino acids and derivatives	Amino acids and derivatives	C11H10N2O2	1	-	3.74486e+06	3.85172e+06	3.73175e+06	3.50688e+06	4.51772e+06	4.11076e+06	0.56525	0.456815	0.628526	0.933497	-0.0992822	insig
Sasp001236	7-Hydroxy-tryptophan*	Amino acids and derivatives	Amino acids and derivatives	C11H12N2O3	1	-	1.88535e+06	1.67457e+06	1.6052e+06	1.66144e+06	1.93722e+06	2.01864e+06	0.687382	0.33651	0.518957	0.919501	-0.121077	insig
Lskp211249	epieudesmin	Lignans and Coumarins	Lignans	C22H26O6	2	-	1.42868e+07	1.22362e+07	9.99345e+06	7.13803e+06	8.55162e+06	6.99559e+06	1.28583	0.0501011	0.16017	1.6097	0.686793	insig
MW0150884	His-Cys-Gln	Amino acids and derivatives	Amino acids and derivatives	C14H22N6O5S1	3	-	1.42868e+07	1.22362e+07	9.99345e+06	7.13803e+06	8.55162e+06	6.99559e+06	1.28583	0.0501011	0.16017	1.6097	0.686793	insig
Lcfp001119	Zeatin-O-glucoside	Alkaloids	Alkaloids	C16H23N5O6	1	71866-93-8	903674	2.697e+06	543873	1.91908e+06	797936	820827	0.0249341	0.807186	0.874335	1.17149	0.228341	insig
Sasp000997	2,3-Dihydrobenzofuran*	Others	Others	C8H8O	1	496-16-2	1.31846e+06	1.44595e+06	1.26558e+06	1.21595e+06	831865	833772	1.15444	0.0792864	0.210868	1.39853	0.483911	insig
Lcsp001439	Pro-Leu-Glu	Amino acids and derivatives	Amino acids and derivatives	C16H27N3O6	3	-	431936	356240	345603	392090	439778	425989	0.821572	0.269673	0.449155	0.901358	-0.149828	insig
MWS201447	Phe-Ala	Amino acids and derivatives	Amino acids and derivatives	C12H16N2O3	2	3918-87-4	929295	738643	839488	1.11014e+06	1.05881e+06	960319	1.18323	0.0448977	0.152713	0.801281	-0.319621	insig
pme0033	Hypoxanthine	Nucleotides and derivatives	Nucleotides and derivatives	C5H4N4O	3	68-94-0	6.54665e+06	6.96527e+06	5.13358e+06	7.26429e+06	5.25988e+06	4.92074e+06	0.338748	0.686765	0.795235	1.06882	0.0960209	insig
Zbbp005255	Aureusidin*	Flavonoids	Aurones	C15H10O6	1	38216-54-5	1.00505e+07	7.12673e+06	1.09922e+07	9.51379e+06	9.79423e+06	7.4031e+06	0.195691	0.746431	0.832605	1.0546	0.0766899	insig
MWSHY0058	Luteolin*	Flavonoids	Flavones	C15H10O6	1	491-70-3	1.00505e+07	7.12673e+06	1.09922e+07	9.51379e+06	9.79423e+06	7.4031e+06	0.195691	0.746431	0.832605	1.0546	0.0766899	insig
Hmbp002730	Isoscutellarein*	Flavonoids	Flavones	C15H10O6	1	41440-05-5	1.00505e+07	7.12673e+06	1.09922e+07	9.51379e+06	9.79423e+06	7.4031e+06	0.195691	0.746431	0.832605	1.0546	0.0766899	insig
MW0121542	2-ammonio-3-(5-hydroxy-1H-indol-3-yl)propanoate	Amino acids and derivatives	Amino acids and derivatives	C11H12N2O3	3	-	1.09717e+06	1.14604e+06	1.06399e+06	908803	895531	845315	1.39391	0.00237585	0.0334205	1.24817	0.31981	insig
Lcsp001100	Val-Val-Asp	Amino acids and derivatives	Amino acids and derivatives	C14H25N3O6	3	-	130433	203733	128125	290128	193971	118591	0.506769	0.462148	0.63204	0.767046	-0.382616	insig
Zmhp006502	Kaempferide-3-O-(6''-malonyl)glucoside	Flavonoids	Flavonols	C25H24O14	3	-	750511	655736	664573	596372	621642	582972	1.19736	0.0824873	0.215259	1.14983	0.201416	insig
Lamp007163	4'-Demethyleucomin glucoside	Flavonoids	Other Flavonoids	C22H22O10	3	-	336083	476329	558068	652560	474390	511960	0.686541	0.351126	0.533627	0.836215	-0.258054	insig
Hmsp005892	[4]-Shogaol	Phenolic acids	Phenolic acids	C15H20O3	1	-	131288	140485	152045	151912	151371	157057	1.00262	0.17194	0.346192	0.920664	-0.119253	insig
Lasp006411	5'-Demethylaquillochin	Lignans and Coumarins	Lignans	C20H18O8	1	305364-91-4	1.13144e+06	1.00478e+06	949954	791665	708719	1.1664e+06	0.671685	0.432208	0.606265	1.15726	0.210714	insig
pmp000518	7-Hydroxyrutaecarpine	Alkaloids	Plumerane	C18H13N3O2	3	163815-35-8	1.68997e+07	1.65073e+07	1.61509e+07	1.80734e+07	1.6756e+07	1.17954e+07	0.405837	0.660658	0.779445	1.06291	0.0880174	insig
MWS201391	Asn-Ile	Amino acids and derivatives	Amino acids and derivatives	C10H19N3O4	3	438533-59-6	416098	409206	227836	205588	216387	343930	0.750407	0.282412	0.463578	1.37503	0.459459	insig
Lmcp003402	Tamarixetin-3-O-glucoside (Tamarixin)	Flavonoids	Flavonols	C22H22O12	3	27542-39-8	2.01003e+07	2.45283e+07	2.32888e+07	1.2758e+07	1.61268e+07	1.75998e+07	1.24757	0.0216787	0.104025	1.46107	0.547028	insig
pmb0492	N',N'',N'''-p-Coumaroyl-cinnamoyl-caffeoyl spermidine	Alkaloids	Phenolamine	C34H37N3O6	3	-	1.61234e+07	1.44789e+07	1.60506e+07	1.2662e+07	1.25943e+07	1.41644e+07	1.23115	0.0314841	0.12603	1.18347	0.243018	insig
MWS201437	Leu-Asp	Amino acids and derivatives	Amino acids and derivatives	C10H18N2O5	3	32949-40-9	1.28156e+07	1.73943e+07	1.0988e+07	1.69508e+07	1.20643e+07	1.38294e+07	0.203436	0.829861	0.88866	0.961566	-0.0565416	insig
Zbqp002380	Tyr-Leu	Amino acids and derivatives	Amino acids and derivatives	C15H22N2O4	2	17355-10-1	3.74998e+06	3.29179e+06	3.3404e+06	3.41889e+06	3.45239e+06	3.37028e+06	0.20587	0.779052	0.854496	1.01373	0.0196723	insig
Lcsp001671	2-Oxoindole-3-acetate	Alkaloids	Plumerane	C10H9NO3	3	2971-31-5	6.86376e+06	4.98131e+06	6.10013e+06	5.76675e+06	5.60199e+06	4.35607e+06	0.653351	0.355314	0.536673	1.1412	0.190556	insig
Zmjp005293	Acacetin-7-O-neohesperidoside*	Flavonoids	Flavones	C28H32O14	2	20633-93-6	1.01605e+06	1.61919e+06	1.26538e+06	1.16913e+06	1.77537e+06	988294	0.0166486	0.972917	0.980309	0.991816	-0.0118552	insig
PD0797210	7-Methoxy-4-(4-methoxyphenyl)-5-[(6-O-beta-D-xylopyranosyl-beta-D-glucopyranosyl)oxy]-2H-1-benzopyran-2-one	Lignans and Coumarins	Coumarins	C28H32O14	2	1112383-50-2	668148	684405	586522	528881	814074	436628	0.430794	0.69053	0.79665	1.08962	0.123828	insig
Hmgp003641	Chrysoeriol-6-C-rhamnoside-7-O-rhamnoside	Flavonoids	Flavones	C28H32O14	3	-	797574	653579	680760	674813	780618	449693	0.517224	0.534741	0.683577	1.11904	0.162263	insig
pme0122	N6-Acetyl-L-lysine	Amino acids and derivatives	Amino acids and derivatives	C8H16N2O3	3	692-04-6	1.91247e+06	1.73153e+06	1.61929e+06	1.73171e+06	1348098	1.40283e+06	0.966677	0.159236	0.3276	1.17415	0.231619	insig
ML10195036	3-Dehydrosphinganine	Lipids	Sphingolipids	C18H37NO2	2	16105-69-4	24458.2	36325.7	31152.1	74316.5	73411.8	59195.5	1.37217	0.00439581	0.0454446	0.444299	-1.1704	down
MWS201465	Glu-Phe	Amino acids and derivatives	Amino acids and derivatives	C14H18N2O5	3	20556-22-3	3.23487e+06	3.39909e+06	3.43832e+06	3.69329e+06	3.49885e+06	3.3405e+06	0.781741	0.281762	0.46312	0.956293	-0.0644753	insig
WaTKp10541	7-Phenylhept-4-enoic acid	Phenolic acids	Phenolic acids	C13H16O2	1	-	2.07884e+06	2.21478e+06	2.02844e+06	1.76934e+06	2.03414e+06	2.18603e+06	0.567167	0.472273	0.640631	1.05552	0.077957	insig
pmp000786	Eupatorin; 3',5-Dihydroxy-4',6,7-Trimethoxyflavone*	Flavonoids	Flavones	C18H16O7	3	855-96-9	498331	371487	429172	248926	198310	250735	1.35656	0.0180404	0.0935705	1.86109	0.896151	insig
Yacp000453	3-hydroxy-1-methylpyrrolidin-2-one*	Alkaloids	Pyrrole alkaloids	C5H9NO2	1	132996-63-5	1.68072e+06	1.69994e+06	1.83583e+06	3.33266e+06	3.33713e+06	3.29537e+06	1.44148	0.000456426	0.015014	0.523472	-0.933815	insig
MWStz040	L-Proline*	Amino acids and derivatives	Amino acids and derivatives	C5H9NO2	1	147-85-3	1.68072e+06	1.69994e+06	1.83583e+06	3.33266e+06	3.33713e+06	3.29537e+06	1.44148	0.000456426	0.015014	0.523472	-0.933815	insig
MWS00330g	1-Amino-1-cyclobutane-carboxylic-acid*	Amino acids and derivatives	Amino acids and derivatives	C5H9NO2	1	22264-50-2	1.68072e+06	1.69994e+06	1.83583e+06	3.33266e+06	3.33713e+06	3.29537e+06	1.44148	0.000456426	0.015014	0.523472	-0.933815	insig
Safp003571	5-Formylbenzofuran	Others	Others	C9H6O2	2	10035-16-2	1.99765e+06	2.08083e+06	2.0119e+06	1.74745e+06	1.87114e+06	1.87707e+06	1.28741	0.0232514	0.108046	1.10822	0.148242	insig
MWSmce031	Micheliolide	Terpenoids	Sesquiterpenoids	C15H20O3	3	68370-47-8	340433	287712	235972	341515	332687	338551	0.900976	0.241495	0.422538	0.853237	-0.228982	insig
Wagp006511	7-Demethyltangeretin	Flavonoids	Flavones	C19H18O7	2	73213-66-8	883275	716749	816743	525494	376808	651435	1.16433	0.0470059	0.157316	1.55546	0.637337	insig
Lmhp001461	L-Prolyl-L-Leucine	Amino acids and derivatives	Amino acids and derivatives	C11H20N2O3	1	52899-07-7	5.59332e+06	9.1425e+06	6.45934e+06	8.52754e+06	7.54685e+06	7.91185e+06	0.625605	0.479075	0.645284	0.883638	-0.178473	insig
pmb0197	N7-Methylguanosine	Nucleotides and derivatives	Nucleotides and derivatives	C11H15N5O5	3	20244-86-4	3.38554e+06	4.55886e+06	4.33927e+06	2.30336e+06	2.16074e+06	2.69342e+06	1.3329	0.0268662	0.116002	1.71619	0.77921	insig
MWS1771	L-Tyrosine methyl ester	Amino acids and derivatives	Amino acids and derivatives	C10H13NO3	3	1080-06-4	550489	640654	774960	631959	670625	598562	0.168307	0.777198	0.853414	1.03417	0.0484693	insig
Lcsp001337	Ala-Ile-Ala	Amino acids and derivatives	Amino acids and derivatives	C12H23N3O4	2	-	1.09867e+06	728343	1.08568e+06	948746	816250	884448	0.386743	0.551184	0.696643	1.09936	0.136663	insig
Zbqp002414	h-gamma-Glu-leu-oh	Amino acids and derivatives	Amino acids and derivatives	C11H20N2O5	2	-	4.66536e+06	4.82048e+06	4.97681e+06	3.93374e+06	4.51443e+06	4.52874e+06	1.07094	0.111378	0.262683	1.11449	0.156386	insig
Lamp006225	Hydroxymethyl coumarin glucoside	Lignans and Coumarins	Coumarins	C16H18O8	3	-	581104	688809	529077	690422	598822	656963	0.616114	0.428047	0.603903	0.924357	-0.113477	insig
Sasp001120	3-(dimethylamino)-5-hydroxy-4-methoxybenzoic acid	Alkaloids	Alkaloids	C10H13NO4	1	80547-67-7	746822	587099	750703	567914	505095	307324	1.05617	0.0774706	0.208703	1.51023	0.594771	insig
MW0148050	Cys-Phe-Asn	Amino acids and derivatives	Amino acids and derivatives	C16H22N4O5S1	3	-	243989	242190	199082	374410	265889	225530	0.79583	0.307354	0.488689	0.79145	-0.33743	insig
MWS201419	Lys-Gly	Amino acids and derivatives	Amino acids and derivatives	C8H17N3O3	3	7563-03-3	108136	92942	116273	338938	363691	360131	1.43739	1.99388e-05	0.00444391	0.29861	-1.74367	down
MWS201444	Gln-Gly	Amino acids and derivatives	Amino acids and derivatives	C7H13N3O4	3	2650-65-9	108136	92942	116273	338938	363691	360131	1.43739	1.99388e-05	0.00444391	0.29861	-1.74367	down
MW0146158	Asp-Ile-Thr	Amino acids and derivatives	Amino acids and derivatives	C14H25N3O7	3	-	2.02228e+06	1.93523e+06	2.14616e+06	3.04153e+06	2.52082e+06	3.88328e+06	1.23527	0.103694	0.250282	0.646191	-0.629968	insig
Sadp001651	2-amino-7-[(2R,3R,4R,5R)-3,4-dihydroxy-5-(hydroxymethyl)oxolan-2-yl]-1H-purin-6-one*	Nucleotides and derivatives	Nucleotides and derivatives	C10H13N5O5	1	-	4.13443e+07	4.0968e+07	3.4697e+07	2.58294e+07	2.51398e+07	2.34176e+07	1.39218	0.0148346	0.0835281	1.57298	0.653505	insig
ZbWp000749	ethyl-L-arginine	Amino acids and derivatives	Amino acids and derivatives	C8H18N4O2	2	-	1.00806e+07	1.11327e+07	1.0433e+07	5.99772e+06	6.58741e+06	6.82864e+06	1.41939	0.000637192	0.0165491	1.63009	0.704952	insig
Sadp001783	2-imino-3-(1H-indol-3-yl)propanoic acid	Amino acids and derivatives	Amino acids and derivatives	C11H10N2O2	1	-	981595	1.01921e+06	992821	1.00755e+06	1.19963e+06	1.15745e+06	1.04639	0.163768	0.335041	0.88973	-0.16856	insig
mws5041	L-Glycyl-L-isoleucine*	Amino acids and derivatives	Amino acids and derivatives	C8H16N2O3	2	19461-38-2	2.73129e+06	3.29491e+06	3.00683e+06	2.91874e+06	2.81082e+06	2.7837e+06	0.651421	0.399786	0.581085	1.06105	0.085498	insig
mws0736	Glycyl-leucine*	Amino acids and derivatives	Amino acids and derivatives	C8H16N2O3	2	869-19-2	2.73129e+06	3.29491e+06	3.00683e+06	2.91874e+06	2.81082e+06	2.7837e+06	0.651421	0.399786	0.581085	1.06105	0.085498	insig
Layp001601	Malonyl hydroxymenisdaurin D	Alkaloids	Alkaloids	C17H23NO11	3	-	2.19496e+06	2.22284e+06	1.94354e+06	1.10454e+06	854416	413555	1.26231	0.0117501	0.0758762	2.68127	1.42292	up
mws0258	L-Isoleucine*	Amino acids and derivatives	Amino acids and derivatives	C6H13NO2	1	73-32-5	9.53401e+07	9.61483e+07	8.80249e+07	8.33476e+07	7.34933e+07	8.32122e+07	1.20997	0.0366783	0.136857	1.16438	0.219563	insig
Zmdp000972	S-Methyl-L-cysteine	Amino acids and derivatives	Amino acids and derivatives	C4H9NO2S	2	1187-84-4	755321	1.02473e+06	563904	981842	545686	698650	0.153413	0.842253	0.898307	1.05291	0.0743785	insig
HJKP000649	N-Benzylformamide*	Alkaloids	Alkaloids	C8H9NO	1	6343-54-0	997923	1.29433e+06	658251	1.11745e+06	701760	758360	0.34518	0.613356	0.743642	1.14468	0.194949	insig
MWS04559g	3-Hydroxy-L-phenylalanine*	Amino acids and derivatives	Amino acids and derivatives	C9H11NO3	1	587-33-7	1.33484e+07	1.60466e+07	8.37064e+06	1.5762e+07	1.01266e+07	10695129	0.0516244	0.897914	0.934967	1.03231	0.0458758	insig
MWStz070	N-(2-Hydroxy-4-methoxyphenyl)acetamide	Alkaloids	Alkaloids	C9H11NO3	1	58469-06-0	388852	455307	226419	483143	291195	290615	0.0156958	0.984956	0.987721	1.00528	0.00759831	insig
mws0250	L-Tyrosine*	Amino acids and derivatives	Amino acids and derivatives	C9H11NO3	1	60-18-4	1.34402e+07	1.49653e+07	8.85785e+06	1.56309e+07	8.93229e+06	9.67065e+06	0.278265	0.737343	0.828475	1.0885	0.122335	insig
Waptp01054	4-(2-aminoethenyl)phenol*	Alkaloids	Alkaloids	C8H9NO	1	-	937960	1.30739e+06	605937	1.19094e+06	638530	745381	0.223313	0.74513	0.832605	1.10736	0.147123	insig
Lmgp000659	2-Phenylacetamide*	Alkaloids	Alkaloids	C8H9NO	1	103-81-1	997923	1.29433e+06	658251	1.11745e+06	701760	758360	0.34518	0.613356	0.743642	1.14468	0.194949	insig
Ladp005021	Kumatakenin malonyl glucoside	Flavonoids	Flavonols	C26H26O14	2	-	1.72529e+06	1.87329e+06	1.81165e+06	1.85775e+06	1.77954e+06	1.99828e+06	0.631467	0.392191	0.574386	0.960016	-0.0588691	insig
Zbqp001296	trans-3'-Hydroxycotinine-O-glucoside	Alkaloids	Pyridine alkaloids	C16H22N2O7	3	-	782345	601896	681804	487175	736889	672922	0.445963	0.574182	0.708867	1.08912	0.123164	insig
mws1433	N-Feruloyltyramine*	Alkaloids	Phenolamine	C18H19NO4	1	66648-43-9	3.33379e+07	2.89285e+07	3.0379e+07	1.65771e+07	1.5991e+07	1.57644e+07	1.43326	0.00618202	0.0542283	1.91683	0.938725	insig
MWSmce492	Peganine	Alkaloids	Pyrrole alkaloids	C11H12N2O	3	6159-55-3	5.74308e+07	6.19916e+07	6.0958e+07	5.08215e+07	4.85266e+07	4.79565e+07	1.38952	0.0044977	0.045625	1.22454	0.29224	insig
pme2244	3-(1H-Indol-3-yl)propanoate	Alkaloids	Plumerane	C11H11NO2	2	830-96-6	7.12687e+06	6.55606e+06	6.69724e+06	5.63654e+06	5.02612e+06	4.93738e+06	1.36018	0.00550812	0.0517594	1.30642	0.385617	insig
MWSslk165	Diosmetin-7-O-Neohesperidoside (Neodiosmin)	Flavonoids	Flavones	C28H32O15	3	38665-01-9	872079	1.05358e+06	855649	674685	706551	468148	1.1873	0.0351286	0.133063	1.50391	0.588719	insig
Zbsp004707	Chrysoeriol-7-O-rutinoside	Flavonoids	Flavones	C28H32O15	3	-	1.0304e+06	924613	865657	510791	472784	522331	1.42181	0.00740034	0.0597666	1.87307	0.905405	insig
PDP001360	(7z)-N-(4'-hydroxyphenethyl)-3-methoxy-4-hydroxycinnamamide*	Alkaloids	Phenolamine	C18H19NO4	1	-	3.0699e+07	2.96744e+07	2.89159e+07	1.59071e+07	1.55303e+07	1.55187e+07	1.44409	0.000756377	0.0181821	1.90155	0.927174	insig
pmp000097	Guvacoline	Alkaloids	Piperidine alkaloids	C7H11NO2	3	495-19-2	948917	966527	890747	427065	374516	459248	1.42838	0.000110622	0.00817025	2.22567	1.15424	up
Ladp005693	portulacanone A malonyl glucoside	Flavonoids	Other Flavonoids	C27H30O13	3	-	2.11839e+06	2.01126e+06	2.16018e+06	2.1719e+06	2.17902e+06	2.17742e+06	0.959444	0.214634	0.394257	0.963466	-0.0536941	insig
Lmgp005640	Isorhamnetin-3-O-Galactoside; Cacticin	Flavonoids	Flavonols	C22H22O12	1	6743-92-6	4.87463e+06	5.13604e+06	4.88469e+06	4.71861e+06	4.65866e+06	4.00178e+06	1.01614	0.147264	0.311735	1.11333	0.154887	insig
Wacyp01167	(6-amino-3-oxohexan-2-yl)proline	Amino acids and derivatives	Amino acids and derivatives	C11H20N2O3	1	-	5.40109e+07	5.5262e+07	6.00271e+07	4.80839e+07	4.90145e+07	5.15301e+07	1.24555	0.0433845	0.148985	1.13908	0.187871	insig
Zbdp005176	Scandione	Flavonoids	Chalcones	C16H12O7	3	-	1.1472e+07	1.46739e+07	1.33859e+07	1.43158e+07	1.44676e+07	1.03301e+07	0.0938492	0.936953	0.959567	1.01069	0.0153463	insig
MWSmce118	Imidazole-4-acetate*	Alkaloids	Alkaloids	C5H6N2O2	3	645-65-8	9.00728e+06	8.5954e+06	8.65224e+06	9.40436e+06	8.67498e+06	8.32543e+06	0.0872347	0.894597	0.933958	0.994325	-0.00821063	insig
MWSmce448	Imidazol-1-yl-acetic acid*	Alkaloids	Alkaloids	C5H6N2O2	3	22884-10-2	9.00728e+06	8.5954e+06	8.65224e+06	9.40436e+06	8.67498e+06	8.32543e+06	0.0872347	0.894597	0.933958	0.994325	-0.00821063	insig
pmb0774	N-Hydroxyl-tryptamine*	Alkaloids	Plumerane	C10H12N2O	1	-	1.11398e+08	1.15641e+08	1.43845e+08	5.90703e+07	6.20243e+07	3.29347e+07	1.30333	0.0064334	0.0544879	2.40787	1.26776	up
pme2268	N-Methylnicotinate	Alkaloids	Pyridine alkaloids	C7H7NO2	1	535-83-1	217869	152393	209253	150314	219991	212894	0.0193571	0.96953	0.978532	0.993684	-0.00914024	insig
pme1738	1-Methylnicotinamide	Alkaloids	Pyridine alkaloids	C7H9N2O	3	1005-24-9	217869	152393	209253	150314	219991	212894	0.0193571	0.96953	0.978532	0.993684	-0.00914024	insig
Wbmp007680	5,6,6a,7-tetrahydro-1,2,9,10-tetraethoxy-6-n-pentyl-4H-dibenzo[de,g]quinolin-4-ol	Alkaloids	Alkaloids	C29H41NO5	2	-	2.47052e+06	2.84861e+06	2.00335e+06	1.23812e+06	2.04503e+06	1.12709e+06	1.13431	0.0641158	0.187913	1.66033	0.731472	insig
Rfn01969	N-methylanthraniloyl-beta-D-glucose	Alkaloids	Alkaloids	C14H19NO7	2	-	998458	745643	859763	450640	715780	604097	1.12819	0.0590121	0.178392	1.47068	0.556483	insig
Zmgp003335	Okanin-3',4'-di-O-glucoside*	Flavonoids	Chalcones	C27H32O16	3	-	602198	336515	595115	523571	565676	333626	0.186211	0.76016	0.840141	1.07798	0.10833	insig
PD0270783	Leu Val Ala	Amino acids and derivatives	Amino acids and derivatives	C14H27N3O4	1	-	731667	604023	546942	476345	505226	415720	1.18538	0.0790616	0.210507	1.34734	0.430119	insig
MWS4354	N6-methyladenosine	Nucleotides and derivatives	Nucleotides and derivatives	C11H15N5O4	3	1867-73-8	471755	426671	354400	193942	269926	300253	1.23167	0.0251713	0.111181	1.63957	0.713314	insig
MEDN1403	10-Hydroxy-2-decenoic acid	Lipids	Free fatty acids	C10H18O3	3	14113-05-4	1.98005e+06	1.98125e+06	2.12777e+06	2.27087e+06	2.18982e+06	2.10166e+06	1.09184	0.0848875	0.219008	0.927878	-0.107993	insig
MWS201400	Val-Trp	Amino acids and derivatives	Amino acids and derivatives	C16H21N3O3	2	24587-37-9	451565	387263	391563	661990	457199	521470	1.09959	0.141337	0.304343	0.749937	-0.415159	insig
MW0145851	Asn-Phe-Asn	Amino acids and derivatives	Amino acids and derivatives	C17H23N5O6	3	-	94979.1	293197	108871	149932	81263.4	78538	0.61153	0.437677	0.610258	1.60475	0.682353	insig
MWS20645	Gly-Tyr	Amino acids and derivatives	Amino acids and derivatives	C11H14N2O4	3	658-79-7	3.62909e+06	3.65083e+06	2.87697e+06	3.35616e+06	3.00135e+06	2.98811e+06	0.59778	0.410871	0.587966	1.08681	0.120097	insig
PDP245066	7,8-dihydropterin	Alkaloids	Alkaloids	C6H7N5O	2	-	1.68794e+06	1.39653e+06	1.87208e+06	1.12279e+06	1.11384e+06	1.24254e+06	1.27529	0.0604695	0.181047	1.42464	0.510595	insig
zjgp122326	Pyridine-4-formyl-O-β-D-glucopyranoside	Alkaloids	Pyridine alkaloids	C12H15NO7	3	-	286008	332609	425880	210891	286285	267027	1.03917	0.137355	0.298338	1.36678	0.450781	insig
Wbjp001169	o-Carboxy-5-hydroxytryptamine	Alkaloids	Alkaloids	C11H12N2O3	1	-	1.30616e+06	1.34206e+06	1.43427e+06	1.40332e+06	1.49254e+06	1.70833e+06	0.975846	0.185394	0.360689	0.886691	-0.173497	insig
pmb0782	Piperidine	Alkaloids	Piperidine alkaloids	C5H11N	3	110-89-4	2.77115e+07	3.21327e+07	2.6057e+07	2.80654e+07	2.35004e+07	2.39688e+07	0.878462	0.214245	0.393833	1.13724	0.185542	insig
MW0150871	His-Asp-Glu	Amino acids and derivatives	Amino acids and derivatives	C15H21N5O8	3	-	8.03427e+07	6.74823e+07	7.39981e+07	1.80732e+07	2.05133e+07	1.6531e+07	1.43697	0.0022838	0.0330061	4.02455	2.00883	up
Rfn01821	1-aminobenzocyclobutene	Alkaloids	Alkaloids	C8H9N	1	61599-85-7	9.70438e+06	9.50418e+06	1.03824e+07	9.67557e+06	1.08635e+07	1.00615e+07	0.518626	0.489239	0.65093	0.967006	-0.0484039	insig
pmc0281	Ribosyladenosine	Nucleotides and derivatives	Nucleotides and derivatives	C15H21N5O8	3	-	7.37389e+07	5.52653e+07	7.99913e+07	1.81483e+07	1.99375e+07	1.69317e+07	1.42224	0.0191282	0.0967121	3.79871	1.92551	up
Hmtp000776	4,5,6-Trihydroxy-2-cyclohexen-1-ylideneacetonitrile	Alkaloids	Alkaloids	C8H9NO3	3	-	7.17522e+06	6.69228e+06	7.04389e+06	7.38631e+06	8.13125e+06	7.32925e+06	1.07729	0.113398	0.265445	0.915287	-0.127704	insig
MWS20672	Glu-Phe-Ala	Amino acids and derivatives	Amino acids and derivatives	C17H23N3O6	2	-	344506	494946	448381	376134	317296	574563	0.126446	0.945581	0.965667	1.01565	0.0223991	insig
MWS4525	6-O-methylguanine	Nucleotides and derivatives	Nucleotides and derivatives	C6H7N5O	2	20535-83-5	2.97989e+06	4.90563e+06	3.5813e+06	4.64706e+06	3.77255e+06	3.32109e+06	0.145306	0.901811	0.936266	0.976673	-0.0340532	insig
pme1002	Tyramine	Alkaloids	Alkaloids	C8H11NO	1	51-67-2	9.1951e+07	9.45479e+07	8.68426e+07	8.4058e+07	7.88641e+07	8.10447e+07	1.26928	0.0287241	0.119182	1.1204	0.16402	insig
Walbp00984	N-(1-Deoxy-1-fructosyl)isoleucine	Amino acids and derivatives	Amino acids and derivatives	C12H23NO7	2	-	456644	529925	237221	635645	533690	404924	0.66516	0.353636	0.535516	0.777374	-0.363319	insig
Yxxp005044	Balanophonin	Lignans and Coumarins	Lignans	C20H20O6	3	118916-57-7	998439	726239	2.87508e+06	1.89547e+06	1.57508e+06	1.06305e+06	0.226513	0.977765	0.982481	1.01459	0.0209001	insig
PD0959765	Tyr-pro	Amino acids and derivatives	Amino acids and derivatives	C14H18N2O4	1	51871-47-7	6.14653e+06	6.04093e+06	6.28329e+06	5.84661e+06	6.60499e+06	4.62743e+06	0.563016	0.505788	0.664461	1.08149	0.113016	insig
Lcsp001306	Ser-Ile-Asp	Amino acids and derivatives	Amino acids and derivatives	C13H23N3O7	2	-	3.08563e+06	3.02767e+06	3.3293e+06	3.92083e+06	3.62479e+06	4.18512e+06	1.31049	0.0235931	0.108837	0.804945	-0.313038	insig
MWStz152	2-(Acetylamino)-3-phenyl-2-propenoic acid	Alkaloids	Alkaloids	C11H11NO3	3	5469-45-4	7.08877e+06	8.53067e+06	7.13605e+06	1.34993e+07	1.29447e+07	1.10163e+07	1.36601	0.00860498	0.0651893	0.607457	-0.719146	insig
Lamp000484	4-Methylazetidine-2-Carboxylic acid*	Alkaloids	Alkaloids	C5H9NO2	1	1779725-63-1	1.94914e+06	1.75319e+06	1.61257e+06	3.23933e+06	3.28948e+06	3.43294e+06	1.42254	0.000551862	0.0155017	0.533532	-0.906353	insig
PDP115321	3-Pyrrolidine carboxylic acid*	Amino acids and derivatives	Amino acids and derivatives	C5H9NO2	1	-	1.94914e+06	1.75319e+06	1.61257e+06	3.23933e+06	3.28948e+06	3.43294e+06	1.42254	0.000551862	0.0155017	0.533532	-0.906353	insig
PDP153768	Oxanosine	Nucleotides and derivatives	Nucleotides and derivatives	C10H12N4O6	2	80394-72-5	1.61137e+06	659154	2.3221e+06	1.16124e+06	1.68272e+06	688284	0.311053	0.569942	0.705724	1.3002	0.378737	insig
Sasp002507	(2S,3S)-3-Methylphenylalanine*	Amino acids and derivatives	Amino acids and derivatives	C10H13NO2	2	25488-25-9	1.19876e+07	1.11168e+07	1.07196e+07	1.40524e+07	1.23347e+07	1.29023e+07	1.19843	0.0488222	0.158812	0.860894	-0.216092	insig
Waqkp01044	3-Methoxytyrosine*	Amino acids and derivatives	Amino acids and derivatives	C10H13NO4	2	7636-26-2	571411	545195	494601	405915	481568	501074	1.01271	0.117834	0.270509	1.16035	0.214555	insig
Hmtp001106	Aquilegiolide	Others	Ketone compounds	C8H8O3	2	94481-79-5	805838	920494	1.00561e+06	966316	1.04213e+06	912838	0.611683	0.419871	0.597487	0.935184	-0.0966777	insig
Lcsp001929	Ala-Glu-Leu	Amino acids and derivatives	Amino acids and derivatives	C14H25N3O6	3	-	165302	234545	319358	241979	207991	116095	0.564506	0.431943	0.606265	1.27053	0.345434	insig
Zmcp002924	Cyanidin 3-O-sophoroside	Flavonoids	Anthocyanidins	C27H31O16+	3	38820-68-7	1.36832e+06	1.5327e+06	1.32313e+06	1.24306e+06	876448	1.13269e+06	1.10727	0.076342	0.208703	1.29886	0.377245	insig
pme1178	Guanosine*	Nucleotides and derivatives	Nucleotides and derivatives	C10H13N5O5	1	118-00-3	2.11258e+07	3.29005e+07	2.8246e+07	2.2095e+07	1.58805e+07	1.75372e+07	1.10638	0.103574	0.250282	1.48204	0.567587	insig
pme3968	7-Methylguanine	Nucleotides and derivatives	Nucleotides and derivatives	C6H7N5O	2	578-76-7	403093	416185	465429	328487	307820	300012	1.37442	0.0139618	0.0822805	1.37208	0.456367	insig
Walp003622	6-beta-d-glucopyranosyloxyindole-3-carboxylic acid	Alkaloids	Plumerane	C15H17NO8	3	-	1.02937e+06	847892	912032	680439	1.23173e+06	1.28297e+06	0.330483	0.560494	0.702531	0.872979	-0.195981	insig
PD0795959	leucyl-hydroxyproline	Amino acids and derivatives	Amino acids and derivatives	C11H20N2O4	1	-	2.79025e+06	2.85252e+06	2.40539e+06	2.80325e+06	2.56509e+06	2.65954e+06	0.00725171	0.968228	0.978008	1.00253	0.00364001	insig
Zkep161098	2-Amino-4-methylvaleric acid	Others	Others	C6H13NO2	1	-	9.37118e+07	9.62911e+07	8.82753e+07	8.46541e+07	7.72362e+07	8.4064e+07	1.22376	0.0325067	0.127979	1.13142	0.178138	insig
Wasyqp2936	2-prop-2-ynylcyclohexa-2,5-diene-1,4-dione	Quinones	Quinones	C9H6O2	2	-	2.01316e+08	1.86686e+08	188885527	185477200	1.98015e+08	1.84719e+08	0.328494	0.668718	0.78481	1.01527	0.0218622	insig
PD0129328	Phenylalanylglycine	Amino acids and derivatives	Amino acids and derivatives	C11H14N2O3	1	4294-26-2	526045	452906	604825	510285	573792	527047	0.183677	0.862075	0.912828	0.983026	-0.0246989	insig
PD0330133	Tyrosylvaline	Amino acids and derivatives	Amino acids and derivatives	C14H20N2O4	2	17355-09-8	1.41401e+06	1.3839e+06	1.5178e+06	1.50601e+06	1.3482e+06	1.56472e+06	0.303663	0.679598	0.790263	0.976641	-0.0341005	insig
Lmxp005833	Ningposide A*	Phenolic acids	Phenolic acids	C18H22O9	2	254453-79-7	94071.3	152069	146888	93578.3	181156	144083	0.145314	0.799167	0.869416	0.938426	-0.0916847	insig
Yhjp000315	C-Veratroylglycol	Phenolic acids	Phenolic acids	C10H12O5	3	168293-10-5	1.52833e+06	1.44177e+06	1.43122e+06	1.5746e+06	1.44707e+06	1.6486e+06	0.805089	0.269382	0.44897	0.942412	-0.0855696	insig
Salp000862	3-(Dimethylaminomethyl)-4-hydroxy acetanilide	Alkaloids	Alkaloids	C11H16N2O2	2	13886-04-9	310635	152509	252872	222355	294953	326201	0.539836	0.492421	0.652731	0.848854	-0.236411	insig
Lmmp003817	Kaempferol-3-O-(6''-malonyl)glucoside*	Flavonoids	Flavonols	C24H22O14	1	81149-02-2	1.11337e+07	1.29317e+07	5.43696e+06	8.11113e+06	6.06088e+06	2.09726e+07	0.140933	0.741696	0.831197	0.839457	-0.252471	insig
PDP001553	kaempferol 3-O-(2''-O-malonyl)glucoside*	Flavonoids	Flavonols	C24H22O14	1	-	1.11337e+07	1.29317e+07	5.43696e+06	8.11113e+06	6.06088e+06	2.09726e+07	0.140933	0.741696	0.831197	0.839457	-0.252471	insig
pmp001198	6-Deoxyfagomine	Alkaloids	Piperidine alkaloids	C6H13NO2	1	197449-09-5	2.36647e+07	2.72101e+07	2.34163e+07	2.46679e+07	2.10264e+07	2.1741e+07	0.834641	0.240306	0.42159	1.10166	0.139685	insig
mws0133	Nicotinamide	Others	Vitamin	C6H6N2O	3	98-92-0	4.24795e+06	3.8817e+06	4.14501e+06	3.7609e+06	3.96758e+06	3.76882e+06	1.02873	0.127375	0.285513	1.06761	0.0943883	insig
pmb0532	IMP	Nucleotides and derivatives	Nucleotides and derivatives	C10H13N4O8P	3	131-99-7	1.70216e+06	2.45599e+06	1.21353e+06	2.79759e+06	1.45588e+06	1.75933e+06	0.28864	0.714577	0.812019	0.893372	-0.162666	insig
Sadp002248	(7S)-bicyclo[4.2.0]octa-1,3,5-trien-7-amine	Alkaloids	Alkaloids	C8H9N	3	-	1.89741e+06	1.69408e+06	1.8598e+06	1.79713e+06	1.97579e+06	1.85806e+06	0.500597	0.504546	0.663527	0.968089	-0.0467885	insig
Lcsp001416	Leu-Thr-Ala	Amino acids and derivatives	Amino acids and derivatives	C13H25N3O5	3	-	3.42388e+06	3.65011e+06	3.67748e+06	3.82279e+06	4.96499e+06	4.76314e+06	1.15834	0.111119	0.26232	0.793412	-0.333857	insig
Safp000959	N-[(4-methoxyphenyl)methyl]-2-(7H-purin-6-ylsulfanyl)acetamide	Alkaloids	Alkaloids	C15H15N5O2S	2	-	420760	323355	326233	539986	623473	423247	1.16712	0.077681	0.209045	0.674572	-0.567955	insig
Sadp010223	2,3-Dimethyl-5-Ethylpyrazine	Alkaloids	Alkaloids	C8H12N2	2	15707-34-3	3.67461e+06	5.47541e+06	6.901e+06	5.98407e+06	4.79753e+06	3.77147e+06	0.256778	0.684585	0.793813	1.10293	0.141342	insig
PD0012728	(2R)-5-oxooxolane-2-carboxamide	Alkaloids	Alkaloids	C5H7NO3	2	166765-04-4	6.81653e+07	6.73897e+07	5.84203e+07	8.20556e+07	7.48513e+07	7.38869e+07	1.1946	0.0406798	0.143593	0.84047	-0.250732	insig
mws4516	5-Oxo-D-proline	Amino acids and derivatives	Amino acids and derivatives	C5H7NO3	2	4042-36-8	6.81653e+07	6.73897e+07	5.84203e+07	8.20556e+07	7.48513e+07	7.38869e+07	1.1946	0.0406798	0.143593	0.84047	-0.250732	insig
Labp005025	5-O-Malonylisosakuranin	Flavonoids	Flavanones	C25H26O13	3	-	1.04612e+07	5.35372e+06	4.52155e+06	1.08619e+07	1.37571e+07	1.81036e+07	1.15643	0.0573685	0.174478	0.476012	-1.07093	down
Lmjp101401	Bismurrangatin	Lignans and Coumarins	Coumarins	C30H30O9	3	-	1.04612e+07	5.35372e+06	4.52155e+06	1.08619e+07	1.37571e+07	1.81036e+07	1.15643	0.0573685	0.174478	0.476012	-1.07093	down
Lamp007327	3,9-dihydroeucomnalin malonyl glucoside	Flavonoids	Other Flavonoids	C26H28O14	3	-	1.24305e+07	1.38504e+07	1.93324e+07	8.56739e+06	6.96684e+06	1.67056e+07	0.81251	0.299347	0.480956	1.41481	0.500609	insig
PD0894179	3-O-Methylquercetin-3-O-(6''-malonyl)glucoside	Flavonoids	Flavonols	C25H24O15	2	-	1.24305e+07	1.38504e+07	1.93324e+07	8.56739e+06	6.96684e+06	1.67056e+07	0.81251	0.299347	0.480956	1.41481	0.500609	insig
MWStz342	p-Coumaroyl quinic acid	Phenolic acids	Phenolic acids	C16H18O8	2	1899-30-5	2.96528e+07	2.6514e+07	2.47023e+07	2.46173e+07	1.96073e+07	2.23527e+07	1.09472	0.0804724	0.212665	1.21466	0.280557	insig
pme0021	L-Phenylalanine	Amino acids and derivatives	Amino acids and derivatives	C9H11NO2	1	63-91-2	1.8861e+08	1.78987e+08	2.00983e+08	1.98273e+08	214006043	1.99521e+08	0.962878	0.154612	0.321305	0.929356	-0.105697	insig
Zmbp102503	Bergaptol-O-β-D-glucoside	Others	Others	C17H16O9	3	-	416393	362910	317243	232016	324690	284893	1.05785	0.0966834	0.239552	1.30293	0.381761	insig
MEDTP02401	Cyclocreatine	Nucleotides and derivatives	Nucleotides and derivatives	C5H9N3O2	3	-	4.1037e+07	4.25134e+07	4.66806e+07	3.64991e+07	3.61196e+07	3.69835e+07	1.31451	0.0526128	0.164005	1.18822	0.248797	insig
Lmhp001732	L-Prolyl-L-Phenylalanine	Amino acids and derivatives	Amino acids and derivatives	C14H18N2O3	2	13589-02-1	1.85878e+06	1.55899e+06	1.53961e+06	2.2403e+06	2.4274e+06	2.42545e+06	1.35708	0.00752471	0.0599101	0.698897	-0.516848	insig
Wcfp001236	Quinoline	Others	Others	C9H7N	2	91-22-5	1.41311e+07	1.46397e+07	1.68134e+07	1.40361e+07	1.6141e+07	1.49455e+07	0.0950022	0.888365	0.930031	1.01023	0.014687	insig
pmb0819	3-Indoleacetonitrile	Alkaloids	Plumerane	C10H8N2	3	771-51-7	3.72583e+06	3.43578e+06	3.73999e+06	3.88918e+06	3.68285e+06	3.87983e+06	0.873699	0.20996	0.388815	0.951951	-0.0710414	insig
Safp002024	Trp-Asp	Amino acids and derivatives	Amino acids and derivatives	C15H17N3O5	3	-	1.18624e+06	1.18535e+06	1.00086e+06	1.01075e+06	1.13673e+06	976133	0.668832	0.353825	0.535516	1.07966	0.110583	insig
pme1474	5'-Methylthioadenosine	Nucleotides and derivatives	Nucleotides and derivatives	C11H15N5O3S	1	2457-80-9	5.92353e+07	7.7357e+07	8.35152e+07	1.04771e+08	9.55914e+07	7.41396e+07	0.871784	0.197557	0.374161	0.801842	-0.31861	insig
Zmdp002216	γ-Glu-Leu	Amino acids and derivatives	Amino acids and derivatives	C11H20N2O5	2	2566-39-4	1.45579e+07	1.34126e+07	1.47376e+07	1.65918e+07	1.49377e+07	1.64166e+07	1.14614	0.0625784	0.185143	0.890753	-0.166902	insig
mws0103	Indole-3-carboxaldehyde	Alkaloids	Plumerane	C9H7NO	3	487-89-8	9.46867e+06	1.07586e+07	9.61319e+06	1.55085e+07	1.67864e+07	1.74802e+07	1.41551	0.00116784	0.0226326	0.599506	-0.738153	insig
PDP256276	6-amino-9-[(2R,3R,4S,5R)-3,4-dihydroxy-5-(hydroxymethyl)oxolan-2-yl]-8H-purin-2-one*	Nucleotides and derivatives	Nucleotides and derivatives	C10H13N5O5	1	-	3.76999e+07	3.96073e+07	3.48684e+07	2.92738e+07	2.07762e+07	2.61422e+07	1.27101	0.0223223	0.105693	1.47227	0.558044	insig
Lmjp004816	Loliolide	Terpenoids	Monoterpenoids	C11H16O3	3	5989-02-6	3.62759e+06	4.47721e+06	3.86881e+06	4.59676e+06	4.51724e+06	4.43591e+06	1.02736	0.169485	0.342255	0.883667	-0.178425	insig
HX1340	epiloliolide	Others	Others	C11H16O3	1	-	3.62759e+06	4.47721e+06	3.86881e+06	4.59676e+06	4.51724e+06	4.43591e+06	1.02736	0.169485	0.342255	0.883667	-0.178425	insig
Lmpp003228	Petunidin-3-O-(6''-O-caffeoyl)glucoside	Flavonoids	Anthocyanidins	C31H29O15+	3	-	1.28251e+06	689471	1.20502e+06	769475	478723	418025	1.10663	0.095502	0.237567	1.90671	0.931084	insig
Hmlp000935	Vanillylamine	Alkaloids	Alkaloids	C8H11NO2	3	1196-92-5	262881	228265	200171	218221	202942	205670	0.712452	0.357847	0.539055	1.10287	0.141266	insig
Wagp005779	3-Oxo-Alpha-Ionol 3'-(6''-Malonyl)Glucoside	Terpenoids	Sesquiterpenoids	C22H32O10	1	-	3.76034e+06	763701	2.70909e+06	3.4684e+06	1.08414e+06	2.08667e+06	0.00545546	0.868412	0.916047	1.08946	0.12361	insig
Wbjp002330	1,3-dihydroxy-2,3,3a,4-tetrahydropyrrolo[2,1-b]quinazolin-9(1H)-one	Alkaloids	Alkaloids	C11H12N2O3	3	-	3.3611e+07	3.58968e+07	3.07762e+07	3.11368e+07	2.67751e+07	3.04281e+07	1.01422	0.118608	0.271915	1.1352	0.182952	insig
Zkep143812	6-Deoxy-6-sulfo-D-glucono-1,5-lactone	Others	Lactones	C6H10O8S	1	-	1.30049e+08	9.15195e+07	8.47039e+07	4.0011e+07	4.45396e+07	3.47833e+07	1.37704	0.0430409	0.148212	2.56652	1.35981	up
Lcsp000659	Rubusine	Alkaloids	Alkaloids	C10H7NO3	3	-	467232	352648	446856	256885	296994	372374	1.0885	0.0811823	0.213189	1.36759	0.451637	insig
MW0150464	Gly-Pro-Gln	Amino acids and derivatives	Amino acids and derivatives	C12H20N4O5	3	-	346763	495778	236194	244076	116324	162957	1.11043	0.116817	0.269773	2.06118	1.04347	up
Lcfp025530	Maltol-glucoside	Others	Others	C12H16O8	3	-	128072	174616	177728	131072	228700	126014	0.0554595	0.964647	0.976398	0.988945	-0.0160373	insig
pme2024	Serotonin*	Alkaloids	Plumerane	C10H12N2O	1	50-67-9	8.45747e+06	1.16079e+07	1.04589e+07	5.96455e+06	6.03748e+06	4.4316e+06	1.3222	0.0189399	0.0966818	1.85743	0.893308	insig
pme1137	6-Hydroxynicotinate	Alkaloids	Pyridine alkaloids	C6H5NO3	3	5006-66-6	757392	574615	733153	484206	530344	433562	1.24096	0.0507328	0.160719	1.42611	0.51208	insig
Lcfp031603	N5-(4-Methoxybenzyl)glutamine	Amino acids and derivatives	Amino acids and derivatives	C13H18N2O4	1	-	2.61403e+06	2.24148e+06	2.29023e+06	1.43022e+06	1.73254e+06	1.50814e+06	1.36554	0.00604621	0.0537294	1.52984	0.613379	insig
WaXYp02237	glutamyl-tyramine	Amino acids and derivatives	Amino acids and derivatives	C13H18O4N2	2	-	2.61403e+06	2.24148e+06	2.29023e+06	1.43022e+06	1.73254e+06	1.50814e+06	1.36554	0.00604621	0.0537294	1.52984	0.613379	insig
Wbtp005060	2,3,5-trimethoxy-1-{[(2s,3r,4s,5s,6r)-3,4,5-trihydroxy-6-(hydroxymethyl)oxan-2-yl]oxy}xanthen-9-one	Flavonoids	Other Flavonoids	C22H24O11	2	-	3.73367e+06	6.3105e+06	4.69475e+06	3.87529e+06	4.66641e+06	4.47484e+06	0.443997	0.531153	0.681314	1.13232	0.179284	insig
Wcjp002598	8-Hydroxyquinoline	Alkaloids	Quinoline alkaloids	C9H7NO	1	148-24-3	366701	346194	365900	334655	362168	326043	0.854246	0.232466	0.41423	1.05468	0.0768036	insig
pmb0981	AMP	Nucleotides and derivatives	Nucleotides and derivatives	C10H14N5O7P	3	61-19-8	314099	516762	212975	589619	270724	258709	0.114178	0.867269	0.915614	0.932785	-0.100383	insig
PD0221176	6-Hydroxylignan-6-O-(6''-O-malonyl)glucoside*	Flavonoids	Flavones	C24H22O15	1	-	6.60204e+06	6.55975e+06	4.50797e+06	2.02809e+07	5.5705e+06	2.80976e+07	0.973991	0.20744	0.385289	0.327527	-1.61032	insig
Lmtp004915	3,5-Dihydroxy-3',4'-diacetoxylstilbene-3-O-glucoside	Others	Stilbene	C24H26O11	3	-	2.78473e+06	4.04325e+06	3.52035e+06	5.85837e+06	4.48018e+06	3.67077e+06	0.939013	0.190487	0.36761	0.738674	-0.43699	insig
pmp000589	Quercetin-7-O-(6''-malonyl)glucoside*	Flavonoids	Flavonols	C24H22O15	1	98767-37-4	6.60204e+06	6.55975e+06	4.50797e+06	2.02809e+07	5.5705e+06	2.80976e+07	0.973991	0.20744	0.385289	0.327527	-1.61032	insig
pme2890	L-Homocystine	Amino acids and derivatives	Amino acids and derivatives	C8H16N2O4S2	3	626-72-2	541689	679226	558393	725250	774930	648754	1.06435	0.0976794	0.241065	0.827996	-0.272304	insig
Lmsp002982	Quercetin-3-O-sophoroside-7-O-rhamnoside	Flavonoids	Flavonols	C33H40O21	1	-	2.41603e+06	520512	626790	311637	502321	975673	0.613178	0.442137	0.612833	1.9911	0.993566	insig
Lmfp002421	Quercetin-3-O-[rhamnosyl(1→2)glucosyl]-5-O-glucoside*	Flavonoids	Flavonols	C33H40O21	1	-	2.41603e+06	520512	626790	311637	502321	975673	0.613178	0.442137	0.612833	1.9911	0.993566	insig
pmb0618	Hesperetin-8-C-glucoside-3'-O-glucoside	Flavonoids	Flavanones	C28H34O16	3	-	4.55976e+06	5.32302e+06	1.59872e+06	2.26212e+06	3.14914e+06	1.31248e+06	0.670143	0.29987	0.481487	1.70761	0.771975	insig
Lmqp000873	Succinic anhydride	Organic acids	Organic acids	C4H4O3	2	108-30-5	1.4694e+06	1.94033e+06	729236	1.49891e+06	1.68773e+06	2.20379e+06	0.669822	0.378913	0.560093	0.767836	-0.38113	insig
pme1173	Allopurinol	Nucleotides and derivatives	Nucleotides and derivatives	C5H4N4O	3	315-30-0	223751	223412	229388	124306	138809	231815	0.976201	0.213753	0.393507	1.36696	0.450974	insig
Wbjp001097	3-(2-amino-1-hydroxyethyl)-1H-indol-5-ol	Alkaloids	Alkaloids	C10H12N2O2	3	40979-78-0	4.15876e+06	5.3252e+06	3.65329e+06	3.03845e+06	2.57234e+06	2.56935e+06	1.27753	0.0679954	0.194718	1.60599	0.683467	insig
MW0108646	N-Acetylproline	Amino acids and derivatives	Amino acids and derivatives	C7H11NO3	3	68-95-1	4.88957e+07	4.65354e+07	3.7884e+07	3.92758e+07	3.68327e+07	4.1034e+07	0.861934	0.243864	0.423082	1.13806	0.186577	insig
HX1349	dihydro-4-hydroxy-5-hydroxymethyl-2(3H)-furanone	Others	Others	C5H8O4	3	-	988184	1.08488e+06	855260	1.05521e+06	884104	918112	0.187692	0.794672	0.866411	1.02481	0.0353597	insig
Sadp000595	5-Methylnicotinic acid	Alkaloids	Alkaloids	C7H7NO2	1	-	188497	200342	226575	250842	215645	199542	0.59524	0.42567	0.602591	0.924003	-0.11403	insig
MWSHC2054	Adenine	Nucleotides and derivatives	Nucleotides and derivatives	C5H5N5	3	73-24-5	4.00672e+07	3.71013e+07	3.69448e+07	2.55551e+07	2.28078e+07	2.33625e+07	1.42181	0.000514481	0.0153721	1.59097	0.66991	insig
Lmxp000939	Zarzissine	Alkaloids	Alkaloids	C5H5N5	2	160568-14-9	4.00672e+07	3.71013e+07	3.69448e+07	2.55551e+07	2.28078e+07	2.33625e+07	1.42181	0.000514481	0.0153721	1.59097	0.66991	insig
WaTKp01218	2-(2-Ethynyl-2,4-cyclopentadien-1-ylidene)ethenol	Others	Alcohol compounds	C9H6O	1	393561-91-6	9.08854e+07	9.23045e+07	9.40571e+07	9.22888e+07	9.69849e+07	9.39073e+07	0.743466	0.306968	0.488491	0.979045	-0.0305525	insig
Lcwp000595	9alpha-Hydroxy-11beta,13-Dihydrozaluzanin C	Terpenoids	Sesquiterpenoids	C15H20O4	3	-	890515	1.39287e+06	913943	779464	692686	960175	0.870395	0.258569	0.437956	1.31451	0.39453	insig
mws0520	N-Acetyl-L-tyrosine	Amino acids and derivatives	Amino acids and derivatives	C11H13NO4	1	537-55-3	2.2621e+07	2.415e+07	2.10874e+07	2.60456e+07	2.72633e+07	2.37663e+07	1.08264	0.0871774	0.222391	0.880418	-0.18374	insig
Zajp000573	N-(4-oxopentyl)-acetamide*	Alkaloids	Alkaloids	C7H13NO2	3	-	3.35923e+07	3.56073e+07	3.59803e+07	5.08695e+07	5.08452e+07	4.97652e+07	1.43588	0.000401358	0.014542	0.694349	-0.526266	insig
Hmqp001042	Butyl beta-D-glucoside	Others	Saccharides	C10H20O6	2	5391-18-4	1.93577e+06	1.83289e+06	1.88498e+06	1.46468e+06	1.85257e+06	1.97701e+06	0.535669	0.520609	0.673317	1.06788	0.0947542	insig
PD0883181	2-aminooctadeca-5,9,12,15-tetraen-3-ol	Lipids	Free fatty acids	C18H31NO	1	-	2.4253e+06	1.97435e+06	1.88154e+06	1.83062e+06	1.87177e+06	2.27887e+06	0.324107	0.67446	0.78792	1.05015	0.0705905	insig
Rfn02742	2-Oxo-2H-indole-3-acetic acid	Alkaloids	Alkaloids	C10H7NO3	2	-	1.82018e+06	1.41137e+06	1.53553e+06	1.61444e+06	1.46215e+06	1.67503e+06	0.00659028	0.972257	0.980172	1.00325	0.00468644	insig
Sasp001627	Leu-Val-Ala	Amino acids and derivatives	Amino acids and derivatives	C14H27N3O4	1	-	2.15481e+06	2.28945e+06	2.54049e+06	1.63515e+06	2.09476e+06	2.17165e+06	0.941934	0.158442	0.326549	1.18354	0.243114	insig
pme1313	L-Formylkynurenine	Amino acids and derivatives	Amino acids and derivatives	C11H12N2O4	3	1022-31-7	1.97339e+07	1.88697e+07	2.03591e+07	1.57757e+07	1.80661e+07	1.73584e+07	1.2156	0.0407023	0.143593	1.15161	0.203656	insig
pmp001247	Feruloylcholine glucoside	Alkaloids	Phenolamine	C21H32NO9+	3	-	101810	177091	84340	94719.7	76149.5	143890	0.312012	0.669869	0.785126	1.15403	0.20668	insig
Rfmb320	1-Methylpiperidine-2-carboxylic acid*	Alkaloids	Piperidine alkaloids	C7H13NO2	3	7730-87-2	4.06724e+07	4.85834e+07	4.80726e+07	6.5135e+07	6.87917e+07	7.00114e+07	1.38223	0.00391962	0.0422373	0.673383	-0.570501	insig
Lmhp001430	Cyclo(Pro-Glu)	Amino acids and derivatives	Amino acids and derivatives	C10H14N2O4	2	-	6.33403e+06	7.92523e+06	5.47536e+06	6.12972e+06	4.55249e+06	4.32938e+06	0.966606	0.164063	0.33537	1.31463	0.394653	insig
Lmhp001670	L-Valyl-L-Leucine	Amino acids and derivatives	Amino acids and derivatives	C11H22N2O3	2	3989-97-7	4.9744e+06	4.30457e+06	5.42152e+06	4.0817e+06	4.43017e+06	4.49554e+06	0.905798	0.217579	0.398496	1.13016	0.176532	insig
pmb1912	10-Formyltetrahydrofolate	Alkaloids	Alkaloids	C20H23N7O7	3	2800-34-2	4.75405e+07	4.86638e+07	5.02824e+07	3.76489e+07	3.99309e+07	3.64524e+07	1.40329	0.00143344	0.0252366	1.28461	0.361329	insig
Lcfp023920	Alloxanthine	Nucleotides and derivatives	Nucleotides and derivatives	C5H4N4O2	1	2465-59-0	5.09245e+06	5.96149e+06	5.46257e+06	3.31706e+06	3.32741e+06	2.83409e+06	1.40285	0.0026715	0.0340753	1.74251	0.80117	insig
Zmmp000635	4,5-Dehydro-L-leucine*	Amino acids and derivatives	Amino acids and derivatives	C6H11NO2	2	-	6.55631e+07	6.42865e+07	5.86115e+07	8.60591e+07	7.76953e+07	8.8139e+07	1.36125	0.00781696	0.0615019	0.748178	-0.418546	insig
Smbp002161	8-ethylnorlobelol	Alkaloids	Piperidine alkaloids	C9H19NO	3	-	234777	155344	163014	189712	293592	214209	0.770065	0.300937	0.48258	0.793009	-0.33459	insig
Lcsp001414	Ile-Val-Gly	Amino acids and derivatives	Amino acids and derivatives	C13H25N3O4	2	-	1.05309e+06	1.20766e+06	1.29606e+06	974794	1.24844e+06	1.28994e+06	0.109068	0.911197	0.943559	1.01242	0.0178084	insig
Lajp006434	3',5'-dihydroxy-5,7,4'-trimethoxyflavone-3'-glucoside	Flavonoids	Flavones	C24H26O12	2	-	748217	848297	556750	594972	418557	418924	1.10773	0.0900178	0.227778	1.5032	0.588038	insig
pme0193	L-Glutamine	Amino acids and derivatives	Amino acids and derivatives	C5H10N2O3	2	56-85-9	6.25161e+06	6.10674e+06	6.33095e+06	5.36831e+06	5.4209e+06	4.98626e+06	1.37136	0.00881581	0.0655938	1.18471	0.244529	insig
pme0026	L-Lysine	Amino acids and derivatives	Amino acids and derivatives	C6H14N2O2	3	56-87-1	6.25161e+06	6.10674e+06	6.33095e+06	5.36831e+06	5.4209e+06	4.98626e+06	1.37136	0.00881581	0.0655938	1.18471	0.244529	insig
Sadp003004	Indole-4-Carboxaldehyde*	Alkaloids	Alkaloids	C9H7NO	1	1074-86-8	3.68411e+06	3.64965e+06	3.70457e+06	4.07947e+06	3.28132e+06	3.31394e+06	0.377464	0.688033	0.795598	1.03406	0.048321	insig
Wbmp002283	Α-hydroxyquinoline*	Alkaloids	Alkaloids	C9H7NO	1	-	3.68411e+06	3.64965e+06	3.70457e+06	4.07947e+06	3.28132e+06	3.31394e+06	0.377464	0.688033	0.795598	1.03406	0.048321	insig
Lcsp001861	Leu-Pro	Amino acids and derivatives	Amino acids and derivatives	C11H20N2O3	1	-	1.51372e+07	1.61563e+07	1.59567e+07	1.55802e+07	1.46086e+07	1.47336e+07	0.960268	0.150005	0.314871	1.05182	0.0728845	insig
MWSslk148	Rutin Trihydrate	Flavonoids	Flavonols	C27H36O19	3	207671-50-9	5.5947e+06	5.41765e+06	6.65789e+06	1.01521e+07	4.01064e+06	2.25697e+07	0.64932	0.364429	0.545553	0.481053	-1.05573	insig
Lmmp003091	Multinoside A*	Flavonoids	Flavonols	C27H30O16	1	59262-54-3	5.5947e+06	5.41765e+06	6.65789e+06	1.01521e+07	4.01064e+06	2.25697e+07	0.64932	0.364429	0.545553	0.481053	-1.05573	insig
Lmnp002616	Cirsiliol-8-C-(2''-glucosyl)glucoside	Flavonoids	Flavones	C29H34O17	3	-	2.59173e+06	1.90686e+06	2.66867e+06	1.42083e+06	1.51784e+06	1.30033e+06	1.3175	0.0486408	0.158812	1.69079	0.757695	insig
Zazp002547	cyclo-(Gly-Phe)	Amino acids and derivatives	Amino acids and derivatives	C11H12N2O2	1	10125-07-2	1.42371e+07	1.29203e+07	1.47122e+07	1.40012e+07	1.35026e+07	1.22902e+07	0.603893	0.402014	0.581503	1.05216	0.0733519	insig
Lmyp003951	3,4-Dihydroxy-3-methoxypropiophenone	Others	Ketone compounds	C11H14O5	3	-	1.17492e+06	960640	928051	861600	984662	950688	0.669823	0.37932	0.56013	1.09534	0.131376	insig
Zblp002068	Cyanidin 3-O-glucoside*	Flavonoids	Anthocyanidins	C21H21O11+	3	47705-70-4	2.18195e+06	1.65014e+06	1.56921e+06	2.31515e+06	1.75362e+06	1.64477e+06	0.269591	0.731774	0.825185	0.945353	-0.081075	insig
Zblp102242	Cyanidin 3-O-galactoside*	Flavonoids	Anthocyanidins	C21H21O11+	3	142506-26-1	2.18195e+06	1.65014e+06	1.56921e+06	2.31515e+06	1.75362e+06	1.64477e+06	0.269591	0.731774	0.825185	0.945353	-0.081075	insig
Lmcp003788	Isotamarixin*	Flavonoids	Flavonols	C22H22O12	2	-	4.31139e+06	5.81678e+06	5.19793e+06	8.16183e+06	7.97113e+06	7.34512e+06	1.32929	0.0107978	0.0725658	0.652784	-0.615323	insig
Hahp000801	alanine betaine	Alkaloids	Alkaloids	C5H11NO2	1	-	5.21251e+07	5.24163e+07	4.80919e+07	5.67871e+07	5.30587e+07	6.13566e+07	1.08184	0.106065	0.254231	0.891537	-0.165633	insig
pmb0069	Benzamide	Alkaloids	Alkaloids	C7H7NO	3	55-21-0	2.54981e+06	2.36039e+06	3.2793e+06	2.84424e+06	1.90336e+06	2.87898e+06	0.32675	0.682013	0.791291	1.07381	0.102738	insig
Zbkp000561	L-4-Hydroxyglutamate semialdehyde	Alkaloids	Alkaloids	C5H9NO4	3	-	2.7878e+07	2.73853e+07	2.61352e+07	1.34981e+07	2.19779e+07	1.25296e+07	1.22271	0.0617021	0.183481	1.69561	0.761801	insig
Lcsp002752	Asp-Pro-Phe	Amino acids and derivatives	Amino acids and derivatives	C18H23N3O6	3	-	801434	618957	815561	717599	688662	823070	0.0141878	0.978258	0.982581	1.00297	0.00427864	insig
mws0567	4-Guanidinobutanoate	Organic acids	Organic acids	C5H11N3O2	3	463-00-3	2.30309e+07	2.34844e+07	2.2082e+07	2.25271e+07	2.21782e+07	2.40476e+07	0.0438915	0.945328	0.965667	0.997734	-0.00327231	insig
MWS0442	Maltotriose	Others	Saccharides	C18H32O16	3	1109-28-0	4.83241e+06	5.18502e+06	5.2326e+06	4.37904e+06	4.36036e+06	4.08521e+06	1.34716	0.00839157	0.0641824	1.18912	0.249896	insig
MWStz618	Cichoriin*	Lignans and Coumarins	Coumarins	C15H16O9	2	531-58-8	3.64788e+07	4.11192e+07	4.23213e+07	2.30819e+07	3.13121e+07	3.08957e+07	1.22517	0.028985	0.119182	1.40602	0.491621	insig
MWS00204g	N-Ethylglycine*	Amino acids and derivatives	Amino acids and derivatives	C4H9NO2	2	627-01-0	2.27e+07	2.15448e+07	2.23758e+07	1.42869e+07	1.56772e+07	1.3559e+07	1.41512	0.00140389	0.0248916	1.53069	0.614186	insig
pme3033	N,N-Dimethylglycine*	Amino acids and derivatives	Amino acids and derivatives	C4H9NO2	2	1118-68-9	2.27e+07	2.15448e+07	2.23758e+07	1.42869e+07	1.56772e+07	1.3559e+07	1.41512	0.00140389	0.0248916	1.53069	0.614186	insig
pmp001311	6-Hydroxykaempferol-6,7-O-diglucoside*	Flavonoids	Flavonols	C27H30O17	1	-	1.76387e+07	4.39018e+06	4.18613e+06	9.29538e+06	8.81167e+06	1.04663e+07	0.466211	0.87646	0.921813	0.917463	-0.124278	insig
Zmgp002917	Okanin-4'-O-glucosyl-O-glucoside*	Flavonoids	Chalcones	C27H32O16	3	-	433602	126531	928451	262547	381105	646673	0.0927047	0.816156	0.881176	1.15365	0.206207	insig
Zbqp000676	3-(triazan-2-yl)propyl L-prolinate	Amino acids and derivatives	Amino acids and derivatives	C8H18N4O2	1	-	2.791e+06	3.14553e+06	2.98561e+06	1.8672e+06	1.84039e+06	1.84356e+06	1.43106	0.00789068	0.0618231	1.60726	0.684602	insig
MWS201483	Phe-Hyp	Amino acids and derivatives	Amino acids and derivatives	C14H18N2O4	2	90965-82-5	785111	733568	864636	1.04332e+06	1.0356e+06	935907	1.29467	0.0152698	0.085593	0.790533	-0.339103	insig
Wdzp005526	[2-(6-{2h-[1,3]dioxolo[4,5-h]isoquinolin-7-yl}-2h-1,3-benzodioxol-5-yl)ethyl](methyl)amine	Alkaloids	Isoquinoline alkaloids	C20H18N2O4	2	-	1.34283e+06	797425	1.34679e+06	625353	665951	760048	1.16967	0.113749	0.265769	1.69987	0.765428	insig
Hmyp002315	3,5,7,4'-Tetrahydroxy-Coumaronochromone	Others	Chromone	C15H10O7	2	-	1.12327e+08	1.18733e+08	1.19519e+08	1.25937e+08	1.21375e+08	1.43642e+08	1.0095	0.177401	0.351369	0.896726	-0.157261	insig
MWSprf134	Plantagoside	Flavonoids	Flavanones	C21H22O12	3	78708-33-5	4.89458e+06	5.98372e+06	1.28402e+07	1.06415e+07	8.82069e+06	1.63686e+07	0.813745	0.297512	0.479857	0.66196	-0.595184	insig
mws0005	Tryptamine	Alkaloids	Plumerane	C10H12N2	2	61-54-1	3.06828e+06	3.33771e+06	3.44722e+06	1.84423e+06	1.46879e+06	1.52423e+06	1.41234	0.000505623	0.0153721	2.03694	1.0264	up
mws0018	Spermine	Alkaloids	Alkaloids	C10H26N4	3	71-44-3	3.868e+06	3.03655e+06	4.12502e+06	2.82672e+06	4.21312e+06	1.71715e+06	0.66744	0.414701	0.59243	1.25951	0.332867	insig
pme1398	Delphinidin 3-O-glucoside	Flavonoids	Anthocyanidins	C21H21O12+	3	50986-17-9	2.31731e+06	1.82294e+06	1.58073e+06	1.49289e+06	1.42637e+06	1.58479e+06	1.01587	0.19809	0.374886	1.27018	0.345038	insig
Waptp04899	Jaceosidin-7-O-(6''-O-p-coumaroyl)glucoside-4'-O-glucoside	Flavonoids	Flavones	C38H40O19	2	-	140811	1375035	198460	1.51843e+06	683552	1.06057e+06	0.866555	0.34541	0.526539	0.525449	-0.928377	insig
PDP173395	5,12-dihydroxydodeca-6,8,10-trienoic acid	Lipids	Free fatty acids	C12H18O4	2	-	745040	934928	1.20985e+06	482433	497079	427562	1.33256	0.0638262	0.187504	2.05377	1.03828	up
Lahp001956	Pyran[3,4-b]indole-2-ketone	Alkaloids	Plumerane	C11H9O2N	1	-	6.28765e+06	6.68972e+06	6.82303e+06	6.58255e+06	5.80505e+06	5.22223e+06	0.934955	0.19671	0.373812	1.1244	0.169149	insig
Hmgp002327	3-amino-2-naphthoic acid*	Alkaloids	Alkaloids	C11H9NO2	1	-	7.00288e+06	6.72736e+06	7.04568e+06	7.04484e+06	5.91926e+06	5.57299e+06	0.921094	0.231508	0.413119	1.12078	0.164497	insig
Smcp001137	naphthisoxazol A*	Alkaloids	Alkaloids	C11H9NO2	1	-	6.28765e+06	6.68972e+06	6.82303e+06	6.58255e+06	5.80505e+06	5.22223e+06	0.934955	0.19671	0.373812	1.1244	0.169149	insig
Hmmp001310	3-Indoleacrylate*	Alkaloids	Plumerane	C11H9NO2	1	1204-06-4	6.28765e+06	6.68972e+06	6.82303e+06	6.58255e+06	5.80505e+06	5.22223e+06	0.934955	0.19671	0.373812	1.1244	0.169149	insig
Lahp002608	3,5-Dihydro-2H-Furo[3,2-C]Quinolin-4-One*	Alkaloids	Quinoline alkaloids	C11H9NO2	1	-	7.00288e+06	6.72736e+06	7.04568e+06	7.04484e+06	5.91926e+06	5.57299e+06	0.921094	0.231508	0.413119	1.12078	0.164497	insig
mws5042	Glycyl-phenylalanine	Amino acids and derivatives	Amino acids and derivatives	C11H14N2O3	1	3321-03-7	1.70377e+07	1.71476e+07	1.58023e+07	1.56178e+07	1.42149e+07	1.50654e+07	1.18254	0.0462161	0.155715	1.11336	0.154917	insig
Lmqp002784	Salicylamide	Alkaloids	Alkaloids	C7H7NO2	3	65-45-2	537722	622812	742699	466656	511877	483655	1.15001	0.125916	0.283365	1.30163	0.380322	insig
mws1715	Cordycepin*	Nucleotides and derivatives	Nucleotides and derivatives	C10H13N5O3	2	73-03-0	3.60583e+06	2.64549e+06	2.82181e+06	2.18231e+06	2.07564e+06	2.26741e+06	1.236	0.0977977	0.241119	1.39044	0.475544	insig
mws0224	Methionine	Amino acids and derivatives	Amino acids and derivatives	C5H11NO2S	3	59-51-8	346944	379883	324570	314248	254099	210863	1.1308	0.0742284	0.205051	1.34931	0.432224	insig
MWS1860	Pyrrolidin	Alkaloids	Pyrrole alkaloids	C4H9N	3	123-75-1	5.36511e+06	5.70574e+06	5.34364e+06	6.71401e+06	5.52995e+06	6.20785e+06	0.995961	0.177512	0.351369	0.889587	-0.168793	insig
Zbyp002402	Methylarbutin*	Phenolic acids	Phenolic acids	C13H18O7	3	6032-32-2	132523	122479	107909	121154	136242	79961.7	0.382193	0.676135	0.789281	1.07575	0.105338	insig
PDP068719	4-amino-2-methylbutanoic acid*	Alkaloids	Alkaloids	C5H11NO2	1	-	1.78809e+06	1.7495e+06	1.63829e+06	1.54701e+06	1.57657e+06	1.59163e+06	1.2445	0.0659571	0.191721	1.0977	0.134481	insig
pmb0964	Isopentenyladenine-7-N-glucoside	Nucleotides and derivatives	Nucleotides and derivatives	C16H23N5O5	3	-	1.09404e+06	1.14653e+06	1.04561e+06	1.16731e+06	1.22335e+06	1.36558e+06	1.12222	0.0999016	0.243662	0.874858	-0.192879	insig
PD0851863	Riboflavol	Alkaloids	Alkaloids	C17H20N4O7	3	-	3.08468e+06	2.77741e+06	2.71439e+06	3.44527e+06	3.32606e+06	5.92881e+06	0.986835	0.245274	0.424938	0.675306	-0.566386	insig
MWStz526	Daphnin*	Lignans and Coumarins	Coumarins	C15H16O9	2	486-55-5	4.06585e+07	4.01092e+07	4.42768e+07	2.56172e+07	3.23677e+07	2.96485e+07	1.33495	0.00892458	0.0660102	1.4269	0.512889	insig
MW0155986	Pro-Pro-Val	Amino acids and derivatives	Amino acids and derivatives	C15H25N3O4	3	-	3.25743e+06	2.45657e+06	2.73141e+06	2.99584e+06	2.62989e+06	2.14797e+06	0.459335	0.54604	0.693648	1.08641	0.119565	insig
Lmcp002302	N6-(2-Hydroxyethyl)adenosine*	Nucleotides and derivatives	Nucleotides and derivatives	C12H17N5O5	3	4338-48-1	3.25743e+06	2.45657e+06	2.73141e+06	2.99584e+06	2.62989e+06	2.14797e+06	0.459335	0.54604	0.693648	1.08641	0.119565	insig
Waymp04555	3-Hydroxy-beta-ionol 4-[6''-(3-Hydroxy-3-methylglutaryl)glucoside]	Terpenoids	Monoterpenoids	C25H40O11	2	-	508602	613398	717061	709892	715520	721414	0.924236	0.230077	0.412324	0.856642	-0.223235	insig
PD0615920	N-Coumaroyl-L-aspartic acid	Alkaloids	Alkaloids	C13H13NO6	2	-	1.56744e+06	1.55139e+06	1.48572e+06	955710	1.22318e+06	854543	1.29394	0.0358454	0.135194	1.51793	0.60211	insig
ML10180524	Cytarabine	Nucleotides and derivatives	Nucleotides and derivatives	C9H13N3O5	3	147-94-4	4.38367e+06	7.99801e+06	4.16054e+06	7.177e+06	5.56832e+06	3.56141e+06	0.0210646	0.963851	0.976349	1.01444	0.0206855	insig
MWStz559	Quercetin-3,7-Di-O-glucoside*	Flavonoids	Flavonols	C27H30O17	1	6892-74-6	6.15656e+06	10238766	7.55457e+06	1.08516e+07	2.1082e+06	9.49096e+06	0.337003	0.877935	0.922238	1.06677	0.0932528	insig
Sadp004354	Herbacetin 8-gentiobioside*	Flavonoids	Flavonols	C27H30O17	1	-	6.15656e+06	10238766	7.55457e+06	1.08516e+07	2.1082e+06	9.49096e+06	0.337003	0.877935	0.922238	1.06677	0.0932528	insig
MWStz605	Abrine*	Amino acids and derivatives	Amino acids and derivatives	C12H14N2O2	3	526-31-8	582762	475440	630276	709781	711293	642208	1.08915	0.0942464	0.235381	0.818345	-0.289218	insig
PDP151716	Herbacetin 3-glucoside*	Flavonoids	Flavonols	C21H20O12	2	-	1.49685e+07	5.0373e+07	2.63933e+07	4.20965e+07	4.80309e+07	2.50885e+07	0.52218	0.569926	0.705724	0.796199	-0.328799	insig
Wbsp000107	2-[(5s)-5-hydroxyhexa-1,3-dien-1-yl]-5-methoxy-4-[(3r)-3-methoxybutanoyl]-2-methylfuran-3-one	Others	Ketone compounds	C17H24O6	3	-	1.49638e+06	2.42895e+06	1.76151e+06	6.10129e+06	5.71443e+06	5.94597e+06	1.40387	0.00166682	0.0275855	0.320174	-1.64307	down
pme3827	3,4-Dihydroxy-L-phenylalanine	Amino acids and derivatives	Amino acids and derivatives	C9H11NO4	3	59-92-7	1.48878e+07	1.52565e+07	1.35725e+07	1.40573e+07	1.30612e+07	1.33037e+07	0.984404	0.154276	0.320905	1.08151	0.113041	insig
MWS2027	Barbiturate	Nucleotides and derivatives	Nucleotides and derivatives	C4H4N2O3	3	67-52-7	7.39435e+06	6.61678e+06	7.73312e+06	9.01942e+06	1.03088e+07	8.0344e+06	1.15527	0.086037	0.219931	0.79467	-0.331572	insig
Lmqp000427	N-Methyl-Trans-4-Hydroxy-L-Proline	Amino acids and derivatives	Amino acids and derivatives	C6H11NO3	3	4252-82-8	365245	240581	496985	568673	570938	329156	0.685283	0.326729	0.509559	0.750841	-0.41342	insig
Sadp004598	L-phenylalanyl-L-proline	Amino acids and derivatives	Amino acids and derivatives	C14H18N2O3	2	-	8.71248e+06	9.07882e+06	8.38402e+06	6.91856e+06	7.97419e+06	7.56902e+06	1.23359	0.0352393	0.13328	1.16533	0.220735	insig
Lmhp002031	L-Leucyl-L-Leucine	Amino acids and derivatives	Amino acids and derivatives	C12H24N2O3	1	3303-31-9	4.93578e+06	3.5965e+06	4.06892e+06	4.65257e+06	6.14143e+06	6.47613e+06	1.08568	0.0930571	0.233812	0.729653	-0.454718	insig
PD0904638	Indole-2-acetic acid	Alkaloids	Alkaloids	C10H9NO2	1	32588-36-6	8.11808e+06	8.81775e+06	7.71771e+06	6.76496e+06	7.27933e+06	7.81154e+06	1.05489	0.1023	0.24806	1.12801	0.173777	insig
MW0157005	Ser-HoPhe-OH	Amino acids and derivatives	Amino acids and derivatives	C19H20N2O7	3	-	460441	715506	729375	288178	287435	404890	1.25411	0.0544121	0.167525	1.94321	0.958442	insig
mws2591	DIBOA	Alkaloids	Alkaloids	C8H7NO4	3	17359-54-5	542674	428282	500273	1.19617e+06	1.27701e+06	1.18547e+06	1.42848	9.06345e-05	0.00784166	0.402124	-1.31429	down
Lmbp002962	Isofraxetin	Lignans and Coumarins	Coumarins	C10H8O5	1	50656-75-2	7.39713e+06	8.98559e+06	6.36888e+06	7.2143e+06	7.61772e+06	7.63173e+06	0.0255507	0.911986	0.943559	1.01281	0.0183697	insig
pme3961	Deoxyadenosine*	Nucleotides and derivatives	Nucleotides and derivatives	C10H13N5O3	2	958-09-8	2.26643e+06	1.61207e+06	1.51503e+06	1.47373e+06	1.42028e+06	1.66416e+06	0.723639	0.36046	0.541543	1.18327	0.242778	insig
pmp000087	2-Feruloyl-sn-glycerol	Phenolic acids	Phenolic acids	C13H16O6	3	-	258664	201037	451283	448410	541266	406111	0.995572	0.154291	0.320905	0.652668	-0.615579	insig
Lcsp003475	Pro-Val-Leu	Amino acids and derivatives	Amino acids and derivatives	C16H29N3O4	3	-	426283	296019	177655	293146	456102	239964	0.265502	0.774204	0.851148	0.909772	-0.136423	insig
Zmjp004875	Tomentin	Flavonoids	Flavonols	C17H14O8	3	59171-23-2	3.17589e+06	2.58833e+06	3.15723e+06	2.96232e+06	2.56776e+06	4.09949e+06	0.282578	0.671375	0.785786	0.926464	-0.110193	insig
MWSmce116	5'-Deoxyadenosine*	Nucleotides and derivatives	Nucleotides and derivatives	C10H13N5O3	2	4754-39-6	4.86236e+06	4.91573e+06	4.01075e+06	3.63128e+06	2.92639e+06	3.30893e+06	1.27152	0.0262619	0.114177	1.39753	0.482876	insig
Rfn02942	H-Glu-Trp-OH*	Amino acids and derivatives	Amino acids and derivatives	C16H19N3O5	1	-	1.15491e+08	1.01423e+08	9.4322e+07	102785791	1.0235e+08	8.06456e+07	0.585076	0.427757	0.603835	1.08907	0.1231	insig
Zmmp003443	γ-Glu-Trp*	Amino acids and derivatives	Amino acids and derivatives	C16H19N3O5	1	66471-20-3	1.15491e+08	1.01423e+08	9.4322e+07	102785791	1.0235e+08	8.06456e+07	0.585076	0.427757	0.603835	1.08907	0.1231	insig
Rfp86794	3-(4-hydroxyphenyl)-N-(4-hydroxystyryl)acrylamide	Alkaloids	Phenolamine	C17H15N1O3	1	-	1.48092e+06	2.09828e+06	1.50043e+06	2.26477e+06	1.90771e+06	2.20229e+06	0.992401	0.155327	0.322524	0.796832	-0.327653	insig
Rfn03159	3-(2-Methoxyphenyl)propionamide	Alkaloids	Phenolamine	C10H13NO2	2	-	168907	214468	204125	358113	306166	424054	1.34865	0.0263063	0.114177	0.539817	-0.889457	insig
Zbqp003125	Ile-Phe	Amino acids and derivatives	Amino acids and derivatives	C15H22N2O3	1	-	2.30918e+06	2.81598e+06	2.59449e+06	4.70936e+06	4.44197e+06	5.04642e+06	1.41161	0.000802807	0.0187572	0.543723	-0.879057	insig
Lhyp111012	Demethylwedelolactone	Lignans and Coumarins	Coumarins	C15H8O7	1	6468-55-9	1.36375e+07	1.29591e+07	1.06087e+07	8.7933e+06	7.13943e+06	6.83882e+06	1.32262	0.0162924	0.0881376	1.63385	0.708275	insig
pme3184	dAMP	Nucleotides and derivatives	Nucleotides and derivatives	C10H14N5O6P	3	653-63-4	619596	798929	411671	441841	243776	169213	1.10555	0.0847087	0.218999	2.14101	1.09829	up
MWStz100	Decitabine; 5-Aza-2'-Deoxycytidine	Nucleotides and derivatives	Nucleotides and derivatives	C8H12N4O4	3	2353-33-5	1.47005e+06	2.09338e+06	1.85221e+06	2.62243e+06	2.37575e+06	2.32786e+06	1.18178	0.0530342	0.164702	0.739232	-0.4359	insig
Wayp002574	N-Hydroxyhexanoyl nornicotine glucoside	Alkaloids	Pyridine alkaloids	C21H32N2O7	3	-	1.13759e+06	1.53911e+06	1.01521e+06	1.0456e+06	1.07917e+06	915162	0.811541	0.301776	0.483305	1.21447	0.280325	insig
Hmsp000364	L-Cyclopentylglycine	Amino acids and derivatives	Amino acids and derivatives	C7H13NO2	3	2521-84-8	1.40315e+06	1.30794e+06	1.092e+06	1.69603e+06	1.32827e+06	1.57993e+06	0.977672	0.135733	0.296879	0.825999	-0.275788	insig
MW0155775	Pro-Arg-Asn	Amino acids and derivatives	Amino acids and derivatives	C15H27N7O5	3	-	207457	164548	202417	118367	105483	30184.7	1.06625	0.041744	0.145551	2.2612	1.17709	up
pme0170	N-Acetyl-L-Arginine	Amino acids and derivatives	Amino acids and derivatives	C8H16N4O3	2	155-84-0	6.17845e+07	6.40547e+07	5.39071e+07	2.90128e+07	5.50026e+07	5.13429e+07	0.878366	0.202375	0.379547	1.32793	0.409178	insig
Lmhp009187	LysoPE 15:0*	Lipids	LPE	C20H42NO7P	1	-	141110	288326	321075	186101	207666	120376	0.705545	0.292687	0.475121	1.45973	0.545704	insig
Qmyp101338	JiangxiBaiyingsu I	Terpenoids	Sesquiterpenoids	C18H28O3	1	-	250468	625880	200338	489951	277255	447720	0.39051	0.778343	0.854196	0.886216	-0.174271	insig
WaTKp01741	4-Ethynylbenzaldehyde	Others	Aldehyde compounds	C9H6O	2	63697-96-1	1.18778e+07	1.33092e+07	9.25271e+06	1.17086e+07	6.09758e+06	1.02286e+07	0.660454	0.363839	0.545553	1.22846	0.296855	insig
mws0629	L-Aspartyl-L-Phenylalanine	Amino acids and derivatives	Amino acids and derivatives	C13H16N2O5	3	13433-09-5	2.40424e+06	1.73081e+06	2.67981e+06	1.49898e+06	1.85131e+06	1.72103e+06	1.00727	0.165261	0.337268	1.3438	0.426323	insig
Lmwp003442	Amoenin	Flavonoids	Flavonols	C21H20O11	3	-	5.38e+07	6.67335e+07	5.07121e+07	4.69997e+07	4.3762e+07	5.05671e+07	1.02491	0.168683	0.342255	1.21168	0.277012	insig
Lwhp010632	1,2-dimethylquinolin-4(1H)-one	Alkaloids	Quinoline alkaloids	C11H11NO	3	6760-40-3	567439	509600	646659	516401	495003	476833	1.01102	0.179742	0.354101	1.15821	0.211903	insig
Lcsp002259	Leu-Glu-Tyr	Amino acids and derivatives	Amino acids and derivatives	C20H29N3O7	3	-	94539.2	196924	161098	239152	188075	140994	0.613648	0.403249	0.581774	0.796452	-0.328341	insig
Zbnp004589	Limocitrin 7-neohesperidoside	Flavonoids	Flavonols	C29H34O17	3	-	452979	320641	84440.3	452021	114224	161829	0.141763	0.788233	0.8624	1.17853	0.236994	insig
Lcsp003225	Leu-Glu-Phe	Amino acids and derivatives	Amino acids and derivatives	C20H29N3O6	3	-	2.59071e+06	2.80022e+06	2.13331e+06	2.57353e+06	1.70812e+06	2.14422e+06	0.722738	0.317089	0.498881	1.17093	0.227653	insig
Lhmp122112	5-Pregnene-3,17,20-triol-20-O-glucoside*	Steroids	Cardiac glycoside	C27H44O8	3	-	99797.5	122106	196591	317591	219746	421222	1.20904	0.0711754	0.199376	0.436587	-1.19566	down
pmp000727	Feruloylhistamine	Alkaloids	Phenolamine	C15H17N3O3	3	94848-18-7	613327	497372	625619	214163	295686	189273	1.37367	0.0032063	0.0372825	2.48357	1.31242	up
Lcsp003039	Lys-Ala-Gln	Amino acids and derivatives	Amino acids and derivatives	C14H27N5O5	3	-	694511	844465	740271	162371	272202	286020	1.37735	0.000994146	0.0203718	3.16302	1.6613	up
Lcsp003132	Ala-Ile-Leu	Amino acids and derivatives	Amino acids and derivatives	C15H29N3O4	2	-	566878	697342	878494	708110	793596	553050	0.158227	0.811312	0.878043	1.04281	0.0604723	insig
pmp001281	LysoPC 18:1	Lipids	LPC	C26H52NO7P	2	-	2.87795e+07	2.48065e+07	2.36638e+07	2.21799e+07	2.09091e+07	2.33175e+07	1.07693	0.130678	0.289112	1.16329	0.218207	insig
Rdp02985	3-Hydroxy-1-(3-hydroxy-4,5-dimethoxyphenyl)propan-1-one*	Others	Others	C11H14O5	1	-	537460	430060	569722	655867	624440	880135	1.12061	0.105767	0.25376	0.711541	-0.490981	insig
MWS1855	2,5-Dimethyl pyrazine	Alkaloids	Alkaloids	C6H8N2	3	123-32-0	1.16025e+06	1.12703e+06	964317	793530	637010	683417	1.34302	0.00904301	0.0664927	1.53816	0.621202	insig
mws1336	4-Aminobenzoate	Phenolic acids	Phenolic acids	C7H7NO2	3	150-13-0	432888	317671	358340	624509	593149	585922	1.35547	0.0129468	0.0802104	0.614832	-0.701736	insig
Zajp007311	3',4',5',5,7-Pentamethoxyflavone*	Flavonoids	Flavones	C20H20O7	3	53350-26-8	1.03687e+07	9.90346e+06	9.90667e+06	886172	732144	653834	1.44299	2.86915e-05	0.00444391	13.282	3.73141	up
mws0055	Tangeretin*	Flavonoids	Flavones	C20H20O7	3	481-53-8	1.03687e+07	9.90346e+06	9.90667e+06	886172	732144	653834	1.44299	2.86915e-05	0.00444391	13.282	3.73141	up
Wacyp09192	2,5-O-Di-CinnamylSorbitol	Phenolic acids	Phenolic acids	C24H30O6	1	-	2.13337e+06	2.01618e+06	2.36466e+06	2.18439e+06	3.97262e+06	2.95816e+06	0.944705	0.233149	0.414623	0.714655	-0.484681	insig
Lmhp009769	LysoPE 17:1*	Lipids	LPE	C22H44NO7P	3	-	204435	159881	142478	103036	41247.1	68825.1	1.22991	0.018954	0.0966818	2.37811	1.24982	up
Lmhp009464	LysoPE 17:1(2n isomer)*	Lipids	LPE	C22H44NO7P	3	-	177385	174946	189466	57579.6	36046.2	90542.7	1.31144	0.0122201	0.077539	2.94186	1.55673	up
WapTKC024562	3-Hydroxy-13-Apo-ε-Caroten-13-one	Terpenoids	Sesquiterpenoids	C18H26O2	1	761409-24-9	197464	140244	140610	92013.8	136465	57924.4	1.0363	0.0992177	0.242705	1.67009	0.739927	insig
Zbsp011292	Methyl [6]-Gingerdiol 3-acetate	Phenolic acids	Phenolic acids	C20H32O5	3	-	2.86893e+06	3.43098e+06	2.97622e+06	3.66535e+06	4.49166e+06	4.37181e+06	1.26105	0.0311285	0.125115	0.740383	-0.433656	insig
MWSslk154	Triethyl citrate	Organic acids	Organic acids	C12H20O7	2	77-93-0	65813.1	46509.3	60455.8	93645.4	87102.8	35425.9	0.319332	0.52029	0.673253	0.799255	-0.323273	insig
Wbjp003633	9-ethyl-1-methyl-2H-pyrido[3,4-b]indol-7-one	Alkaloids	Alkaloids	C14H14N2O	3	-	241562	182375	178988	187211	211363	232373	0.311368	0.72178	0.81745	0.955588	-0.0655391	insig
MWSCX017	4-hydroxyphenyl acrylaldehyde	Others	Aldehyde compounds	C9H8O3	3	-	1.54197e+06	1.42798e+06	1.41715e+06	781665	1.12695e+06	967086	1.29155	0.0245538	0.109811	1.52558	0.609356	insig
PD0049058	3-hydroxy-3,7-dimethyl-2,3a,4,7a-tetrahydro-1H-inden-5-one	Terpenoids	Monoterpenoids	C11H16O2	2	-	999396	877104	964825	989903	864800	835970	0.569892	0.450042	0.620919	1.05599	0.0785975	insig
Wcdp009473	1-Linoleoylglycerol	Lipids	Glycerol ester	C21H38O4	1	2277-28-3	32072.4	47735.8	20424.2	47520.6	147603	99340.5	1.12871	0.14653	0.310707	0.34039	-1.55474	down
PD0594049	Pyroglutamyl-Isoleucine	Amino acids and derivatives	Amino acids and derivatives	C11H18N2O4	2	-	2.65096e+06	2.40044e+06	2.47564e+06	1.87354e+06	1.36136e+06	1.58126e+06	1.33027	0.0127759	0.0798493	1.56287	0.6442	insig
Sazp004372	Bursehernin	Lignans and Coumarins	Lignans	C21H22O6	1	-	614683	383516	659892	383799	438661	609739	0.435285	0.530706	0.681091	1.15772	0.211292	insig
Cmcp004793	Lochnericine	Alkaloids	Plumerane	C21H24N2O3	3	72058-36-7	998845	808297	741557	488326	586660	616211	1.26521	0.0464513	0.156296	1.50704	0.591717	insig
Lmnp002762	Cirsimaritin-8-C-[glucosyl-(1-2)]-glucoside	Flavonoids	Flavones	C29H34O16	3	-	795509	482309	510073	424050	793848	404112	0.318986	0.750154	0.834617	1.10227	0.140475	insig
Lajp005193	Gardenin C 5-glucoside	Flavonoids	Flavones	C26H30O14	3	-	979958	1.02948e+06	956040	577855	1.09888e+06	859387	0.652086	0.442711	0.612833	1.16929	0.225637	insig
MW0153130	Lys-Ser-Gly	Amino acids and derivatives	Amino acids and derivatives	C11H22N4O5	3	-	363597	375287	516415	172031	151004	137706	1.39893	0.0286006	0.119182	2.72452	1.446	up
pma0795	Tricetin-5-O-(6''-malonyl)glucoside	Flavonoids	Flavones	C24H22O15	3	-	2.17922e+06	2.30117e+06	1.87631e+06	3.10992e+06	2.34559e+06	1.64956e+06	0.300224	0.620333	0.74816	0.894671	-0.160572	insig
Lmhp008763	LysoPE 16:1(2n isomer)	Lipids	LPE	C21H42NO7P	3	-	115035	306168	131659	150892	296462	175954	0.334939	0.773684	0.851148	0.886982	-0.173024	insig
pmb0769	N-(p-Coumaroyl)serotonin Glucoside	Alkaloids	Phenolamine	C25H28N2O8	3	76423-56-8	906688	906730	959111	515535	440495	497084	1.42854	0.000154354	0.00941184	1.90799	0.932054	insig
MWSHC20172	Isoscopoletin	Lignans and Coumarins	Coumarins	C10H8O4	3	776-86-3	2.84726e+06	2.56033e+06	3.00878e+06	957249	936252	591453	1.3981	0.000384292	0.0143392	3.38693	1.75998	up
MWStz329	Isookanin*	Flavonoids	Flavanones	C15H12O6	2	1036-49-3	614136	945071	553712	765477	918277	891714	0.77982	0.334412	0.51728	0.820402	-0.285597	insig
Latp006896	4β-Hydroxy-aromadendrane-10-en	Terpenoids	Sesquiterpenoids	C15H24O	3	-	254722	208347	244824	198563	255862	209243	0.463775	0.55049	0.696118	1.06664	0.0930674	insig
mws0124	N-(3-Indolylacetyl)-L-alanine	Amino acids and derivatives	Amino acids and derivatives	C13H14N2O3	2	57105-39-2	348054	237508	291110	166780	223707	67852.3	1.02212	0.0734602	0.203153	1.91271	0.93562	insig
Lmzp003064	(3R,4S,6R)-p-Menth-1-ene-3,6-diol-3-O-β-D-glucoside*	Terpenoids	Monoterpenoids	C16H28O7	2	-	110184	117386	71605.1	70453.3	154899	116537	0.267305	0.646743	0.768468	0.875063	-0.192541	insig
Lmmp003215	Icariside B2	Terpenoids	Sesquiterpenoids	C19H30O8	3	108906-51-0	1.26725e+06	1.60881e+06	1.08452e+06	2.06305e+06	1.70037e+06	1.18852e+06	0.680271	0.339827	0.521207	0.799802	-0.322285	insig
Zmhp003784	Gossypetin-7-O-(3''-glucosyl)rhamnoside; Rhodioflavonoside	Flavonoids	Flavonols	C27H30O17	3	-	1.52248e+06	982288	685611	561290	819079	1.00257e+06	0.612777	0.401628	0.581503	1.33884	0.420986	insig
Wbmp003302	Frambinone	Others	Ketone compounds	C10H12O2	2	-	8.99906e+06	5.33222e+06	7.3032e+06	6.13314e+06	5.5678e+06	4.75632e+06	0.872403	0.239952	0.421398	1.31459	0.394608	insig
WaQzp02638	N-Fructosyl tyrosine	Amino acids and derivatives	Amino acids and derivatives	C15H21NO8	1	-	4.76496e+06	3.08669e+06	909356	840795	606642	958943	1.06013	0.197223	0.373812	3.64074	1.86423	up
Rfn02296	(2S)-2-methoxy-3-phenylpropanoic acid	Phenolic acids	Phenolic acids	C10H12O3	2	78814-96-7	450044	564351	544350	385067	551900	378208	0.778023	0.303263	0.484423	1.1852	0.245131	insig
Lhdp120312	3-Hydroxy-7,8-dehydro-ionol-9-O-β-D-glucopyranoside*	Terpenoids	Monoterpenoids	C19H32O7	1	-	272453	111614	698204	329880	120841	178301	0.414271	0.486273	0.649403	1.72056	0.782878	insig
Qmyp101112	11R,12-Dihydroxy-6(7)-spirovetiven-8-one-9-O-β-D-glucopyranoside*	Terpenoids	Sesquiterpenoids	C19H32O7	1	-	272453	111614	698204	329880	120841	178301	0.414271	0.486273	0.649403	1.72056	0.782878	insig
MWStz581	Furanodienone	Terpenoids	Sesquiterpenoids	C15H18O2	3	24268-41-5	39732.7	61568.6	51699.7	81466.3	41192.2	62312.3	0.485468	0.478101	0.644689	0.827163	-0.273757	insig
PD0559290	Quercetin-3-O-(5''-Z-Coumaroyl)rutinose	Flavonoids	Flavonols	C36H36O18	1	-	867659	1.08364e+06	90506.3	81360.7	368023	57263.6	0.804483	0.226121	0.408456	4.03003	2.01079	insig
Hmqp006235	LysoPC 18:4	Lipids	LPC	C26H46NO7P	3	-	301985	314405	311459	344178	298416	334378	0.699329	0.360667	0.541543	0.949719	-0.0744279	insig
HX1355	Boehmenan	Lignans and Coumarins	Lignans	C40H40O12	1	-	57227.9	119575	26579.7	64611.4	57925.3	101846	0.365839	0.833951	0.891736	0.906409	-0.141765	insig
Hmgp004431	Semivioxanthin	Phenolic acids	Phenolic acids	C15H14O5	3	70477-26-8	101803	76790.9	57805.3	39111.7	74527.1	40222.5	0.934832	0.186483	0.361681	1.53644	0.619594	insig
Lcsp000959	Gly-Val-Ala	Amino acids and derivatives	Amino acids and derivatives	C10H19N3O4	3	-	271011	151817	291162	371389	311221	186739	0.463904	0.500153	0.659832	0.821292	-0.284032	insig
pme0368	Apigenin-7-O-rutinoside (Isorhoifolin)*	Flavonoids	Flavones	C27H30O14	3	552-57-8	106659	94073.8	128663	180188	41929	141548	0.0969087	0.810463	0.877505	0.905765	-0.142791	insig
pmp000243	E-Butylphthalide	Others	Ketone compounds	C12H12O2	3	-	69501.1	99003.2	80499.3	62488.7	74080.2	94276.7	0.355582	0.657755	0.777489	1.07866	0.109239	insig
MWSmce341	Butyl isobutyl phthalate*	Phenolic acids	Phenolic acids	C16H22O4	1	17851-53-5	1.8877e+07	8.3728e+06	5.48639e+06	1.28183e+07	1.73588e+07	2.44849e+07	0.866319	0.242078	0.422538	0.598884	-0.739651	insig
pmb1650	Octadeca-11E,13E,15Z-trienoic acid	Lipids	Free fatty acids	C18H30O2	3	25575-00-2	1.8877e+07	8.3728e+06	5.48639e+06	1.28183e+07	1.73588e+07	2.44849e+07	0.866319	0.242078	0.422538	0.598884	-0.739651	insig
Lmxp011770	Diisobutyl phthalate*	Phenolic acids	Phenolic acids	C16H22O4	1	84-69-5	1.8877e+07	8.3728e+06	5.48639e+06	1.28183e+07	1.73588e+07	2.44849e+07	0.866319	0.242078	0.422538	0.598884	-0.739651	insig
Qmdp112405	Viteagnusin A	Terpenoids	Ditepenoids	C22H36O3	3	-	165184	136698	151470	258890	218808	206287	1.33125	0.0230686	0.107797	0.66281	-0.593333	insig
Zbqp002641	4-amino-2-(1-amino-3-(((S)-1-carboxyethyl)amino)-3-oxopropyl)-6-methyl-3-oxoheptanoic acid	Amino acids and derivatives	Amino acids and derivatives	C14H25N3O6	3	-	947832	466420	785561	972251	603630	976216	0.435191	0.566211	0.704456	0.861963	-0.214302	insig
Zmhp002640	6-Hydroxykaempferol-3-O-rutinoside-6-O-glucoside*	Flavonoids	Flavonols	C33H40O21	1	-	1.66955e+06	374116	463251	158900	903747	940854	0.243242	0.752283	0.835498	1.25127	0.323393	insig
Waptp08627	13,16-Docosadienamide	Lipids	Free fatty acids	C22H41NO	1	-	369646	443378	428201	444231	799507	1.1404e+06	1.04257	0.19717	0.373812	0.520618	-0.941703	insig
pmp000113	5-Demethylnobiletin; 5-Hydroxy-6,7,8,3',4'-Pentamethoxyflavone*	Flavonoids	Flavones	C20H20O8	2	2174-59-6	308204	370626	372908	82161.3	55151.8	82090.8	1.42202	0.00201459	0.0308987	4.79362	2.26111	up
Lmjp003834	6-O-p-Methoxycinnamoylcatalpol	Terpenoids	Monoterpenoids	C25H30O12	3	121710-02-9	177302	146420	165634	72243.1	114915	144605	1.02608	0.11443	0.267109	1.47502	0.560734	insig
Lmmp002529	Gossypetin-3-O-rutinoside-8-O-rhamnoside	Flavonoids	Flavonols	C33H40O21	3	-	917431	1.14318e+06	1.70518e+06	4.20006e+06	996745	2.45112e+06	0.779077	0.295238	0.476805	0.492395	-1.02211	insig
pme3005	N,N-Dimethylformamide	Alkaloids	Alkaloids	C3H7NO	3	68-12-2	619763	569420	541602	681344	363149	991853	0.201499	0.632144	0.757317	0.849947	-0.234556	insig
Walp007137	2-AminoicoSane-1,6,18,19,20-pentaol	Lipids	Sphingolipids	C20H43NO5	3	-	60242.2	32350.9	79741.3	42867.3	59583.1	44059	0.264325	0.606631	0.73937	1.17627	0.234216	insig
mws1478	Nicotine	Alkaloids	Pyridine alkaloids	C10H14N2	3	54-11-5	1.55311e+06	1.506e+06	1.60033e+06	1.18336e+06	1.28423e+06	1.14074e+06	1.38311	0.00403389	0.0429138	1.2913	0.368826	insig
PDP058688	3,5,5-trimethyl-4-[3-[3,4,5-trihydroxy-6-(hydroxymethyl)oxan-2-yl]oxybut-1-enyl]cyclohex-3-en-1-one	Terpenoids	Terpene	C19H30O7	1	-	682482	689392	2.81059e+06	734750	1.43328e+06	987166	0.110882	0.682093	0.791291	1.32558	0.406624	insig
Lajp009638	7-Methoxy-8-(3-methylbuta-1,3-dien-1-yl)-2H-chromen-2-one	Lignans and Coumarins	Coumarins	C15H14O3	3	112667-50-2	556297	711379	608395	1.0623e+06	777247	1.07956e+06	1.2455	0.0529662	0.164696	0.642685	-0.637815	insig
Lmhp011388	2-α-Linolenoyl-glycerol*	Lipids	Glycerol ester	C21H36O4	1	55268-58-1	1.18434e+06	717154	688504	1.76917e+06	2.01689e+06	1.35736e+06	1.24246	0.0287402	0.119182	0.503555	-0.989779	insig
MWSslk108	O-Acetylcarnitine	Alkaloids	Alkaloids	C9H17NO4	3	3040-38-8	4.60155e+06	4.73065e+06	5.05498e+06	7.63721e+06	7.02781e+06	6.39998e+06	1.38382	0.0154011	0.0859437	0.68299	-0.550064	insig
mws1014	Fraxetin	Lignans and Coumarins	Coumarins	C10H8O5	1	574-84-5	4.68039e+06	5.15038e+06	4.47844e+06	4.71329e+06	4.52964e+06	4.16552e+06	0.733624	0.308542	0.489439	1.06718	0.0938005	insig
pmd0147	LysoPC 20:2	Lipids	LPC	C28H54NO7P	3	-	342814	328606	298043	171915	230975	204930	1.34257	0.00605279	0.0537294	1.59498	0.673541	insig
Wagp001741	N-(gamma-L-glutamyl)tyramine O-glucoside	Amino acids and derivatives	Amino acids and derivatives	C19H28N2O9	3	-	1.26707e+06	688822	860573	488051	562332	431058	1.2242	0.115711	0.268846	1.90116	0.926883	insig
Lmap001606	Helicidol*	Phenolic acids	Phenolic acids	C13H18O7	3	106982-96-1	126838	97070.2	109957	88478.4	131526	96580.3	0.307316	0.736252	0.828366	1.05458	0.0766734	insig
mws0572	5-Methylcytosine	Nucleotides and derivatives	Nucleotides and derivatives	C5H7N3O	2	554-01-8	1.04622e+06	1.02644e+06	898566	997517	834929	911767	0.716541	0.315051	0.497239	1.08272	0.114665	insig
PD1000141	Leu-Gly-Pro	Amino acids and derivatives	Amino acids and derivatives	C13H23N3O4	1	-	741522	723259	874718	766758	731349	570724	0.726251	0.309068	0.489961	1.13083	0.177383	insig
Labp004829	Platanionoside J*	Terpenoids	Sesquiterpenoids	C19H34O7	3	-	346317	448118	206038	156114	326346	185422	0.779736	0.279689	0.460621	1.49798	0.58302	insig
Lcfp121057	Ile-Gly-Thr	Amino acids and derivatives	Amino acids and derivatives	C12H23N3O5	1	-	187269	212284	225800	175186	210705	178248	0.780926	0.271666	0.450973	1.10851	0.148621	insig
Zkep00434	Turanose	Others	Saccharides	C12H22O11	2	547-25-1	1.21584e+07	1.17051e+07	1.2091e+07	13898254	1.349e+07	1.17622e+07	0.893755	0.242188	0.422538	0.918369	-0.122854	insig
Wbjp001557	tetrahydroharmol	Alkaloids	Alkaloids	C12H14N2O	3	17952-75-9	313416	312111	312017	241172	306040	371279	0.207525	0.881281	0.924938	1.02074	0.0296209	insig
Zbqp001937	2,6-diamino-7-methyl-5-oxooctanoic acid	Amino acids and derivatives	Amino acids and derivatives	C9H18N2O3	3	-	8.44031e+06	7.22169e+06	6.29962e+06	8.12582e+06	6.22194e+06	5.52277e+06	0.506958	0.523856	0.676712	1.10524	0.144355	insig
pma0101	Caffeoylagmatine	Alkaloids	Phenolamine	C14H20N4O3	3	-	124272	70055.7	95102.6	118912	79110.5	68736.8	0.250083	0.747346	0.832605	1.08499	0.117679	insig
Zkep143845	6-Hydroxyindolelactate	Alkaloids	Plumerane	C11H11NO4	3	-	19737	59979	57568.7	50248.2	53055.8	35329.2	0.201819	0.976853	0.982354	0.990272	-0.0141034	insig
Lcsp001369	Ala-Ile-Asp	Amino acids and derivatives	Amino acids and derivatives	C13H23N3O6	2	-	307007	330521	302429	304299	303861	373820	0.372161	0.618311	0.746752	0.957206	-0.0630979	insig
pma3724	1-O-Feruloylquinic acid	Phenolic acids	Phenolic acids	C17H20O9	3	-	375751	264615	622478	234365	411902	281713	0.601201	0.416209	0.593566	1.36085	0.444511	insig
Lajp006279	5,3'-dihydroxy-6,7,4',5'-tetramethoxyflavone glucoside	Flavonoids	Flavones	C25H28O13	3	-	117714	204014	188028	92443.2	166664	102093	0.831733	0.234343	0.415797	1.41128	0.497007	insig
MWStz170	Cyclo(L-Leu-trans-4-hydroxy-L-Pro)	Amino acids and derivatives	Amino acids and derivatives	C11H18N2O3	3	115006-86-5	439532	211455	325830	285061	436017	235248	0.0296552	0.942745	0.963878	1.02143	0.0305849	insig
Lajp006634	3',5'-dihydroxy-5,7,4'-trimethoxyflavone-3'-(6''-malonylglucoside)	Flavonoids	Flavones	C27H28O15	2	-	648139	1.11916e+06	693162	1.33942e+06	1.47877e+06	662651	0.670183	0.32408	0.50707	0.706858	-0.500508	insig
PD0627778	dibutylamine	Alkaloids	Alkaloids	C8H19N	1	111-92-2	2.55164e+06	2.24044e+06	2.24014e+06	1.29468e+06	1.4591e+06	1.60732e+06	1.37938	0.00313388	0.0367827	1.61249	0.689288	insig
PD0222792	(4R)-4-methyl-L-proline	Amino acids and derivatives	Amino acids and derivatives	C6H11NO2	2	23009-50-9	8.99961e+06	9.18771e+06	7.39077e+06	1.09962e+07	9.43034e+06	9.48093e+06	0.980603	0.134011	0.294142	0.855239	-0.2256	insig
Lcsp002026	Pro-Val-Val	Amino acids and derivatives	Amino acids and derivatives	C15H27N3O4	3	-	68207.9	89425.3	150134	64152.4	136815	107148	0.0213208	0.997311	0.99771	0.998868	-0.0016335	insig
Zkep1869	Histidylleucine	Amino acids and derivatives	Amino acids and derivatives	C12H20N4O3	1	7763-65-7	1.00667e+06	1.06226e+06	774982	926868	650430	770563	0.817261	0.237381	0.419105	1.21128	0.276527	insig
Lmhp009773	1-α-Linolenoyl-glycerol-3-O-glucoside	Lipids	Glycerol ester	C27H46O9	1	-	599772	460567	147257	750662	769071	2.08561e+06	1.03682	0.205956	0.38396	0.334946	-1.578	down
Lmyp004084	(+)-Perillyl alcohol	Terpenoids	Monoterpenoids	C10H16O	3	57717-97-2	253082	365881	450768	383988	327571	349863	0.075535	0.966603	0.977157	1.00783	0.011249	insig
Ymjm000143	2,3,4-Trihydroxybutyl 6-O-(E)-caffeoyl-β-D-glucopyranoside	Phenolic acids	Phenolic acids	C19H26O12	3	-	191262	247728	194243	161728	184746	128680	1.06173	0.0990856	0.242619	1.33269	0.414343	insig
Sasp001674	Pro-Ile-Ala	Amino acids and derivatives	Amino acids and derivatives	C14H25N3O4	1	-	1.00904e+06	751981	946218	786303	854746	786474	0.692061	0.351851	0.534079	1.11523	0.157336	insig
Zmmp000969	5-Ribofuranosylnicotinamide	Nucleotides and derivatives	Nucleotides and derivatives	C11H14N2O5	1	107325-67-7	7.28984e+06	7.75396e+06	5.15481e+06	5.77803e+06	6.77213e+06	6.67373e+06	0.195298	0.734329	0.827693	1.0507	0.0713557	insig
Hmcp001658	Isorhamnetin-3-O-(6''-malonyl)glucoside-7-O-glucoside	Flavonoids	Flavonols	C31H34O20	3	-	218750	162242	155859	229203	145559	212811	0.3312	0.631592	0.757317	0.913677	-0.130244	insig
MW0152550	Leu-Tyr-Thr	Amino acids and derivatives	Amino acids and derivatives	C19H29N3O6	3	-	386367	519984	551795	374739	510146	420445	0.509015	0.475693	0.643177	1.11707	0.159719	insig
Lmhp206353	Tricin-4'-O-glucoside*	Flavonoids	Flavones	C23H24O12	2	-	5.04774e+06	5.27517e+06	4.4476e+06	4.30234e+06	3.40479e+06	4.54002e+06	0.993107	0.12619	0.283662	1.20604	0.270273	insig
PDP000943	Quercetin-3'-O-(6''-O-acetyl)glucoside	Flavonoids	Flavonols	C24H26O12	2	-	802501	720792	672605	576449	615576	601343	1.27001	0.061002	0.182422	1.22445	0.292139	insig
Smhp004476	Isovitexin-2''-O-xyloside	Flavonoids	Flavones	C26H28O14	3	-	50800.5	188122	151781	79486.1	128961	68329.2	0.377235	0.465881	0.635754	1.41162	0.497352	insig
pmp000191	6''-O-Acetylgenistin	Flavonoids	Isoflavones	C23H22O11	3	73566-30-0	62002.5	62783.1	43009	75990.5	63367.5	117476	0.976028	0.203267	0.380365	0.653319	-0.614142	insig
Rfp01569	3-(beta-D-Glucopyranosyloxy)-4-methoxybenzoic acid	Phenolic acids	Phenolic acids	C14H18O9	2	-	187468	197327	99340.1	108042	106838	104211	0.934603	0.219281	0.401026	1.51723	0.601439	insig
MWS0687	N1-Methyl-2-pyridone-5-carboxamide	Alkaloids	Pyridine alkaloids	C7H8N2O2	3	701-44-0	494514	481975	485287	276313	210587	216064	1.40785	0.00562308	0.0524541	2.07945	1.0562	up
Lmfp000418	Trehalosamine	Others	Saccharides	C12H23NO10	3	-	100817	91083.6	78293.7	99904.4	88756.1	93905.8	0.416105	0.6114	0.74235	0.956217	-0.0645901	insig
Zmgp002640	Broussonetine S	Alkaloids	Pyrrole alkaloids	C18H37NO6	3	343935-37-5	3.47268e+06	4.3678e+06	1.79194e+06	4.2639e+06	3.15522e+06	3.05423e+06	0.334377	0.762998	0.842161	0.919708	-0.120751	insig
MWS1926	L-Leucine*	Amino acids and derivatives	Amino acids and derivatives	C6H13NO2	1	328-39-2	9.54615e+07	1.00454e+08	9.08654e+07	8.55493e+07	8.01149e+07	8.61514e+07	1.25705	0.0310713	0.125086	1.13885	0.187583	insig
ZbWp000212	N-(1-deoxy-1-fructosyl)arginine	Amino acids and derivatives	Amino acids and derivatives	C12H24N4O7	3	-	55057.1	38820	68269.9	33189.2	73849.4	55318.4	0.0611515	0.996404	0.997202	0.998707	-0.00186714	insig
mws0711	Nicotinamide-N-oxide	Alkaloids	Pyridine alkaloids	C6H6N2O2	3	1986-81-8	13557.7	18611.9	34992.7	16611	20042.4	20684.1	0.203954	0.665452	0.782517	1.17135	0.228169	insig
pmp001232	Neoligustilide	Others	Lactones	C12H14O2	3	-	1.13596e+06	1.33005e+06	1.35399e+06	2.44623e+06	493440	5.03407e+06	0.368885	0.402839	0.581774	0.479073	-1.06168	insig
MWStz091	Cyclo(L-Ala-L-Pro)	Amino acids and derivatives	Amino acids and derivatives	C8H12N2O2	3	36357-32-1	137830	144044	138679	144905	164558	49431	0.501801	0.621823	0.749184	1.1718	0.228729	insig
MWSslk237	Homoplantaginin*	Flavonoids	Flavones	C22H22O11	3	17680-84-1	635602	671788	526941	517931	878807	750397	0.536905	0.436347	0.609764	0.854315	-0.227159	insig
Lmjp003655	6-C-MethylKaempferol-3-glucoside*	Flavonoids	Flavonols	C22H22O11	3	-	635602	671788	526941	517931	878807	750397	0.536905	0.436347	0.609764	0.854315	-0.227159	insig
pmp000579	Diosmetin-7-O-galactoside*	Flavonoids	Flavones	C22H22O11	3	-	635602	671788	526941	517931	878807	750397	0.536905	0.436347	0.609764	0.854315	-0.227159	insig
MW0146142	Asp-Ile-Gln	Amino acids and derivatives	Amino acids and derivatives	C15H26N4O7	3	-	7.86058e+06	7.92819e+06	7.8468e+06	4.96898e+06	8.27718e+06	8.87143e+06	0.374697	0.717318	0.814763	1.06863	0.0957652	insig
MWSmce356	L-Canavanine sulfate	Amino acids and derivatives	Amino acids and derivatives	C5H14N4O7S	3	2219-31-0	903443	842684	689960	674186	1.08203e+06	833645	0.216986	0.72823	0.822673	0.940625	-0.0883086	insig
PD0743950	Kaempferol 3-apiosyl-(1->2)-alpha-L-rhamnoside-7-rhamnoside	Flavonoids	Flavonols	C31H36O18	2	-	1.56433e+06	1.99236e+06	1.21153e+06	1.83051e+06	1.34089e+06	6.15113e+06	0.619119	0.425666	0.602591	0.511472	-0.967272	insig
mws1401	N5-Ethyl-L-glutamine	Amino acids and derivatives	Amino acids and derivatives	C7H14N2O3	3	3081-61-6	4.84973e+06	4.70927e+06	5.01641e+06	3.01098e+06	2.82918e+06	2.82202e+06	1.4379	0.000118707	0.00824356	1.68265	0.750735	insig
mws1639	Isofraxidin	Lignans and Coumarins	Coumarins	C11H10O5	3	486-21-5	576551	558490	498815	336792	271247	494902	1.0987	0.103783	0.250282	1.48136	0.566925	insig
pmb0764	5-(2-Hydroxyethyl)-4-methylthiazole	Others	Others	C6H9NOS	2	137-00-8	145270	88480	135402	100957	74461.1	74694.5	1.03118	0.137709	0.298847	1.47594	0.561636	insig
pmp001249	Caffeoylcholine-3-O-glucoside	Alkaloids	Phenolamine	C20H30NO9+	3	-	28259.8	113394	47479.4	45343.7	82771.6	30825.7	0.133164	0.758133	0.838642	1.18996	0.250914	insig
PD0949404	Homoeriodictyol 4'-O-(6''-hydroxymethylglutaryl)glucoside	Flavonoids	Flavanones	C28H32O15	1	-	372486	214722	237952	379929	377444	371825	1.02972	0.175174	0.348952	0.73075	-0.452551	insig
Zmjp002244	5,7,3',4',5'-Pentahydroxyflavan (Tricetiflavan)	Flavonoids	Flavanols	C15H14O6	3	-	103516	109288	97627.4	306394	133690	76245.5	0.569633	0.425628	0.602591	0.601229	-0.734014	insig
Waptp03029	8-Methoxycoumarin*	Lignans and Coumarins	Coumarins	C10H8O3	1	-	176432	185706	215666	117352	144838	160593	1.18735	0.0407804	0.143593	1.36667	0.450663	insig
Lmcp000611	2-Amino-4,5-dihydro-1H-imidazole-4-acetic acid	Alkaloids	Alkaloids	C5H9N3O2	3	69098-41-5	4.06724e+07	4.85834e+07	4.80726e+07	6.5135e+07	6.87917e+07	7.00114e+07	1.38223	0.00391962	0.0422373	0.673383	-0.570501	insig
Rfmb318	D-Proline betaine	Amino acids and derivatives	Amino acids and derivatives	C7H14NO2+	3	1195-94-4	4.06724e+07	4.85834e+07	4.80726e+07	6.5135e+07	6.87917e+07	7.00114e+07	1.38223	0.00391962	0.0422373	0.673383	-0.570501	insig
MWS0700	Neopterin	Alkaloids	Alkaloids	C9H11N5O4	3	2009-64-5	43889.1	39290.6	36506.8	24664.8	10472.3	42211.3	0.840626	0.261188	0.440601	1.54737	0.629817	insig
Zbsp004136	Quercetin-3-O-(6''-O-arabinosyl)glucoside*	Flavonoids	Flavonols	C26H28O16	1	-	377917	489785	300846	376923	771714	2.53247e+06	0.867053	0.333402	0.516423	0.317444	-1.65542	insig
Lmtp004044	Quercetin-3-O-apiosyl(1→2)galactoside*	Flavonoids	Flavonols	C26H28O16	1	-	377917	489785	300846	376923	771714	2.53247e+06	0.867053	0.333402	0.516423	0.317444	-1.65542	insig
Lmmp002080	N-(4-Aminobutyl)benzamide	Alkaloids	Alkaloids	C11H16N2O	2	5692-23-9	668442	384652	473231	480532	463561	612450	0.149239	0.922881	0.951209	0.980588	-0.0282816	insig
Zbqp001884	Gly-Ala-Phe	Amino acids and derivatives	Amino acids and derivatives	C14H19N3O4	3	17922-87-1	129536	83704.8	178426	140793	118914	171144	0.378589	0.703169	0.804173	0.909053	-0.137564	insig
Wafp002664	1-O-p-Coumaroyllysine	Alkaloids	Phenolamine	C15H20N2O4	2	-	2.40946e+06	2.02188e+06	1.94957e+06	1.88591e+06	1.58358e+06	1.86282e+06	1.0401	0.122411	0.277955	1.19665	0.259	insig
Lmgp004959	Tricin-7-O-neohesperidoside*	Flavonoids	Flavones	C29H34O16	1	53766-40-8	295380	361233	945484	321221	292040	226207	0.822397	0.343258	0.523987	1.90847	0.932415	insig
Lagp003663	Quercetin 7,3',4'-trimethyl ether-3-glucoside	Flavonoids	Flavonols	C24H26O12	3	-	1.4755e+06	1.38255e+06	1.42683e+06	1.22733e+06	1.13941e+06	1.26749e+06	1.32187	0.0121194	0.0773301	1.17904	0.237608	insig
MWS201387	Asn-Arg	Amino acids and derivatives	Amino acids and derivatives	C10H20N6O4	3	2478-01-5	405519	376641	334147	268537	290668	246176	1.31768	0.0192178	0.0968638	1.38606	0.470988	insig
Zmmp003602	(4-methyl-2-(tyrosyloxy)pentanoyl)glutamine	Amino acids and derivatives	Amino acids and derivatives	C20H29N3O7	3	-	569487	311525	311797	212810	222686	126523	1.16813	0.122069	0.277816	2.12236	1.08567	up
MWSmce542	1-Methyltryptophan*	Amino acids and derivatives	Amino acids and derivatives	C12H14N2O2	3	21339-55-9	544711	747279	668805	761134	948062	737130	0.9773	0.144225	0.306861	0.801527	-0.319178	insig
mws4174	N-Acetyl-D-mannosamine	Others	Saccharides	C8H15NO6	3	7772-94-3	123810	106664	178166	121157	127153	144641	0.0782314	0.835633	0.89277	1.03993	0.056487	insig
Rfn05389	P-Methoxycinnamate glucoside	Phenolic acids	Phenolic acids	C16H20O8	2	-	1.39262e+06	1.34119e+06	608946	1.12265e+06	754999	1.00379e+06	0.237416	0.619267	0.747546	1.1601	0.214247	insig
PD0458266	Luteolin 7-O-(6''-O-malonyl)-beta-D-diglucoside	Flavonoids	Flavones	C30H32O19	1	-	361469	1.04969e+06	308096	2.01358e+06	2.33564e+06	2.37749e+06	1.28692	0.00912463	0.066568	0.255586	-1.96812	down
mws1076	Scoparone	Lignans and Coumarins	Coumarins	C11H10O4	3	120-08-1	1.2213e+06	880536	733616	1.41975e+06	665868	1.58249e+06	0.469251	0.446317	0.617112	0.773002	-0.371457	insig
Lcfp121228	Ile-Val-Trp	Amino acids and derivatives	Amino acids and derivatives	C22H32N4O4	2	-	997589	823785	1.38985e+06	654109	814228	612536	1.10595	0.141716	0.304512	1.54321	0.625934	insig
MWSHY0130	Taxifolin-7-O-rhamnoside	Flavonoids	Flavanonols	C21H22O11	3	137592-12-2	183265	518622	201219	293691	193411	434418	0.148753	0.964818	0.976398	0.980018	-0.0291194	insig
PD0771234	4-[2-(3-hydroxy-3-methylbut-1-enyl)-3,6-dimethylphenyl]-2-methylbut-3-en-2-ol	Terpenoids	Sesquiterpenoids	C18H26O2	3	-	402935	360467	396853	240436	194994	194496	1.40108	0.0010214	0.0207601	1.84189	0.88119	insig
Lcsp003066	Leu-Glu-Ile	Amino acids and derivatives	Amino acids and derivatives	C17H31N3O6	3	-	667245	983555	725747	748309	883090	806823	0.209629	0.85852	0.909834	0.974705	-0.0369626	insig
MWS20145	Eriodictyol-7-O-glucoside	Flavonoids	Flavanones	C21H22O11	2	38965-51-4	7.0162e+06	1.39884e+07	7.84351e+06	1.1783e+07	8.81292e+06	1.13537e+07	0.42145	0.697232	0.801047	0.902924	-0.147323	insig
Lmcp004436	Cyanidin 3-(6-p-caffeoyl)glucoside	Flavonoids	Anthocyanidins	C30H27O14+	3	-	2.6877e+06	2.32862e+06	2.32864e+06	1.48131e+06	1.57386e+06	1.54787e+06	1.41324	0.0132141	0.0808552	1.59568	0.674167	insig
MWS1936	Metronidazole	Alkaloids	Alkaloids	C6H9N3O3	2	443-48-1	142956	115662	123874	173036	136989	84291.1	0.0259453	0.895374	0.933958	0.970013	-0.0439234	insig
Wcdp007388	10,14,16-Octadecatrien-12-Ynoic Acid	Lipids	Free fatty acids	C18H26O2	2	-	398352	499696	394000	295188	350668	333065	1.19931	0.0758765	0.208223	1.31987	0.400396	insig
MWSprf097	Usaramine	Alkaloids	Alkaloids	C18H25NO6	3	15503-87-4	1.70503e+06	2.3502e+06	1.76691e+06	1.00951e+06	1.27627e+06	1.2002e+06	1.30164	0.0487133	0.158812	1.67016	0.739984	insig
Zdcp005372	Anhydrosecoisolariciresinol (AHS)*	Lignans and Coumarins	Lignans	C20H24O5	1	29388-33-8	550387	554859	495784	723823	569090	546235	0.825621	0.288699	0.4705	0.870529	-0.200036	insig
mws4176	L-Alanyl-L-Phenylalanine	Amino acids and derivatives	Amino acids and derivatives	C12H16N2O3	2	3061-90-3	775521	592363	729464	672900	815425	766863	0.516816	0.491703	0.652126	0.930011	-0.104681	insig
mws0232	Riboflavin	Others	Vitamin	C17H20N4O6	1	83-88-5	6.93096e+06	1.00197e+07	6.99952e+06	8.80607e+06	7.93328e+06	3.29977e+06	0.504461	0.555501	0.700682	1.19517	0.257216	insig
Lmhp008440	LysoPE 15:1	Lipids	LPE	C20H40NO7P	3	-	113794	137339	126231	89324.3	92642.8	78987.7	1.34538	0.0132045	0.0808552	1.44609	0.532159	insig
Lcsp001899	Gly-Phe-Glu	Amino acids and derivatives	Amino acids and derivatives	C16H21N3O6	3	-	357942	506310	446157	290370	337570	391126	0.989059	0.14507	0.308267	1.28589	0.362768	insig
MW0155189	Phe-Glu-Thr	Amino acids and derivatives	Amino acids and derivatives	C18H25N3O7	3	-	341312	558858	557829	399447	506178	686981	0.277822	0.706647	0.807044	0.91548	-0.1274	insig
mws0120	sn-Glycero-3-phosphocholine	Lipids	PC	C8H20NO6P	1	28319-77-9	2.4412e+07	2.60653e+07	2.32303e+07	1.86237e+07	2.20856e+07	2.02401e+07	1.23017	0.0320544	0.127044	1.20932	0.274202	insig
WapTKC055634	20,21,22,23,24,25,26,27-Octanordammar-12-Ene-3,17-dione	Terpenoids	Ditepenoids	C22H32O2	1	1051459-00-7	54373.3	50012.8	68005.7	45506.9	25246	65989.3	0.650891	0.430554	0.605732	1.26071	0.334233	insig
pmp001059	Genipin-1-O-(2''-O-apiosyl)glucoside	Terpenoids	Monoterpenoids	C22H32O14	3	-	288653	487708	415873	158771	290543	137709	1.1589	0.0575295	0.174689	2.03099	1.02218	up
Lmmp003530	3,4-Divanillyltetrahydrofuran*	Lignans and Coumarins	Lignans	C20H24O5	1	34730-78-4	677739	833346	552215	383169	415217	565485	1.1259	0.0859056	0.219931	1.51283	0.597247	insig
mws1077	Scopolin	Lignans and Coumarins	Coumarins	C16H18O9	1	531-44-2	2.7955e+06	1.43883e+07	1.21889e+07	937810	6.20388e+06	884604	0.979612	0.173109	0.34733	3.65956	1.87167	insig
pme2266	Biotin	Others	Vitamin	C10H16N2O3S	3	58-85-5	1.80718e+06	1.48972e+06	1.62051e+06	154914	154914	154914	1.44491	0.00382954	0.0418072	10.5809	3.4034	up
pmb0168	PC(16:1/14:1)	Lipids	PC	C38H70NO8P	3	-	1.13722e+06	606457	663806	510948	1.37046e+06	1.19585e+06	0.382044	0.519677	0.673036	0.782347	-0.354119	insig
MWSslk066	3-Hydroxy-4-methoxybenzoic acid; Isovanillic Acid	Phenolic acids	Phenolic acids	C8H8O4	3	645-08-9	7847.67	7847.67	7847.67	57219.4	39238.4	94148.2	1.40325	0.0748965	0.206213	0.123517	-3.01722	down
WapTKC023605	Inamoside	Terpenoids	Sesquiterpenoids	C19H30O8	3	131669-97-1	6.82827e+06	5.99697e+06	6.5091e+06	4.61799e+06	5.08784e+06	3.65879e+06	1.26367	0.0232348	0.108046	1.44668	0.532747	insig
Sayp006925	Neocaesalpin I	Terpenoids	Ditepenoids	C20H26O4	3	-	248865	316634	259033	158752	229826	237329	1.00296	0.115235	0.267988	1.31734	0.397627	insig
Zmmp003258	Glu-Pro-Leu	Amino acids and derivatives	Amino acids and derivatives	C16H27N3O6	3	-	265031	497291	302893	397620	309840	201505	0.399335	0.601641	0.734595	1.1719	0.228848	insig
MWSmce040	Isovanillin	Others	Aldehyde compounds	C8H8O3	3	621-59-0	589528	511346	498373	228122	265070	311766	1.38565	0.00230525	0.0331214	1.98675	0.990408	insig
Zbzp007301	2-Methoxy-6-undecyl-1,4-benzoquinone	Quinones	Quinones	C18H28O3	1	-	350629	313267	219299	214414	167212	210833	1.10831	0.11765	0.270334	1.49073	0.576016	insig
Rlp002016	4-(3-Hydroxy-2-methylpropyl)phenol	Others	Alcohol compounds	C10H14O2	1	-	367227	280465	393082	489617	429423	344826	0.806546	0.243864	0.423082	0.823484	-0.280188	insig
Lacp004935	Megastigm-5-en-3,9-diol glucoside*	Terpenoids	Sesquiterpenoids	C19H34O7	3	-	684299	405921	540961	1.38938e+06	703966	332958	0.408747	0.485202	0.649403	0.672291	-0.572843	insig
pmp000120	Diosmetin-6-C-glucoside	Flavonoids	Flavones	C22H22O11	3	15822-82-9	295273	319966	124770	138301	125095	161603	0.887109	0.226744	0.408695	1.7412	0.800083	insig
MWSslk234	Aristolone	Terpenoids	Sesquiterpenoids	C15H22O	3	25274-27-5	775207	745734	755524	1.07619e+06	1.08197e+06	1.06233e+06	1.44274	2.34618e-05	0.00444391	0.706867	-0.500489	insig
Qmdp112410	Vitetrifolin H	Terpenoids	Ditepenoids	C21H36O3	3	-	540689	422065	400712	792980	875206	567167	1.20697	0.068942	0.196304	0.609956	-0.713223	insig
pmb1562	1-Stearidonoyl-Glycerol	Lipids	Glycerol ester	C21H34O4	1	-	1.78362e+06	1.90395e+06	1.7521e+06	1.93082e+06	1.87852e+06	1.61111e+06	0.0705244	0.957141	0.972655	1.00355	0.00510642	insig
Lsjp211206	beta-Ionone	Terpenoids	Monoterpenoids	C13H20O	1	79-77-6	3.85221e+06	3.02503e+06	3.44579e+06	1.67633e+06	1.35887e+06	1.35861e+06	1.40892	0.00638187	0.0544879	2.34945	1.23232	up
PDP002227	11-Hydroxyjasmonic acid	Terpenoids	Sesquiterpenoids	C12H18O4	2	140447-14-9	790916	532562	565246	265082	246464	578337	1.03592	0.124864	0.281988	1.73296	0.793239	insig
MWSslk013	Tectoridin*	Flavonoids	Isoflavones	C22H22O11	3	611-40-5	1.12494e+06	1.0204e+06	718277	361934	669875	603499	1.12501	0.0600911	0.180628	1.75112	0.808274	insig
PD0836041	Hydroxy-o-tolyl-acetic acid	Organic acids	Organic acids	C9H10O3	2	85589-35-1	296587	471960	289986	449050	477225	530466	1.03788	0.143378	0.306455	0.726645	-0.460678	insig
Wacyp07099	D-Linalool 3-(6''-Malonylglucoside)	Terpenoids	Monoterpenoids	C19H30O9	1	-	11803.2	41085.8	62028.5	26383.3	31990.6	17235.2	0.319354	0.467375	0.636851	1.51989	0.603969	insig
pmp001230	Senkyunolide M	Others	Lactones	C16H22O4	3	146986-60-9	607717	1.33584e+06	686584	1.72842e+06	2.07352e+06	1.31368e+06	1.1382	0.060131	0.180628	0.514138	-0.959772	insig
Hmhp009670	Dihydrobungeanool	Alkaloids	Alkaloids	C18H31NO2	2	-	88577.1	64683	111505	119194	170516	142357	1.15877	0.0503909	0.160307	0.612788	-0.706541	insig
Latp011219	3,5-Dimethyl-2,3-dihydrobenzofuran	Others	Others	C10H12O	2	-	6.82733e+06	4.57124e+06	4.3466e+06	7.17621e+06	4.96239e+06	1.89665e+06	0.383935	0.762619	0.842161	1.12183	0.165855	insig
Wagp004984	Limocitrol 3-Glucoside	Flavonoids	Flavonols	C24H26O14	3	-	1.18923e+06	428537	465807	411036	862307	432874	0.256976	0.689566	0.79665	1.22117	0.288262	insig
Walp012598	1-Palmitoleoyl-Glycerol	Lipids	Glycerol ester	C19H36O4	3	-	127911	130847	100062	50720.5	79814.5	84860.1	1.18929	0.0301207	0.122442	1.66587	0.736275	insig
Hmhp005160	Rehderianin I*	Flavonoids	Flavones	C17H14O7	2	90965-30-3	1.22254e+06	1.38634e+06	1.18661e+06	932693	710148	588920	1.28395	0.0174719	0.0913804	1.70067	0.766106	insig
Lahp004593	Rhamnazin 3-O-β-D-glucopyranoside(Flavoyadorinin A)*	Flavonoids	Flavonols	C23H24O12	2	20486-38-8	1.06946e+07	1.66853e+07	8.52135e+06	1.05609e+07	1.04297e+07	9.18677e+06	0.462754	0.517893	0.672605	1.18967	0.250564	insig
PDP002452	6-Hydroxyluteolin 7,3'-dimethyl ether 6-glucoside*	Flavonoids	Flavones	C23H24O12	2	-	1.06946e+07	1.66853e+07	8.52135e+06	1.05609e+07	1.04297e+07	9.18677e+06	0.462754	0.517893	0.672605	1.18967	0.250564	insig
Wcdp001713	Daphnetin-8-Glucoside	Lignans and Coumarins	Coumarins	C15H16O9	3	20853-56-9	191734	148368	154065	97257.6	161506	63982.3	0.95486	0.173651	0.347866	1.53113	0.614596	insig
mws1375	Nicotianamine	Alkaloids	Alkaloids	C12H21N3O6	3	34441-14-0	6.38934e+06	6.12361e+06	7.03235e+06	4.0969e+06	5.80976e+06	3.61558e+06	1.14982	0.0788873	0.210507	1.44542	0.531487	insig
pmc0066	2'-Deoxyinosine 5'-phosphate	Nucleotides and derivatives	Nucleotides and derivatives	C10H13N4O7P	3	3393-18-8	38834.6	36561.1	17411	72856.6	34491.1	61911.8	0.961458	0.143421	0.306455	0.54831	-0.866935	insig
Hmjp006104	N-Cis-Feruloyl-3'-O-methyldopamine*	Alkaloids	Phenolamine	C19H21NO5	2	-	669129	679722	698132	388456	341101	398532	1.42674	0.000727804	0.0178383	1.81456	0.859618	insig
MWS20190	5,7,4'-trihydroxy-6,3',5'-trimethoxyisoflavone*	Flavonoids	Isoflavones	C18H16O8	2	-	119317	159193	220492	110246	95616.9	73112.2	1.14982	0.117405	0.270269	1.7887	0.838912	insig
Lajp006633	5,8-dihydroxy-6,7,3',4'-tetramethoxyflavone-8-O-β-D-glucoside*	Flavonoids	Flavones	C25H28O13	3	-	264572	241093	260158	217893	186477	83193.6	0.957534	0.146403	0.310702	1.57071	0.651421	insig
Hmpp002612	Luteolin-7-O-gentiobioside	Flavonoids	Flavones	C27H30O16	3	-	111128	111128	111128	2.30231e+06	1.13516e+06	955535	1.41453	0.0850956	0.219318	0.0758894	-3.71996	down
Zbsp004299	Orientin-6''-O-(6'''-p-coumaroyl)-glucopyranoside	Flavonoids	Flavones	C36H36O18	3	-	68492.6	132319	100890	54331.5	89391.6	25703.5	0.910547	0.165808	0.338107	1.78072	0.832462	insig
Wagp010987	Gossypetin 3,7,8,3',4'-pentamethyl ether*	Flavonoids	Flavonols	C20H20O8	2	-	334232	328932	303828	86018.9	72630	47663.8	1.41075	8.14256e-05	0.00784166	4.68702	2.22867	up
Lcsp001156	Pro-Ile-Gln	Amino acids and derivatives	Amino acids and derivatives	C16H28N4O5	2	-	184828	336528	144748	327169	300270	255664	0.790965	0.342551	0.523712	0.754276	-0.406836	insig
Lamp006438	Astrapterocarpan-3-O-malonyl glucoside	Flavonoids	Isoflavones	C26H28O13	3	-	365027	612337	493577	634146	772967	619167	1.0317	0.108235	0.258888	0.725932	-0.462095	insig
Lcsp001647	Pro-Leu-Thr*	Amino acids and derivatives	Amino acids and derivatives	C15H27N3O5	1	-	4.35977e+06	3.161e+06	3.64567e+06	3.53175e+06	2.81734e+06	3.55109e+06	0.633649	0.3819	0.56337	1.1279	0.173642	insig
Lcsp001308	Asn-Ile-Asp	Amino acids and derivatives	Amino acids and derivatives	C14H24N4O7	3	-	592930	596670	618785	440071	529523	543637	1.16112	0.0858485	0.219931	1.19505	0.25707	insig
Labp005049	Dalbergin glucoside	Lignans and Coumarins	Coumarins	C22H22O9	3	-	97640.5	266448	163606	160517	114087	156779	0.299686	0.586696	0.720886	1.22326	0.290735	insig
Qmjp080408	15-Hydroxysessilifol F	Terpenoids	Sesquiterpenoids	C21H34O4	3	-	5.78431e+06	5.74841e+06	5.29208e+06	6.63998e+06	8.0351e+06	8.08472e+06	1.3064	0.0415163	0.145162	0.739233	-0.435898	insig
Lmhp007840	LysoPC 19:2	Lipids	LPC	C27H52NO7P	2	-	529800	675885	643054	526815	570964	543354	0.855314	0.254505	0.433717	1.1265	0.171849	insig
Rfp04357	Orobol 7-O-(6''-malonylglucoside)*	Flavonoids	Flavones	C24H22O14	1	-	6.42734e+06	1.17214e+07	6.9473e+06	1.07864e+07	5.3203e+06	1.94891e+07	0.416434	0.496395	0.656955	0.705027	-0.50425	insig
Lmdp004892	Kaempferol-3-O-(6''-malonyl)galactoside*	Flavonoids	Flavonols	C24H22O14	1	-	6.42734e+06	1.17214e+07	6.9473e+06	1.07864e+07	5.3203e+06	1.94891e+07	0.416434	0.496395	0.656955	0.705027	-0.50425	insig
pme3388	Homoarginine	Amino acids and derivatives	Amino acids and derivatives	C7H16N4O2	1	156-86-5	2.75176e+06	5.88517e+06	5.2582e+06	3.7712e+06	4.72793e+06	4.34033e+06	0.0930639	0.753442	0.835672	1.08222	0.113994	insig
pmb0786	D-Glucosamine	Others	Saccharides	C6H13NO5	3	3416-24-8	53893.6	53259.6	32702.7	172095	94447.5	79264.9	1.20868	0.132747	0.292911	0.404433	-1.30603	down
Lazn004110	Trans-3,4-Divanillyltetrahydrofuran*	Lignans and Coumarins	Lignans	C20H24O5	1	-	550387	548510	495784	618874	569090	638688	1.17505	0.0487107	0.158812	0.873008	-0.195933	insig
Lazp005033	Divanillyltetrahydrofuran*	Lignans and Coumarins	Lignans	C20H24O5	1	-	550387	548510	495784	618874	569090	638688	1.17505	0.0487107	0.158812	0.873008	-0.195933	insig
Zbqp003444	4-amino-5-oxo-5-(pentylamino)pentanoic acid	Amino acids and derivatives	Amino acids and derivatives	C10H20N2O3	3	-	275790	278265	150932	296542	211686	267478	0.379837	0.660122	0.779181	0.908834	-0.137912	insig
PDP244679	3-O-beta-D-glucosyl-esculetin	Lignans and Coumarins	Coumarins	C15H16O9	2	-	1.23943e+07	4.18362e+07	8.81828e+06	3.64067e+07	3.06916e+07	3.11485e+07	0.836187	0.378683	0.560093	0.641739	-0.639942	insig
Lmmp004382	3-Oxo-alpha-ionol glucoside*	Terpenoids	Sesquiterpenoids	C19H30O7	3	-	222565	746982	432915	585505	404973	482655	0.299062	0.894851	0.933958	0.952027	-0.0709254	insig
mws0045	Quercitrin	Flavonoids	Flavonols	C21H20O11	3	522-12-3	170814	167141	180896	333350	190003	106515	0.194952	0.632814	0.757317	0.823744	-0.279731	insig
MWSHY0021	Apigenin 7,4'-dimethyl ether	Flavonoids	Flavones	C17H14O5	3	5128-44-9	84209.2	52092.6	70389.1	26119.3	37484.2	25742.8	1.32079	0.0372272	0.137878	2.31337	1.21	up
pme1011	Benzamidine	Alkaloids	Alkaloids	C7H8N2	3	618-39-3	116746	106546	94762.5	149098	109220	85890.7	0.238631	0.691303	0.797167	0.924015	-0.114012	insig
NK10253223	3-Methoxyanthranilate	Phenolic acids	Phenolic acids	C8H9NO3	3	3177-80-8	139497	150802	151752	304625	148760	107975	0.327481	0.57539	0.710008	0.787465	-0.344713	insig
MW0107431	Ile-Asp-Lys	Amino acids and derivatives	Amino acids and derivatives	C16H30N4O6	3	-	2.28905e+06	926207	2.90249e+06	3.70973e+06	2546769	1.21129e+06	0.308162	0.654294	0.773764	0.819218	-0.28768	insig
MWSHY0162	Quercetin 3-O-beta-D-glucosyl-(1->2)-beta-D-glucoside	Flavonoids	Flavonols	C27H30O17	1	18609-17-1	1.5648e+06	1.41767e+06	1.62673e+06	819861	401255	305966	1.29426	0.013406	0.0811498	3.0183	1.59374	up
Lmgp004305	5,7,4'-Trihydroxy-6,8-dimethoxyisoflavone-7-O-galactoside-glucose-rhamnose	Flavonoids	Isoflavones	C35H44O21	2	-	309117	215781	195273	451527	762004	507261	1.29894	0.0593642	0.17924	0.418511	-1.25666	down
Zmmp002373	Glu-Thr-Leu	Amino acids and derivatives	Amino acids and derivatives	C15H27N3O7	3	-	1.4956e+06	1.48023e+06	1.34716e+06	1.1784e+06	1.7345e+06	1.31446e+06	0.209919	0.869362	0.916662	1.02262	0.0322728	insig
pme0241	Benzoate	Phenolic acids	Phenolic acids	C7H6O2	3	65-85-0	412278	402489	286186	229418	489541	399436	0.0566274	0.950495	0.969102	0.984404	-0.0226773	insig
Lmsp003252	Isorhamnetin-3-O-sophoroside*	Flavonoids	Flavonols	C28H32O17	1	-	422504	369105	348491	259439	332872	293703	1.17358	0.0505288	0.160307	1.28677	0.36376	insig
Cmhp002692	Madreselvin A*	Flavonoids	Flavonols	C28H32O17	1	188682-83-9	422504	369105	348491	259439	332872	293703	1.17358	0.0505288	0.160307	1.28677	0.36376	insig
Zmmp002333	L-Homonorleucine	Amino acids and derivatives	Amino acids and derivatives	C7H15NO2	3	44902-02-5	148372	137633	143698	76915.2	103015	81197.4	1.35904	0.0116055	0.0755569	1.64557	0.718588	insig
Yamp004238	Pyramidaglain A	Alkaloids	Alkaloids	C40H42N2O9	3	-	108232	284313	334175	233731	200734	275093	0.15159	0.942702	0.963878	1.02419	0.0344787	insig
MWSmce039	Isonicotinic acid	Others	Vitamin	C6H5NO2	3	55-22-1	1.10086e+06	709140	835936	331141	719309	710844	0.893378	0.163008	0.333865	1.50227	0.587142	insig
MWS3020	N-Acetylcadaverine	Alkaloids	Alkaloids	C7H16N2O	3	32343-73-0	268196	465428	749959	342725	169091	427695	0.688026	0.335195	0.517596	1.5791	0.659103	insig
Zbkp003025	Senecivernine	Alkaloids	Pyrrole alkaloids	C18H25NO5	2	72755-25-0	1.79944e+06	1.7804e+06	1.58472e+06	1.87844e+06	1.66666e+06	2.02351e+06	0.675391	0.347942	0.529109	0.927442	-0.108671	insig
pme2617	L-Methionine S-oxide	Amino acids and derivatives	Amino acids and derivatives	C5H11NO3S	3	3226-65-1	2.25494e+06	2.1863e+06	1.54073e+06	3.5263e+06	3.67763e+06	3.551e+06	1.33756	0.0166285	0.0892087	0.556208	-0.846305	insig
Lhmp110108	1-((Pentanoyl)phloroglucinyl]-β-D-glucopyranoside	Others	Others	C17H24O9	3	-	159579	187163	172162	86043.5	125656	104390	1.31005	0.0110773	0.0734572	1.64164	0.715136	insig
PD0558547	Quercetin 3-O-(6'-malonyl-glucoside) 7-O-glucoside	Flavonoids	Flavonols	C30H32O20	1	-	62457.2	46830.1	65729.3	279231	366787	149938	1.34805	0.0802178	0.212665	0.219882	-2.1852	down
YC512113	Cotinine-glucoside	Alkaloids	Pyridine alkaloids	C16H22N2O6	3	-	101747	107476	111754	106224	139847	76881	0.0924189	0.974602	0.98088	0.993886	-0.00884776	insig
Yaap005335	Isorhamnetin 3-glucuronide	Flavonoids	Flavonols	C22H20O13	3	36687-76-0	99373.9	132708	171009	112161	65290.9	115238	0.807825	0.237639	0.419123	1.37719	0.461731	insig
Wcdp003364	1-Methyl-1,2,3,4-tetrahydro-β-carboline-3-carboxylic acid	Alkaloids	Alkaloids	C13H14N2O2	3	-	295643	276784	274069	302536	483526	180090	0.135075	0.695589	0.799896	0.876153	-0.190746	insig
Yshj000011	2,6-Dimethoxy-4-hydroxyphenol-1-O-ß-D-glucopyranoside*	Others	Others	C14H20O9	2	-	309915	344132	380482	184671	381923	308664	0.60944	0.46019	0.631088	1.18197	0.241194	insig
Zbdp002220	2,6-Dimethoxyhydroquinone-1-O-glucoside*	Others	Others	C14H20O9	2	-	309915	344132	380482	184671	381923	308664	0.60944	0.46019	0.631088	1.18197	0.241194	insig
Zmmp004183	(3-carboxypropanoyl)-L-leucine	Amino acids and derivatives	Amino acids and derivatives	C10H17NO5	3	-	137452	138259	113282	128971	181916	125814	0.520453	0.487969	0.650625	0.890752	-0.166904	insig
Zbqp003804	N-Octanoyl-nornicotine	Alkaloids	Pyridine alkaloids	C17H24N2O3	3	-	132925	210616	81453.8	234723	288055	276240	1.12586	0.0630043	0.185744	0.531897	-0.91078	insig
MW0149676	Gln-Glu-Asp	Amino acids and derivatives	Amino acids and derivatives	C14H22N4O9	3	-	1.05471e+06	1.14104e+06	1.07186e+06	971119	959441	972582	1.33703	0.041156	0.144509	1.12554	0.170624	insig
Zbqp002600	5-(((S)-6-amino-1-((4-carboxy-2-oxobutyl)amino)-1-oxohexan-2-yl)amino)-4-((2S)-2-amino-3-hydroxy-4-methylpentanamido)-5-oxopentanoic acid	Amino acids and derivatives	Amino acids and derivatives	C22H39N5O9	3	-	95067.1	82651.6	53897.6	126360	164132	170713	1.26508	0.014689	0.0830826	0.502198	-0.993672	insig
Lcsp001977	Thr-Glu-Ile	Amino acids and derivatives	Amino acids and derivatives	C15H27N3O7	3	-	181984	207146	210982	66142	158018	225628	0.699634	0.391972	0.574386	1.33421	0.415986	insig
Lagp004545	5,2',5'-Trihydroxy-3,7,4'-trimethoxyflavone-2'-O-β-D-malonylglucoside*	Flavonoids	Flavonols	C27H28O16	3	-	208613	226259	289195	98445.6	226232	315862	0.424604	0.712355	0.810052	1.1304	0.176836	insig
Lajp006112	5,8,3'-trihydroxy-6,7,4'-trimethoxyflavone-8-O-malonylglucoside*	Flavonoids	Flavones	C27H28O16	3	-	208613	226259	289195	98445.6	226232	315862	0.424604	0.712355	0.810052	1.1304	0.176836	insig
PD0605830	Leucyl-Isoleucine	Amino acids and derivatives	Amino acids and derivatives	C12H24N2O3	1	-	2.00823e+06	1.83846e+06	2.09964e+06	1.84021e+06	1.58917e+06	1.63166e+06	1.16214	0.0536435	0.165566	1.17492	0.232567	insig
Safp003456	6-(6-aminohexanoylamino)hexanoate*	Amino acids and derivatives	Amino acids and derivatives	C12H24N2O3	1	-	2.00823e+06	1.83846e+06	2.09964e+06	1.84021e+06	1.58917e+06	1.63166e+06	1.16214	0.0536435	0.165566	1.17492	0.232567	insig
WaYp004929	3-O-(p-coumaroyl) 3-Hydroxy-3-methylglutaric acid	Phenolic acids	Phenolic acids	C15H16O7	3	-	48444.4	48444.4	48444.4	286206	403658	383814	1.43805	0.0134817	0.0813363	0.13536	-2.88512	down
Lmsp004137	Eriodictyol chalcone*	Flavonoids	Chalcones	C15H12O6	2	73692-51-0	426434	347079	342952	68590.4	68590.4	68590.4	1.44161	0.00791336	0.0618231	5.42576	2.43983	up
Zmkp004743	Kushenin	Phenolic acids	Phenolic acids	C16H14O5	3	-	46924.2	52819.9	39352.5	63684.8	66967.8	73581.4	1.29741	0.0132603	0.0808552	0.681064	-0.554137	insig
Lcyp000678	Prudomenin*	Flavonoids	Flavonols	C23H24O12	2	-	1.11692e+07	7.38992e+06	7.91457e+06	1.35599e+06	1.35599e+06	1.35599e+06	1.43314	0.0241458	0.109561	6.50784	2.70218	up
MWSHC2083	1,6-Dihydroxy-4(14)-eudesmene	Terpenoids	Sesquiterpenoids	C15H26O2	3	70389-88-7	138718	158945	184827	178355	192894	211131	1.02512	0.11926	0.272282	0.82848	-0.271462	insig
Wcdp000839	5-Methyl-2-furaldehyde	Others	Others	C6H6O2	3	620-02-0	1.25712e+06	1.30343e+06	1.11134e+06	1.39926e+06	1.2189e+06	1.33174e+06	0.729015	0.302223	0.483402	0.929615	-0.105295	insig
pmf0248	delta-Tocopherol	Others	Vitamin	C27H46O2	3	119-13-1	410777	436338	342262	26641.3	20926.3	16803	1.43889	0.00518782	0.0498829	18.477	4.20766	up
Cmhp005227	1,4,8-Trihydroxynaphthalene-1-O-glucoside	Quinones	Quinones	C16H18O8	3	39015-63-9	140447	131224	138639	61922.3	113762	120405	0.94388	0.172999	0.34733	1.38577	0.470683	insig
Lahp004989	3,7,3'-Tri-O-methylquercetin-4'-O-β-D-apiofuranosyl-(1→2)-O-β-d-glucopyranoside	Flavonoids	Flavonols	C29H34O16	3	-	113509	179263	147823	18410.5	22149.6	31182.8	1.41202	0.0197208	0.098016	6.14131	2.61855	up
PD0590872	1-(4-hydroxy-3-methoxyphenyl)oct-7-en-3-one	Others	Others	C15H20O3	2	748159-46-8	125547	154387	124377	126642	106394	148102	0.372405	0.64612	0.768458	1.0608	0.0851495	insig
PDP017269	Dextropimaric acid	Terpenoids	Ditepenoids	C18H28O2	1	-	2.50907e+06	2.96606e+06	2.59115e+06	1.35813e+06	1.45713e+06	1.5391e+06	1.41778	0.0067188	0.0557427	1.85246	0.889443	insig
PD0670587	Gallicynoic Acid D	Lipids	Free fatty acids	C18H30O4	1	-	12122.2	12122.2	12122.2	67263.5	60611.1	66762.8	1.44541	0.00163965	0.0275855	0.186843	-2.4201	down
Wdtp004707	6-[4-(Acetyloxymethyl)phenoxy]-4-hydroxyoxane-2-carboxylic acid	Phenolic acids	Phenolic acids	C15H18O7	3	-	58859.3	401635	198612	59158.6	135605	198623	0.3788	0.477315	0.644265	1.67547	0.744565	insig
MWStz610	Diosmetin-7-O-glucoside*	Flavonoids	Flavones	C22H22O11	3	20126-59-4	1.00772e+06	979495	1.07963e+06	132401	539552	384246	1.18817	0.0242786	0.109561	2.90367	1.53788	up
Lskp211208	SapinsiginA	Terpenoids	Ditepenoids	C21H32O4	3	-	43166.7	40030.6	76005.1	79319.6	102825	55126.4	0.874613	0.222752	0.405004	0.670974	-0.575671	insig
mws1212	Ferulic acid methyl ester	Phenolic acids	Phenolic acids	C11H12O4	3	22329-76-6	606924	528175	439839	364480	394922	426906	1.15925	0.101526	0.247141	1.3276	0.408816	insig
PD0229682	2,4b,8,8-tetramethyl-3,4,4a,5,6,7,8a,9-octahydro-1H-phenanthren-2-ol*	Terpenoids	Sesquiterpenoids	C18H30O	1	-	1.73731e+06	1.90169e+06	1.90007e+06	4.06724e+06	3.44407e+06	3.73273e+06	1.4286	0.00534646	0.0508219	0.492622	-1.02145	down
Smnp003415	7-O-Methylaloesin	Flavonoids	Other Flavonoids	C20H24O9	3	-	465051	680547	908864	1.02793e+06	1.01153e+06	802237	0.936067	0.168036	0.341814	0.722969	-0.467995	insig
Lmsp102912	2,4,6-Trimethoxyphenyl 1-O-β-D-apiofuranosyl-(1→6)-β-D-glucopyranoside	Others	Others	C20H30O13	3	-	443438	438758	445667	184339	137741	204549	1.40246	0.00506273	0.0490575	2.52144	1.33425	up
PD0285077	1-(4a,8-dimethyl-2-prop-1-en-2-ylspiro[1,2,3,4-tetrahydronaphthalene-5,3'-cyclopentane]-1'-yl)cyclopentan-1-ol	Others	Others	C24H36O	1	-	43684.9	53140.2	88131.8	28562.5	27806.7	57089.8	0.900721	0.231664	0.413119	1.63016	0.705017	insig
MWSslk023	2',4'-Dihydroxy-4-methoxychalcone*	Flavonoids	Chalcones	C16H14O4	3	19309-14-9	5056.14	5056.14	5056.14	525626	286677	414023	1.44193	0.0280121	0.118494	0.012369	-6.33713	down
MWSHY0062	2',4'-Dihydroxy-6'-methoxychalcone; (E)-Cardamonin*	Flavonoids	Chalcones	C16H14O4	3	18956-16-6	5056.14	5056.14	5056.14	525626	286677	414023	1.44193	0.0280121	0.118494	0.012369	-6.33713	down
Wccp002870	γ-Glu-Phe*	Amino acids and derivatives	Amino acids and derivatives	C14H18N2O5	1	7432-24-8	1.64442e+06	1.51278e+06	1.53518e+06	1.73932e+06	1.74845e+06	1.72386e+06	1.29698	0.0472129	0.157376	0.900368	-0.151413	insig
Zmmp002946	(3-(carboxyamino)-2-methylpropanoyl)phenylalanine*	Amino acids and derivatives	Amino acids and derivatives	C14H18N2O5	1	-	1.64442e+06	1.51278e+06	1.53518e+06	1.73932e+06	1.74845e+06	1.72386e+06	1.29698	0.0472129	0.157376	0.900368	-0.151413	insig
Wbtp008137	1,4-dihydroxyxanthen-9-one	Flavonoids	Other Flavonoids	C13H8O4	3	-	5767.99	5767.99	5767.99	52288.7	28840	49705.9	1.42086	0.0363907	0.136193	0.132258	-2.91857	down
Hmgp003086	Tricin-7-O-rutinoside*	Flavonoids	Flavones	C29H34O16	1	-	138552	495478	142692	1.31156e+06	1.66917e+06	1.07976e+06	1.30346	0.00866375	0.0654361	0.191288	-2.38618	down
Sasp006508	7-hydroxy-3-(4-methoxyphenyl)-4-propylchromen-2-one	Flavonoids	Flavones	C19H18O4	2	5219-18-1	3.02461e+06	2.67315e+06	3.05971e+06	1.9565e+06	2.24831e+06	1.68495e+06	1.31006	0.0111595	0.073806	1.4869	0.572307	insig
MWStz331	Cyclo(Pro-Pro)	Amino acids and derivatives	Amino acids and derivatives	C10H14N2O2	3	6708-06-1	47255.9	28575.1	65696.6	47970.6	83041.5	44286.6	0.500046	0.529722	0.681091	0.807351	-0.308733	insig
Zmjp008503	5-Hydroxy-4',6,7-trimethoxyflavone (Salvigenin)	Flavonoids	Flavones	C18H16O6	3	19103-54-9	25485.4	17621.1	35318.2	27747.5	27414.6	31778.6	0.468978	0.64007	0.764171	0.902048	-0.148723	insig
Zbqp002511	N-Methylisoleucine	Amino acids and derivatives	Amino acids and derivatives	C7H15NO2	3	39554-61-5	352354	270482	395099	231591	206626	207972	1.27515	0.0708036	0.199336	1.57529	0.655617	insig
MWSmce460	2-Piperidone	Alkaloids	Piperidine alkaloids	C5H9NO	3	675-20-7	514677	618034	572434	169280	299404	334334	1.26848	0.011566	0.0754961	2.12342	1.08639	up
Zmbp002117	1-Methoxy-3-indolealdehyde	Alkaloids	Plumerane	C10H9NO2	3	-	1.48398e+06	1.0748e+06	1.37217e+06	1.12617e+06	1.15189e+06	1.3645e+06	0.426336	0.546606	0.694015	1.07917	0.109923	insig
Zmcp102202	Senkyunolide C	Others	Lactones	C12H12O3	1	-	1.4769e+06	1.88492e+06	889890	626751	1.87219e+06	2.36733e+06	0.0562385	0.751596	0.835478	0.873709	-0.194774	insig
MWSHY0192	Tectochrysin	Flavonoids	Flavones	C16H12O4	3	520-28-5	13646.3	25989.1	45971.8	83381.3	47921.4	51114.2	1.0612	0.0958681	0.237871	0.469294	-1.09144	down
PD0783132	3,4-Dihydroxybenzyl alcohol-4-rutinoside	Others	Others	C19H28O12	2	-	78475.4	94799.6	83788.7	47400.1	22778.2	73193.5	1.02165	0.109703	0.260797	1.79299	0.842365	insig
Lcsp001751	Val-Ile-Asp	Amino acids and derivatives	Amino acids and derivatives	C15H27N3O6	3	-	183552	513365	271612	175800	135865	193814	0.966269	0.256024	0.435414	1.91606	0.938144	insig
mws0663	1,7-Dimethylxanthine	Nucleotides and derivatives	Nucleotides and derivatives	C7H8N4O2	2	611-59-6	1.8935e+06	2.30757e+06	2.36222e+06	4301.1	4301.1	4301.1	1.44614	0.00456147	0.0457979	508.652	8.99053	up
Lmsp008392	4',5-Dihydroxy-3',5'-dimethoxyflavone	Flavonoids	Flavones	C17H14O6	1	-	43250.5	65167	64597.1	33984.3	44001.4	25607.4	1.13147	0.0664712	0.192113	1.67014	0.739966	insig
Zbsp003928	Orientin-2''-O-(6'''-p-coumaroyl)-glucopyranoside	Flavonoids	Flavones	C36H36O18	2	-	859176	6.01699e+06	2.50519e+06	899175	5.24118e+06	2.06013e+06	0.0923483	0.853761	0.906713	1.144	0.194087	insig
Wayp003039	N-(1-Deoxy-1-fructosyl)Aminononanoic acid	Alkaloids	Alkaloids	C15H29NO7	3	-	1.31975e+06	1.10136e+06	1.14558e+06	1.0291e+06	969121	1.11856e+06	1.00717	0.144058	0.306836	1.14435	0.19453	insig
pma6360	O-MethylChrysoeriol-8-C-glucoside	Flavonoids	Flavones	C23H24O11	3	-	182238	207705	203723	98101.3	152705	418678	0.116233	0.822677	0.88498	0.886751	-0.173399	insig
Zbjp002769	1,7-bis(4-hydroxypheny)hept-1-ene-3,5-diol	Others	Ketone compounds	C19H22O4	3	-	58859.7	57672.8	76436.2	71029.8	40733	49989.2	0.668559	0.397736	0.579452	1.19299	0.254583	insig
Wbjp001631	1,2,3,3a-tetrahydropyrrolo[2,1-b]quinazolin-4(9H)-ol	Alkaloids	Alkaloids	C11H14N2O	2	-	3.75197e+06	4.35564e+06	4.29735e+06	2.11154e+06	2.38489e+06	1.97117e+06	1.41118	0.00198999	0.0308987	1.91802	0.939615	insig
Xmmp009552	Ophiopogonanone A	Flavonoids	Flavones	C18H16O6	3	75239-63-3	5236.96	5236.96	5236.96	26184.8	38732.4	32377.1	1.43522	0.0172834	0.0913718	0.161478	-2.63059	down
pmd0146	LysoPC 20:2(2n isomer)	Lipids	LPC	C28H54NO7P	3	-	235795	196220	175707	172758	178050	180625	0.855855	0.285146	0.467452	1.14355	0.193523	insig
Wbjp001390	3-(2-aminoethyl)-4,7-dihydro-1-indole-5,6-dione	Alkaloids	Alkaloids	C10H10N2O2	3	-	864938	839058	514010	485529	308256	221647	1.18463	0.0498713	0.160049	2.1843	1.12717	up
Wbmp002998	Cimicifugic acid E-Diglucose	Phenolic acids	Phenolic acids	C33H40O20	1	-	67447.6	116493	297695	57613.4	108807	25960.2	0.858902	0.301147	0.482608	2.50356	1.32398	insig
Lmtp005493	4,4'-Dihydroxy-3,5-dimethoxydihydrostilbene	Others	Stilbene	C16H18O4	3	39499-96-2	61020.5	89395.3	27220.7	5444.15	5444.15	5444.15	1.38345	0.0959097	0.237871	10.8763	3.44312	up
Sazp010264	Monogalactosyldiacylglycerol	Lipids	Glycerol ester	C45H70O10	1	-	681699	2.30388e+06	4.34182e+06	796110	490415	2.90639e+06	0.528297	0.471887	0.640564	1.74757	0.805347	insig
Rfn07761	Myristamine oxide	Others	Others	C16H35NO	1	3332-27-2	55671.8	55671.8	55671.8	298347	338038	278359	1.44331	0.00491471	0.0478085	0.182582	-2.45339	down
pmp000509	Maltol	Others	Ketone compounds	C6H6O3	3	118-71-8	663216	652557	669105	602491	644454	639186	1.09009	0.117278	0.270226	1.05235	0.0736201	insig
MWSHY0128	5,7,8,4'-Tetramethoxyflavone	Flavonoids	Flavones	C19H18O6	3	6601-66-7	541999	530392	611302	46039.2	18820.4	41069.6	1.41799	0.000952375	0.0198412	15.8945	3.99046	up
Lmgp002452	2-Glucosyloxy-(4-hydroxyphenyl)acetic acid (Dhurrin acid)	Phenolic acids	Phenolic acids	C14H18O9	3	-	135804	112286	96517.1	91537.2	85013.3	54406.9	1.06712	0.0790664	0.210507	1.49208	0.577325	insig
Sadp005873	Prosopidione	Terpenoids	Monoterpenoids	C13H20O2	1	-	8.44543e+06	1.05487e+07	9.0721e+06	1.14258e+07	1.54804e+07	1.68232e+07	1.2286	0.0696354	0.197159	0.641816	-0.639768	insig
MWStz376	Dehydrodiconiferyl alcohol 4-O-beta-D-glucopyranoside	Lignans and Coumarins	Lignans	C26H32O11	1	107870-88-2	73619.7	192719	224002	13920.6	13920.6	13920.6	1.38665	0.0824309	0.215259	11.7414	3.55353	up
MWSmce229	3,4-Dimethoxybenzoic acid; Veratric acid	Phenolic acids	Phenolic acids	C9H10O4	3	93-07-2	165857	136181	131696	251678	118084	164784	0.491208	0.484786	0.649403	0.811405	-0.301505	insig
Wacyp04569	2-(4-hydroxyphenyl)-2H-chromene-3,5,7-triol	Flavonoids	Flavanols	C15H12O5	3	-	247125	70601.3	135169	100313	128346	105472	0.349158	0.524317	0.676712	1.35545	0.438768	insig
pmb0645	Hesperetin-6-C-glucoside-7-O-glucoside	Flavonoids	Flavanones	C28H34O16	3	-	596867	2.19442e+06	1.91767e+06	1.35496e+06	1.43235e+06	1.95541e+06	0.229833	0.984529	0.987689	0.992881	-0.0103074	insig
Zmdp001647	γ-Glu-Val	Amino acids and derivatives	Amino acids and derivatives	C10H18N2O5	1	-	4.52128e+06	2.83822e+06	4.36948e+06	567643	567643	567643	1.42872	0.0249054	0.110399	6.88753	2.78399	up
MWSslk146	4'-O-Glucosylvitexin	Flavonoids	Flavones	C27H30O15	3	38950-94-6	935929	969431	1.05531e+06	672405	829797	774854	1.27305	0.0195472	0.098016	1.30022	0.378754	insig
MWSmce157	Stachydrine	Alkaloids	Pyrrole alkaloids	C7H13NO2	3	471-87-4	126855	206851	224463	177656	105365	123664	0.794886	0.251144	0.429918	1.37248	0.456789	insig
Wdmp011651	9-(3a1,8-dihydroxy-3-methyl-6-oxo-2,3,3a,4,5,6-hexahydro-1H-indolo[3,2,1-de][1,5]naphthyridin-11b(3a1H)-yl)-7,8-dimethoxy-6-methyl-2,3,5a,6,11,12-hexahydro-1H-3a1,3a-(epoxyethano)indolizino[8,1-cd]carbazol-15-one	Alkaloids	Plumerane	C37H42N4O7	3	-	55190.7	48952.7	53200.6	56366.3	60885.8	63245.1	1.17715	0.0479969	0.15872	0.871725	-0.198054	insig
MWSmce572	Cinnamamide	Alkaloids	Alkaloids	C9H9NO	3	22031-64-7	137162	100837	187378	129555	165206	193786	0.49984	0.539927	0.68798	0.870697	-0.199758	insig
MWS2056	Delta-Hexalactone	Others	Lactones	C6H10O2	3	823-22-3	186862	197540	173844	173657	210876	170609	0.085359	0.948076	0.967424	1.00559	0.00804355	insig
Lcfp039656	Homophthalicacid	Phenolic acids	Phenolic acids	C9H8O4	3	89-51-0	593008	526966	562203	591207	581063	616913	0.912137	0.197206	0.373812	0.940193	-0.0889707	insig
MWS201384	Arg-Gly	Amino acids and derivatives	Amino acids and derivatives	C8H17N5O3	3	108347-93-9	93847.4	100666	79798.2	158424	150306	121931	1.30884	0.0239466	0.109475	0.636956	-0.650735	insig
pma0633	N-p-Coumaroylspermine	Alkaloids	Phenolamine	C19H32N4O2	3	130210-35-4	298684	201213	211610	24664.3	24664.3	24664.3	1.43791	0.0205005	0.101081	9.61587	3.26542	up
Hmlp002821	Myricetin-3-O-glucuronide	Flavonoids	Flavonols	C21H18O14	3	77363-65-6	201223	181210	201215	67540	83427.2	81025.2	1.42808	0.000240933	0.0109515	2.51581	1.33102	up
Lcsp000522	Prolylproline	Amino acids and derivatives	Amino acids and derivatives	C10H16N2O3	2	20488-28-2	939314	571036	857753	1.13795e+06	1.04591e+06	1.0863e+06	1.07656	0.107599	0.25766	0.724153	-0.465633	insig
Yalp000545	N-Methyl-L-proline*	Amino acids and derivatives	Amino acids and derivatives	C6H11NO2	2	475-11-6	7.70595e+07	7.34157e+07	6.48957e+07	8.99418e+07	84095317	8.34541e+07	1.2257	0.0393734	0.141022	0.83642	-0.2577	insig
pmb0496	Feruloylagmatine	Alkaloids	Phenolamine	C15H22N4O3	3	-	701744	652441	737536	571265	450270	465721	1.30431	0.01588	0.0867784	1.40643	0.492038	insig
Zmqp002999	Diglutamylleucine	Amino acids and derivatives	Amino acids and derivatives	C16H27N3O8	3	-	430622	349054	379807	424593	459726	498170	1.09532	0.0810007	0.21316	0.838692	-0.253787	insig
WapTKC030289	Macrocliniside H	Terpenoids	Sesquiterpenoids	C21H30O9	3	100187-64-2	355225	496833	443155	604853	350347	873975	0.654476	0.360625	0.541543	0.708086	-0.498003	insig
Lcfp121211	gly-phe-tyr	Amino acids and derivatives	Amino acids and derivatives	C20H23N3O5	1	70421-71-5	247907	153984	222554	457515	435797	633483	1.33714	0.0258089	0.112819	0.408991	-1.28986	down
mws0582	S-Methyl GSH	Amino acids and derivatives	Amino acids and derivatives	C11H19N3O6S	3	2922-56-7	396430	460996	468790	435683	473655	511664	0.639762	0.375869	0.558	0.933297	-0.0995918	insig
Yamp003866	vladinol F	Terpenoids	Triterpene Saponin	C20H24O6	3	-	167885	437906	201875	99594.3	151358	311590	0.575288	0.487742	0.650625	1.43574	0.521797	insig
MWSmce709	Isoquinoline	Alkaloids	Isoquinoline alkaloids	C9H7N	2	119-65-3	6.46412e+06	6.23156e+06	6.12099e+06	5.45047e+06	4.09972e+06	4.67062e+06	1.24805	0.051747	0.162726	1.32318	0.404008	insig
pmp000626	Baptifoline	Alkaloids	Quinorisidine alkaloids	C15H20N2O2	3	732-50-3	630159	486188	215043	43008.6	43008.6	43008.6	1.39052	0.081133	0.213189	10.3188	3.3672	up
MWSHY0141	7-Hydroxy-4-chromone	Others	Chromone	C9H6O3	3	59887-89-7	1.93992e+06	1.82345e+06	1.60533e+06	1.71776e+06	1.63943e+06	1.57439e+06	0.810827	0.2741	0.453208	1.08864	0.122524	insig
MWS201458	Phe-Ile	Amino acids and derivatives	Amino acids and derivatives	C15H22N2O3	1	22951-94-6	986707	1.21735e+06	1.11311e+06	763921	751083	752585	1.376	0.0340461	0.130345	1.46286	0.548788	insig
pmb0426	N,N-Dimethyl-5-methoxytryptamine	Alkaloids	Plumerane	C13H18N2O	3	1019-45-0	428235	334839	532074	190332	255578	126831	1.25013	0.0307318	0.12432	2.26131	1.17716	up
Rlp00682	Methylcapsaicin	Alkaloids	Phenolamine	C19H29NO3	3	17514-11-3	181328	206625	293971	119309	121560	59896.7	1.21305	0.0439924	0.150247	2.26729	1.18097	up
PDP183418	1,7-dimethyl-9H-purine-6,8-dione	Nucleotides and derivatives	Nucleotides and derivatives	C7H8N4O2	2	-	1.92085e+06	1.94686e+06	1.66048e+06	5898.76	5898.76	5898.76	1.44638	0.00246861	0.0335409	312.393	8.28722	up
pmp001142	Cimicifugamide A	Alkaloids	Phenolamine	C24H29NO10	3	-	5.21902e+06	6.79549e+06	5.46956e+06	3.44172e+06	2.97094e+06	2.44235e+06	1.35412	0.0122816	0.0777207	1.97449	0.981477	insig
PD0209360	6-Hydroxyluteolin 7-sambubioside*	Flavonoids	Flavones	C26H28O16	2	-	171653	110534	104989	300502	111025	157485	0.635522	0.404347	0.581961	0.680435	-0.55547	insig
PD1009408	6-Hydroxyluteolin 7-xylosyl-(1->6)-glucoside*	Flavonoids	Flavones	C26H28O16	2	-	171653	110534	104989	300502	111025	157485	0.635522	0.404347	0.581961	0.680435	-0.55547	insig
MWStz261	Cyclo(D-Leu-L-Pro)*	Amino acids and derivatives	Amino acids and derivatives	C11H18N2O2	3	36238-67-2	155618	153442	118127	131923	123240	102952	0.86841	0.204397	0.381623	1.19288	0.254445	insig
Lmhp002764	Cyclo(Pro-Leu)*	Amino acids and derivatives	Amino acids and derivatives	C11H18N2O2	3	5654-86-4	155618	153442	118127	131923	123240	102952	0.86841	0.204397	0.381623	1.19288	0.254445	insig
Hmjp005906	N-Feruloyl-3'-O-methyldopamine*	Alkaloids	Phenolamine	C19H21NO5	2	-	702405	676759	662899	366958	388240	382405	1.44197	0.000146	0.00912497	1.79506	0.84403	insig
Zjyp110101	Nootkatone	Terpenoids	Sesquiterpenoids	C15H22O	3	4674-50-4	224408	232570	48441.1	378363	262679	220084	0.798143	0.19968	0.376702	0.586929	-0.768743	insig
MWS20173	1-Hydroxybisabola-2,10-dien-4-one	Others	Ketone compounds	C15H24O2	3	-	8109.84	8109.84	8109.84	40549.2	44624.1	69033.1	1.42345	0.0397056	0.142009	0.157773	-2.66408	down
Zbsp002199	Pelargonidin 3-O-glucoside	Flavonoids	Anthocyanidins	C21H21O10+	3	47684-27-5	411787	443087	463614	514557	804552	578643	1.13135	0.155834	0.323306	0.694763	-0.525407	insig
pmb2260	LysoPC 15:1	Lipids	LPC	C23H46NO7P	3	-	1.3462e+06	1.43897e+06	1.35788e+06	526566	803480	556624	1.37249	0.00799773	0.061902	2.19596	1.13485	up
pmp000695	Swertiamarin	Terpenoids	Monoterpenoids	C16H22O10	3	17388-39-5	189116	199077	345263	100676	187011	34120.8	0.989608	0.111621	0.263008	2.27917	1.18851	insig
Lmtp008511	Santalal	Terpenoids	Sesquiterpenoids	C15H22O	1	59331-83-8	15883.3	15883.3	15883.3	88815.9	79416.7	122313	1.43159	0.0248913	0.110399	0.164002	-2.60822	down
MW0150419	Gly-Lys-Gly	Amino acids and derivatives	Amino acids and derivatives	C10H20N4O4	3	45214-22-0	989121	1.3408e+06	966726	858163	836030	894858	1.06061	0.188744	0.365329	1.2733	0.348575	insig
Zmcp102504	Marmesinin	Lignans and Coumarins	Coumarins	C20H24O9	3	495-30-7	376402	410363	631046	308258	227719	418075	0.930774	0.195117	0.37293	1.48609	0.571526	insig
pmb2228	LysoPC 19:0	Lipids	LPC	C27H56NO7P	3	108273-88-7	207784	273178	177342	114587	115128	148752	1.26319	0.0653075	0.19029	1.7394	0.798588	insig
Waptp03206	7-Hydroxy-8-Methoxychromanon*	Lignans and Coumarins	Coumarins	C10H10O4	3	-	1.36269e+06	2.02084e+06	1.78767e+06	2.69723e+06	2.82669e+06	2.28051e+06	1.22175	0.0267623	0.115881	0.662598	-0.593793	insig
Wmbp000510	8-O-Acetylharpagide	Terpenoids	Monoterpenoids	C17H26O11	3	6926-14-3	88347.4	122816	84111.2	10750.2	10750.2	10750.2	1.43845	0.0189883	0.0966818	9.15565	3.19466	up
pme1119	Inosine	Nucleotides and derivatives	Nucleotides and derivatives	C10H12N4O5	3	58-63-9	391648	673276	521991	615984	331463	433973	0.42554	0.587778	0.721731	1.14876	0.200073	insig
Wbhp009517	Tagalsin P	Terpenoids	Terpene	C18H28O3	3	-	479725	619025	520187	247948	311249	217343	1.3661	0.00724227	0.0589762	2.08481	1.05991	up
Xmbp007290	Castanoside A[Kaempferol-3-O-(6''-p-coumaroyl)mannoside]*	Flavonoids	Flavonols	C30H26O13	1	-	7.44702e+07	1.09797e+08	3.51239e+07	6.73984e+07	4.96736e+07	6.40215e+07	0.204153	0.61813	0.746752	1.21148	0.276771	insig
MWSslk072	Benzoyleneurea	Alkaloids	Alkaloids	C8H6N2O2	3	86-96-4	59813.2	81631.6	69307.7	10861.5	14797.8	61991.8	1.06224	0.116232	0.269773	2.40445	1.26571	up
Wbmp002794	demethylcoclaurine-glucose	Alkaloids	Alkaloids	C22H27NO8	2	-	938940	780504	628004	712668	658216	460597	0.83818	0.220382	0.402157	1.28172	0.358082	insig
Lmhp010515	LysoPC 17:0(2n isomer)	Lipids	LPC	C25H52NO7P	1	-	324453	369189	389948	253420	314215	229537	1.19136	0.043175	0.14847	1.35929	0.442856	insig
Lmfp004055	Morin-3-O-xyloside*	Flavonoids	Flavonols	C20H18O11	3	-	132748	102509	200893	130713	126628	240417	0.310711	0.687687	0.795598	0.876229	-0.190619	insig
pmf0508	Azathioprine	Nucleotides and derivatives	Nucleotides and derivatives	C9H7N7O2S	3	446-86-6	174686	221302	180149	255817	295211	235594	1.22034	0.0388237	0.140315	0.73242	-0.449257	insig
Zbsp003876	2,6-Dimethoxybenzoquinone	Quinones	Quinones	C8H8O4	3	530-55-2	36448.6	36448.6	36448.6	344097	271637	338939	1.44299	0.00679209	0.0560141	0.114538	-3.12611	down
MWSslk135	7,8-Dihydroxy-4-methylcoumarin	Lignans and Coumarins	Coumarins	C10H8O4	3	2107-77-9	464449	518187	672269	594137	755146	846285	0.991515	0.137206	0.298274	0.753748	-0.407846	insig
Wasyqp2836	3-O-Feruloyl Aminogalactitol	Phenolic acids	Phenolic acids	C16H23NO9	1	-	101784	309908	146834	64916	37255.1	154018	0.902334	0.254399	0.433717	2.18013	1.12441	insig
Lmhp009802	LysoPE 20:3(2n isomer)	Lipids	LPE	C25H46NO7P	3	-	47686.6	38636.2	33320.2	24936.1	14345.1	32043	1.06165	0.0747587	0.20606	1.67745	0.746271	insig
MWStz201	β-Carboline-1-propanoic acid	Alkaloids	Plumerane	C14H12N2O2	3	89915-39-9	4.84563e+06	3.7458e+06	4.6099e+06	3.83203e+06	3.66723e+06	5.85127e+06	0.0248536	0.953211	0.970288	0.988824	-0.0162139	insig
PD1006471	α-kamlolenic acid	Lipids	Free fatty acids	C18H30O3	2	-	50140.8	17148.1	33121.7	24868.6	58314	51678.5	0.528761	0.457567	0.628526	0.744548	-0.425563	insig
pme3009	cis-Aconitate	Organic acids	Organic acids	C6H6O6	3	4023-65-8	187004	227954	214260	247705	236566	254576	1.15095	0.0764633	0.208703	0.851622	-0.231715	insig
Sasp011022	7-ethenyl-1,4a,7-trimethyl-6-oxo-1,2,3,4,4a,6,7,8,8a,9,10,10a-dodecahydrophenanthrene-1-carboxylic acid*	Terpenoids	Ditepenoids	C20H28O3	3	-	155727	155497	114811	2873.3	2873.3	2873.3	1.44477	0.00941991	0.0673247	49.4246	5.62716	up
Lmdp003509	Quercetin-3-O-xyloside (Reynoutrin)*	Flavonoids	Flavonols	C20H18O11	3	549-32-6	52683.9	121642	86661.1	124479	292252	87585.5	0.807662	0.326362	0.509305	0.517506	-0.950353	insig
Cmxp004324	Okanin-4'-O-(6''-O-malonyl)glucoside	Flavonoids	Chalcones	C24H24O14	2	-	173076	82135.2	212415	159413	290909	137018	0.462533	0.553855	0.699003	0.796177	-0.328839	insig
Zbsp004086	Apigenin-6-C-glucose-8-C-rhamnoside	Flavonoids	Flavones	C27H30O14	3	-	48900.4	79175.6	39066.8	43211.8	25359.5	52612.5	0.682131	0.357933	0.539055	1.37925	0.463886	insig
pmb0648	Isorhamnetin-8-C-glucoside	Flavonoids	Flavonols	C22H22O12	3	-	128331	85459.9	60734.2	65049.8	79075.2	70626.1	0.598533	0.420153	0.597487	1.27834	0.354273	insig
Walp002129	4-Acetoxy-3-Methoxybenzoic Acid glucoside	Phenolic acids	Phenolic acids	C16H20O10	3	-	348518	300375	273222	429470	284402	296772	0.371046	0.607883	0.740055	0.912403	-0.132257	insig
Rlp001659	4-(hydroxymethyl)-6,7-dimethoxy-3H-2-benzofuran-1-one	Others	Others	C11H12O5	2	-	890319	1.08899e+06	1.18579e+06	1.59672e+06	1.31375e+06	1.02969e+06	0.822067	0.256384	0.435731	0.80329	-0.316007	insig
pmb0501	Agmatine	Alkaloids	Alkaloids	C5H14N4	3	306-60-5	210893	192140	230502	74827	30237.4	59648.2	1.34592	0.000911112	0.0194011	3.84631	1.94348	up
pme2693	N-Acetylputrescine	Alkaloids	Alkaloids	C6H14N2O	3	18233-70-0	210893	192140	230502	74827	30237.4	59648.2	1.34592	0.000911112	0.0194011	3.84631	1.94348	up
Lmhp009129	LysoPC 15:0(2n isomer)*	Lipids	LPC	C23H48NO7P	1	-	577997	519859	530343	234676	294673	250426	1.41785	0.000367424	0.0140115	2.08804	1.06215	up
Lmzp003207	(3R,4R)-p-Menth-1-ene-3,4-diol-3-O-β-D-glucoside*	Terpenoids	Monoterpenoids	C16H28O7	2	-	4584.52	4584.52	4584.52	22922.6	89765.7	109511	1.35158	0.117619	0.270334	0.0618975	-4.01398	down
Lcyp000676	Isoscopoletin-β-D-glucoside	Lignans and Coumarins	Coumarins	C16H18O9	3	20186-29-2	664104	452031	701611	90406.2	90406.2	90406.2	1.43084	0.0219721	0.104829	6.70214	2.74462	up
MW0150380	Gly-His-Val	Amino acids and derivatives	Amino acids and derivatives	C13H21N5O4	3	-	6199.43	6199.43	6199.43	87114.3	76041.9	616955	1.33517	0.290915	0.472879	0.0238406	-5.39044	down
Zkep105210	4-Fumarylacetoacetate	Organic acids	Organic acids	C8H8O6	3	28613-33-4	700315	711432	756589	573506	418393	557451	1.24016	0.0405397	0.143593	1.39951	0.484926	insig
Zmxp002867	Chrysoeriol-5,7-di-O-glucoside	Flavonoids	Flavones	C28H32O16	3	-	110915	82237.5	132764	56161.1	84534.3	91288.2	0.925221	0.166116	0.338459	1.40491	0.490481	insig
pma1751	N-(beta-D-Glucosyl)nicotinate	Others	Vitamin	C12H15NO7	3	-	468358	457191	439244	349598	284365	393336	1.20725	0.0622978	0.184531	1.32853	0.409825	insig
Rfn03897	4-Methylquinoline-2-carboxylic acid*	Alkaloids	Quinoline alkaloids	C11H9NO2	2	40609-76-5	2.04226e+07	2.37867e+07	2.00707e+07	1.80957e+07	2.14762e+07	2.34717e+07	0.173226	0.84491	0.900373	1.01961	0.0280212	insig
Lcfp071374	3-Methylquinoline-4-carboxylicacid*	Alkaloids	Quinoline alkaloids	C11H9NO2	2	1873-51-4	2.04226e+07	2.37867e+07	2.00707e+07	1.80957e+07	2.14762e+07	2.34717e+07	0.173226	0.84491	0.900373	1.01961	0.0280212	insig
ML10179289	Phenylethyl alcohol	Others	Alcohol compounds	C8H10O	2	60-12-8	4.93466e+06	4.90498e+06	4.48482e+06	4.35172e+06	4.32348e+06	4.2067e+06	1.23146	0.0696364	0.197159	1.11198	0.153137	insig
MWS201464	Lys-Phe	Amino acids and derivatives	Amino acids and derivatives	C15H23N3O3	2	6235-35-4	326696	441325	280000	425347	403441	487061	0.926191	0.196814	0.373812	0.796459	-0.328328	insig
PDP218685	Leu-Met	Amino acids and derivatives	Amino acids and derivatives	C11H22N2O3S	2	36077-39-1	566564	523523	667664	490475	541960	574114	0.655398	0.377039	0.559073	1.09412	0.129766	insig
MWStz175	Aricine*	Alkaloids	Plumerane	C22H26N2O4	3	482-91-7	1.82886e+06	2.17356e+06	2.21063e+06	1.73532e+06	1.8225e+06	2.01581e+06	0.83993	0.230033	0.412324	1.11472	0.156684	insig
MWStz013	Gelsempervine A*	Alkaloids	Plumerane	C22H26N2O4	3	865187-17-3	1.82886e+06	2.17356e+06	2.21063e+06	1.73532e+06	1.8225e+06	2.01581e+06	0.83993	0.230033	0.412324	1.11472	0.156684	insig
pme2831	Metformin	Alkaloids	Alkaloids	C4H11N5	3	657-24-9	427126	388117	445134	127348	158104	130413	1.43181	0.00049318	0.0153721	3.03073	1.59967	up
Sadp003348	1,8-Diazacyclotetradecane-2,9-dione	Alkaloids	Alkaloids	C12H22N2O2	2	-	7146.43	7146.43	7146.43	35732.2	55196.9	54971.5	1.42988	0.0233354	0.108094	0.146945	-2.76666	down
Lhzp102808	Sesamin	Lignans and Coumarins	Lignans	C20H18O6	3	607-80-7	927513	627789	707060	899138	521148	661007	0.34005	0.693893	0.79868	1.087	0.12035	insig
MWS201403	Lys-Ala	Amino acids and derivatives	Amino acids and derivatives	C9H19N3O3	3	17043-71-9	105270	105270	105270	1.04424e+06	1.05338e+06	1.04084e+06	1.44654	1.5831e-05	0.00444391	0.100626	-3.31293	down
MWS201471	Lys-Tyr	Amino acids and derivatives	Amino acids and derivatives	C15H23N3O4	3	35978-98-4	350983	354728	368726	272734	410721	403981	0.0268194	0.9322	0.956691	0.988045	-0.0173517	insig
Wafp003601	N-Feruloylmethylagmatine	Alkaloids	Phenolamine	C16H24N4O3	3	-	17604.7	17604.7	17604.7	124906	320095	106426	1.38175	0.135568	0.296879	0.0957772	-3.38417	down
pme0120	5-Aminopentanoate	Organic acids	Organic acids	C5H11NO2	1	660-88-8	139487	140474	111304	123155	97699	109952	0.919016	0.174772	0.348429	1.18276	0.242158	insig
Qmzp101807	Avicennol	Lignans and Coumarins	Coumarins	C20H22O5	3	56110-68-0	605428	686066	434674	2.03693e+06	650853	1.72143e+06	1.07454	0.16306	0.333865	0.391492	-1.35295	down
Lcsp002583	Ile-Glu-Val	Amino acids and derivatives	Amino acids and derivatives	C16H29N3O6	2	-	247786	253236	202749	260768	106388	281133	0.357464	0.774078	0.851148	1.08558	0.118469	insig
pmp000086	1-Feruloyl-sn-glycerol	Phenolic acids	Phenolic acids	C13H16O6	3	-	136315	159230	372911	9420.06	9420.06	9420.06	1.41652	0.105311	0.253125	23.6536	4.56399	up
Zbqp003747	Leu-Glu-Val*	Amino acids and derivatives	Amino acids and derivatives	C16H29N3O6	2	-	723333	461702	580322	34754.9	34754.9	34754.9	1.44039	0.0181533	0.0937669	16.9315	4.08164	up
Lcsp003010	Ile-Asp-Leu*	Amino acids and derivatives	Amino acids and derivatives	C16H29N3O6	2	-	723333	461702	580322	34754.9	34754.9	34754.9	1.44039	0.0181533	0.0937669	16.9315	4.08164	up
Lszp210009	Linarionoside A	Others	Others	C19H34O7	3	-	56660.7	108947	133359	119800	42148.3	138535	0.0845372	0.989842	0.991429	0.994952	-0.00730164	insig
MWSmce338	N-Hydroxypipecolic acid	Alkaloids	Piperidine alkaloids	C6H11NO3	3	115819-92-6	175350	161683	74838	140797	155488	161412	0.424608	0.677828	0.789281	0.899876	-0.152203	insig
MWS1840	Triethylamine	Alkaloids	Alkaloids	C6H15N	3	121-44-8	118668	179312	132952	196757	182498	240151	1.13086	0.0675295	0.193876	0.695717	-0.523428	insig
Lcsp000520	Alanylproline	Amino acids and derivatives	Amino acids and derivatives	C8H14N2O3	3	13485-59-1	645404	719658	699552	816362	614855	751520	0.385384	0.585612	0.720133	0.945883	-0.0802667	insig
Rfn0518	2-Methylpyrrolidine-2-carboxylic acid	Alkaloids	Alkaloids	C6H11NO2	2	16277-06-8	6.93691e+06	6.59424e+06	6.78497e+06	5.40931e+06	5.12986e+06	5.10165e+06	1.42301	0.000365938	0.0140115	1.29892	0.377308	insig
ML10181668	1-Aminocyclopentanecarboxylate	Amino acids and derivatives	Amino acids and derivatives	C6H11NO2	2	52-52-8	6.93691e+06	6.59424e+06	6.78497e+06	5.40931e+06	5.12986e+06	5.10165e+06	1.42301	0.000365938	0.0140115	1.29892	0.377308	insig
ZbWp003008	N-Ethylphenylalanine	Amino acids and derivatives	Amino acids and derivatives	C11H15NO2	3	-	26434.4	26434.4	26434.4	225299	323241	199603	1.43439	0.0273784	0.117002	0.106	-3.23787	down
Lmqp002349	Kaempferol-3-O-(6''''-malonyl)sophorotrioside	Flavonoids	Flavonols	C36H42O24	3	-	1.28855e+06	1.05221e+06	1.49408e+06	679648	1.31816e+06	1.40232e+06	0.434171	0.616454	0.745514	1.12785	0.173576	insig
pmp000008	5-Desmethylsinensetin	Flavonoids	Flavones	C19H18O7	3	21763-80-4	129834	155145	114145	24638.6	68969.9	44223.9	1.27087	0.00775496	0.0615019	2.89572	1.53392	up
pme2836	5-Hydroxytryptophol	Alkaloids	Plumerane	C10H11NO2	3	154-02-9	2.5549e+06	3.36591e+06	2.9305e+06	2.81423e+06	4.13121e+06	3.61189e+06	0.758979	0.287033	0.469622	0.838405	-0.25428	insig
Wbmp007967	Vitexifolin F	Terpenoids	Ditepenoids	C22H36O4	3	-	9.24521e+06	1.01421e+07	10126991	7.54626e+06	7.17404e+06	5.88597e+06	1.31885	0.0121563	0.0773301	1.4323	0.518329	insig
MWSmce232	Dicumarol	Lignans and Coumarins	Coumarins	C19H12O6	3	66-76-2	5160.71	5160.71	5160.71	65388.9	29635.4	25803.5	1.38797	0.108319	0.258888	0.128134	-2.96428	down
MWS00327g	L-Isoserine	Amino acids and derivatives	Amino acids and derivatives	C3H7NO3	3	632-13-3	4.52528e+06	4.16764e+06	4.81102e+06	4.39938e+06	4.72627e+06	3.69917e+06	0.449715	0.565533	0.704258	1.05295	0.0744415	insig
Lmjp002764	Umckalin (7-hydroxy-5,6-dimethoxycoumarin)	Lignans and Coumarins	Coumarins	C11H10O5	3	43053-62-9	3.18963e+06	2.26588e+06	2.86072e+06	135217	135217	135217	1.44323	0.010347	0.0712604	20.5009	4.35762	up
Lssp210111	2α-Acetoxy-14β-[(S)-2-methyl-butyryloxy]-4(20),11-taxadiene	Others	Others	C27H42O6	3	-	237781	229799	250867	176689	231338	169520	1.08234	0.127668	0.285513	1.24396	0.314942	insig
zjbp111629	2-[(2β,4αβ,8β,8αβ)-decahydro-4α-hydroxy-8,8α-dimethylnaphthalen-2-yl]prop-2-enal	Terpenoids	Sesquiterpenoids	C15H24O2	3	-	10602.8	10602.8	10602.8	91894.3	66021.1	53013.9	1.42601	0.03473	0.132154	0.150801	-2.72928	down
Latp004059	4-(Trans)-acetul-3,6,8-trihydroxy-3-methyl-dihydronapht halenone	Others	Chromone	C13H14O5	3	-	49411.6	49411.6	49411.6	281755	322937	353696	1.44281	0.00590272	0.0536682	0.154671	-2.69272	down
Wdgp004715	Strictamine	Alkaloids	Alkaloids	C20H22N2O2	3	6475-05-4	2.60395e+06	2.6245e+06	3.10206e+06	1.97931e+06	4.12323e+06	1.75932e+06	0.335054	0.85681	0.908408	1.05961	0.0835356	insig
Wcfp004977	Malonyltryptophan	Amino acids and derivatives	Amino acids and derivatives	C14H14N2O5	3	-	1.22018e+06	785619	687939	489221	637974	495189	1.13056	0.152134	0.318475	1.66036	0.731495	insig
Hmgp001902	Pectolinarigenin-7-O-glucoside	Flavonoids	Flavones	C23H24O11	3	-	1.57944e+07	1.61968e+07	1.94495e+07	9.06724e+06	9.75631e+06	7.26287e+06	1.37555	0.0059035	0.0536682	1.97193	0.97961	insig
WapTKC211407	Demethylalangiside	Alkaloids	Quinorisidine alkaloids	C24H29NO10	2	47763-23-5	3.20383e+06	3.02879e+06	3.14799e+06	1.56966e+06	1.89018e+06	1.43777e+06	1.40301	0.00358639	0.0400873	1.91534	0.937603	insig
pmb0681	Apigenin-8-C-Arabinoside	Flavonoids	Flavones	C20H18O9	3	-	184511	296351	304673	18308.9	18308.9	18308.9	1.43544	0.0243844	0.109568	14.3015	3.8381	up
Wbmp010259	3-Hydroxyabieta-8,11,13-trien-7-one	Terpenoids	Ditepenoids	C20H28O2	2	-	638830	613613	592589	5964.46	5964.46	5964.46	1.44651	0.000481352	0.0153721	103.113	6.68808	up
Lafp004391	Malonyl byzantionoside A	Terpenoids	Sesquiterpenoids	C22H32O10	3	-	1.5167e+06	1.27638e+06	1.35309e+06	1.88783e+06	1.92995e+06	1.51538e+06	1.16146	0.075515	0.207459	0.777433	-0.363211	insig
mws4074	Glabranin	Flavonoids	Flavanones	C20H20O4	3	41983-91-9	2258.25	2258.25	2258.25	11291.2	40147.7	48296.1	1.35921	0.110013	0.260797	0.0679274	-3.87986	down
pmb0998	GMP	Nucleotides and derivatives	Nucleotides and derivatives	C10H14N5O8P	3	85-32-5	106269	108875	89671.6	226677	131268	190006	1.23519	0.0940857	0.235214	0.556283	-0.84611	insig
Lmhp001884	Kelampayoside A[3,4,5-Trimethoxyphenol-β-D-apiosyl-(1→6)-β-D-glucoside]	Phenolic acids	Phenolic acids	C20H30O13	3	87562-76-3	290270	225604	209096	174827	229588	184554	0.898992	0.214142	0.393833	1.23091	0.299731	insig
MWS2673	5,6-DHET	Lipids	Free fatty acids	C20H34O4	3	213382-49-1	44554.2	36047.7	52407.6	7209.53	7209.53	7209.53	1.43584	0.0158068	0.0867784	6.14971	2.62052	up
Lmlp001436	3,4-Dihydroxyphenylpropanoate	Phenolic acids	Phenolic acids	C9H10O4	3	1078-61-1	350313	282423	313370	156544	245875	182547	1.24531	0.0251191	0.111147	1.61737	0.69365	insig
Lmnp002448	Nepetin-8-C-[glucosyl-(1-2)]-glucoside	Flavonoids	Flavones	C28H32O17	3	-	614649	540081	1.33634e+06	87121.8	87121.8	87121.8	1.39881	0.099578	0.243348	9.53097	3.25262	up
Lcfp121224	Isoleucyl-phenylalanyl-threonine	Amino acids and derivatives	Amino acids and derivatives	C19H29N3O5	2	-	316158	302921	305358	367098	293553	232233	0.276173	0.813117	0.879236	1.03534	0.0501012	insig
Wcdp000970	Acetophenone	Others	Others	C8H8O	1	98-86-2	1.80984e+06	1.63526e+06	1.59614e+06	139451	139451	139451	1.44591	0.0018124	0.0290714	12.0502	3.59099	up
MW0107643	Lactacystin	Amino acids and derivatives	Amino acids and derivatives	C15H24N2O7S	3	133343-34-7	786667	1.0813e+06	1.11738e+06	669070	868874	1.04698e+06	0.575163	0.427522	0.603835	1.15491	0.207777	insig
MWS3105	Aniline	Alkaloids	Alkaloids	C6H7N	3	62-53-3	228456	168166	200238	218295	144452	226880	0.102111	0.943058	0.963878	1.01227	0.0175887	insig
Lcsp001149	Pro-Val-Thr	Amino acids and derivatives	Amino acids and derivatives	C14H25N3O5	2	-	310353	379645	611002	548909	530581	426306	0.564217	0.543771	0.691469	0.863996	-0.210904	insig
MWS201388	Asn-Hyp	Amino acids and derivatives	Amino acids and derivatives	C9H15N3O5	3	844640-50-2	132816	112338	90419.7	84831.6	86782.3	91505.4	1.03489	0.184449	0.359815	1.27537	0.350911	insig
MWStz563	N-Feruloyl-3-methoxytyramine*	Alkaloids	Phenolamine	C19H21NO5	2	78510-19-7	601487	617308	603507	404773	369403	394909	1.43475	0.000456038	0.015014	1.55874	0.640381	insig
Lmdp006479	5,6,4'-Trihydroxy-7,3'-dimethoxyflavone	Flavonoids	Flavones	C17H14O7	1	-	20835.7	13902.4	31270.8	19975.8	24086.7	25280	0.287383	0.850334	0.904226	0.951925	-0.0710802	insig
pmc0960	LysoPC 20:4	Lipids	LPC	C28H50NO7P	3	-	3290.32	3290.32	3290.32	24515	20910.2	26669.7	1.44282	0.00649757	0.0545098	0.136916	-2.86864	down
ZbWp002277	(2-phenylacetyl)-L-histidine	Amino acids and derivatives	Amino acids and derivatives	C14H15N3O3	3	-	666485	465391	415332	494506	531410	377597	0.347645	0.627232	0.754119	1.10238	0.140624	insig
MW0105524	Ala-Lys	Amino acids and derivatives	Amino acids and derivatives	C9H19N3O3	3	6366-77-4	1.2909e+07	1.20599e+07	1.447e+07	1.1844e+07	1.38577e+07	1.17368e+07	0.469202	0.536295	0.684749	1.05344	0.0751015	insig
Qmyp101333	Septemlobin F	Terpenoids	Sesquiterpenoids	C18H28O3	3	-	5490.28	5490.28	5490.28	60365.4	27451.4	44778.2	1.41129	0.0553493	0.169992	0.124219	-3.00904	down
Zblp004877	Tetrahydrorengyoxide-glucose-sinapoyl	Phenolic acids	Phenolic acids	C24H28O11	3	-	1.245e+06	1.27453e+06	944300	684706	676092	408373	1.25895	0.0160487	0.087032	1.95789	0.969297	insig
MWSmce182	Isatin	Alkaloids	Plumerane	C8H5NO2	3	91-56-5	323624	370290	533609	998971	848134	1.14128e+06	1.35295	0.0064274	0.0544879	0.410764	-1.28362	down
Zmjp004311	Chrysosplenetin-4'-O-glucoside*	Flavonoids	Flavonols	C25H28O13	3	23279-19-8	158727	207651	285227	115983	116807	149081	1.16415	0.125209	0.282512	1.70635	0.770912	insig
Safp001974	3-(4-Hydroxy-3-methoxyphenyl)propanal	Phenolic acids	Phenolic acids	C10H12O3	3	80638-48-8	1.38529e+06	1.3949e+06	1.33745e+06	952446	899078	811789	1.41223	0.00254567	0.0339396	1.54606	0.628595	insig
mws3141	5-Methoxy-DL-tryptophan	Amino acids and derivatives	Amino acids and derivatives	C12H14N2O3	3	28052-84-8	2.0537e+06	2.22422e+06	2.14979e+06	1.46665e+06	1.79242e+06	2064889	1.00798	0.159345	0.3276	1.20732	0.271806	insig
pmb0490	p-Coumaroylputrescine	Alkaloids	Phenolamine	C13H18N2O2	3	34136-53-3	34910.2	34910.2	34910.2	174551	245659	392358	1.40771	0.0665729	0.192185	0.128888	-2.95581	down
MWS2984	8-Azaguanine	Nucleotides and derivatives	Nucleotides and derivatives	C4H4N6O	3	134-58-7	32561.6	32561.6	32561.6	307169	186466	266501	1.43146	0.0248262	0.110399	0.12851	-2.96005	down
Zmsp00487	Allantoin	Organic acids	Organic acids	C4H6N4O3	3	97-59-6	164369	188227	180981	98876.6	288796	269820	0.216652	0.565381	0.704258	0.811533	-0.301279	insig
MWSHC20182	Cyclo(L-tyrosyl-D-proline)*	Amino acids and derivatives	Amino acids and derivatives	C14H16N2O3	3	61117-56-4	130314	61238.7	110089	37811.4	74894.2	99911.3	0.660663	0.339216	0.521207	1.41871	0.50458	insig
MWSHC2030	Maculosin*	Amino acids and derivatives	Amino acids and derivatives	C14H16N2O3	3	19786-36-8	130314	61238.7	110089	37811.4	74894.2	99911.3	0.660663	0.339216	0.521207	1.41871	0.50458	insig
mws0260	L-Arginine	Amino acids and derivatives	Amino acids and derivatives	C6H14N4O2	1	74-79-3	2.13657e+06	1.98019e+06	1.65008e+06	744250	814135	761275	1.42441	0.0137392	0.0817809	2.48607	1.31387	up
Hmjp003248	Luteolin-7-O-(6''-malonyl)glucuronide-5-O-rhamnoside	Flavonoids	Flavones	C30H30O19	3	-	135242	57284.6	72949.6	85474.4	88204.7	143996	0.48311	0.600283	0.733483	0.835686	-0.258967	insig
Zmdp000446	γ-L-Glutamyl-S-methyl-L-cysteine	Amino acids and derivatives	Amino acids and derivatives	C9H16N2O5S	3	-	333642	198513	253085	343955	299378	293939	0.765971	0.327729	0.510727	0.837795	-0.255331	insig
Wcgp010436	3-(Cyclohexen-1-yl)-2-hydroxy-4a,5-dimethyl-2,3,4,5,6,8a-hexahydronaphthalen-1-one	Others	Others	C18H26O2	3	-	1.89284e+06	1.83708e+06	1.95415e+06	830529	858389	618089	1.40872	0.0013098	0.0240771	2.46383	1.3009	up
Wayp001104	N-(1-Deoxy-1-fructosyl)Tyrosine	Amino acids and derivatives	Amino acids and derivatives	C15H21NO8	3	-	572696	823262	853954	895532	567992	706199	0.147334	0.847384	0.90224	1.03696	0.0523579	insig
MW0155956	Pro-Phe-Gln	Amino acids and derivatives	Amino acids and derivatives	C19H26N4O5	3	-	855447	784051	913492	739092	818443	702956	1.0041	0.127107	0.285248	1.1294	0.175552	insig
Waptp02740	6-Methoxycoumarin*	Lignans and Coumarins	Coumarins	C10H8O3	1	-	58388.4	31383.8	55453.3	6276.76	6276.76	6276.76	1.41853	0.0388393	0.140315	7.71234	2.94717	up
Walp001919	1-O-p-Coumaroylgalactaric acid	Phenolic acids	Phenolic acids	C15H16O10	1	-	96736.2	96736.2	96736.2	1.11555e+06	483681	695599	1.40664	0.0692803	0.197028	0.126462	-2.98322	down
MWStz073	5-Hydroxy-2-pyrrolidinone	Alkaloids	Pyrrole alkaloids	C4H7NO2	3	62312-55-4	2.88576e+06	2.99169e+06	2.77528e+06	3.32861e+06	3.26772e+06	3.08253e+06	1.25799	0.0253194	0.111637	0.893983	-0.161681	insig
Lalp004159	Plantarenaloside	Terpenoids	Monoterpenoids	C16H24O9	2	72396-01-1	301373	307974	317574	353294	373302	492763	1.13479	0.153051	0.319389	0.760171	-0.395604	insig
PDP158388	Dihydrozeatin-O-glucoside*	Alkaloids	Alkaloids	C16H25N5O6	2	62512-96-3	1.00061e+06	1.1308e+06	903843	952732	937659	764919	0.83158	0.229117	0.411784	1.14309	0.19294	insig
Lsjp211261	(6R,9S)-3-Oxo-α-ionol	Terpenoids	Monoterpenoids	C13H20O2	3	-	6.32797e+06	7.9236e+06	7.02492e+06	6.28703e+06	5.77597e+06	7.53082e+06	0.554957	0.466286	0.63596	1.08588	0.118861	insig
Lcsp001749	Gly-Glu-Leu	Amino acids and derivatives	Amino acids and derivatives	C13H23N3O6	3	-	272327	215200	272256	154974	137849	186315	1.28892	0.0196944	0.098016	1.58573	0.665147	insig
pmp000679	11-methyl-forsythide	Terpenoids	Monoterpenoids	C17H24O11	3	159598-00-2	61187.2	99850.4	80438.8	59568.6	83563.9	80068.2	0.280684	0.677002	0.789281	1.08188	0.11354	insig
Sadp004757	beta-Hydroxypropiovanillone 3-glucoside	Organic acids	Organic acids	C16H22O9	2	114226-07-2	977620	870169	362169	64596.1	64596.1	64596.1	1.39848	0.0713262	0.199376	11.404	3.51146	up
MW0155795	Pro-Asn-Glu	Amino acids and derivatives	Amino acids and derivatives	C14H22N4O7	3	-	977620	870169	362169	64596.1	64596.1	64596.1	1.39848	0.0713262	0.199376	11.404	3.51146	up
Cmcp005583	Deacetylvindoline	Alkaloids	Plumerane	C23H30N2O5	3	3633-92-9	173805	250516	203684	198901	213977	228798	0.195864	0.862957	0.913375	0.978697	-0.0310665	insig
Hmjp003123	Quercetin-5-O-glucuronide	Flavonoids	Flavonols	C21H18O13	3	-	24664.8	24664.8	24664.8	180478	148466	196542	1.44136	0.00870085	0.0655178	0.140811	-2.82816	down
MW0145726	Asn-Gln-Leu	Amino acids and derivatives	Amino acids and derivatives	C15H27N5O6	3	-	465428	97802	372582	323186	1.07462e+06	81811.7	0.140424	0.615889	0.745514	0.63247	-0.660932	insig
pma0110	4-O-Sinapoylquinic acid	Phenolic acids	Phenolic acids	C18H22O10	3	-	18978.4	18978.4	18978.4	327681	104031	211855	1.39029	0.093942	0.23509	0.0884681	-3.4987	down
MWSHY0039	Daidzin*	Flavonoids	Isoflavones	C21H20O9	3	552-66-9	816055	787851	234060	621077	722033	546389	0.272315	0.937305	0.959567	0.972727	-0.0398934	insig
MW0150525	Gly-Tyr-Val	Amino acids and derivatives	Amino acids and derivatives	C16H23N3O5	3	-	1.48451e+06	1.82488e+06	2.07236e+06	1.57866e+06	1.67927e+06	1.34846e+06	0.779796	0.275007	0.454407	1.16832	0.224439	insig
pme2433	Diethanolamine	Alkaloids	Alkaloids	C4H11NO2	3	111-42-2	303371	329540	339018	289405	340618	311983	0.390727	0.61659	0.745514	1.03177	0.0451148	insig
pmb1754	Choline phosphate	Alkaloids	Alkaloids	C5H15NO4P+	3	107-73-3	1.71226e+07	1.65886e+07	1.69492e+07	1.22249e+07	1.40722e+07	1.2352e+07	1.37002	0.0163231	0.0881376	1.31078	0.390423	insig
Wagp003695	N-(Isoferuloyl)-Glutamic Acid	Alkaloids	Phenolamine	C15H17NO7	1	-	1.84302e+07	1.89985e+07	2.16562e+07	8.54417e+06	1.93076e+06	8.52591e+06	1.15711	0.0141511	0.0824716	3.1096	1.63673	up
Qmhp090801	4-Methoxy-1H-quinolin-2-one	Alkaloids	Phenolamine	C10H9NO2	3	-	285831	313850	401521	365584	224239	189140	0.771083	0.32274	0.50618	1.2853	0.362106	insig
Lmyp004963	Apigenin-6-C-(2''-rhamnosyl)glucoside	Flavonoids	Flavones	C27H30O14	3	-	69623.7	20331.7	58966.4	33371.1	71625.3	33998.3	0.0128402	0.874347	0.920365	1.07142	0.0995259	insig
PDP064902	Xylarinorditerpene R	Terpenoids	Ditepenoids	C18H28O2	1	-	813044	653438	629523	474142	531899	328582	1.17824	0.0385822	0.140315	1.57048	0.651209	insig
Rfn09756	(4aS,6R,8aR)-8a-methyl-4-methylidene-6-(prop-1-en-2-yl)-decahydronaphthalen-1-one	Terpenoids	Sesquiterpenoids	C15H22O	2	-	18378	18378	18378	98312.9	107624	91890	1.44441	0.00317274	0.0370647	0.185121	-2.43346	down
Ladp003640	3-Hydroxy-1-(3,4-dihydroxyphenethyl)pyrrolidine-2,5-dione	Alkaloids	Pyrrole alkaloids	C12H13NO5	3	-	3.14054e+06	2.7134e+06	2.6576e+06	1.5787e+06	1.3394e+06	1.18623e+06	1.39736	0.0020658	0.0313	2.0738	1.05227	up
Zmqp003920	Ile-Trp	Amino acids and derivatives	Amino acids and derivatives	C17H23N3O3	1	13589-06-5	427675	132481	446317	129678	196037	87782.6	0.953089	0.183677	0.359305	2.43405	1.28336	insig
Lmfp006902	Centrolobol	Phenolic acids	Phenolic acids	C19H24O3	3	30359-01-4	74265.1	74534.4	90452.1	3082.45	3082.45	3082.45	1.44524	0.00483658	0.0473977	25.8725	4.69335	up
Qmjp110218	N-Feruloyl dopamine*	Alkaloids	Phenolamine	C18H19NO5	1	142350-99-0	3.5137e+06	4.29169e+06	3.98559e+06	2.0697e+06	1.9263e+06	1.95466e+06	1.42277	0.0109965	0.0733097	1.98146	0.986562	insig
MWSHY0121	Luteolin 7-O-glucuronide	Flavonoids	Flavones	C21H18O12	3	29741-10-4	677214	605129	591721	127214	254670	188801	1.37226	0.00104139	0.0209959	3.28388	1.7154	up
Walp006014	Cleomiscosin A	Lignans and Coumarins	Lignans	C20H18O8	3	76948-72-6	6.42197e+06	6.06134e+06	6.2929e+06	5.61788e+06	6.50216e+06	5.82537e+06	0.645432	0.415362	0.592697	1.0463	0.0652907	insig
Zmdp003457	Myricetin-3-O-galactoside-3'-O-rhamnoside*	Flavonoids	Flavonols	C27H30O17	1	-	187001	105815	159119	209447	57417.3	381171	0.154778	0.560947	0.702531	0.697394	-0.519954	insig
Zbsp003849	Myricetin-3-O-rutinoside*	Flavonoids	Flavonols	C27H30O17	1	-	187001	105815	159119	209447	57417.3	381171	0.154778	0.560947	0.702531	0.697394	-0.519954	insig
MWSmce475	Quinidine	Alkaloids	Quinoline alkaloids	C20H24N2O2	3	56-54-2	159223	159223	159223	2.02834e+06	1.42509e+06	796117	1.40106	0.0715671	0.199569	0.112405	-3.15322	down
Lamp007045	3-(4-hydroxybenzene)-5,7-dihydroxy-6-methoxychroman-4-one glucoside	Flavonoids	Other Flavonoids	C23H24O11	3	-	196013	155133	229281	23687.5	23687.5	23687.5	1.43772	0.0155769	0.0865382	8.16784	3.02995	up
Lmhp010757	LysoPE 20:2	Lipids	LPE	C25H48NO7P	2	-	39898.9	40889.4	37470.6	39929.8	31363.8	43801.7	0.250674	0.804962	0.873061	1.02749	0.0391216	insig
Rfn07346	3-Methyleneindolenine	Alkaloids	Plumerane	C9H7N	2	40642-83-9	681895	650462	654080	653275	685122	622348	0.304919	0.70556	0.806539	1.0131	0.0187807	insig
pmp000208	Indirubin	Alkaloids	Plumerane	C16H10N2O2	3	479-41-4	4003.52	4003.52	4003.52	20017.6	34458.1	26449.4	1.42669	0.0315075	0.12603	0.148416	-2.75228	down
MWSHY0151	Quercetagetin	Flavonoids	Flavonols	C15H10O8	3	90-18-6	782282	449138	200413	573315	471547	720300	0.545505	0.591514	0.72525	0.811162	-0.301938	insig
Sayp011213	cleistanthol*	Terpenoids	Ditepenoids	C20H28O3	3	24465-21-2	152702	176217	140287	9221.73	9221.73	9221.73	1.44509	0.00508534	0.0490863	16.9602	4.08408	up
Wbhp009564	Methyl 8,9-epoxypimaran-18-oate	Terpenoids	Terpene	C21H34O3	3	42855-38-9	6.10575e+06	5.61809e+06	6.81995e+06	8.53164e+06	1.06622e+07	9.76857e+06	1.35012	0.0144459	0.0826825	0.640272	-0.643244	insig
pmp001264	Hexadecylsphingosine	Lipids	Sphingolipids	C16H35NO2	1	-	9.36359e+06	1.0601e+07	1.10581e+07	3.82127e+06	4.09425e+06	3.28655e+06	1.428	0.00168566	0.0275855	2.76937	1.46956	up
PD0171395	Pro Ala Leu	Amino acids and derivatives	Amino acids and derivatives	C14H25N3O4	2	-	458525	585133	715285	490246	655663	584966	0.0304248	0.921496	0.95078	1.01622	0.0232068	insig
Labp001546	Anabasine	Alkaloids	Pyridine alkaloids	C10H14N2	3	13078-04-1	498382	527515	588439	462557	405476	546248	0.823215	0.253934	0.433484	1.14145	0.190873	insig
Lcsp003365	cis-Zeatin riboside	Alkaloids	Alkaloids	C15H21N5O5	3	15896-46-5	419444	399763	479839	318088	225149	165888	1.23135	0.0283954	0.119182	1.8319	0.873342	insig
HJAP104	Benzaldehyde	Others	Aldehyde compounds	C7H6O	3	100-52-7	2.55852e+06	3.02017e+06	3.17973e+06	4.09077e+06	4.60742e+06	3.61856e+06	1.26148	0.032293	0.127741	0.711098	-0.491879	insig
MWSmce571	N-Methylbenzylamine	Alkaloids	Alkaloids	C8H11N	2	103-67-3	50217.3	73746.7	39515.7	46665.1	48786.3	51507.1	0.287926	0.641779	0.765745	1.11242	0.153704	insig
MWS1784	Cyclohexylamine	Alkaloids	Alkaloids	C6H13N	3	108-91-8	2.57199e+06	2.61801e+06	2.38455e+06	1.00876e+06	1.05805e+06	993796	1.44265	0.00121853	0.0231452	2.47485	1.30734	up
mws1641	2,4-Dihydroxypteridine	Nucleotides and derivatives	Nucleotides and derivatives	C6H4N4O2	3	487-21-8	241881	170055	264366	191565	265990	297127	0.407171	0.570545	0.70612	0.896142	-0.158201	insig
MWStz324	Brucine	Alkaloids	Plumerane	C23H26N2O4	3	357-57-3	163392	219113	259279	128641	149994	99622.1	1.19144	0.0673553	0.193851	1.69669	0.762721	insig
Lcsp001705	Pro-Ile-Asp*	Amino acids and derivatives	Amino acids and derivatives	C15H25N3O6	2	-	901452	716567	682485	831002	743423	901732	0.513216	0.519853	0.673036	0.929062	-0.106152	insig
Lcsp001547	Pro-Leu-Asp*	Amino acids and derivatives	Amino acids and derivatives	C15H25N3O6	2	-	901452	716567	682485	831002	743423	901732	0.513216	0.519853	0.673036	0.929062	-0.106152	insig
Zayp004030	Myricetin-3-O-(2''-galloyl)glucoside	Flavonoids	Flavonols	C28H24O17	3	-	3.05749e+06	2.19546e+06	2.34876e+06	336287	961877	1.13992e+06	1.22427	0.00896127	0.0660861	3.1179	1.64057	up
Hmzp004605	Ladanetin-6-O-β-D-glucoside	Flavonoids	Flavones	C22H22O11	3	-	953913	805843	223894	44778.9	44778.9	44778.9	1.36082	0.109576	0.260797	14.7663	3.88423	up
Labp005299	Malonyl myrsinionoside A	Terpenoids	Sesquiterpenoids	C22H34O10	3	-	573026	273153	243955	249038	300721	231431	0.619008	0.431731	0.606265	1.39548	0.480762	insig
Lmhp009890	LysoPC 20:3	Lipids	LPC	C28H52NO7P	3	1199257-41-4	29617.5	45759.4	79357.9	40624.7	69715.9	74753.8	0.45237	0.608684	0.740055	0.835977	-0.258464	insig
Lcfp121046	Dihydrozeatin-9-glucoside	Nucleotides and derivatives	Nucleotides and derivatives	C16H25N5O6	2	-	1.07212e+06	799852	949529	854229	1.02571e+06	780433	0.348688	0.642613	0.765745	1.06057	0.0848336	insig
PD0087169	Dihydrozeatin-9-N-glucoside*	Alkaloids	Alkaloids	C16H25N5O6	2	1226978-31-9	1.07212e+06	799852	949529	854229	1.02571e+06	780433	0.348688	0.642613	0.765745	1.06057	0.0848336	insig
MWStz063	2-Ethyl-2,6,6-trimethylpiperidin-4-one	Alkaloids	Piperidine alkaloids	C10H19NO	3	133568-79-3	85228.7	93785.8	136284	69884.1	108930	104153	0.367072	0.620374	0.74816	1.11426	0.156082	insig
Rfn001798	H-Pro-Ile-OH	Amino acids and derivatives	Amino acids and derivatives	C11H20N2O3	1	51926-51-3	1.27145e+06	1.15445e+06	1.31147e+06	1.60643e+06	1.33293e+06	1.50137e+06	1.14186	0.0788255	0.210507	0.841611	-0.248775	insig
MADP0532	6-Methylthioguanine	Nucleotides and derivatives	Nucleotides and derivatives	C6H7N5S	3	1198-47-6	7.34149e+06	6.97912e+06	7.07625e+06	5.72954e+06	6.89193e+06	6.14929e+06	1.11029	0.112503	0.264185	1.1399	0.188911	insig
WaXYp01004	N-Methyltyramine β-D-glucoside	Alkaloids	Plumerane	C15H23NO6	2	-	79411.1	168407	228748	100806	200717	86133.4	0.322716	0.627729	0.754119	1.22935	0.2979	insig
Wcdp001930	3ξ-(1ξ-hydroxyethyl)-7-hydroxy-1-isobenzofuranone	Others	Others	C10H10O4	3	-	799097	947986	713596	1.24593e+06	1.17708e+06	1.10876e+06	1.30011	0.0176492	0.0921146	0.696726	-0.521336	insig
MWSslk120	N-Acetyl-L-phenylalanine	Amino acids and derivatives	Amino acids and derivatives	C11H13NO3	3	2018-61-3	2.04975e+06	1.73623e+06	1.84453e+06	2.92718e+06	3.27909e+06	4.24709e+06	1.34479	0.0489059	0.158812	0.538633	-0.892627	insig
Lmqp002761	Alnusonol	Others	Others	C19H20O4	3	52330-12-8	398427	196187	127119	299808	104561	288160	0.0492052	0.929564	0.955162	1.04217	0.0595909	insig
Zbqp002379	Phe-Gln	Amino acids and derivatives	Amino acids and derivatives	C14H19N3O4	2	-	551721	295869	376445	455654	319929	472093	0.124049	0.93485	0.957913	0.981051	-0.0275993	insig
Lcsp002477	Gly-Val-Leu	Amino acids and derivatives	Amino acids and derivatives	C13H25N3O4	3	-	758217	691612	663681	606132	233278	714243	0.732464	0.327887	0.510727	1.36035	0.443977	insig
Rlp001064	Cyclopenta[c]pyran-3(5H)-one	Others	Others	C8H6O2	1	880161-56-8	2.40557e+07	3.99674e+07	2.62162e+07	3.93195e+07	3.16656e+07	3.21304e+07	0.590882	0.497917	0.65862	0.875129	-0.192433	insig
Qaxp004683	Arillatose B	Phenolic acids	Phenolic acids	C22H30O14	2	137941-45-8	252311	355379	262922	165184	141490	249136	1.09784	0.0857763	0.219931	1.56639	0.647439	insig
MWS201242	Cys-Trp	Amino acids and derivatives	Amino acids and derivatives	C14H17N3O3S	3	-	180570	236354	182771	179055	150893	177708	0.888971	0.231382	0.413119	1.1813	0.240377	insig
MWSHY0116	Hesperidin*	Flavonoids	Flavanones	C28H34O15	3	520-26-3	1.86134e+06	1.45862e+06	9.00153e+06	3.53102e+06	1.93826e+06	5.81656e+06	0.181903	0.906728	0.940199	1.09177	0.126663	insig
Zblp002245	Petunidin 3-O-glucoside	Flavonoids	Anthocyanidins	C22H23O12+	3	71991-88-3	475302	837068	497034	558791	559340	606734	0.057061	0.833077	0.891564	1.04901	0.0690307	insig
Lmqp003432	6,9-Dihydroxy-7-megastigmen-3-one	Terpenoids	Sesquiterpenoids	C13H22O3	1	-	953137	828592	1.33203e+06	155791	155791	155791	1.42998	0.0282109	0.118736	6.66225	2.73601	up
Labp004808	3-Oxo-Alpha-Ionol diglucoside	Terpenoids	Sesquiterpenoids	C25H40O12	3	-	2419.31	2419.31	2419.31	167111	163750	47469.9	1.41339	0.0879768	0.224199	0.0191841	-5.70395	down
Lmmp003167	Bis(Caffeoyl)Spermidine	Alkaloids	Phenolamine	C25H31N3O6	3	124935-80-4	6527.57	6527.57	6527.57	55077.6	32925.6	32637.9	1.42046	0.0453918	0.153351	0.162322	-2.62307	down
Wbsp000187	Apigenin-4'-O-(6''-O-p-coumaroyl)-β-D-glucopyranoside	Flavonoids	Flavones	C30H26O12	3	-	33632	53484.5	53063.5	54118	46703.6	77026.1	0.704068	0.332156	0.515131	0.788202	-0.343362	insig
MW0168290	Isoleucylleucine*	Amino acids and derivatives	Amino acids and derivatives	C12H24N2O3	1	-	1.77357e+06	1.40611e+06	1.27152e+06	1.20852e+06	1.22934e+06	522548	0.892603	0.158654	0.326718	1.50358	0.588404	insig
Sadp000870	1,5-dihydroxypentan-3-yl dihydrogen phosphate	Others	Others	C5H13O6P	2	-	1.94066e+07	1.99448e+07	2.5153e+07	2.04008e+07	2.28821e+07	1.99172e+07	0.116311	0.845855	0.900996	1.02064	0.0294683	insig
Zjyp102902	p-menth-3-ene-1,2-diol	Terpenoids	Monoterpenoids	C10H18O2	2	-	100298	111711	107102	104023	66921.1	44903.7	0.976323	0.180307	0.354655	1.4784	0.564041	insig
Zadp006809	3β,12-dihydroxy-13-methyl-podocarpane-8,10,13-tiene	Terpenoids	Ditepenoids	C18H26O2	1	-	616152	621543	821911	466353	431618	480590	1.2881	0.0726219	0.201391	1.49403	0.579206	insig
Lmtp003948	3',5',5,7-Tetrahydroxy-4'-methoxyflavanone-3'-O-glucoside	Flavonoids	Flavanones	C22H24O12	3	-	3.33496e+06	3.04296e+06	1.89107e+06	1.91517e+06	1.99174e+06	2.36379e+06	0.809883	0.266506	0.445491	1.31867	0.399086	insig
Lmpp003465	Myricetin-3-O-β-D-glucoside*	Flavonoids	Flavonols	C21H20O13	2	19833-12-6	3.33496e+06	3.04296e+06	1.89107e+06	1.91517e+06	1.99174e+06	2.36379e+06	0.809883	0.266506	0.445491	1.31867	0.399086	insig
Hmgp002238	Jaceoside*	Flavonoids	Flavones	C23H24O12	2	25474-11-7	6.47637e+06	7.48175e+06	1.00119e+07	5.01463e+06	5.72967e+06	3.35815e+06	1.14845	0.0688852	0.196304	1.69971	0.765285	insig
pmb0736	Tricin-7-O-Glucoside*	Flavonoids	Flavones	C23H24O12	2	32769-01-0	6.47637e+06	7.48175e+06	1.00119e+07	5.01463e+06	5.72967e+06	3.35815e+06	1.14845	0.0688852	0.196304	1.69971	0.765285	insig
Sahp003947	Staphylionoside A	Terpenoids	Sesquiterpenoids	C19H30O8	3	-	715742	721713	694399	723438	2.54626e+06	1.58741e+06	0.996585	0.226541	0.408695	0.438915	-1.18799	insig
WaXYp03037	2,3-Dihydroxy-3,7-dimethyl-6-octenyl β-D-glucopyranoside	Terpenoids	Monoterpenoids	C16H30O8	2	-	83143.9	57012	66016.8	52685.3	11033.3	104814	0.541688	0.694443	0.798946	1.22334	0.29083	insig
Lcsp002249	Gly-Trp-Asp	Amino acids and derivatives	Amino acids and derivatives	C17H20N4O6	3	-	104923	109565	138081	151127	56644.3	16985.3	0.764808	0.397691	0.579452	1.56867	0.64954	insig
PDP123557	(2R,3R,4S)-2-(6-aminopurin-9-yl)-4-(hydroxymethyl)oxolan-3-ol	Nucleotides and derivatives	Nucleotides and derivatives	C10H13N5O3	2	19200-56-7	106075	106075	106075	872939	836204	867150	1.44644	0.000229453	0.0106228	0.123521	-3.01718	down
MWSslk177	Lithospermoside	Alkaloids	Alkaloids	C14H19NO8	2	63492-69-3	291911	335550	280039	27379.9	27379.9	27379.9	1.44517	0.00374186	0.0413923	11.0483	3.46575	up
pma1840	4-Coumaroylcholine	Alkaloids	Phenolamine	C14H20NO3+	3	-	223833	335575	220362	363551	333332	315327	1.00588	0.167064	0.340114	0.770364	-0.376389	insig
Zmhp002814	5,7,8-Tetrahydroxy-6-methoxyflavone	Flavonoids	Flavones	C16H12O6	3	-	84262.8	44812.6	88391.7	81724	63386.4	131368	0.524867	0.474231	0.642589	0.786562	-0.346367	insig
FQtp001338	2-Caffeoylisocitrate	Phenolic acids	Phenolic acids	C15H14O10	1	-	1.01424e+07	1.55342e+07	8.5227e+06	9.29616e+06	7.5664e+06	1.09233e+07	0.594023	0.430946	0.605942	1.23082	0.299618	insig
Hmpp003624	Tsaokoarylone	Others	Ketone compounds	C20H20O4	3	811471-20-2	5326.73	5326.73	5326.73	37274.2	31831.4	26633.7	1.43817	0.0130891	0.0806099	0.166914	-2.58283	down
MWS4309	Glycyl-tryptophan	Amino acids and derivatives	Amino acids and derivatives	C13H15N3O3	2	2390-74-1	768315	558232	1.22328e+06	1.07622e+06	982652	735609	0.364142	0.73663	0.828419	0.912449	-0.132184	insig
Zmmp002167	L-Glutamyl-L-Tyrosine	Amino acids and derivatives	Amino acids and derivatives	C14H18N2O6	3	-	1.17618e+07	1.79128e+07	1.20897e+07	1.02982e+07	1.20302e+07	1.08864e+07	0.862015	0.287705	0.470033	1.2574	0.330448	insig
Zbcp002979	Petunidin-3-O-rutinoside	Flavonoids	Anthocyanidins	C28H33O16+	3	39824-84-5	100253	167975	86329.6	16590.8	16590.8	16590.8	1.41626	0.0564429	0.172714	7.12358	2.8326	up
pmp001141	Cimicifugamide	Alkaloids	Phenolamine	C25H31NO10	3	-	350111	848536	432815	496858	402756	697528	0.0620812	0.952356	0.969812	1.02149	0.0306718	insig
MWStz446	Isorhamnetin-7-O-glucoside (Brassicin)*	Flavonoids	Flavonols	C22H22O12	1	6743-96-0	2.32132e+06	1.98495e+06	2.4916e+06	2.37564e+06	2.30597e+06	1.89032e+06	0.246503	0.740805	0.831197	1.03438	0.0487653	insig
Lmhp002501	N-Feruloylhydroxyputrescine	Alkaloids	Phenolamine	C14H20N2O4	3	-	115626	96117.7	173130	311064	231999	167740	1.12498	0.102245	0.24806	0.541463	-0.885064	insig
Lcsp001896	Ser-Gly-Phe	Amino acids and derivatives	Amino acids and derivatives	C14H19N3O5	3	-	144088	150983	125149	68999.5	66160.9	64751.9	1.42873	0.00945239	0.0673247	2.10202	1.07178	up
MWStz493	myricetin-3-O-β-D-xylopyranosyl-(1→2)-β-D-glucopyranoside	Flavonoids	Flavonols	C26H28O17	3	142449-93-2	2429.27	2429.27	2429.27	91065.9	70679	105807	1.44344	0.0135018	0.0813363	0.0272389	-5.19819	down
MWS20172	5-Hydroxymethyl-2-furaldehyde	Others	Aldehyde compounds	C6H6O3	3	67-47-0	180693	188302	150313	190706	246112	254428	1.12216	0.0838437	0.217663	0.751264	-0.412608	insig
WapTKC019139	5,8-Dihydroxy-2-Bornanone	Terpenoids	Monoterpenoids	C10H16O3	1	1446307-24-9	105335	101440	81649.6	55566.6	82179.8	65880.6	1.1427	0.0571691	0.174364	1.41644	0.502266	insig
Zmhp005586	Herbacetin-7-O-(3''-glucosyl)rhamnoside; Rhodiosin	Flavonoids	Flavonols	C27H30O16	3	86831-54-1	3.86386e+06	2.7964e+06	3.00826e+06	2.33978e+06	1.99659e+06	3.24606e+06	0.855707	0.234237	0.415797	1.27512	0.350634	insig
MWSHY0019	Neohesperidin*	Flavonoids	Flavanones	C28H34O15	3	13241-33-3	3.86386e+06	2.7964e+06	3.00826e+06	2.33978e+06	1.99659e+06	3.24606e+06	0.855707	0.234237	0.415797	1.27512	0.350634	insig
pmb0751	4-Coumaroylshikimate	Phenolic acids	Phenolic acids	C16H16O7	3	-	7786.36	7786.36	7786.36	620222	193526	228251	1.41901	0.131157	0.289913	0.0224175	-5.47923	down
Wagp006311	Gardenin B 5-(6''-Malonyl)Glucoside	Flavonoids	Flavones	C28H30O15	3	-	10926.4	10926.4	10926.4	235707	111926	151805	1.42824	0.0508351	0.160719	0.065632	-3.92946	down
MWSmce221	5,7-Dihydroxy-4-methylcoumarin	Lignans and Coumarins	Coumarins	C10H8O4	3	2107-76-8	1.17309e+06	1.18762e+06	1.40345e+06	1.70162e+06	1.71755e+06	1.4287e+06	1.20993	0.0418817	0.145625	0.776457	-0.365022	insig
Zmwp003705	Crinamine	Alkaloids	Isoquinoline alkaloids	C17H19NO4	2	-	311606	217719	202797	108486	133191	145385	1.29139	0.0661757	0.191721	1.89148	0.919517	insig
MWStz177	Sarpagine	Alkaloids	Plumerane	C19H22N2O2	2	482-68-8	278184	373689	239508	512331	799097	511369	1.26232	0.0670442	0.193322	0.489018	-1.03204	down
HX1348	2-hydroxymethyl-D-ribono-γ-lactone	Others	Others	C5H8O4	3	-	406889	162232	417425	32446.5	32446.5	32446.5	1.39284	0.0708041	0.199336	10.1351	3.34129	up
MWSmce346	1,3-Dicaffeoylquinic acid	Phenolic acids	Phenolic acids	C25H24O12	3	30964-13-7	7921.51	7921.51	7921.51	143131	409125	147686	1.41496	0.124383	0.281156	0.0339521	-4.88035	down
pma0692	N1,N8-Bis(4-coumaroyl)spermidine	Alkaloids	Phenolamine	C25H31N3O4	3	114916-05-1	86175.8	130264	260559	53103.1	97505.9	134584	0.711083	0.352387	0.534568	1.67255	0.742048	insig
PD0904567	Threoninyl-Proline	Amino acids and derivatives	Amino acids and derivatives	C9H16N2O4	2	-	2.19002e+07	2.27581e+07	1.78707e+07	2.19626e+07	16880583	1.75123e+07	0.620015	0.402167	0.581503	1.10954	0.149967	insig
Qatp010618	Lignans Machilin F*	Lignans and Coumarins	Lignans	C20H22O5	3	-	410775	860964	615118	355899	352717	782057	0.526801	0.531791	0.681433	1.26578	0.340022	insig
Lazn006152	Isoshonanin*	Lignans and Coumarins	Lignans	C20H22O5	3	-	410775	860964	615118	355899	352717	782057	0.526801	0.531791	0.681433	1.26578	0.340022	insig
MWStz415	N-p-Coumaroyltyrosine	Amino acids and derivatives	Amino acids and derivatives	C18H17NO5	3	77201-66-2	195313	283711	275055	100527	129718	63315.7	1.29487	0.0142902	0.0824716	2.56874	1.36106	up
Laxp004467	Cis-N-(4-hydroxycinnamyl)tyrosine	Alkaloids	Alkaloids	C18H17NO5	3	-	195313	283711	275055	100527	129718	63315.7	1.29487	0.0142902	0.0824716	2.56874	1.36106	up
Lmmp002143	Gossypetin-3-O-(6''-malonyl)glucoside	Flavonoids	Flavonols	C24H22O16	3	-	330660	122076	147557	114510	100002	81339.1	1.00339	0.261042	0.440601	2.02903	1.02079	up
Lazn003443	Orientin-2''-O-rhamnoside	Flavonoids	Flavones	C27H30O15	3	-	10705.6	10705.6	10705.6	207673	53528.2	110212	1.36982	0.128559	0.286451	0.0864723	-3.53162	down
Wayp003244	3-Succinoylpyridine	Alkaloids	Pyridine alkaloids	C9H9NO3	3	4192-31-8	1.07108e+06	834378	736063	729343	653270	757991	0.932326	0.229804	0.412324	1.23401	0.303354	insig
Walbp08429	MG(16:3) (2n isomer)	Lipids	Glycerol ester	C19H32O4	1	-	4103.03	4103.03	4103.03	29698.6	33879.6	56029.6	1.42516	0.0484186	0.158812	0.102912	-3.28052	down
Lssp210280	1,5-dihydroxy ketone-6 murine O-β-D-glucoside	Others	Others	C19H18O11	3	-	240826	325219	377427	32161.2	32161.2	32161.2	1.4365	0.0192959	0.0970621	9.77857	3.28962	up
Sadp013450	Monoisobutyl phthalate	Others	Others	C12H14O4	2	30833-53-5	156061	243034	322564	31212.3	31212.3	31212.3	1.41474	0.0489142	0.158812	7.707	2.94617	up
MW0155856	Pro-Glu-Leu	Amino acids and derivatives	Amino acids and derivatives	C16H27N3O6	3	-	305180	373834	361536	321464	318686	431536	0.141032	0.823052	0.885002	0.970947	-0.0425357	insig
Lhkp101525	Apiosylskimmin (Adicardin)	Lignans and Coumarins	Coumarins	C20H24O12	3	103529-94-8	1981.79	1981.79	1981.79	9908.93	28085.6	18523.8	1.39273	0.0848167	0.219008	0.105194	-3.24888	down
Xmgp006913	2,4,2',4'-tetrahydroxy-3'-prenylchalcone	Flavonoids	Chalcones	C20H20O5	3	-	240530	346722	171997	32885.4	32885.4	32885.4	1.41844	0.0493691	0.159461	7.69591	2.94409	up
Waqkp01664	N-Feruloylagmatine glucoside	Alkaloids	Phenolamine	C21H32N4O8	2	-	70422.4	73024.1	71156.3	6843.93	6843.93	6843.93	1.44649	0.00014329	0.00912497	10.4522	3.38574	up
Lmsp011263	6-Hydroxy-4',5,7-trimethoxyflavone	Flavonoids	Flavones	C18H16O6	3	6938-19-8	14883.3	24380.5	18962.4	1371.12	1371.12	1371.12	1.43818	0.022474	0.106004	14.1554	3.82328	up
Zmdp000976	S-(2-Carboxypropyl)cysteine	Amino acids and derivatives	Amino acids and derivatives	C7H13NO4S	3	6852-42-2	218788	394764	202486	238036	161981	219052	0.651773	0.40285	0.581774	1.31817	0.398535	insig
Lskp211415	26-hydroxyintegristerone A	Steroids	Steroid	C27H44O9	3	-	316787	70022	263013	224843	182955	1.77034e+06	0.632115	0.432685	0.606342	0.298338	-1.74498	insig
MWS1805	Hexylamine	Alkaloids	Alkaloids	C6H15N	3	111-26-2	33606	70860.9	103186	31893.9	24546.8	53954	0.850335	0.244387	0.423694	1.88101	0.911506	insig
MWS201396	Hyp-Trp	Amino acids and derivatives	Amino acids and derivatives	C16H19N3O4	3	-	173259	121034	112902	87191.9	48014	69987.5	1.2247	0.0493017	0.159449	1.98445	0.988736	insig
Lmbp003208	Fraxidinglucoside*	Lignans and Coumarins	Coumarins	C17H20O10	2	58970-71-1	363460	275882	432169	506055	324881	537943	0.725839	0.292864	0.475121	0.782765	-0.353349	insig
mws0072	Apigenin-5-O-glucoside	Flavonoids	Flavones	C21H20O10	3	28757-27-9	798504	788562	481281	562331	461830	327860	0.981945	0.138647	0.300361	1.52982	0.61336	insig
Qmyp101417	Ctroside	Terpenoids	Sesquiterpenoids	C19H30O8	3	-	176821	814211	247563	35364.2	35364.2	35364.2	1.3365	0.202171	0.379547	11.6747	3.54531	up
Lmwp102712	5Z,8Z-tetradecadienoic acid	Lipids	Free fatty acids	C14H24O2	2	39039-37-7	319749	223887	366770	27234.3	27234.3	27234.3	1.43535	0.0223893	0.10581	11.1429	3.47805	up
Wbmp002620	(12bs)-4,10,11-trimethoxy-7,8,12b,13-tetrahydro-5h-6-azatetraphen-3-ol	Alkaloids	Alkaloids	C20H23NO4	3	-	90166.1	107330	122618	3959.05	3959.05	3959.05	1.44428	0.00821984	0.0634247	26.9521	4.75232	up
MW0156842	Ser-Lys-His	Amino acids and derivatives	Amino acids and derivatives	C15H26N6O5	3	-	26911.2	26911.2	26911.2	415165	300555	140899	1.39244	0.0829611	0.216163	0.0942468	-3.40741	down
Rfn03390	Xylariterpenoid E	Others	Others	C12H16O3	3	-	98053.8	98053.8	98053.8	490269	692053	523359	1.43595	0.0171813	0.0911957	0.17246	-2.53567	down
Zmtp102902	α-Hydrojuglone glucoside	Quinones	Quinones	C16H18O8	3	-	428264	211080	239436	35082.5	35082.5	35082.5	1.41575	0.0633179	0.186448	8.34966	3.06172	up
Walp003534	Isofraxidin-7-O-glucoside*	Lignans and Coumarins	Coumarins	C17H20O10	2	483-91-0	188817	633905	305978	554498	295129	590723	0.523909	0.561264	0.702531	0.783629	-0.351756	insig
Lhjp111622	Dehydroxysecologanic acid	Terpenoids	Monoterpenoids	C16H22O9	1	-	174495	105948	148599	207061	32855.9	131791	0.446769	0.751119	0.835319	1.15425	0.20695	insig
pme1936	Creatinine	Alkaloids	Alkaloids	C4H7N3O	3	60-27-5	108461	108461	108461	657662	721704	731811	1.44556	0.00151761	0.0259865	0.154124	-2.69783	down
NK10264324	Phloroglucinol	Others	Others	C6H6O3	3	108-73-6	717369	310300	247403	399690	211675	320013	0.438087	0.527175	0.679349	1.36902	0.453142	insig
Lcsp001958	Pro-Asn-Leu	Amino acids and derivatives	Amino acids and derivatives	C15H26N4O5	3	-	258415	233404	213165	400428	315850	264949	1.11511	0.134431	0.294805	0.718471	-0.476998	insig
Zbqp000579	3-(Pyrazol-1-yl)-L-alanine	Amino acids and derivatives	Amino acids and derivatives	C6H9N3O2	3	2734-48-7	1.93291e+07	1.13261e+07	1.83672e+07	6.7693e+06	8.93939e+06	6.57535e+06	1.28822	0.0612824	0.182606	2.19988	1.13743	up
Zbzp000519	Retronecine	Alkaloids	Pyrrole alkaloids	C8H13NO2	2	480-85-3	1.93291e+07	1.13261e+07	1.83672e+07	6.7693e+06	8.93939e+06	6.57535e+06	1.28822	0.0612824	0.182606	2.19988	1.13743	up
HX1188	1,7-Bis-(3,4-dihydroxyphenyl)-5-methoxy-3-heptanone	Others	Ketone compounds	C20H24O6	1	-	246412	290670	132690	178416	341458	372463	0.574301	0.389442	0.571029	0.750582	-0.413919	insig
Lmyp004795	Isovitexin-7-O-xyloside-2''-O-rhamnoside	Flavonoids	Flavones	C32H38O18	3	-	71035.4	10129.7	57028.5	2025.94	2025.94	2025.94	1.32593	0.139266	0.30092	22.7373	4.50699	up
Wbhp009515	Tagalsin Q	Terpenoids	Ditepenoids	C18H26O2	3	1253641-44-9	1.35325e+06	1.46406e+06	1.69385e+06	731053	649658	628322	1.41807	0.00907457	0.0665291	2.24544	1.167	up
Lmnp002961	Cirsiliol-8-C-glucoside	Flavonoids	Flavones	C23H24O12	3	-	102967	94480.6	145941	10697.8	10697.8	10697.8	1.43698	0.0227623	0.106765	10.6997	3.4195	up
mws0255	Cytosine	Nucleotides and derivatives	Nucleotides and derivatives	C4H5N3O	3	71-30-7	170427	170427	170427	1.02579e+06	1.06834e+06	1.14693e+06	1.4456	0.0015171	0.0259865	0.157751	-2.66428	down
MWS201421	Met-Phe	Amino acids and derivatives	Amino acids and derivatives	C14H20N2O3S	3	14492-14-9	5947.46	7421.12	18344.9	22428.4	16718.6	14849.1	0.957676	0.193123	0.370536	0.587329	-0.76776	insig
ZbWp001588	3-(((S)-1-carboxy-2-phenylethyl)amino)-2,5-dihydroxycyclopentane-1-carboxylic acid	Others	Others	C15H19NO6	3	-	565354	581972	533804	567687	505806	533216	0.693927	0.340884	0.522508	1.04632	0.0653234	insig
Lmhp009349	LysoPE 20:4(2n isomer)	Lipids	LPE	C25H44NO7P	3	-	380.4	380.4	380.4	5706.48	11017.3	1902	1.34301	0.158264	0.326452	0.06127	-4.02868	down
Wagp005066	Boscialin 4-O-malonyl glucoside	Others	Others	C22H34O11	3	-	22296.4	22296.4	22296.4	212611	111482	435218	1.36728	0.137187	0.298274	0.0880921	-3.50484	down
Lcsp001322	L-Glutaminyl-L-isoleucine	Amino acids and derivatives	Amino acids and derivatives	C11H21N3O4	1	86416-45-7	16820.6	16820.6	16820.6	283680	201716	147198	1.43033	0.0393326	0.141022	0.0797695	-3.64802	down
Lmmp004257	6-C-Methylquercetin-3-O-rhamnoside	Flavonoids	Flavonols	C22H22O11	3	-	675829	709027	561796	561642	871894	715597	0.415136	0.549253	0.695376	0.905785	-0.142759	insig
mws5037	L-Alanyl-L-leucine	Amino acids and derivatives	Amino acids and derivatives	C9H18N2O3	3	3303-34-2	3.16445e+06	3.14052e+06	2.79728e+06	3.9992e+06	4.01098e+06	4.22564e+06	1.38663	0.0033759	0.0383625	0.743901	-0.426817	insig
Rlp0787	2-amino-2-(1-methyl-1H-pyrazol-4-yl)acetic acid	Alkaloids	Alkaloids	C6H9N3O2	1	195070-68-9	1.93166e+07	1.82702e+07	1.93806e+07	7.54881e+06	8.4112e+06	5.80397e+06	1.40963	0.0010768	0.021447	2.61751	1.3882	up
PD0212796	(3R)-3-(4-hydroxyphenyl)butanoic acid	Phenolic acids	Phenolic acids	C10H12O3	2	-	106190	106190	106190	633496	604445	542532	1.44455	0.00301638	0.0360248	0.178924	-2.48258	down
Rfn01235	(3S)-6,7-Dihydroxy-1,2,3,4-tetrahydroisoquinoline-3-carboxylic acid	Alkaloids	Quinoline alkaloids	C10H11NO4	2	34312-81-7	8.15005e+06	7.4018e+06	6.10237e+06	5.06262e+06	4.20557e+06	4.2198e+06	1.32182	0.0286399	0.119182	1.60544	0.682973	insig
MWStz421	Ternatumoside II	Flavonoids	Flavonols	C27H30O15	3	1473419-87-2	2.01203e+07	1.04843e+07	6.27264e+06	1.02042e+07	2.58709e+07	3.12817e+07	0.769877	0.259573	0.438764	0.54749	-0.869095	insig
Lmtp008852	Rhamnazin (3,4',5-Trihydroxy-3',7-dimethoxyflavone)	Flavonoids	Flavonols	C17H14O7	1	552-54-5	74834.7	70566.1	67015.7	67755.2	74343.2	91487.4	0.609687	0.427428	0.603835	0.909373	-0.137056	insig
Wayp002004	N-Formyl nornicotine	Alkaloids	Pyridine alkaloids	C10H12N2O	2	3000-81-5	5.52473e+06	6.35706e+06	5.18154e+06	2.53887e+06	1.97081e+06	2.92285e+06	1.38217	0.00237954	0.0334205	2.29576	1.19897	up
pmb0475	Gallic acid-4-O-(6'''-feruloyl)sophoroside	Phenolic acids	Phenolic acids	C29H34O18	3	-	44651.7	44651.7	44651.7	872874	807519	223258	1.36363	0.103817	0.250282	0.0703674	-3.82895	down
Zmsp000758	1-(Hydroxymethyl)hexahydro-1h-pyrrolizin-2-ol	Alkaloids	Pyrrole alkaloids	C8H15NO2	3	-	2.19151e+07	2.58984e+07	2.02505e+07	7.53845e+06	7.35016e+06	7.35231e+06	1.43463	0.0117343	0.0758762	3.06031	1.61368	up
Cmmn012461	Dehydroabietic acid	Terpenoids	Ditepenoids	C20H28O2	3	1740-19-8	4.23662e+06	4.6811e+06	4.22375e+06	1.42037e+06	939569	1.41451e+06	1.41175	0.000143702	0.00912497	3.48169	1.79979	up
Wasyqn3683	3-O-p-Coumaroyl Methylglucaric Acid*	Phenolic acids	Phenolic acids	C16H18O10	1	-	3.8006e+07	3.26509e+07	3.60691e+07	9.02535e+06	2.78355e+07	8.32232e+06	1.14746	0.0773102	0.208703	2.36207	1.24005	up
Safn009833	5-[(1S,2R,3R,5S)-3,5-dihydroxy-2-[(E,3S)-3-hydroxyoct-1-enyl]cyclopentyl]pentanoic acid	Lipids	Free fatty acids	C18H32O5	1	-	4.2062e+06	4.23216e+06	4.07253e+06	1.70224e+06	1.95971e+06	1.833e+06	1.43918	4.01445e-05	0.00503806	2.27679	1.187	up
Zbjn005825	Kaempferide-3-O-(6'-O-acetyl)glucoside*	Flavonoids	Flavonols	C24H24O12	3	-	73252.3	84400.3	78923.7	119573	85575.5	112121	1.14409	0.110329	0.260948	0.745666	-0.423399	insig
Zbsn005918	Chrysoeriol-7-O-(6''-acetyl)glucoside*	Flavonoids	Flavones	C24H24O12	3	-	73252.3	84400.3	78923.7	119573	85575.5	112121	1.14409	0.110329	0.260948	0.745666	-0.423399	insig
mws1080	alpha-D-Galactosyl-(1->3)-1D-myo-inositol	Others	Saccharides	C12H22O11	3	3687-64-7	1.68557e+07	1.22815e+07	1.44005e+07	1.99513e+07	1.21449e+07	1.19187e+07	0.0382976	0.96049	0.974682	0.989159	-0.015726	insig
MWS1983	Maltitol	Others	Saccharides	C12H24O11	3	585-88-6	350082	280684	328913	466594	300068	244038	0.0680858	0.82726	0.887618	0.949519	-0.0747306	insig
Lmhn003801	Feruloylsinapoyltartaric acid	Phenolic acids	Phenolic acids	C25H24O13	3	-	227942	69983.2	146700	66296.2	64178.4	93884.1	0.907498	0.245871	0.425677	1.98176	0.986781	insig
Lmhn002895	Feruloylcaffeoyltartaric acid	Phenolic acids	Phenolic acids	C23H20O12	3	-	33860.9	35796.3	44519.1	44799.1	31732.9	47529.3	0.350341	0.608775	0.740055	0.920321	-0.11979	insig
Lmqn009304	Eucalyptin (5-Hydroxy-7,4'-dimethoxy-6,8-dimethylflavone)	Flavonoids	Flavones	C19H18O5	3	3122-88-1	388540	457393	405811	586043	570204	596426	1.38588	0.00837542	0.0641824	0.714191	-0.485617	insig
mws0038	5,4'-Dihydroxy-3,7-dimethoxyflavone(Kumatakenin)*	Flavonoids	Flavonols	C17H14O6	2	3301-49-3	112218	139120	126430	199215	185820	185409	1.37778	0.00445357	0.0454446	0.662236	-0.594583	insig
Zbsn009679	Velutin (5,4'-dihydroxy-7,3'-dimethoxyflavone)*	Flavonoids	Flavones	C17H14O6	2	25739-41-7	112218	139120	126430	199215	185820	185409	1.37778	0.00445357	0.0454446	0.662236	-0.594583	insig
MWSslk133	1,14-Tetradecanedioic Acid	Lipids	Free fatty acids	C14H26O4	1	821-38-5	220413	206873	203814	242770	225798	231160	1.22822	0.0329096	0.128527	0.901921	-0.148927	insig
mws0597	5-Hydroxyindoleacetate	Alkaloids	Plumerane	C10H9NO3	3	54-16-0	829225	1.00604e+06	809922	906878	1.00435e+06	896984	0.544438	0.49906	0.659254	0.941945	-0.0862849	insig
Wasyqn3917	3-O-Feruloyl Methylglucaric Acid	Phenolic acids	Phenolic acids	C17H20O11	2	-	1.2156e+06	842407	1.32953e+06	1.18461e+06	621238	1.44142e+06	0.2038	0.878561	0.922471	1.04319	0.0610062	insig
MWS2430	13-methylmyristic acid	Lipids	Free fatty acids	C15H30O2	1	2485-71-4	227601	239279	264192	263422	220395	223989	0.327323	0.681874	0.791291	1.03287	0.0466603	insig
Zbqn004590	N-(acetyl)phenylalanine	Amino acids and derivatives	Amino acids and derivatives	C11H13NO3	3	-	8.72784e+06	8.03974e+06	9.09414e+06	1.72072e+07	1.63879e+07	1.83829e+07	1.43268	0.000845022	0.019205	0.497552	-1.00708	down
pmn001686	10,16-Dihydroxyhexadecanoic acid	Lipids	Free fatty acids	C16H32O4	3	3233-90-7	10267.4	19323.1	17033.4	22250.2	15728.2	13747	0.345136	0.673006	0.787326	0.901374	-0.149802	insig
Lmbn004847	4-Methoxyphenylpropionic acid	Phenolic acids	Phenolic acids	C10H12O3	3	-	171395	153672	134092	148843	110099	135271	0.815973	0.238917	0.420628	1.16475	0.220019	insig
Lmmn006246	7β-Hydroxydarutigenol	Terpenoids	Ditepenoids	C20H34O4	3	1188281-99-3	16125.8	15590.3	16902.9	20165.8	16449.5	16377.3	0.713193	0.365214	0.546074	0.917471	-0.124265	insig
Lmbn005369	13(S)-HODE*	Lipids	Free fatty acids	C18H32O3	1	10219-69-9	1.14832e+06	1.30842e+06	1.18836e+06	1.6336e+06	1.01543e+06	1.63651e+06	0.568317	0.411116	0.58798	0.850555	-0.233524	insig
Safn009192	Myricetin 3,4'-dimethyl ether	Flavonoids	Flavonols	C17H14O8	3	71325-90-1	46352.8	56907.4	56970.4	36169.2	46303.9	37790.1	1.17892	0.0485984	0.158812	1.33233	0.413953	insig
Lakn002075	4-Hydroxybenzoic acid glucosyl xyloside	Phenolic acids	Phenolic acids	C18H24O12	3	-	262715	273976	229357	232441	215522	178950	1.06111	0.0903874	0.228482	1.22194	0.289168	insig
Safn011825	(10E,12Z,15Z)-9-oxooctadeca-10,12,15-trienoic acid	Lipids	Free fatty acids	C18H28O3	1	125559-74-2	1.74987e+06	1.71282e+06	1.64618e+06	1.14544e+06	696373	1.13618e+06	1.24787	0.0362889	0.136015	1.71555	0.778669	insig
Lchn000012	Alangilignoside D	Lignans and Coumarins	Lignans	C26H34O12	3	-	1.01127e+06	1.04536e+06	1.62201e+06	1.55313e+06	1.55458e+06	534865	0.173217	0.977409	0.982481	1.0099	0.0142138	insig
MWS1900	Undecanedioic acid	Lipids	Free fatty acids	C11H20O4	3	1852-04-6	291020	301699	306441	239077	256608	259135	1.37047	0.00471315	0.0467574	1.19122	0.252445	insig
Lakn002368	2-Hydroxy-5-methylbenzoyl-1-O-glucose	Phenolic acids	Phenolic acids	C14H18O8	1	-	305503	390364	725293	526366	292867	303660	0.437657	0.54899	0.695376	1.26562	0.339849	insig
Lazn003560	Methoxy-erythro-Guaiacyl glycerol β-threo-syringyl glycerol ether	Lignans and Coumarins	Lignans	C22H30O11	3	-	149983	167145	182300	124795	176180	165905	0.430921	0.591264	0.72525	1.06971	0.0972211	insig
Safn004300	6-Deoxylamioside	Terpenoids	Monoterpenoids	C18H28O10	3	-	2.73204e+06	2.24823e+06	3.09425e+06	2.60651e+06	1.61678e+06	2.23887e+06	0.820696	0.230739	0.413119	1.24951	0.321359	insig
Hmcn001415	Majoroside	Terpenoids	Monoterpenoids	C17H24O10	1	134140-02-6	1.50515e+06	1.31535e+06	1.35687e+06	1.07405e+06	980405	978812	1.37779	0.0092944	0.0673033	1.37718	0.461721	insig
Lmxn007955	Sudachitin	Flavonoids	Flavones	C18H16O8	1	4281-28-1	575497	602929	621392	430603	423717	453433	1.42095	0.000993929	0.0203718	1.37627	0.460761	insig
Zmzn000113	L-threo-3-Methylaspartate	Amino acids and derivatives	Amino acids and derivatives	C5H9NO4	1	6061-13-8	1.9586e+06	1.76343e+06	1.83732e+06	1.6711e+06	1.48598e+06	1.31805e+06	1.19559	0.050435	0.160307	1.24227	0.312984	insig
Zbfn002396	6-O-Dihydrocaffeoylglucose	Phenolic acids	Phenolic acids	C15H20O9	1	-	1.70927e+06	1.34332e+06	1.62636e+06	2.94385e+06	3.00431e+06	2.51258e+06	1.38153	0.00380048	0.0416719	0.553018	-0.854601	insig
Sacn002893	10-acetylmonomelittoside*	Terpenoids	Monoterpenoids	C17H24O11	3	-	400785	478053	368939	458514	435375	526014	0.822865	0.248411	0.427928	0.878776	-0.186433	insig
Lmbn007891	Hydroxy ricinoleic acid	Lipids	Free fatty acids	C18H34O4	3	-	190940	176277	183621	142469	136280	131315	1.41142	0.00123685	0.023249	1.3433	0.425777	insig
pmn001681	1-(4-Methoxyphenyl)-1-propanol	Others	Alcohol compounds	C10H14O2	3	5349-60-0	373131	222748	220887	404627	373184	304646	0.898839	0.220681	0.402409	0.754548	-0.406315	insig
mws1505	Phenethyl caffeate	Phenolic acids	Phenolic acids	C17H16O4	1	104594-70-9	83437.3	55364.9	72926.1	331791	310720	328260	1.42873	2.61006e-05	0.00444391	0.218103	-2.19692	down
Zmyn000083	alpha-D-Glucose 1,6-bisphosphate	Others	Saccharides	C6H14O12P2	3	10139-18-1	235390	145600	274040	131748	184824	127981	0.915782	0.198977	0.375711	1.47346	0.559204	insig
Zmzn000079	D-Erythrose 4-phosphate	Others	Saccharides	C4H9O7P	3	585-18-2	2.02878e+06	1.6307e+06	1.8698e+06	1.50585e+06	1.94456e+06	1.33937e+06	0.741282	0.324525	0.50707	1.15439	0.20713	insig
Walbn00444	6''-Carboxyraffinose	Others	Saccharides	C18H30O17	1	104880-42-4	8.14866e+06	1.24122e+07	3.21982e+06	1.29381e+07	5.80796e+06	5.26935e+06	0.0939721	0.983833	0.987388	0.990227	-0.014169	insig
Zmpn000199	D-Galactarate	Others	Saccharides	C6H10O8	1	526-99-8	1.7054e+07	1.85003e+07	1.69851e+07	1.34838e+07	1.36385e+07	1.22255e+07	1.38296	0.00282924	0.0348686	1.33526	0.417118	insig
Sasn000277	myo-Inositol 4-phosphate	Others	Saccharides	C6H13O9P	1	142760-33-6	1.7048e+07	1.65325e+07	1.79534e+07	1.32359e+07	1.67395e+07	1.15998e+07	1.03598	0.152308	0.318475	1.23954	0.309801	insig
Hmcn000192	Sedoheptulose	Others	Saccharides	C7H14O7	2	3019-74-7	6.55253e+06	8.0562e+06	6.69338e+06	5.92365e+06	6.52988e+06	4.15808e+06	0.945238	0.152486	0.318475	1.28236	0.358804	insig
Lmqn000432	sn-Glycero-3-phospho-1-inositol	Others	Saccharides	C9H19O11P	2	129830-95-1	4.14302e+07	4.88396e+07	3.03614e+07	5.42386e+07	4.20459e+07	4.36815e+07	0.647276	0.388932	0.570616	0.861862	-0.214472	insig
pmn001692	3-O-Acetylhamayne	Alkaloids	Isoquinoline alkaloids	C18H19NO5	1	-	2.02643e+06	1.48172e+06	2.01575e+06	1.69358e+06	1.51546e+06	1.42581e+06	0.849718	0.236575	0.418272	1.19181	0.25316	insig
mws0854	Rhamnose*	Others	Saccharides	C6H12O5	3	3615-41-6	337396	250970	282616	271538	340777	169877	0.434349	0.632234	0.757317	1.11351	0.15512	insig
mws1595	L-Fucose*	Others	Saccharides	C6H12O5	3	-	337396	250970	282616	271538	340777	169877	0.434349	0.632234	0.757317	1.11351	0.15512	insig
Wafn011571	alpha-Hydroxylinoleic acid*	Lipids	Free fatty acids	C18H32O3	1	57818-44-7	1.20728e+06	1.21627e+06	1.16566e+06	1.74513e+06	1.05176e+06	1.62512e+06	0.728926	0.323766	0.50707	0.81167	-0.301035	insig
Rfmb091	9(S)-HODE*	Lipids	Free fatty acids	C18H32O3	1	15514-85-9	1.18112e+06	1.13927e+06	1.10612e+06	1.59648e+06	1.02615e+06	1.5854e+06	0.770845	0.300088	0.481527	0.814276	-0.29641	insig
Zmhn002269	2,5-Dimethylchromone-7-O-sulfate	Others	Chromone	C11H10O6S	3	-	158443	144003	159851	161407	193157	142683	0.480917	0.519359	0.673036	0.929712	-0.105145	insig
Wcgn003981	Methyl 3-O-glucosyl-4-hydroxybenzoate	Phenolic acids	Phenolic acids	C14H18O9	3	155112-92-8	398339	417532	407151	296628	279921	329912	1.37326	0.010906	0.0730052	1.34923	0.432135	insig
Lmtn002565	1-O-Vanilloyl-beta-D-glucose	Phenolic acids	Phenolic acids	C14H18O9	3	-	436450	437132	494445	324629	228911	330291	1.25954	0.0208357	0.101936	1.54784	0.630255	insig
Lmsn004132	6-Hydroxy-4',5,7-trimethoxyflavanone	Flavonoids	Flavanones	C18H18O6	3	6626-61-5	515485	463767	478469	305239	271305	328507	1.39758	0.00127197	0.023555	1.61065	0.687643	insig
Safn000198	2-Methyl-d-erythritol 2,4-cyclodiphosphate(2,4,7-trihydroxy-6-(hydroxymethyl)-6-methyl-1,3,5,2,4-trioxadiphosphocane 2,4-dioxide)	Others	Others	C5H12O9P2	3	143488-44-2	883885	831530	754994	800469	1.01318e+06	493744	0.352581	0.756613	0.838073	1.07065	0.0984858	insig
mws0866	D-Glucose 6-phosphate*	Others	Saccharides	C6H13O9P	1	56-73-5	2.17842e+07	2.01886e+07	2.37573e+07	1.6516e+07	2.09993e+07	1.33399e+07	1.00898	0.141781	0.304512	1.2925	0.370161	insig
MWS2442	D-Fructose 6-phosphate*	Others	Saccharides	C6H13O9P	1	643-13-0	2.17842e+07	2.01886e+07	2.37573e+07	1.6516e+07	2.09993e+07	1.33399e+07	1.00898	0.141781	0.304512	1.2925	0.370161	insig
Wasn000410	sn-glycero-3-phospho-(1'-sn-glycerol)	Others	Others	C6H15O8P	3	-	1.73545e+07	1.59181e+07	1.58804e+07	2.01822e+07	2.3055e+07	1.3969e+07	0.570757	0.42291	0.600724	0.859226	-0.21889	insig
mws0704	Ethanolamine phosphate	Alkaloids	Alkaloids	C2H8NO4P	3	1071-23-4	218965	183223	170884	166893	192517	129682	0.749943	0.298251	0.480337	1.1717	0.228607	insig
pme0534	D-Gluconic acid	Others	Saccharides	C6H12O7	1	526-95-4	2.61133e+06	2.37306e+06	1.7163e+06	2.71307e+06	2.2747e+06	1.8186e+06	0.0737559	0.929092	0.955162	0.984473	-0.0225769	insig
pmn001421	3-O-p-Coumaroylquinic acid	Phenolic acids	Phenolic acids	C16H18O8	3	87099-71-6	976804	1.54474e+06	1.7748e+06	856783	1.11726e+06	719808	1.03336	0.139182	0.30092	1.59487	0.673439	insig
Safn013952	4-undecylbenzene-1-sulfonic acid	Others	Others	C17H28O3S	2	-	7.2819e+06	8.1716e+06	9.37002e+06	7.76972e+06	6.33149e+06	9.74032e+06	0.248295	0.794269	0.866349	1.04119	0.0582314	insig
Zbfn007626	1-Linoleoyl-2-Lysophosphatidic Acid Monobutylamine Ester*	Lipids	Glycerol ester	C25H48NO7P	1	-	2.70188e+07	2.47696e+07	2.43778e+07	2.99422e+07	1.94411e+07	2.11977e+07	0.468262	0.628623	0.754831	1.07913	0.109869	insig
Rfn048602	Melilotoside	Phenolic acids	Phenolic acids	C15H18O8	1	618-67-7	3.72065e+06	4.32573e+06	4.64501e+06	5.21756e+06	5.58288e+06	2.6934e+06	0.0495571	0.800745	0.870375	0.940532	-0.0884515	insig
Wasyqn2983	3-[4-(Beta-D-Glucopyranosyloxy)Phenyl]Propionic Acid*	Phenolic acids	Phenolic acids	C15H20O8	1	-	3.12138e+06	2.1454e+06	2.81521e+06	1.00527e+06	1.03635e+06	993110	1.40862	0.0279048	0.118442	2.66316	1.41314	up
pmb3101	alpha-Isopropylmalate	Organic acids	Organic acids	C7H12O5	1	49601-06-1	1.73121e+07	1.61807e+07	1.52732e+07	1.90608e+07	2.34237e+07	2.24811e+07	1.28681	0.0388071	0.140315	0.750643	-0.413802	insig
Walbn07904	Benzhydryl methyl ether*	Others	Others	C14H14O	1	1016-09-7	3.57135e+06	3.148e+06	3.17401e+06	2.77725e+06	2.87539e+06	2.85013e+06	1.26215	0.0713765	0.199376	1.16354	0.218525	insig
mws0355	Catechin gallate*	Flavonoids	Flavanols	C22H18O10	3	130405-40-2	584584	471642	575771	398329	336553	507569	1.03451	0.110056	0.260797	1.31353	0.393451	insig
mws1397	Epicatechin gallate*	Flavonoids	Flavanols	C22H18O10	3	1257-08-5	584584	471642	575771	398329	336553	507569	1.03451	0.110056	0.260797	1.31353	0.393451	insig
Cmdn004285	6'-O-β-D-glucosylbarlerin	Terpenoids	Monoterpenoids	C25H38O17	3	927691-88-1	127464	122239	136351	158168	93994.5	136131	0.0723343	0.972331	0.980172	0.99423	-0.00834896	insig
mws0724	8-Hydroxyguanosine	Nucleotides and derivatives	Nucleotides and derivatives	C10H13N5O6	3	3868-31-3	145434	179486	70755.3	139662	75344.3	68221.4	0.581412	0.400115	0.581224	1.39702	0.482355	insig
Wcfn005424	2-[2-[(Z)-pent-2-enyl]-3-[3,4,5-trihydroxy-6-(hydroxymethyl)oxan-2-yl]oxycyclopentyl]acetic acid	Others	Others	C18H30O8	3	-	760090	788736	738562	613989	591829	623922	1.41307	0.00177888	0.0288779	1.25012	0.322063	insig
Wmmn000117	mudanoside B*	Phenolic acids	Phenolic acids	C18H24O14	3	203511-37-9	1.15456e+06	971745	1.09619e+06	970314	879219	937839	1.11816	0.0971446	0.240457	1.1561	0.209268	insig
Labn002264	Grevilloside G	Phenolic acids	Phenolic acids	C14H20O8	3	791846-69-0	1.41214e+07	9.25408e+06	1.15468e+07	1.5288e+07	1.03035e+07	1.4286e+07	0.522177	0.470283	0.638972	0.875739	-0.191427	insig
MWSmce264	Hydroxytyrosol	Others	Alcohol compounds	C8H10O3	3	10597-60-1	1.69289e+06	990492	1.71317e+06	2.13763e+06	1.45526e+06	1.87862e+06	0.704578	0.313695	0.495412	0.803535	-0.315567	insig
Lcfn121182	2-(acetyloxy)-5-ethyl-2,3-dimethylhexanedioicacid	Organic acids	Organic acids	C12H20O6	2	-	982384	898505	1.13189e+06	1.14396e+06	1.25137e+06	1.20862e+06	1.13788	0.0844138	0.218915	0.835962	-0.25849	insig
pmn001420	1-Caffeoyl-beta-D-glucose*	Phenolic acids	Phenolic acids	C15H18O9	1	14364-08-0	3.66636e+06	2.85209e+06	3.29365e+06	2.13796e+06	1.79619e+06	2.34244e+06	1.30569	0.0186173	0.0955714	1.56328	0.64458	insig
Zmhn001793	6-O-Caffeoyl-D-glucose*	Phenolic acids	Phenolic acids	C15H18O9	1	-	3.66636e+06	2.85209e+06	3.29365e+06	2.13796e+06	1.79619e+06	2.34244e+06	1.30569	0.0186173	0.0955714	1.56328	0.64458	insig
Waptn06507	DGMG 18:1	Lipids	Glycerol ester	C33H60O14	1	-	12268.5	3961.3	21147.4	76719.2	24977.1	11493.8	0.824616	0.330762	0.513605	0.330216	-1.59852	insig
Wmmn000125	mudanpioside E	Terpenoids	Monoterpenoids	C24H30O13	3	172705-25-8	71105.9	64782.6	74033.4	51960.5	65120.8	115089	0.132124	0.73806	0.828536	0.904173	-0.145329	insig
Labn003049	Galloyl xylosyl rhamnosyl gallic acid	Phenolic acids	Phenolic acids	C25H28O17	2	-	594073	573500	561184	491243	567948	614337	0.37853	0.663855	0.781726	1.033	0.0468416	insig
Lmyn005330	Demethyl-dehydroxysecoisolariciresinol	Lignans and Coumarins	Lignans	C19H24O5	3	-	51700.6	44740.2	51187.1	49086.3	67272.7	58870.8	0.907491	0.21543	0.394849	0.842481	-0.247283	insig
Zmhn001420	5,7-Dihydroxy-1(3H)-isobenzofuranone	Others	Lactones	C8H6O4	3	27979-58-4	487384	439122	472757	342836	593598	649762	0.310449	0.578222	0.712382	0.882149	-0.180905	insig
pme0281	Terephthalate	Phenolic acids	Phenolic acids	C8H6O4	1	100-21-0	487384	439122	472757	342836	593598	649762	0.310449	0.578222	0.712382	0.882149	-0.180905	insig
Lcfn121170	4,6-diethyl-3,6-dihydroxy-8-methyldodec-4-enoicacid	Lipids	Free fatty acids	C17H32O4	1	-	47004.4	60721.7	53177.4	68536.5	41521.7	65170.9	0.270682	0.64768	0.768486	0.918246	-0.123047	insig
MWSHC20105	4-ketopinoresinol	Lignans and Coumarins	Lignans	C20H20O7	3	66288-89-9	65258.1	57867.7	55939.4	57176.8	75099.2	83066	0.844832	0.250773	0.429918	0.831539	-0.266144	insig
mws2212	Caffeate	Phenolic acids	Phenolic acids	C9H8O4	2	331-39-5	9.69653e+06	5.51328e+06	8.36578e+06	7.14362e+06	7.33355e+06	7.22039e+06	0.234077	0.662458	0.780464	1.08656	0.119762	insig
mws0396	(9E)-Octadecenoic acid*	Lipids	Free fatty acids	C18H34O2	1	112-79-8	613480	580671	822628	328402	498862	670982	0.828492	0.242158	0.422538	1.34609	0.428779	insig
Sasn008558	Corchorifatty acid B	Lipids	Free fatty acids	C18H28O4	3	-	224744	219196	226655	94904.4	114315	103050	1.43211	0.000642105	0.0165491	2.14749	1.10265	up
pme1611	Isohemiphloin	Flavonoids	Flavanones	C21H22O10	3	3682-02-8	892936	882343	876591	779095	664226	824105	1.12579	0.113275	0.265435	1.16955	0.225954	insig
ML10177402	4-Aminosalicylate	Phenolic acids	Phenolic acids	C7H7NO3	3	65-49-6	174302	129261	93613.2	109730	159359	157874	0.289025	0.746858	0.832605	0.930236	-0.104331	insig
Lmbn005487	12,13-DHOME	Lipids	Free fatty acids	C18H34O4	1	263399-35-5	100705	89359.2	97826.3	129900	78879.4	147381	0.60846	0.383565	0.564731	0.808317	-0.307007	insig
Zmhn002032	4-O-(6'-O-Glucosylcaffeoylglucosyl)-4-hydroxybenzyl alcohol	Phenolic acids	Phenolic acids	C28H34O15	3	-	3.38897e+06	3.05925e+06	3.74126e+06	3.64761e+06	2.86031e+06	3.37758e+06	0.244056	0.755666	0.837767	1.03075	0.0436956	insig
Lmhn002321	Vnilloylcaffeoyltartaric acid	Phenolic acids	Phenolic acids	C21H18O12	3	-	47709.4	64758.7	44076.6	28753.7	34474.7	41449.6	1.1368	0.0949822	0.236745	1.49549	0.580617	insig
Wasyqn3916	1-O-p-Coumaroyl Methylglucaric Acid*	Phenolic acids	Phenolic acids	C16H18O10	1	-	2.46839e+07	2.10064e+07	2.15828e+07	1.22941e+07	1.57918e+07	1.41923e+07	1.35416	0.00569484	0.0525354	1.5912	0.670114	insig
MWStz384	Regaloside F*	Phenolic acids	Phenolic acids	C19H26O11	2	120601-65-2	1.37415e+06	1.27175e+06	1.237e+06	1.30143e+06	1.32923e+06	1.50607e+06	0.706604	0.338781	0.521207	0.938644	-0.0913503	insig
Lmhn002926	p-Coumaroylmalic acid	Phenolic acids	Phenolic acids	C13H12O7	1	-	2.31317e+06	3.74605e+06	4.67167e+06	662304	1.62431e+06	596915	1.26729	0.043955	0.150247	3.72145	1.89586	up
Lmtn004049	Abscisate	Terpenoids	Sesquiterpenoids	C15H20O4	3	21293-29-8	113464	117036	94709.2	87499.3	91801.9	80006.9	1.19167	0.0673827	0.193851	1.25414	0.326701	insig
Waln011009	2-(2,3-dihydroxypropoxy)-3-(((2-(dimethylamino)ethoxy)(hydroxy)phosphoryl)oxy)propyl (11Z,14Z)-octadeca-11,14-dienoate	Lipids	LPE	C28H54NO9P	1	-	947568	1.40114e+06	1.47772e+06	1.81165e+06	405448	1.14217e+06	0.42055	0.748886	0.833949	1.13906	0.187848	insig
Lmgn009690	3,5-Dihydroxy-7,4'-dimethoxyflavone	Flavonoids	Flavonols	C17H14O6	1	15486-33-6	23988.6	25162.1	22254.1	19405.7	27997.9	21574	0.283096	0.789329	0.86322	1.03519	0.049892	insig
Safn011802	Dihydromonacolin L acid	Others	Others	C19H32O4	3	-	707499	720289	725742	734596	461679	735034	0.563893	0.501478	0.660187	1.11506	0.157125	insig
WaYn004518	2,3-Butanediol 2-O-(6''-O-p-coumaroyl)glucoside	Phenolic acids	Phenolic acids	C19H26O9	2	-	264319	283949	291822	127933	128350	131054	1.44193	0.00260659	0.0339396	2.16889	1.11696	up
Cmjn004337	Benzyl-(2''-O-xylosyl)glucoside*	Others	Others	C18H26O10	3	-	357785	297527	383549	236813	315292	438804	0.269338	0.82061	0.883898	1.04839	0.0681789	insig
Wafn003834	Hydroxygeranyl 6-O-xylopyranosyl-glucopyranoside	Terpenoids	Monoterpenoids	C21H36O11	3	-	127442	121517	116413	121378	145451	131246	0.839001	0.256975	0.436439	0.917847	-0.123675	insig
MWSmce455	Vanillic acid methyl ester	Phenolic acids	Phenolic acids	C9H10O4	3	3943-74-6	34607.9	43658.8	61370.1	32147.2	45540.4	37017.2	0.602441	0.415105	0.592668	1.21736	0.283754	insig
MWSHC20155	Scopoletin	Lignans and Coumarins	Coumarins	C10H8O4	3	92-61-5	322254	331424	346890	153240	130745	134110	1.43544	4.23197e-05	0.00503806	2.39316	1.25892	up
Safn010504	2,3-dinor-9S,11R,15S-trihydroxy-5Z,13E-prostadienoic acid	Lipids	Free fatty acids	C18H30O5	3	-	43312.5	34199.8	41506	19951.2	19129.3	19013.1	1.41569	0.017412	0.0913718	2.04874	1.03473	up
mws0089	Kaempferol-7-O-glucoside*	Flavonoids	Flavonols	C21H20O11	3	16290-07-6	5.40378e+06	6.41703e+06	5.90179e+06	6.38036e+06	7.0827e+06	5.91208e+06	0.758354	0.288224	0.470033	0.914708	-0.128617	insig
pmn001716	Carthamone*	Flavonoids	Chalcones	C21H20O11	3	86579-00-2	3.76751e+06	4.14231e+06	3.92984e+06	4.15089e+06	4.66337e+06	3.71398e+06	0.504077	0.500926	0.660187	0.945038	-0.0815561	insig
ZBN0292	Luteolin-4'-O-glucoside*	Flavonoids	Flavones	C21H20O11	3	6920-38-3	5.40378e+06	6.41703e+06	5.90179e+06	6.38036e+06	7.0827e+06	5.91208e+06	0.758354	0.288224	0.470033	0.914708	-0.128617	insig
WaYn005089	Neosakuranin	Flavonoids	Chalcones	C22H24O10	3	31187-54-9	5.40378e+06	6.41703e+06	5.90179e+06	6.38036e+06	7.0827e+06	5.91208e+06	0.758354	0.288224	0.470033	0.914708	-0.128617	insig
Zbsn007741	Tectorigenin*	Flavonoids	Isoflavones	C16H12O6	3	548-77-6	27492.4	31705.2	25383	24378.6	42825.9	43148.9	0.735426	0.298577	0.480337	0.766452	-0.383732	insig
Lmhn005110	Aracarpene 1*	Flavonoids	Isoflavones	C16H12O6	3	1261245-78-6	27492.4	31705.2	25383	24378.6	42825.9	43148.9	0.735426	0.298577	0.480337	0.766452	-0.383732	insig
Safn001322	2-Methylguanosine	Nucleotides and derivatives	Nucleotides and derivatives	C11H15N5O5	3	2140-77-4	435487	333860	487288	556029	434616	466321	0.7263	0.315665	0.497567	0.862501	-0.213401	insig
Wafn005087	Hydroxyundecadienoic acid sulfate	Others	Others	C11H18O6S	3	-	258740	306032	439504	507292	454451	376121	0.939259	0.176329	0.350521	0.750656	-0.413775	insig
Lmyn007883	9,16-Dihydroxypalmitic acid	Lipids	Free fatty acids	C16H32O4	1	38076-49-2	658082	617497	646569	646765	634543	664430	0.373765	0.62757	0.754119	0.987876	-0.0175986	insig
mws0918	Prunetin	Flavonoids	Isoflavones	C16H12O5	3	552-59-0	153840	144139	158389	225504	233829	221185	1.42847	0.000201004	0.0102553	0.670619	-0.576435	insig
ZBN0043	Kaempferol-3-O-(2''-p-Coumaroyl)galactoside*	Flavonoids	Flavonols	C30H26O13	1	-	950476	949101	1.08216e+06	1.31498e+06	1.22579e+06	1.32276e+06	1.35197	0.00748277	0.0597666	0.771764	-0.373768	insig
mws0791	Poncirin*	Flavonoids	Flavanones	C28H34O14	2	14941-08-3	950476	949101	1.08216e+06	1.31498e+06	1.22579e+06	1.32276e+06	1.35197	0.00748277	0.0597666	0.771764	-0.373768	insig
Wasyqn2135	Gallic Acid 4-O-Glucoside	Phenolic acids	Phenolic acids	C13H16O10	1	-	3.84157e+06	3.6719e+06	3.35516e+06	3.08421e+06	2.91556e+06	2.88546e+06	1.32113	0.028724	0.119182	1.22322	0.290689	insig
mws0474	Dodecanedioic acid	Lipids	Free fatty acids	C12H22O4	1	693-23-2	14910.7	19274	13216.5	19518.7	16330.8	19704.7	0.795279	0.280801	0.462148	0.853241	-0.228974	insig
Walbn07770	3-(((2-(dimethylamino)ethoxy)(hydroxy)phosphoryl)oxy)-2-hydroxypropyl (9Z,12Z,15E)-octadeca-9,12,15-trienoate	Lipids	LPE	C25H46NO7P	1	-	3.80857e+07	3.84187e+07	3.9383e+07	3.19925e+07	3.19735e+07	3.17728e+07	1.43786	0.00259878	0.0339396	1.21045	0.275549	insig
Safn012694	2-hydroxypentadecanoic acid	Lipids	Free fatty acids	C15H30O3	1	-	1.99941e+06	2.00501e+06	2.03796e+06	2.68626e+06	1.72213e+06	2.65172e+06	0.608848	0.395097	0.576953	0.855849	-0.224571	insig
mws0264	alpha,alpha-Trehalose*	Others	Saccharides	C12H22O11	1	99-20-7	9.20322e+06	4.96608e+06	8.7727e+06	1.20171e+07	6.48155e+06	5.2506e+06	0.0174588	0.919597	0.949604	0.966008	-0.0498937	insig
pme0519	Sucrose*	Others	Saccharides	C12H22O11	1	57-50-1	9.20322e+06	4.96608e+06	8.7727e+06	1.20171e+07	6.48155e+06	5.2506e+06	0.0174588	0.919597	0.949604	0.966008	-0.0498937	insig
Labn001995	3,5-dihydroxy-4-[(2S,3R,4S,5S,6R)-3,4,5-trihydroxy-6-(sulfooxymethyl)oxan-2-yl]oxybenzoic acid*	Phenolic acids	Phenolic acids	C13H16O13S	1	-	1.48033e+06	1.01382e+06	1.14119e+06	1.1609e+06	1.20639e+06	1.47263e+06	0.325101	0.710809	0.809577	0.946724	-0.0789849	insig
Ladn001231	3,5-dihydroxy-4-{[(2s,3r,4s,5s,6r)-3,4,5-trihydroxy-6-[(sulfooxy)methyl]oxan-2-yl]oxy}benzoic acid*	Phenolic acids	Phenolic acids	C13H16O13S	1	-	1.48033e+06	1.01382e+06	1.14119e+06	1.1609e+06	1.20639e+06	1.47263e+06	0.325101	0.710809	0.809577	0.946724	-0.0789849	insig
Lcfn087781	Okanin4'-(6''-acetylglucoside)	Flavonoids	Chalcones	C23H24O12	2	-	143352	123727	314542	317962	290658	311248	0.993336	0.202037	0.379547	0.632288	-0.661347	insig
Wahsn08389	Kaempferol-3-O-(4',6'-O-di-p-coumaroyl)-glucoside	Flavonoids	Flavonols	C39H32O15	2	-	38187	30323.4	24315.2	32147	32769.1	33705.3	0.406454	0.678768	0.79	0.941231	-0.0873793	insig
Hmdn001667	Ellagic acid-4-O-glucoside	Tannins	Tannin	C20H16O13	3	-	3.22688e+06	3.44567e+06	3.1882e+06	4.43271e+06	4.74901e+06	4.10282e+06	1.37424	0.014486	0.0826825	0.742273	-0.429979	insig
mws0988	Rhamnetin	Flavonoids	Flavonols	C16H12O7	3	90-19-7	22840.2	20093.8	19236.7	49071.7	50008.2	49116.5	1.43613	0.000698866	0.0176481	0.419515	-1.2532	down
MWSprf135	(15Z)-Tetracosenoic acid	Lipids	Free fatty acids	C24H46O2	1	506-37-6	112667	102526	92120.7	156693	80780.5	139707	0.535245	0.419727	0.597487	0.814763	-0.295547	insig
mws0344	D-Xylonate*	Others	Saccharides	C5H10O6	1	526-91-0	7.99844e+06	8.10818e+06	6.26085e+06	9.23168e+06	8.19339e+06	7.43868e+06	0.664948	0.354083	0.535516	0.899601	-0.152642	insig
Wasyqn0366	D-Arabinonate*	Others	Saccharides	C5H10O6	1	32609-14-6	4.30941e+06	4.3452e+06	3.82103e+06	4.82562e+06	4.65792e+06	3.88122e+06	0.555839	0.439343	0.611899	0.933474	-0.0993186	insig
Hmyn007168	LysoPG 16:0	Lipids	Glycerol ester	C22H45O9P	3	-	691772	1.42101e+07	1.48661e+07	668682	6.71643e+06	1.01277e+07	0.210574	0.498966	0.659254	1.69978	0.76535	insig
pme3007	UDP	Nucleotides and derivatives	Nucleotides and derivatives	C9H14N2O12P2	3	27821-45-0	501231	351146	578060	385205	492671	265465	0.647913	0.364028	0.545553	1.2511	0.3232	insig
pmb2804	(9Z,11E)-(13S)-13-Hydroperoxyoctadeca-9,11-dienoic acid	Lipids	Free fatty acids	C18H32O4	3	33964-75-9	163842	173434	165499	60577.3	71995.3	62219.9	1.43661	3.19961e-05	0.00444391	2.58108	1.36797	up
ZBN0142	Quercetin-3-O-(2''-O-rhamnosyl)galactoside	Flavonoids	Flavonols	C27H30O16	2	-	810221	751456	1.19646e+06	1.10388e+06	1.31339e+06	1.6806e+06	1.05626	0.113288	0.265435	0.673066	-0.57118	insig
Lcfn121082	PyroGlu-Ile	Amino acids and derivatives	Amino acids and derivatives	C11H18N2O4	1	-	387191	487222	398799	542674	547945	458723	1.05767	0.0985411	0.242217	0.821776	-0.283182	insig
Wasyqn3393	Trans-Ferulic Acid 4-O-[Apiosyl-(1→6)-Glucosyl] Ester	Phenolic acids	Phenolic acids	C21H28O13	3	-	56219.8	90187.9	45914.4	22563.4	40880.8	35863.7	1.11617	0.133027	0.29327	1.93662	0.953544	insig
Wahsn03908	3-O-p-Coumaroyl 3-methylglucaric acid*	Phenolic acids	Phenolic acids	C16H18O10	1	-	2.58296e+07	1.9637e+07	4.21591e+07	9.81391e+06	1.18265e+07	1.87009e+07	1.14388	0.130278	0.289112	2.17211	1.1191	up
Waptn06085	DGMG 18:3(2n isomer)	Lipids	Glycerol ester	C33H56O14	1	-	132961	23910	56877.7	110268	77795.3	41256.4	0.278447	0.899064	0.934967	0.9321	-0.101443	insig
pmn001694	9,10,13-TriHOME	Lipids	Free fatty acids	C18H34O5	1	29907-57-1	1.05548e+06	1.04011e+06	1.00785e+06	867030	905746	900978	1.40088	0.00165112	0.0275855	1.16071	0.215003	insig
Hmqn003054	9,10,11-Trihydroxy-12-octadecenoic acid	Lipids	Free fatty acids	C18H34O5	1	61911-67-9	62441.2	71139	70785	72309.3	60268.6	75674.1	0.14121	0.826791	0.887618	0.981336	-0.027181	insig
Lmmn001643	trans-2-Hydroxycinnamate	Phenolic acids	Phenolic acids	C9H8O3	3	583-17-5	6.41357e+06	6.44634e+06	7.21864e+06	4.1286e+06	4.09606e+06	4.3844e+06	1.42052	0.00606136	0.0537294	1.59239	0.671193	insig
Walbn04139	Methylprotocatechuate 3-(6''-acetylglucoside)*	Phenolic acids	Phenolic acids	C16H20O10	2	-	1.02529e+06	1.25896e+06	1.1454e+06	1.02046e+06	1.12544e+06	877433	0.815421	0.241689	0.422538	1.13439	0.181923	insig
Walbn04343	Methylprotocatechuate 4-(6''-acetylglucoside)*	Phenolic acids	Phenolic acids	C16H20O10	2	-	1.34102e+06	1.30827e+06	1.38728e+06	1.11143e+06	985640	941102	1.35752	0.0117692	0.0758762	1.32862	0.409924	insig
Zbhn006453	Pedalitin	Flavonoids	Flavones	C16H12O7	1	22384-63-0	1.90638e+06	1.71576e+06	1.74182e+06	1.3584e+06	1.54567e+06	1.36859e+06	1.31129	0.012958	0.0802104	1.25541	0.328164	insig
Lmqn005782	4,5,8-Trihydroxy-α-tetralone	Quinones	Naphthol	C10H10O4	3	-	375909	414685	428243	400302	373932	402271	0.506862	0.490016	0.65127	1.03598	0.0509978	insig
Lmyn012331	(6Z)-Octadecenoic acid*	Lipids	Free fatty acids	C18H34O2	1	593-39-5	56095.5	97570.7	264479	42195.1	60540.7	72536.3	0.83734	0.330997	0.513652	2.38569	1.25441	insig
Walbn08698	3-(((2-(dimethylamino)ethoxy)(hydroxy)phosphoryl)oxy)-2-hydroxypropyl oleate	Lipids	LPE	C25H50NO7P	1	-	2.59941e+06	2.61799e+06	2.3814e+06	3.75171e+06	1.66544e+06	3.56124e+06	0.283927	0.561945	0.702782	0.846343	-0.240685	insig
Lmdn008298	Eucalyptol; 1,8-Cineole	Terpenoids	Monoterpenoids	C10H18O	3	470-82-6	230441	224295	229172	193602	183863	179514	1.40897	0.00360785	0.0400873	1.22789	0.296182	insig
ZBN0301	3,7-Di-O-methylquercetin	Flavonoids	Flavonols	C17H14O7	1	2068-02-2	86233.8	89489.1	86703.7	131011	121215	126064	1.43297	0.00236124	0.0334205	0.693719	-0.527577	insig
Hmln001682	Quercetin-3-O-(6''-O-acetyl)glucosyl-(1→3)-Galactoside	Flavonoids	Flavonols	C29H32O18	3	-	11010.9	20751.6	10989.4	14033.4	23507.6	23538.6	0.81915	0.249298	0.428347	0.699937	-0.514703	insig
Sahp008995	Sonnerstigmane D Aglycon	Terpenoids	Sesquiterpenoids	C13H20O3	3	-	97588.2	88140.9	90696.8	103364	104626	103295	1.28765	0.0512275	0.161703	0.888016	-0.171343	insig
Zmdn002353	Epicatechin-6-C-β-D-glucopyranoside*	Flavonoids	Flavanols	C21H24O11	2	103215-49-2	70402.5	68746.7	51298.8	120307	94605.9	90016	1.25378	0.0347104	0.132154	0.624564	-0.679078	insig
Zmdn002400	Epicatechin-3'-O-β-D-glucopyranoside*	Flavonoids	Flavanols	C21H24O11	2	-	70402.5	68746.7	51298.8	120307	94605.9	90016	1.25378	0.0347104	0.132154	0.624564	-0.679078	insig
Lmyn002403	Mandelic acid-β-glucoside	Phenolic acids	Phenolic acids	C14H18O8	1	-	2.5285e+06	2.14426e+06	2.86454e+06	3.98981e+06	3.47986e+06	3.91023e+06	1.31996	0.00957882	0.0676471	0.662334	-0.594368	insig
HJN090	Isocoreopsin*	Flavonoids	Flavanones	C21H22O10	3	-	144573	144643	231918	182366	246645	227689	0.820578	0.274026	0.453208	0.793564	-0.333582	insig
HJN087	Naringenin-4'-O-glucoside*	Flavonoids	Flavanones	C21H22O10	3	-	144573	144643	231918	182366	246645	227689	0.820578	0.274026	0.453208	0.793564	-0.333582	insig
pme2827	Hexadecanal	Lipids	Free fatty acids	C16H32O	3	629-80-1	3.89156e+07	2.61677e+07	3.19964e+07	3.7094e+07	3.46032e+07	3.50274e+07	0.605669	0.476722	0.643871	0.909628	-0.136651	insig
Waqkn04503	Isorhamnetin 3-(2''-acetylglucoside)	Flavonoids	Flavonols	C24H24O13	2	-	3.89803e+06	3.29144e+06	3.55558e+06	3.64045e+06	4.60876e+06	3.62061e+06	0.658162	0.384443	0.56569	0.905241	-0.143627	insig
Saln004355	Luzonoside C	Terpenoids	Monoterpenoids	C26H32O12	3	-	1.15212e+06	1.35021e+06	1.19057e+06	1.03085e+06	1.2126e+06	936928	0.939912	0.171988	0.346192	1.16115	0.215558	insig
Lmtn002796	Aromadendrin-7-O-glucoside	Flavonoids	Flavanonols	C21H22O11	2	28189-90-4	2.05565e+06	1.71335e+06	1.95405e+06	1.47645e+06	1.5305e+06	1.29327e+06	1.28131	0.0228642	0.107042	1.33087	0.412375	insig
Lmbn003970	9,12,13-TriHOME	Lipids	Free fatty acids	C18H34O5	2	97134-11-7	1.60605e+06	1.47868e+06	1.52727e+06	1.29737e+06	1.35344e+06	1.27072e+06	1.35444	0.0097376	0.068382	1.17607	0.233979	insig
Lamn004461	4'-demethyl-3,9-dihydroeucomin glucosyl rhamnosyl glucoside	Flavonoids	Other Flavonoids	C34H44O19	3	-	1.48251e+06	1.89201e+06	2.81856e+06	2.0848e+06	2.67988e+06	2.16223e+06	0.478059	0.616689	0.745514	0.894061	-0.161555	insig
mws0341	(R)-2-Hydroxyisocaproate	Organic acids	Organic acids	C6H12O3	3	20312-37-2	1.8407e+06	1.75753e+06	1.84721e+06	2.12098e+06	2.27175e+06	2.01448e+06	1.30753	0.0366154	0.136829	0.849892	-0.234649	insig
WaYn002313	Homosyringic Acid 4'-O-Glucoside	Phenolic acids	Phenolic acids	C16H22O10	1	-	4.94861e+06	3.39193e+06	5.48002e+06	6.23289e+06	5.15947e+06	6.01779e+06	0.898578	0.188635	0.365329	0.793822	-0.333113	insig
Lmbn003524	9-Oxononanoic acid	Lipids	Free fatty acids	C9H16O3	3	2553-17-5	22556.9	20226	22678.7	26937.8	16466.6	19709.5	0.266803	0.827006	0.887618	1.0372	0.0526905	insig
Zbfn002690	1-(4-Hydroxybenzoyl)Glucose; 25545-07-7	Phenolic acids	Phenolic acids	C13H16O8	2	-	1.59229e+06	1.58896e+06	1.74052e+06	1.61717e+06	1.58949e+06	1.17001e+06	0.725321	0.336699	0.518957	1.12455	0.169344	insig
Lmdn005428	Thymuside A	Terpenoids	Monoterpenoids	C16H26O7	3	-	1.21627e+07	1.03332e+07	1.24974e+07	1.37748e+07	1.33863e+07	1.36296e+07	1.15032	0.0989143	0.242437	0.857877	-0.221157	insig
Waln013216	10-Hydroxystearic Acid	Lipids	Free fatty acids	C18H36O3	3	638-26-6	4327.11	5042.84	3898.5	5107.97	4735.83	6429.51	0.934177	0.18911	0.365642	0.815351	-0.294507	insig
mws0021	Resveratrol	Others	Stilbene	C14H12O3	3	501-36-0	64255.8	70659.3	68775.8	67938.2	70950.3	70427.9	0.588261	0.442549	0.612833	0.973124	-0.0393038	insig
mws0884	3',5'-Cyclic AMP	Nucleotides and derivatives	Nucleotides and derivatives	C10H12N5O6P	2	60-92-4	2.88255e+06	2.95898e+06	1.78238e+06	1.92237e+06	1.45871e+06	1.11895e+06	1.096	0.0932583	0.234082	1.69419	0.760598	insig
MWS2070	Propyl 4-hydroxybenzoate	Phenolic acids	Phenolic acids	C10H12O3	3	94-13-3	142743	40537.7	64072	63086.5	59974.3	60789.9	0.305606	0.564136	0.704258	1.3454	0.428034	insig
HJN076	Pinocembrin 7-rhamnosylglucoside*	Flavonoids	Flavanones	C27H32O13	3	13241-31-1	108482	125919	125608	205275	225963	204779	1.41673	0.00062994	0.0165491	0.566038	-0.82103	insig
Lmhn003373	4-Hydroxybenzoylmalic acid	Phenolic acids	Phenolic acids	C11H10O7	3	-	140824	117416	150670	150147	144060	195240	0.852204	0.242753	0.422538	0.835454	-0.259368	insig
Lmhn003802	Sinapoylsinapoyltartaric acid	Phenolic acids	Phenolic acids	C26H26O14	3	-	118874	64536.3	34259.9	155845	135798	71754.2	0.810023	0.242364	0.422538	0.598985	-0.739409	insig
mws1015	Esculin	Lignans and Coumarins	Coumarins	C15H16O9	1	531-75-9	1.22797e+07	1.20314e+07	1.06943e+07	1.24246e+07	1.1679e+07	1.0498e+07	0.135412	0.865759	0.915566	1.01167	0.0167415	insig
mws0179	Chlorogenic acid methyl ester	Phenolic acids	Phenolic acids	C17H20O9	3	29708-87-0	128975	92686.3	132444	135029	134291	67091.4	0.239859	0.833602	0.891736	1.05259	0.0739501	insig
Wasyqn3389	1-O-P-Coumaroyl-(B-D-Glucose 6-O-Sulfate)	Phenolic acids	Phenolic acids	C15H18O11S	2	-	809875	822401	931145	1.03717e+06	956828	1.0496e+06	1.23554	0.0328176	0.128395	0.842234	-0.247707	insig
Wcsn010524	8,11-Heptadecadienoic acid	Lipids	Free fatty acids	C17H30O2	1	-	525159	497493	750384	839789	607550	866739	0.898527	0.191382	0.368325	0.766195	-0.384216	insig
Lmmn002164	Monomethyl succinate	Organic acids	Organic acids	C5H8O4	3	3878-55-5	320317	207366	197351	211599	270390	260625	0.177336	0.901708	0.936266	0.976327	-0.034564	insig
Laln002027	3,4-dihydroxybenzaldehyde-xylose-glucoside	Others	Aldehyde compounds	C18H24O12	3	-	270950	253729	236438	200703	202030	182908	1.3491	0.0119475	0.0765865	1.29963	0.378103	insig
Smln006854	Xanthorin	Quinones	Anthraquinone	C16H12O6	3	17526-15-7	269448	195170	326648	240256	342197	391954	0.648702	0.358206	0.539143	0.812048	-0.300364	insig
MWSslk252	Didymin (Isosakuranetin-7-O-rutinoside)*	Flavonoids	Flavanones	C28H34O14	2	14259-47-3	1.22598e+06	1.09445e+06	1.22121e+06	1.34451e+06	1.34749e+06	1.4057e+06	1.27195	0.0333412	0.12883	0.864299	-0.210398	insig
MWSN0086	Tribuloside*	Flavonoids	Flavonols	C30H26O13	1	20316-62-5	1.22598e+06	1.09445e+06	1.22121e+06	1.34451e+06	1.34749e+06	1.4057e+06	1.27195	0.0333412	0.12883	0.864299	-0.210398	insig
Wcdn004423	Lyoniresinol-3-O-glucoside*	Lignans and Coumarins	Lignans	C28H38O13	2	-	477633	469944	401390	599452	608350	627144	1.35653	0.0142262	0.0824716	0.735154	-0.443882	insig
MWStz638	(+)-Lyoniresinol 9'-O-glucoside*	Lignans and Coumarins	Lignans	C28H38O13	2	87585-32-8	477633	469944	401390	599452	608350	627144	1.35653	0.0142262	0.0824716	0.735154	-0.443882	insig
Walbn07068	15-Amino-15-oxopentadecanoic acid	Lipids	Free fatty acids	C15H29NO3	1	-	254752	215443	217618	293207	284812	279956	1.29368	0.0376804	0.139145	0.801671	-0.318918	insig
Lman004552	Robustaside A;[6'-p-Coumarylarbutin]	Phenolic acids	Phenolic acids	C21H22O9	3	148810-39-3	43010.3	38261.5	57170.9	56689.8	43221.9	55487.6	0.558198	0.475074	0.643096	0.890884	-0.16669	insig
WaYn006941	Hedyotisol B*	Lignans and Coumarins	Lignans	C42H50O16	3	95839-45-5	26486.4	39880.3	35338.6	30313.9	29453.7	39792.5	0.0770731	0.896304	0.93404	1.02155	0.0307534	insig
Wahln09353	4-Phenethylphenol*	Others	Others	C14H14O	1	834-14-0	4.11841e+06	3.65818e+06	3.67825e+06	3.50708e+06	3.29906e+06	3.63002e+06	1.00737	0.142154	0.304761	1.09761	0.134366	insig
pmb3068	1-O-p-Coumaroylquinic acid*	Phenolic acids	Phenolic acids	C16H18O8	2	-	6.96109e+06	5.81508e+06	6.57305e+06	6.94518e+06	5.53389e+06	6.50097e+06	0.173833	0.830009	0.88866	1.01945	0.0277921	insig
Lmbn000193	Tartronate semialdehyde*	Organic acids	Organic acids	C3H4O4	3	2480-77-5	143948	164430	113484	130950	142849	115319	0.40872	0.561463	0.702531	1.08415	0.116565	insig
ML10172161	Hydroxypyruvate*	Organic acids	Organic acids	C3H4O4	3	1113-60-6	143948	164430	113484	130950	142849	115319	0.40872	0.561463	0.702531	1.08415	0.116565	insig
Labn002107	galloyl xylosyl glucoside*	Phenolic acids	Phenolic acids	C18H24O14	3	-	978843	874085	1.08722e+06	908210	698229	729039	1.08201	0.0885409	0.22518	1.25891	0.332172	insig
Zmhn001358	4-O-Glucosyl-4-hydroxybenzoic acid	Phenolic acids	Phenolic acids	C13H16O8	1	-	3.18532e+06	2.90394e+06	3.27817e+06	3.48319e+06	3.19408e+06	3.37993e+06	0.909697	0.183172	0.358879	0.931416	-0.102503	insig
Lmhn004960	7-O-Galloyltricetiflavan	Flavonoids	Flavanols	C22H18O10	3	-	234309	197434	227225	118430	142268	97911.5	1.34781	0.00444351	0.0454446	1.83757	0.877798	insig
pme0256	Xanthine	Nucleotides and derivatives	Nucleotides and derivatives	C5H4N4O2	3	69-89-6	53819	63356.9	47924.7	56909.6	48578.9	53941.8	0.235392	0.735648	0.82806	1.03557	0.050419	insig
Wasyqn2995	Trans-Caffeic Acid 4-O-[Apiosyl-(1→6)-Glucosyl] Ester	Phenolic acids	Phenolic acids	C20H26O13	1	-	152573	115090	122346	156707	139334	194751	0.951362	0.176339	0.350521	0.794654	-0.331601	insig
mws0367	(9Z,12Z,15Z)-Octadecatrienoic acid	Lipids	Free fatty acids	C18H30O2	1	463-40-1	1.10824e+08	1.10643e+08	1.12031e+08	1.25622e+08	9.93997e+07	1.54311e+08	0.586625	0.436967	0.610258	0.87917	-0.185786	insig
Lmmn005092	Medicagenic acid-3-O-glucuronide-28-O-rhamnosyl(1,2)-arabinoside	Terpenoids	Triterpene Saponin	C47H72O20	3	-	1.75593e+06	1.17744e+06	939706	1.15843e+06	997178	964884	0.632166	0.410824	0.587966	1.24117	0.311705	insig
MWSmce501	Protocatechuic Acid Methyl Ester	Phenolic acids	Phenolic acids	C8H8O4	3	2150-43-8	495602	505181	625011	596659	633456	606841	0.928668	0.228487	0.410947	0.885048	-0.176172	insig
mws1350	Syringaldehyde; 4-Hydroxy-3,5-Dimethoxybenzaldehyde	Others	Aldehyde compounds	C9H10O4	2	134-96-3	1.78987e+06	1.56927e+06	1.80265e+06	1.56515e+06	1.25085e+06	1.74279e+06	0.753644	0.303453	0.484423	1.13227	0.179222	insig
Zken114088	cis-beta-D-Glucosyl-2-hydroxycinnamate	Phenolic acids	Phenolic acids	C15H18O8	1	2446-60-8	1.38461e+06	1.46075e+06	1.39812e+06	1.41729e+06	1.39878e+06	1.37976e+06	0.422167	0.58482	0.719867	1.01136	0.0162915	insig
Lmdn003868	Frehmaglutoside G	Terpenoids	Monoterpenoids	C21H36O9	3	-	157661	125425	149565	70241.2	123235	125748	0.918407	0.160954	0.330636	1.35532	0.438629	insig
Wcgn005541	Cyrtominetin	Flavonoids	Flavones	C17H16O6	3	95272-99-4	1.59061e+06	1.08653e+06	1.60202e+06	1.38835e+06	1.46813e+06	959155	0.430344	0.542186	0.690156	1.12148	0.165407	insig
Zayn001165	Malic acid-1-O-glucopyranoside	Organic acids	Organic acids	C10H16O10	2	-	182105	197468	105332	148826	181974	92141.7	0.348133	0.622273	0.749365	1.14651	0.197243	insig
MWS1875	2-Naphthol*	Others	Others	C10H8O	3	135-19-3	13724.7	14085.9	11318.2	10314.8	17262.5	12216.7	0.0109316	0.928321	0.955063	0.983285	-0.0243183	insig
MWS2066	1-Naphthol*	Others	Others	C10H8O	3	90-15-3	13724.7	14085.9	11318.2	10314.8	17262.5	12216.7	0.0109316	0.928321	0.955063	0.983285	-0.0243183	insig
Lmxn006423	2(3H)-Benzothiazolone	Alkaloids	Alkaloids	C7H5NOS	2	934-34-9	145879	167874	136925	174190	165451	145426	0.604174	0.412354	0.589414	0.929104	-0.106088	insig
ZBN0428	6-Hydroxykaempferol-3,6-O-diglucoside	Flavonoids	Flavonols	C27H30O17	2	142674-16-6	209920	406085	462022	333759	292435	280260	0.339615	0.534831	0.683577	1.18928	0.250088	insig
Yaan003788	[(2R,3R,4S,5S)-4-hydroxy-5-(hydroxymethyl)-2-[[(2R,3S,4S,5R,6S)-3,4,5-trihydroxy-6-[2-[(1R)-4-methylcyclohex-3-en-1-yl]propan-2-yloxy]oxan-2-yl]methoxy]oxolan-3-yl]3,4,5-trihydroxybenzoate	Others	Others	C28H40O14	3	-	23718.2	357217	154927	332309	66638	60594.3	0.00655906	0.856655	0.908408	1.16608	0.221668	insig
Lcfn121126	4-Methylene-2-octyl-5-oxotetrahydrofuran-3-carboxylicacid(C75)	Others	Lactones	C14H22O4	1	218137-86-1	54343.8	59441	65464.7	107215	104923	96478.6	1.41048	0.000710885	0.0176681	0.580815	-0.78385	insig
MWSmce025	Fraxin	Lignans and Coumarins	Coumarins	C16H18O10	2	524-30-1	1.47257e+07	1.34742e+07	1.40328e+07	7.29771e+06	7.64341e+06	7.80774e+06	1.43869	0.000908615	0.0194011	1.85648	0.892569	insig
Lmmn003323	2-Hydroxyhexadecanoic acid*	Lipids	Free fatty acids	C16H32O3	1	764-67-0	7.82752e+06	8.25385e+06	8.98038e+06	6.46813e+06	4.87698e+06	7.1969e+06	1.13701	0.0675466	0.193876	1.35162	0.434689	insig
Lcsn006335	2-Hydroxymyristic acid	Lipids	Free fatty acids	C14H28O3	1	2507-55-3	1.30313e+06	1.28053e+06	1.26503e+06	1.43395e+06	898254	1.36456e+06	0.290545	0.791994	0.865001	1.04109	0.0581009	insig
Sasn000615	lactobionic acid	Others	Saccharides	C12H22O12	3	96-82-2	164157	238895	197177	144438	196929	151615	0.807218	0.263084	0.442855	1.21755	0.283979	insig
mws0236	Taurine	Organic acids	Organic acids	C2H7NO3S	3	107-35-7	245276	232924	212349	264976	244723	242244	0.933871	0.168996	0.342255	0.918354	-0.122878	insig
Labn009890	7-Hydroxycadalene	Terpenoids	Sesquiterpenoids	C15H18O	3	2102-75-2	95059.2	95542	85241.7	20781.9	12451.4	20323.5	1.41687	9.14886e-05	0.00784166	5.15047	2.3647	up
Waymn03248	4-O-Feruloylquinic acid	Phenolic acids	Phenolic acids	C17H20O9	3	2613-86-7	3.50303e+06	3.25258e+06	2.64092e+06	2.80246e+06	2.86433e+06	2.91739e+06	0.639131	0.401267	0.581503	1.09463	0.130446	insig
Wbmp003345	Cimicifugic acid A-glucose	Phenolic acids	Phenolic acids	C27H30O16	1	-	3.79509e+06	2.76206e+06	3.14322e+06	2.97195e+06	2.93923e+06	2.79381e+06	0.678236	0.386204	0.567279	1.11435	0.156197	insig
WaYn004793	Isosakuranetin 7-Alpha-L-Arabinofuranosyl-(1→6)-Glucoside	Flavonoids	Flavanones	C27H32O14	3	-	136514	129637	151012	185373	171438	173437	1.33387	0.0106601	0.0722232	0.786733	-0.346054	insig
Hmsn002598	Salirepin	Others	Others	C13H18O8	2	26652-12-0	708302	684773	747176	1.52446e+06	1.32537e+06	1.30669e+06	1.42722	0.00739644	0.0597666	0.514914	-0.957596	insig
MWSHC2092	Chikusetsusaponin IVa	Terpenoids	Triterpene Saponin	C42H66O14	2	51415-02-2	145681	142836	112339	53348.5	136099	102002	0.800707	0.266582	0.445491	1.37539	0.459836	insig
mws0248	Uridine	Nucleotides and derivatives	Nucleotides and derivatives	C9H12N2O6	1	58-96-8	110477	147405	123366	169912	77351.8	98763.9	0.407614	0.725496	0.820326	1.10178	0.139839	insig
MWS0132	Glutathione disulfide	Amino acids and derivatives	Amino acids and derivatives	C20H32N6O12S2	1	27025-41-8	838964	2.9754e+06	1.94204e+06	2.64944e+06	1.28712e+06	2.97084e+06	0.377599	0.658958	0.778175	0.833367	-0.262977	insig
Walbn06565	13-Amino-13-oxotridecanoic acid	Lipids	Free fatty acids	C13H25NO3	1	-	5.00572e+06	4.45357e+06	4.47544e+06	5.04029e+06	5.7786e+06	5.51767e+06	1.18553	0.048474	0.158812	0.852978	-0.229419	insig
Sasn008206	(E)-12-hydroxydodec-2-enoic acid	Lipids	Free fatty acids	C12H22O3	1	-	10783.8	13292.1	14365.1	4739.68	5756.36	8085.9	1.30501	0.0104503	0.071539	2.06873	1.04875	up
MWStz398	4'-O-beta-D-Glucosyl-cis-p-coumarate	Phenolic acids	Phenolic acids	C15H18O8	1	117405-48-8	2.95767e+06	4.35841e+06	3.32677e+06	2.03665e+06	2.11566e+06	1.53959e+06	1.29927	0.0427157	0.147365	1.86982	0.902899	insig
Wasyqn2170	Vanillic acid glucoside	Phenolic acids	Phenolic acids	C14H18O9	2	32142-31-7	1.52381e+06	1.48816e+06	1.28959e+06	973655	989351	764051	1.33008	0.00697505	0.0569857	1.57736	0.657516	insig
Lmbn004240	9,10-Dihydroxy-12,13-epoxyoctadecanoate	Lipids	Free fatty acids	C18H34O5	3	-	23324.8	28720.9	39048.6	26587.6	24794.2	39663.3	0.00117784	0.998132	0.998132	1.00054	0.000778229	insig
Sadn011058	[(2R,3S,4S,5R,6S)-6-{[4,7-dihydroxy-3-(hydroxymethyl)-9,10-dioxo-9,10-dihydroanthracen-2-yl]oxy}-3,4,5-trihydroxyoxan-2-yl]methyl acetate	Quinones	Anthraquinone	C23H22O12	1	-	7.07304e+06	6.87586e+06	8.57701e+06	8.95015e+06	9.65004e+06	9.47354e+06	1.21414	0.0599328	0.180628	0.802384	-0.317635	insig
Zbfn002169	3'-p-Coumaroyl-sucrose	Phenolic acids	Phenolic acids	C21H28O13	2	-	716533	566470	623706	271834	378955	414125	1.30003	0.0101441	0.0702503	1.79048	0.840348	insig
WaYn003084	Guaiacylglycerol 8-O-(1''-O-Glucosyl)Vanillic Acid Ether	Phenolic acids	Phenolic acids	C24H30O13	3	-	76418	67850	74079	60608.4	81297.5	95175.7	0.340476	0.60178	0.734595	0.920978	-0.118761	insig
Lmdn001925	Olivil-4'-O-glucoside	Lignans and Coumarins	Lignans	C26H34O12	2	76880-93-8	329316	304885	320519	137342	220622	212105	1.25639	0.0327421	0.1283	1.67475	0.743942	insig
Safn002792	Kaempferol-3-O-Gentiobioside-7-O-Rhamnoside	Flavonoids	Flavonols	C33H40O20	1	-	9.83147e+06	1.43394e+07	1.01907e+07	1.06649e+07	1.03189e+07	6.85689e+06	0.722962	0.315856	0.497567	1.23422	0.303599	insig
mws0668	Xanthosine	Nucleotides and derivatives	Nucleotides and derivatives	C10H12N4O6	1	146-80-5	2.4392e+07	2.58817e+07	1.82197e+07	7.04692e+06	1.37043e+07	1.31028e+07	1.21241	0.0221833	0.105434	2.0232	1.01664	up
pmb2787	9-OxoODE*	Lipids	Free fatty acids	C18H30O3	3	54232-59-6	762784	800828	752735	746685	479773	816245	0.600285	0.468297	0.637313	1.13396	0.181371	insig
mws0437	L-Arabitol*	Others	Saccharides	C5H12O5	3	488-82-4	91198.2	53048.5	113325	103962	97108.1	78568.3	0.361105	0.72921	0.823408	0.921091	-0.118584	insig
MWS5235	12-Hydroxyoctadecanoic acid	Lipids	Free fatty acids	C18H36O3	1	106-14-9	42728.1	52017.8	45649.2	66079	37715.6	63440.2	0.525954	0.430318	0.605732	0.839508	-0.252384	insig
Rfn045100	Dihydrocoumaroyl Hexoside*	Phenolic acids	Phenolic acids	C15H20O8	1	-	3.09924e+06	2.01729e+06	3.01531e+06	735960	1.15747e+06	1.29796e+06	1.30933	0.0254392	0.111968	2.54805	1.3494	up
mws0059	Rutin*	Flavonoids	Flavonols	C27H30O16	1	153-18-4	3.86957e+06	3.64863e+06	3.26946e+06	3.37192e+06	3.17949e+06	3.70962e+06	0.50672	0.495277	0.65617	1.05132	0.0722079	insig
ZBN0082	Quercetin-3-O-glucoside-7-O-rhamnoside*	Flavonoids	Flavonols	C27H30O16	1	-	3.52519e+06	3.82192e+06	3.81447e+06	2.95637e+06	3.60778e+06	3.93061e+06	0.519079	0.526482	0.679156	1.06354	0.0888707	insig
pmn001583	Quercetin-3-O-robinobioside	Flavonoids	Flavonols	C27H30O16	2	52525-35-6	6.08089e+06	4.20454e+06	5.68583e+06	4.75636e+06	4.96606e+06	5.707e+06	0.142617	0.796307	0.867059	1.03512	0.0497948	insig
Lcfn121063	N-Salicyloylasparticacid	Amino acids and derivatives	Amino acids and derivatives	C11H11NO6	2	56145-94-9	1.42681e+06	1.42629e+06	1.49988e+06	1.30172e+06	1.23346e+06	1.40268e+06	1.12539	0.0880653	0.224199	1.10542	0.144588	insig
MA10074217	4-Hydroxyquinoline	Alkaloids	Quinoline alkaloids	C9H7NO	3	611-36-9	876482	923590	974009	1.5172e+06	1.5768e+06	1.38773e+06	1.41815	0.00296647	0.0358269	0.618976	-0.692045	insig
MWSprf094	Tracheloside*	Lignans and Coumarins	Lignans	C27H34O12	3	33464-71-0	352403	394409	519752	479329	400696	470280	0.405315	0.653644	0.77336	0.937983	-0.0923656	insig
Zmdn006929	Aloe emodin anthrone	Quinones	Anthraquinone	C15H12O4	1	6247-99-0	193254	179075	239419	128863	127184	149492	1.29346	0.048806	0.158812	1.50848	0.593093	insig
Zbkn004627	cyclo-Dopa 5-O-glucoside	Alkaloids	Alkaloids	C15H19NO9	3	-	2.2692e+06	2.3497e+06	2.66479e+06	2.13304e+06	1.77513e+06	2.63653e+06	0.617847	0.442423	0.612833	1.11291	0.154341	insig
MWSmce466	4'-Hydroxyacetophenone	Others	Ketone compounds	C8H8O2	3	99-93-4	179835	205117	193244	247454	237314	239844	1.36418	0.0118836	0.0763725	0.797937	-0.325652	insig
mws0097	(+)-Pinoresinol*	Lignans and Coumarins	Lignans	C20H22O6	1	487-36-5	414981	394831	425609	291425	291256	326102	1.39171	0.00221369	0.0325543	1.35942	0.442995	insig
MWSHC20189	Epipinoresinol*	Lignans and Coumarins	Lignans	C20H22O6	1	24404-50-0	388622	382695	326380	229355	295203	276913	1.24565	0.0240407	0.109475	1.3696	0.453758	insig
MWStz451	Clemaphenol A*	Lignans and Coumarins	Lignans	C20H22O6	1	362606-60-8	388622	382695	326380	229355	295203	276913	1.24565	0.0240407	0.109475	1.3696	0.453758	insig
MWS1877	4-tert-Octylphenol	Others	Others	C14H22O	1	140-66-9	22690.9	9128.4	13813.9	22031.5	17947.2	21680.8	0.808897	0.310364	0.491393	0.740083	-0.43424	insig
WaYn003112	Erythro-Guaiacylglycerol-β-threo-syringylglycerol Ether	Lignans and Coumarins	Lignans	C21H28O10	3	1313434-74-0	136175	80956.9	93549.9	97140.3	133001	88525.6	0.12501	0.907906	0.94103	0.974942	-0.0366123	insig
Ymjm000152	p-Hydroxypheny-β-D-allopyranoside	Others	Others	C12H16O7	1	-	597053	826747	256091	631391	324691	306116	0.389909	0.524194	0.676712	1.33093	0.41243	insig
Wahln03557	Dihydrosinapic Acid glucoside	Phenolic acids	Phenolic acids	C17H24O10	2	-	731851	872680	639463	589223	901367	416703	0.566219	0.528959	0.680596	1.17653	0.234542	insig
Wamxn06905	3-((2,4-dihydroxy-6-(1-hydroxy-2-oxoundec-8-en-1-yl)-5-(sulfooxy)tetrahydro-2H-pyran-3-yl)oxy)-3-oxopropanoic acid	Others	Others	C19H30O13S	3	-	409438	519076	534853	526121	505876	416828	0.0507935	0.930046	0.955265	1.01004	0.0144076	insig
mws1150	Echinacoside	Phenolic acids	Phenolic acids	C35H46O20	3	82854-37-3	467798	530077	870444	570817	300219	784563	0.324751	0.72527	0.820326	1.12848	0.174387	insig
Safn004633	Ilicifolinoside B	Others	Others	C19H32O8	3	-	585169	1.26282e+06	623698	865010	544197	331351	0.633584	0.421452	0.598994	1.42005	0.505944	insig
Zbfn006124	2,6-Di-Feruloyl glucoside	Phenolic acids	Phenolic acids	C26H28O12	3	-	674385	892430	642491	703940	720842	508461	0.586976	0.427105	0.603835	1.1428	0.19257	insig
mws0028	Vanillate	Phenolic acids	Phenolic acids	C8H8O4	3	121-34-6	1.27435e+06	946028	1.71683e+06	1.54954e+06	2.15338e+06	3.02319e+06	1.03436	0.149192	0.314486	0.585362	-0.7726	insig
MWSmce675	Arbutin	Others	Others	C12H16O7	1	497-76-7	520995	818842	250076	543060	354330	270073	0.416538	0.499187	0.659254	1.36185	0.445571	insig
HJN079	Pinocembrin-7-O-rutinoside*	Flavonoids	Flavanones	C27H32O13	3	118985-31-2	129152	120400	134538	219649	225005	216909	1.43566	0.000197725	0.0102553	0.580581	-0.784431	insig
mws0282	Tryptophan	Amino acids and derivatives	Amino acids and derivatives	C11H12N2O2	1	54-12-6	1.85554e+08	1.73796e+08	1.67888e+08	1.77418e+08	1.77031e+08	1.68373e+08	0.16753	0.820379	0.883898	1.00845	0.0121387	insig
pme0376	Naringenin	Flavonoids	Flavanones	C15H12O5	3	480-41-1	36200.3	34947.8	33502.5	37836.7	38700.3	48857.4	1.03657	0.185218	0.360626	0.834572	-0.260891	insig
Zmyn000108	D-Glucarate	Others	Saccharides	C6H10O8	1	87-73-0	1.56867e+07	1.92619e+07	1.58731e+07	1.37072e+07	1.61332e+07	1.13114e+07	0.960604	0.152366	0.318475	1.23498	0.304488	insig
MWS2040	Methanesulfonic acid	Organic acids	Organic acids	CH4O3S	3	75-75-2	212468	115303	232751	101354	243583	104488	0.494986	0.56799	0.705402	1.2472	0.318692	insig
MWSN0164	Kaempferol-3-O-glucorhamnoside*	Flavonoids	Flavonols	C27H30O15	3	40437-72-7	2.34603e+07	2.43463e+07	2.5983e+07	3.25319e+07	3.34144e+07	2.80727e+07	1.28717	0.0386209	0.140315	0.784838	-0.349533	insig
MWSN0089	Kaempferol-3-O-neohesperidoside*	Flavonoids	Flavonols	C27H30O15	3	32602-81-6	2.34603e+07	2.43463e+07	2.5983e+07	3.25319e+07	3.34144e+07	2.80727e+07	1.28717	0.0386209	0.140315	0.784838	-0.349533	insig
Lmyn005006	Eriodictyol-7-O-(6''-O-p-coumaroyl)glucoside	Flavonoids	Flavanones	C30H28O13	3	-	3.33523e+06	3.35118e+06	3.33182e+06	2.79453e+06	3.17094e+06	2.90933e+06	1.23619	0.0754007	0.207373	1.12884	0.174839	insig
Qahn003953	Erigeside B	Others	Others	C12H22O6	1	95632-87-4	708909	557684	743519	502274	516349	714268	0.681505	0.360038	0.541543	1.15998	0.214095	insig
Qahn004265	Magnolignan A-2-O-glucoside	Lignans and Coumarins	Lignans	C24H30O9	2	1035846-18-4	328580	496801	444580	390921	375322	360225	0.559738	0.438328	0.610825	1.12738	0.172979	insig
Zbqn003921	N-carboxy-N-(2-oxo-2-phenylethyl)-L-alanine	Amino acids and derivatives	Amino acids and derivatives	C12H13NO5	2	-	6.21399e+07	5.46891e+07	6.67908e+07	7.61998e+07	7.59334e+07	8.3421e+07	1.28171	0.0196709	0.098016	0.779523	-0.359337	insig
mws0102	Indole-5-carboxylic acid*	Alkaloids	Plumerane	C9H7NO2	3	1670-81-1	344906	428532	412852	427059	505727	516726	1.07719	0.0835817	0.217208	0.818407	-0.28911	insig
mws1417	Indole-3-carboxylate*	Alkaloids	Plumerane	C9H7NO2	3	771-50-6	580156	616978	711958	775068	743384	833083	1.21127	0.0426671	0.147365	0.811849	-0.300717	insig
Wasn005621	Glucosyl 9-hydroxy-3-methyldec-2-enoic acid	Terpenoids	Monoterpenoids	C17H30O8	1	-	399144	391754	473269	402147	372245	342425	0.904581	0.201381	0.379106	1.13194	0.178795	insig
Lmbn005662	9(10)-EpOME	Lipids	Free fatty acids	C18H32O3	1	16833-56-0	354058	355670	333170	523181	311962	462956	0.765119	0.307874	0.488689	0.803403	-0.315804	insig
Lmbn006032	Hypolaetin*	Flavonoids	Flavones	C15H10O7	3	27696-41-9	94663.7	136745	56851.1	93265.8	126391	103239	0.425928	0.6797	0.790263	0.892732	-0.1637	insig
Wdbn005328	3,3'-Bis(3,4-dihydro-4-hydroxy-6,8-dimethoxy-2H-1-benzopyran)	Lignans and Coumarins	Lignans	C22H26O8	3	-	5.03838e+06	5.14648e+06	4.66025e+06	6.11673e+06	5.54393e+06	6.45727e+06	1.26988	0.0349415	0.132756	0.81936	-0.28743	insig
mws0237	Azelaic acid	Lipids	Free fatty acids	C9H16O4	1	123-99-9	5.88583e+06	5.3601e+06	6.57481e+06	3.05725e+06	3.43216e+06	3.15256e+06	1.41113	0.0104733	0.071539	1.84825	0.886158	insig
Lmdn003665	Farrerol-5,7-di-O-glucoside	Flavonoids	Flavanones	C29H36O15	3	-	942952	1.05037e+06	1.14712e+06	1.15071e+06	1.14004e+06	1.19985e+06	0.983361	0.178414	0.352597	0.899685	-0.152509	insig
Hmsn001911	2-Beta-Glucopyranosyloxy-3-Hydroxybenzyl Alcohol	Phenolic acids	Phenolic acids	C13H18O8	3	20331-85-5	839885	663588	902784	981733	1.24534e+06	1.33072e+06	1.20236	0.0460604	0.155399	0.676334	-0.564192	insig
pmn001690	3-Hydroxy-4-isopropylbenzylalcohol-3-O-glucoside	Others	Alcohol compounds	C16H24O7	3	-	2.63865e+06	2.39999e+06	2.99184e+06	4.16592e+06	5.06869e+06	5.07582e+06	1.37933	0.00780757	0.0615019	0.561163	-0.833509	insig
Wbtn007675	Calyxanthone*	Flavonoids	Other Flavonoids	C15H10O6	1	98973-45-6	1.46181e+06	1.35493e+06	1.13699e+06	1.39234e+06	1.24455e+06	1.41694e+06	0.239669	0.780004	0.854518	0.975311	-0.0360661	insig
Zdhn005610	Citreorosein	Quinones	Anthraquinone	C15H10O6	3	481-73-2	27818.1	34184.7	31137	28557.8	54311.5	33500.4	0.60743	0.431511	0.606265	0.800378	-0.321246	insig
Lmmn001294	Koaburaside	Others	Others	C14H20O9	1	41653-73-0	1.85022e+06	1.92792e+06	1.85809e+06	1.83103e+06	1.7214e+06	1.51857e+06	1.00065	0.168853	0.342255	1.11146	0.152459	insig
Jmwn002117	2,6-dimethoxybenzene-1,4-diol 1-O-β-D-glucopyranoside	Phenolic acids	Phenolic acids	C14H20O9	1	-	1.82711e+06	1.69976e+06	1.84741e+06	1.73547e+06	1.54292e+06	1.38347e+06	1.03854	0.130358	0.289112	1.15282	0.205168	insig
Waptn06702	(9S)-Hydroxyoctadecadienoic acid	Lipids	Free fatty acids	C18H32O3	1	73543-67-6	6.41942e+06	6.123e+06	6.27618e+06	6.2922e+06	3.87906e+06	6.07664e+06	0.688979	0.382056	0.56337	1.15822	0.211905	insig
Zbfn004495	3-O-(3,5-Dimethoxy-4-hydroxybenzoyl)-4-O-caffeoylquinic acid	Phenolic acids	Phenolic acids	C25H26O13	3	-	177557	137506	101032	117414	107599	187201	0.0453961	0.970996	0.979617	1.00942	0.0135199	insig
Sakn004407	3,4-Dihydroxyphenethyl alcohol-8-O-[4-O-caffeoyl-β-D-apinosyl(1→3)-β-D-glucosyl(1→6)]-β-D-glucoside	Others	Alcohol compounds	C34H44O20	3	-	6.00832e+06	4.60582e+06	4.71727e+06	2.44354e+06	3.81305e+06	3.40301e+06	1.20236	0.0360512	0.135327	1.58717	0.666453	insig
Hmln000873	2-O-Galloyl-D-glucose	Phenolic acids	Phenolic acids	C13H16O10	1	-	648709	585901	648413	278869	343307	379369	1.38448	0.00189227	0.0297527	1.88012	0.910824	insig
Safn009506	Monobutyl phthalate	Phenolic acids	Phenolic acids	C12H14O4	1	131-70-4	1.24018e+06	1.11415e+06	1.35291e+06	1.5346e+06	1.61193e+06	1.84476e+06	1.27959	0.0242376	0.109561	0.742743	-0.429066	insig
Rln001942	2-Acetamido-3-hydroxy-3-phenylpropanoic acid	Alkaloids	Alkaloids	C11H13NO4	1	-	1.6549e+06	1.48202e+06	1.81602e+06	2.00458e+06	1.95818e+06	2.10391e+06	1.23828	0.0443755	0.151143	0.816417	-0.292622	insig
Zmpn001713	3-Nitrophenol	Others	Others	C6H5NO3	3	554-84-7	559786	302348	384697	679224	486783	454477	0.780036	0.294993	0.476805	0.769419	-0.378158	insig
pme0282	Phthalate	Phenolic acids	Phenolic acids	C8H6O4	1	88-99-3	436447	503449	491681	414790	482951	470540	0.481339	0.513027	0.669748	1.04626	0.0652399	insig
Lakn002165	Protocatechuic acid glucosyl xyloside*	Phenolic acids	Phenolic acids	C18H24O13	1	-	1.07361e+06	1.05569e+06	1.08528e+06	1.06852e+06	930197	915714	1.02664	0.172865	0.34733	1.10299	0.141417	insig
Lmln010063	2,6-Di-tert-butylphenol	Others	Others	C14H22O	1	128-39-2	4.00833e+06	3129035	3.6025e+06	5.18426e+06	2.75306e+06	4.73229e+06	0.440381	0.48621	0.649403	0.847687	-0.238397	insig
Labn002716	galloyl acetyl glucoside	Phenolic acids	Phenolic acids	C15H18O11	2	-	1.5938e+06	1.2648e+06	1.42887e+06	1.01961e+06	902397	745790	1.3075	0.0128914	0.0802104	1.60712	0.684477	insig
MWSHC20125	5-O-Caffeoylshikimic acid	Phenolic acids	Phenolic acids	C16H16O8	2	73263-62-4	2.70193e+06	2.38443e+06	2.61938e+06	1.83231e+06	1.5214e+06	1.96981e+06	1.31503	0.0105341	0.071689	1.44749	0.533556	insig
Zaln004057	4-caffeoylshikimic acid	Phenolic acids	Phenolic acids	C16H16O8	2	-	3.33465e+06	2.90117e+06	3.45809e+06	2.36925e+06	2.08385e+06	2.35063e+06	1.34952	0.0142254	0.0824716	1.4248	0.510755	insig
MWStz549	Lyoniside	Lignans and Coumarins	Lignans	C27H36O12	2	34425-25-7	3.32257e+06	2.70518e+06	3.00739e+06	3.30919e+06	3.11274e+06	3.56009e+06	0.843032	0.231677	0.413119	0.905142	-0.143785	insig
MWS0274	DL-3-Phenyllactic acid*	Phenolic acids	Phenolic acids	C9H10O3	1	828-01-3	1.61182e+06	1.63736e+06	1.58146e+06	3.73027e+06	4.04293e+06	3.62261e+06	1.44183	0.00290627	0.0355232	0.423897	-1.23821	down
ZBN0159	3,4,3'-Tri-O-methylellagic acid	Tannins	Tannin	C17H12O8	2	1617-49-8	249337	150950	183106	372176	309569	301369	1.24318	0.0244112	0.109568	0.593413	-0.752891	insig
Safn004271	butyl 3-{[3,4,5-trihydroxy-6-(hydroxymethyl)oxan-2-yl]oxy}butanoate	Others	Others	C14H26O8	1	-	886735	290898	1.02283e+06	679562	561252	1.21343e+06	0.290374	0.792965	0.865304	0.896598	-0.157466	insig
Wasdn02417	3-hydroxybenzoyl-β-D-glucose*	Phenolic acids	Phenolic acids	C13H16O8	1	-	3.98737e+06	3.90557e+06	4.28196e+06	4.36535e+06	3.56782e+06	3.95526e+06	0.287303	0.735534	0.82806	1.0241	0.0343513	insig
Zmhn001926	1-O-Salicyloyl-β-D-glucose*	Phenolic acids	Phenolic acids	C13H16O8	1	60517-74-0	3.98737e+06	3.90557e+06	4.28196e+06	4.36535e+06	3.56782e+06	3.95526e+06	0.287303	0.735534	0.82806	1.0241	0.0343513	insig
mws0277	Quinate	Organic acids	Organic acids	C7H12O6	2	77-95-2	8.19815e+06	7.33667e+06	7.01236e+06	8.42168e+06	7.93556e+06	8.57053e+06	1.01223	0.140766	0.303375	0.904501	-0.144807	insig
pmf0175	2-Decanol*	Others	Alcohol compounds	C10H22O	3	1120-06-5	4.92704e+06	5.50583e+06	5.20266e+06	4.15868e+06	4.2994e+06	3.84362e+06	1.34995	0.00746243	0.0597666	1.27101	0.34597	insig
mws0219	L-Aspartate	Amino acids and derivatives	Amino acids and derivatives	C4H7NO4	1	56-84-8	4.05787e+06	4.11132e+06	3.84334e+06	2.90103e+06	2.53029e+06	2.01272e+06	1.32185	0.0196134	0.098016	1.61371	0.690383	insig
Lmyn000160	Mucic acid Dimethyl Ester	Organic acids	Organic acids	C8H14O8	1	-	1.44604e+06	1.4092e+06	707123	1.63283e+06	634907	1.13753e+06	0.134609	0.895959	0.93404	1.04613	0.0650643	insig
mws1090	D-Glucose-1-phosphate*	Others	Saccharides	C6H13O9P	1	59-56-3	1.61223e+07	1.33678e+07	1.48525e+07	1.34415e+07	1.48004e+07	9.6275e+06	0.74945	0.303637	0.484423	1.17093	0.22766	insig
Zbkn000353	myo-Inositol 5-phosphate*	Others	Saccharides	C6H13O9P	1	-	1.61223e+07	1.33678e+07	1.48525e+07	1.34415e+07	1.48004e+07	9.6275e+06	0.74945	0.303637	0.484423	1.17093	0.22766	insig
pmb2799	12(13)-EpOME	Lipids	Free fatty acids	C18H32O3	1	6799-85-5	129596	150549	147571	212195	143311	201408	0.99987	0.173769	0.347866	0.768009	-0.380804	insig
Walbn00312	Octose*	Others	Saccharides	C8H16O8	1	6291-04-9	1.13526e+06	1.58951e+06	597920	2.46399e+06	1.37151e+06	993823	0.628783	0.401766	0.581503	0.688023	-0.539471	insig
Lcfn121077	1,3,4,5,6,7,8-heptahydroxyoctan-2-one*	Others	Saccharides	C8H16O8	1	-	1.13526e+06	1.58951e+06	597920	2.46399e+06	1.37151e+06	993823	0.628783	0.401766	0.581503	0.688023	-0.539471	insig
MWSmce165	L-Fucitol	Others	Saccharides	C6H14O5	2	13074-06-1	1.3052e+06	1.36321e+06	1.18151e+06	1.78443e+06	1.61668e+06	1.27598e+06	0.945094	0.19887	0.375711	0.823146	-0.28078	insig
Zmgn000173	D-Ribose	Others	Saccharides	C5H10O5	3	50-69-1	223520	163045	74902	173611	161919	187798	0.456912	0.681769	0.791291	0.881792	-0.181489	insig
mws0147	3-Hydroxyisovalerate	Organic acids	Organic acids	C5H10O3	3	625-08-1	4.3839e+06	4.47907e+06	4.18085e+06	2.67112e+06	3.47921e+06	3.01711e+06	1.32416	0.0206819	0.101382	1.42284	0.508775	insig
Wbmn006856	Coeloginin	Terpenoids	Triterpene Saponin	C17H14O6	3	82358-34-7	1.23163e+06	1.01645e+06	1.63653e+06	428236	412272	378953	1.40222	0.0386549	0.140315	3.18551	1.67152	up
pme0428	3,4,5-Trimethoxycinnamic acid	Phenolic acids	Phenolic acids	C12H14O5	3	90-50-6	25811.6	28567	23821.7	23109.5	18195.9	23380.3	1.02158	0.109889	0.260797	1.20893	0.273725	insig
Lmhn002051	Vnilloylmalic acid	Phenolic acids	Phenolic acids	C12H12O8	3	-	2.94547e+06	2.51095e+06	2.61085e+06	2.47343e+06	2.43972e+06	2.29398e+06	1.04281	0.148427	0.313138	1.11935	0.162658	insig
Lmln007483	6,9,10-Trihydroxyoctadec-7-enoic acid; Sanleng acid	Lipids	Free fatty acids	C18H34O5	1	-	1.22809e+06	1.18449e+06	1.17142e+06	849726	850063	843850	1.44158	0.00216469	0.0321169	1.409	0.494675	insig
Lmqn004838	3-O-Methylellagic acid	Tannins	Tannin	C15H8O8	3	-	2.618e+06	5.50053e+06	6.42932e+06	4.69039e+06	5.29578e+06	5.88023e+06	0.374418	0.744047	0.832268	0.916897	-0.125169	insig
MWS5231	Tridecanedioic acid	Lipids	Free fatty acids	C13H24O4	1	505-52-2	796699	782597	766191	795781	875292	850126	1.10176	0.11672	0.269773	0.930306	-0.104222	insig
Zbjn004215	Kaempferol 3-O-beta-D-glucosyl-(1->2)-beta-D-glucoside	Flavonoids	Flavonols	C27H30O16	3	19895-95-5	118104	78504.4	95035.4	106936	80528.5	149685	0.409968	0.55736	0.701259	0.86503	-0.209178	insig
Zmcn004806	kaempferol-3-p-coumaroyldiglucoside	Flavonoids	Flavonols	C36H36O18	2	-	86104.8	119010	91561.2	103258	103517	102485	0.362461	0.720344	0.817087	0.959307	-0.0599356	insig
mws0093	Coniferyl alcohol	Others	Alcohol compounds	C10H12O3	3	458-35-5	717098	592443	685198	691337	673929	367436	0.550495	0.501332	0.660187	1.15123	0.203176	insig
Lmgn007652	9,12,13-Trihydroxy-10-octadecenoic acid	Lipids	Free fatty acids	C18H34O5	1	-	1.56134e+06	1.50116e+06	1.50583e+06	1.27423e+06	1.35359e+06	1.32389e+06	1.38646	0.00271278	0.0343379	1.15604	0.209192	insig
Wchn003447	4-(3-Hydroxyphenyl)-4-(beta-D-glucopyranosyloxy)butyric acid	Others	Others	C16H22O9	1	-	710846	724414	623022	530365	341754	451698	1.23982	0.026991	0.116223	1.55481	0.636736	insig
Waptn02053	5-{[2-O-(beta-d-apiofuranosyl)-beta-d-glucopyranosyl]oxy}-2-hydroxybenzoic acid*	Phenolic acids	Phenolic acids	C18H24O13	1	-	1.12619e+06	1.0747e+06	1.17547e+06	1.18043e+06	983989	1.06473e+06	0.532092	0.499484	0.659298	1.04559	0.0643127	insig
mws0976	Pseudouridine	Nucleotides and derivatives	Nucleotides and derivatives	C9H12N2O6	3	1445-07-4	373709	986678	803321	1.08665e+06	675032	1.14072e+06	0.657725	0.353886	0.535516	0.745487	-0.423745	insig
Safn000570	9-hydroxy-8-{[(2S,3R,4S,5S,6R)-3,4,5-trihydroxy-6-(hydroxymethyl)oxan-2-yl]oxy}-1H,3H-naphtho[2,3-c]furan-1-one	Others	Others	C18H18O9	1	-	961952	1.02765e+06	444156	1.49085e+06	1.48739e+06	857140	0.864944	0.171818	0.346192	0.634554	-0.656185	insig
Wasn001627	Glucosyl 2,3-Dihydroxy-2-Methylbutanoic Acid	Organic acids	Organic acids	C11H20O9	1	-	2.78834e+06	4.23852e+06	3.61455e+06	2.05077e+06	4.05298e+06	3.6771e+06	0.322205	0.721972	0.81745	1.08798	0.121658	insig
Lazn006513	(1R,2S)-2-[4-[(3R,3aR,6R,6aS)-3-(4-Hydroxy-3,5-dimethoxyphenyl)-1,3,3a,4,6,6a-hexahydrofuro[3,4-c]furan-6-yl]-2,6-dimethoxyphenoxy]-1-(4-hydroxy-3,5-dimethoxyphenyl)propane-1,3-diol	Lignans and Coumarins	Lignans	C33H40O13	3	-	66162.2	106865	65272.7	124751	161864	85587.7	0.963586	0.174234	0.347866	0.640243	-0.64331	insig
Zadn009075	Hydroperoxylinoleic acid*	Lipids	Free fatty acids	C18H32O4	1	34444-18-3	375035	348696	398200	431977	394644	348640	0.420649	0.567675	0.705362	0.954623	-0.0669975	insig
MWStz698	Pinocembrin chalcone	Flavonoids	Chalcones	C15H12O4	2	4197-97-1	188743	180647	229569	116751	132155	98501.3	1.33634	0.0139573	0.0822805	1.72408	0.785828	insig
Lmjn005592	Cirsilineol	Flavonoids	Flavones	C18H16O7	1	41365-32-6	275642	280605	279903	194020	175703	173170	1.42653	0.00303916	0.0360248	1.54017	0.623092	insig
Jmzn003632	Manglieside D	Lignans and Coumarins	Lignans	C26H34O11	3	-	154289	1.19067e+06	543715	596087	454374	217917	0.18807	0.574002	0.708867	1.48905	0.574391	insig
Yyyn008289	5,3'-Dihydroxy-7,4'-Dimethoxyflavone	Flavonoids	Flavones	C17H14O6	1	32174-62-2	235616	253727	229831	272955	261725	271574	1.25797	0.038062	0.140012	0.891994	-0.164895	insig
pmb3072	3-O-p-Coumaroylshikimic acid-O-glucoside	Phenolic acids	Phenolic acids	C22H26O12	3	-	246491	278800	274282	309690	438291	289581	0.975436	0.227212	0.409244	0.770627	-0.375896	insig
mws0752	Undecanoic acid	Lipids	Free fatty acids	C11H22O2	2	112-37-8	888072	850087	933301	1.00332e+06	612468	1.13845e+06	0.0081889	0.877971	0.922238	0.969945	-0.0440252	insig
Ybnn007052	Norartocarpetin*	Flavonoids	Flavones	C15H10O6	1	520-30-9	1.39799e+06	1.21701e+06	1.17004e+06	1.31012e+06	1.38121e+06	1.26534e+06	0.524735	0.514448	0.671253	0.956625	-0.0639748	insig
mws1068	Kaempferol	Flavonoids	Flavonols	C15H10O6	3	520-18-3	56223.7	46298.1	33220.1	55558.3	36839.7	52277.5	0.250918	0.752775	0.835672	0.938252	-0.0919533	insig
pme0243	Glutarate	Organic acids	Organic acids	C5H8O4	3	110-94-1	1.43747e+07	1.19894e+07	1.23487e+07	8.6444e+06	1.26918e+07	6.05782e+06	0.954687	0.180449	0.354655	1.41318	0.498948	insig
Lmbn005287	(7S,8S)-DiHODE	Lipids	Free fatty acids	C18H32O4	3	143288-65-7	39871.1	32053.9	45466.3	45258.9	43930.9	49879	0.918023	0.196206	0.373812	0.844123	-0.244474	insig
Sasn009432	9,10-Dihydroxystearate	Lipids	Free fatty acids	C18H36O4	2	-	186141	217165	332389	266228	219229	273301	0.222131	0.883576	0.92618	0.969605	-0.0445309	insig
MWSmce692	γ-Linolenic Acid*	Lipids	Free fatty acids	C18H30O2	1	506-26-3	1.37458e+06	1.35668e+06	1.3375e+06	1.81531e+06	1.46905e+06	2.17239e+06	1.12555	0.149973	0.314871	0.74564	-0.423449	insig
Lmbn005923	Crepenynate*	Lipids	Free fatty acids	C18H30O2	1	2277-31-8	1.37458e+06	1.35668e+06	1.3375e+06	1.81531e+06	1.46905e+06	2.17239e+06	1.12555	0.149973	0.314871	0.74564	-0.423449	insig
Rn00864	dGMP	Nucleotides and derivatives	Nucleotides and derivatives	C10H14N5O7P	2	902-04-5	2.01912e+06	4.49115e+06	2.96304e+06	7.19805e+06	3.70823e+06	6.46404e+06	1.02437	0.119109	0.272186	0.545373	-0.874684	insig
Safn004607	Fraxiresinol-4'-O-glucoside	Lignans and Coumarins	Lignans	C27H34O13	3	-	315266	427328	497138	437477	446369	296217	0.183085	0.795902	0.866995	1.05056	0.0711646	insig
Lmtn002997	Mearnsetin-3-O-glucoside*	Flavonoids	Flavonols	C22H22O13	2	-	2.14922e+06	1.60877e+06	1.8351e+06	2.39848e+06	2.96336e+06	2.36931e+06	1.19539	0.0480869	0.158808	0.723449	-0.467037	insig
ZBN0149	Laricitrin-3-O-glucoside*	Flavonoids	Flavonols	C22H22O13	2	39986-90-8	1.83548e+06	1.4346e+06	1.53945e+06	2.27435e+06	2.61512e+06	2.43333e+06	1.34539	0.00634734	0.0544879	0.656788	-0.6065	insig
Lacn005311	Phellatin	Flavonoids	Flavonols	C26H30O12	3	-	1.41569e+06	1.12547e+06	1.36501e+06	1.43584e+06	1.8781e+06	1.18016e+06	0.557013	0.449011	0.620112	0.869179	-0.202276	insig
Wchn004015	3-Hydroxy-1-(4'-hydroxy-3'-methoxyphenyl)-propan-1-one	Others	Others	C10H12O4	3	-	411864	603484	388966	679695	721118	376933	0.575042	0.395609	0.577362	0.789941	-0.340184	insig
HJN093	2-O-Salicyl-6-O-Galloyl-D-Glucose	Phenolic acids	Phenolic acids	C20H20O12	3	-	202368	267657	335729	279499	229120	349727	0.261055	0.753174	0.835672	0.938728	-0.0912209	insig
pmn001423	Roseoside	Terpenoids	Sesquiterpenoids	C19H30O8	3	54835-70-0	5.51509e+06	5.80262e+06	5.8247e+06	9.20878e+06	8.8934e+06	6.22633e+06	1.15633	0.125397	0.28268	0.704622	-0.505078	insig
mws0208	Adipate	Organic acids	Organic acids	C6H10O4	3	124-04-9	813809	866308	821740	816167	803705	791212	0.941936	0.197	0.373812	1.03765	0.0533171	insig
Wbtn004512	1,8-dihydroxy-4,5-dimethoxy-3-{[(2s,3r,4s,5s,6r)-3,4,5-trihydroxy-6-(hydroxymethyl)oxan-2-yl]oxy}xanthen-9-one	Flavonoids	Other Flavonoids	C21H22O12	3	-	635371	373140	794932	705622	483890	419013	0.23688	0.690536	0.79665	1.12118	0.165016	insig
Wabn003563	3'-O-Beta-D-Glucopyranosyl plumbagic acid	Phenolic acids	Phenolic acids	C17H22O10	2	-	804412	1.02498e+06	946267	1.2439e+06	938262	838394	0.384772	0.595297	0.727747	0.918925	-0.121982	insig
Zbnn005416	Eriodictyol-7-O-(6''-acetyl)glucoside	Flavonoids	Flavanones	C23H24O12	1	-	2.59887e+06	2.30394e+06	2.74649e+06	4.96447e+06	5.03239e+06	4.81976e+06	1.42864	0.000603272	0.0163933	0.516265	-0.953817	insig
MWS0155	N6-(1,2-Dicarboxyethyl)-AMP	Nucleotides and derivatives	Nucleotides and derivatives	C14H18N5O11P	3	19046-78-7	189182	328625	287004	101174	373519	377772	0.115793	0.88506	0.926958	0.944098	-0.0829911	insig
MWStz537	3-O-Feruloylquinic acid	Phenolic acids	Phenolic acids	C17H20O9	3	40242-06-6	3.00855e+06	3.25964e+06	3.18852e+06	2.23447e+06	2.78447e+06	2.62244e+06	1.2164	0.0479607	0.15872	1.23757	0.307506	insig
Sazp001763	4-Hydroxyphenyl 6-O-(2-Methyl-3-Hydroxypropionyl)-Beta-D-Galactopyranoside	Others	Others	C16H22O9	2	-	1.46598e+06	1.32037e+06	1.13936e+06	745662	1.00031e+06	543026	1.19893	0.0330848	0.128527	1.71503	0.778234	insig
Wayn002279	Dihomocitric acid	Organic acids	Organic acids	C8H12O7	3	-	6.18557e+06	5.75762e+06	8.98295e+06	7.46421e+06	6.93775e+06	6.6328e+06	0.12399	0.975101	0.980987	0.994836	-0.00746878	insig
Zbsn007580	Syringetin	Flavonoids	Flavonols	C17H14O8	3	4423-37-4	89220.5	96919.6	75193.4	52792.7	38982.2	60658.5	1.26993	0.0155566	0.0865382	1.71441	0.777713	insig
Lmqn006260	2',3',4',5,7-pentahydroxyflavone*	Flavonoids	Flavones	C15H10O7	1	-	160325	112028	135091	175701	124579	103133	0.0912088	0.961125	0.974682	1.00999	0.0143444	insig
MWSN0023	Quercetin*	Flavonoids	Flavonols	C15H10O7	1	117-39-5	160325	112028	135091	175701	124579	103133	0.0912088	0.961125	0.974682	1.00999	0.0143444	insig
Zmyn004732	2(R)-HOT	Lipids	Free fatty acids	C18H30O3	1	-	163192	164730	163696	141048	78929.5	153129	0.873279	0.227788	0.409986	1.31763	0.397949	insig
Jmzn006005	3,4-methylenedioxy cinnamyl alcohol	Others	Alcohol compounds	C10H10O3	3	17581-86-1	934334	926532	923915	860359	969718	971185	0.0758319	0.894942	0.933958	0.994117	-0.00851309	insig
pmb2640	Dodecanoic acid	Lipids	Free fatty acids	C12H24O2	1	143-07-7	2.69941e+06	2.55225e+06	2.70775e+06	3.09928e+06	1.97973e+06	2.98212e+06	0.0312326	0.933037	0.957158	0.987381	-0.0183205	insig
pmf0174	1-Decanol*	Others	Alcohol compounds	C10H22O	3	112-30-1	4.75865e+06	4.91794e+06	4.2614e+06	3.92038e+06	3.74267e+06	3.65165e+06	1.31315	0.0336939	0.129729	1.23185	0.300823	insig
mws2118	Phlorizin	Flavonoids	Chalcones	C21H24O10	3	60-81-1	43137.3	27417	37406.3	38389.9	40869.1	46758	0.724191	0.330626	0.513605	0.856715	-0.223114	insig
Wchn003509	Syringoyl-D-Glucose	Phenolic acids	Phenolic acids	C15H20O10	2	-	777826	723467	691839	911319	855530	810124	1.24138	0.0304537	0.123595	0.85105	-0.232685	insig
Zmcn004206	kaempferol-3-caffeoyldiglucoside	Flavonoids	Flavonols	C36H36O19	3	-	4.35753e+06	8.52507e+06	4.90367e+06	3.59681e+06	7.77933e+06	2.51106e+06	0.543425	0.56566	0.704258	1.28077	0.357009	insig
Lmmn009932	3-Hydroxy-24-methylene-9,19-cyclolanostan-26-oic acid (Ambolic acid)	Terpenoids	Triterpene	C31H50O3	3	13878-93-8	86580.6	85444.1	130565	109832	111113	120488	0.642137	0.477529	0.644265	0.886236	-0.174237	insig
Safn010965	Porrigenic acid	Lipids	Free fatty acids	C18H30O4	2	-	572691	546792	499301	112171	120573	105767	1.44311	0.00182332	0.0290714	4.78208	2.25764	up
Rfn060763	methyl 3-[6-[(2S,3R,4S,5S,6R)-3,4,5-trihydroxy-6-(hydroxymethyl)oxan-2-yl]oxy-1,3-benzodioxol-5-yl]propanoate	Others	Others	C17H22O10	3	-	4.33857e+06	5.18613e+06	3581135	3.98124e+06	5.47401e+06	6.3907e+06	0.663845	0.347351	0.528816	0.827078	-0.273905	insig
Zmsn005057	Cornuside	Terpenoids	Monoterpenoids	C24H30O14	2	131189-57-6	44871.9	64025.1	63907.7	67783.6	83242.1	76777.5	1.06202	0.0854958	0.219931	0.75857	-0.398645	insig
Zmjn001813	Pimelate	Lipids	Free fatty acids	C7H12O4	3	111-16-0	197210	197875	232405	187121	204030	192536	0.727897	0.339792	0.521207	1.07505	0.104402	insig
Lmbn002072	2-Propylsuccinic acid	Organic acids	Organic acids	C7H12O4	3	618-57-5	197210	197875	232405	187121	204030	192536	0.727897	0.339792	0.521207	1.07505	0.104402	insig
Wagn011658	1-Palmitoyl-Sn-Glycerol 3-O-Diglucoside	Lipids	Glycerol ester	C31H58O14	1	-	98298	192012	240421	181682	270369	662833	0.831599	0.317402	0.49906	0.476041	-1.07084	insig
MWSHC2022	Glucosyringic acid	Phenolic acids	Phenolic acids	C15H20O10	1	33228-65-8	6.7611e+06	5.64742e+06	7.17245e+06	7.03149e+06	5.82151e+06	6.49987e+06	0.0740188	0.901515	0.936266	1.01179	0.016904	insig
ZBN0061	Quercetin-3',4'-dimethyl ether	Flavonoids	Flavonols	C17H14O7	1	3306-29-4	1.6763e+07	1.73942e+07	1.68092e+07	1.35086e+07	1.33441e+07	1.25951e+07	1.42056	0.000620332	0.0165491	1.29199	0.3696	insig
Wasn002449	Protocatechuic acid 1-O-Rutinoside	Phenolic acids	Phenolic acids	C19H26O13	3	-	49562.8	29404.9	29004.7	45119	50151.4	34296.1	0.62843	0.437593	0.610258	0.833335	-0.263032	insig
Lmxn008846	Hydroxydihydrobovolide*	Others	Lactones	C11H18O3	1	-	2.08472e+06	2.05816e+06	2.24407e+06	1.69845e+06	1.69679e+06	1.66397e+06	1.40607	0.0141754	0.0824716	1.26244	0.336217	insig
Hmln008119	Robinlin	Terpenoids	Monoterpenoids	C11H18O3	3	-	2.08472e+06	2.05816e+06	2.24407e+06	1.69845e+06	1.69679e+06	1.66397e+06	1.40607	0.0141754	0.0824716	1.26244	0.336217	insig
Sasn010334	3,3,14,14-tetramethylhexadecanedioic acid	Lipids	Free fatty acids	C20H38O4	3	87272-20-6	44905.1	41694.2	45982.4	59725.7	37482	60124.6	0.614048	0.385244	0.566535	0.842686	-0.246933	insig
pmd0153	1-Palmitoylglycerol 3-phosphate	Lipids	Glycerol ester	C19H39O7P	3	22002-85-3	215753	250011	428405	258503	158624	195276	0.82748	0.290832	0.472879	1.4601	0.546067	insig
Zmgn004894	Methyl 4-hydroxybenzoate	Phenolic acids	Phenolic acids	C8H8O3	3	99-76-3	240794	367841	245309	216001	191590	237892	0.95057	0.231664	0.413119	1.32295	0.403763	insig
Waptn02904	3-(3,5-dihydroxyphenyl)propanoic acid glucoside	Phenolic acids	Phenolic acids	C15H20O9	1	-	1.85334e+06	1.48696e+06	1.9015e+06	1.22216e+06	1.37847e+06	1.35793e+06	1.22418	0.067874	0.194593	1.32417	0.405086	insig
Zmxn003874	7,8-Dihydro-Buddlenol B	Lignans and Coumarins	Lignans	C31H38O11	3	-	12814.9	20884.5	19290.5	17656.2	20914.6	21447.9	0.579539	0.457422	0.628526	0.882891	-0.179692	insig
pmn001689	9-Hydroxy-12-oxo-15(Z)-octadecenoic acid*	Lipids	Free fatty acids	C18H32O4	1	-	376893	367880	410177	428846	411657	390606	0.873011	0.210394	0.3892	0.938139	-0.0921267	insig
Zbn009444	Anthragallol 2-Methyl Ether; 1,3-Dihydroxy-2-methoxyanthraquinone	Quinones	Anthraquinone	C15H10O5	3	10383-63-8	339232	327297	280617	352693	318029	320841	0.486427	0.527797	0.679451	0.955204	-0.0661188	insig
Wbmn014253	Hardwickiic acid	Terpenoids	Ditepenoids	C20H28O3	3	1782-65-6	22742	10758.7	17461.1	17718.4	37394.6	14645.8	0.513535	0.488776	0.65093	0.730542	-0.45296	insig
Zmyn004943	Norlinolenic acid	Lipids	Free fatty acids	C17H28O2	1	-	28368	32358.1	26730.3	39986.9	27696.4	37690.8	0.826567	0.251212	0.429918	0.829961	-0.268885	insig
MEDP1345	LysoPC(18:3(9Z,12Z,15Z))	Lipids	LPC	C26H48NO7P	3	-	2.14366e+06	2.36608e+06	3.10669e+06	1.60301e+06	2.73992e+06	1.91271e+06	0.68994	0.368938	0.548809	1.21753	0.283957	insig
Waln010192	2-(2,3-dihydroxypropoxy)-3-(((2-(dimethylamino)ethoxy)(hydroxy)phosphoryl)oxy)propyl (8E,11Z,14Z)-octadeca-8,11,14-trienoate	Lipids	LPE	C28H52NO9P	1	-	2.14366e+06	2.36608e+06	3.10669e+06	1.60301e+06	2.73992e+06	1.91271e+06	0.68994	0.368938	0.548809	1.21753	0.283957	insig
MWSmce090	Brazilin	Flavonoids	Other Flavonoids	C16H14O5	3	474-07-7	191961	185704	155817	82075.4	170022	244637	0.349886	0.821289	0.884248	1.07398	0.102966	insig
MWS3046	3-(3-Hydroxyphenyl)-3-hydroxypropanoic acid	Phenolic acids	Phenolic acids	C9H10O4	3	3247-75-4	130093	118071	109278	171907	140345	74770	0.0684606	0.765701	0.844771	0.92357	-0.114707	insig
MWS5206	3-(4-Hydroxyphenyl)lactate*	Phenolic acids	Phenolic acids	C9H10O4	1	306-23-0	4.46266e+06	4.17534e+06	4.63424e+06	6.16879e+06	6.12164e+06	5.72373e+06	1.40316	0.00126293	0.023555	0.736768	-0.440719	insig
Cmxn006627	Maritimetin	Flavonoids	Aurones	C15H10O6	1	576-02-3	18935	23230	22953.2	20355.6	19133.8	25231.5	0.0606328	0.957482	0.972655	1.00614	0.00882882	insig
Lman002731	Grevilloside F	Phenolic acids	Phenolic acids	C15H18O9	3	1094004-50-8	4.30854e+06	5.03137e+06	5.3357e+06	4.40825e+06	4.22526e+06	3.40461e+06	1.01042	0.112543	0.264185	1.2191	0.285811	insig
pme2566	5-L-Glutamyl-L-Alanine	Amino acids and derivatives	Amino acids and derivatives	C8H14N2O5	3	5875-41-2	503588	599064	596418	558215	414638	691083	0.176869	0.901253	0.936266	1.02111	0.0301448	insig
Zbzn008048	Embelin	Quinones	Quinones	C17H26O4	1	550-24-3	606990	483799	474758	522285	453524	392497	0.736564	0.312337	0.494204	1.14415	0.194276	insig
Zbkn008746	Prenyl caffeate	Phenolic acids	Phenolic acids	C14H16O4	1	118971-61-2	37455.5	16800.6	32772.9	279607	244004	263589	1.41242	0.000163609	0.00973862	0.110555	-3.17716	down
MWS0631	S-Sulfo-L-cysteine	Amino acids and derivatives	Amino acids and derivatives	C3H7NO5S2	3	1637-71-4	632358	423105	520799	460355	384536	388708	0.970219	0.190569	0.36761	1.27778	0.353634	insig
pme3096	Aminomalonate	Amino acids and derivatives	Amino acids and derivatives	C3H5NO4	3	1068-84-4	2.12308e+07	2.57764e+07	1.87089e+07	2.39093e+07	2.03048e+07	1.80866e+07	0.29517	0.693085	0.798485	1.05482	0.0769963	insig
mws2108	Cryptochlorogenic acid (4-O-Caffeoylquinic acid)*	Phenolic acids	Phenolic acids	C16H18O9	2	905-99-7	257555	79445.7	229788	91036.5	92848.7	71428.2	0.960841	0.199803	0.376702	2.21997	1.15054	insig
Zbqn003748	N-malonylleucine	Amino acids and derivatives	Amino acids and derivatives	C9H15NO5	1	-	288374	220955	215534	343392	391088	446537	1.29855	0.0177865	0.0924454	0.613762	-0.70425	insig
Zbln001290	β-Hydroxy-(3,4-dihydroxyphenylethanolyl)-glucoside	Others	Alcohol compounds	C14H20O9	3	-	377991	846358	317785	370696	241874	205804	0.914818	0.283042	0.464309	1.88439	0.914097	insig
Wahln11065	Irone	Terpenoids	Monoterpenoids	C14H22O	3	-	4.30443e+06	3.50829e+06	3.53969e+06	5.66844e+06	3.08547e+06	5.16962e+06	0.579015	0.39486	0.576943	0.815339	-0.294528	insig
Wahln03616	Demethylsyringin	Lignans and Coumarins	Lignans	C16H22O9	2	-	7.27161e+06	6.14385e+06	7.02372e+06	3.20163e+06	7.1333e+06	3.58852e+06	0.953526	0.219652	0.401262	1.46797	0.553821	insig
Lakn001671	2-β-D-Glucopyranosyloxy-5-hydroxy-phenylacetic acid	Phenolic acids	Phenolic acids	C14H18O9	1	-	845222	1.18786e+06	703012	1.39019e+06	844036	642247	0.0571981	0.87016	0.917116	0.951197	-0.0721836	insig
MWStz530	Quercetin-3-O-(6''-O-acetyl)glucoside	Flavonoids	Flavonols	C23H22O13	2	54542-51-7	14496825	1.03319e+07	1.19448e+07	1.61378e+07	1.72153e+07	1.92864e+07	1.23601	0.0285408	0.119182	0.698593	-0.517476	insig
MWStz490	Marein	Flavonoids	Chalcones	C21H22O11	1	535-96-6	1.21951e+06	889724	1.08485e+06	1.20152e+06	1.73481e+06	1.2376e+06	0.952435	0.191968	0.369169	0.76525	-0.385997	insig
pmf0348	2,6-Dimethyl-7-octene-2,3,6-triol	Terpenoids	Monoterpenoids	C10H20O3	3	73815-21-1	629967	566680	710262	297246	293455	312735	1.42231	0.0136968	0.0817232	2.11073	1.07774	up
Wayn001856	4-Hydroxybenzoic acid 4-(6-O-sulfo)glucopyranoside	Phenolic acids	Phenolic acids	C13H16O11S	3	-	542133	748132	710125	420630	564434	554624	0.994148	0.128371	0.28637	1.29922	0.377643	insig
Zmjn004133	9(S)-HPODE	Lipids	Free fatty acids	C18H32O4	3	5502-91-0	51527.8	69809.2	84235.1	27809.8	47228.4	27923.5	1.21535	0.047468	0.157806	1.99659	0.997536	insig
ZBN0093	Kaempferol 3-sophorotrioside	Flavonoids	Flavonols	C33H40O21	2	80714-53-0	1.32123e+06	1.36517e+06	1.35868e+06	988229	1.05192e+06	1.15968e+06	1.34207	0.023596	0.108837	1.26416	0.338175	insig
mws1333	Melibiose	Others	Saccharides	C12H22O11	1	585-99-9	4.49172e+06	3.65638e+06	3.88255e+06	6.24589e+06	4.04327e+06	3.48081e+06	0.4018	0.568718	0.705645	0.873688	-0.19481	insig
MW0012312	9s,13r-12-Oxophytodienoic Acid	Lipids	Free fatty acids	C18H28O3	3	71606-07-0	41197.1	62661.3	51820.6	152585	81513.6	159920	1.26604	0.0786857	0.210507	0.395105	-1.33969	down
Wahsn05107	10-Hydroxydecanoic acid glucoside	Lipids	Free fatty acids	C16H30O8	2	-	602855	552022	605913	515480	497456	470716	1.30824	0.0156742	0.0867784	1.18679	0.24707	insig
Zahn006118	1,3-Benzodioxole-5-nonanoic acid	Others	Others	C16H22O4	3	834900-22-0	15739.2	12239.1	13797.7	30511.6	28401.2	30562.7	1.41862	0.000395171	0.0145284	0.4669	-1.09882	down
Wasn003938	Benzoyl-Beta-D-Glucoside	Phenolic acids	Phenolic acids	C13H16O7	3	-	595308	718278	653877	629240	640666	622849	0.449881	0.556952	0.701259	1.03947	0.0558489	insig
ZbWn001980	6-methoxyhexyl hydrogen sulfate	Others	Others	C7H16O5S	1	-	2.17609e+06	2.24132e+06	2.08236e+06	3.03625e+06	2.65487e+06	2.43321e+06	1.23036	0.0830066	0.216163	0.800039	-0.321858	insig
Lcsn000385	Glu-Asn	Amino acids and derivatives	Amino acids and derivatives	C9H15N3O6	3	36314-37-1	199249	173099	223046	71030.4	92952.9	72138.8	1.40438	0.00548935	0.0517594	2.52155	1.33431	up
mws0889	D-Threonate	Others	Saccharides	C4H8O5	3	3909-12-4	1.26176e+06	1.24124e+06	1.15931e+06	1.27099e+06	1.28455e+06	1.02519e+06	0.248387	0.785312	0.859579	1.02278	0.0325024	insig
Jmwn004371	4-Hydroxyphenethoxy-8-O-β-D-[6-O-(4-O-β-D-glucopyranosyl)-sinapoyl]glucopyranoside	Others	Alcohol compounds	C31H40O16	3	-	1.92315e+06	1.29636e+06	1.42259e+06	1.01076e+06	2.3272e+06	1.87347e+06	0.18607	0.690141	0.79665	0.890754	-0.1669	insig
Walbn06605	2,3-bis(2-carboxyphenyl)succinic acid	Phenolic acids	Phenolic acids	C18H14O8	1	-	6.4515e+06	6.08966e+06	6.90456e+06	5.76432e+06	6.02603e+06	6.10862e+06	1.02913	0.147461	0.311888	1.08642	0.119576	insig
Wayn007352	9-Oxodemethylmyricanane B	Others	Others	C20H20O5	3	-	73395.6	61048	60429.8	52574.3	67622	56327.6	0.661139	0.379071	0.560093	1.10395	0.142674	insig
Zbbn005061	2'-Caffeoyl-Mussaenosidic Acid	Terpenoids	Monoterpenoids	C25H30O13	2	-	88625.8	72726	107792	29599.6	63157.3	43657.6	1.18997	0.0346359	0.132154	1.97299	0.980382	insig
Walbn08060	1-(((2-(dimethylamino)ethoxy)(hydroxy)phosphoryl)oxy)-3-hydroxypropan-2-yl (9Z,12Z)-octadeca-9,12-dienoate*	Lipids	LPE	C25H48NO7P	1	-	165623	160821	167096	187408	124087	126914	0.655302	0.467703	0.636851	1.12575	0.170889	insig
Rfn03563	5-methoxycarbonylpentyl alpha-D-mannopyranoside	Others	Others	C13H24O8	1	-	4.3379e+06	4.72043e+06	4.6198e+06	5.011e+06	5.7485e+06	3.25278e+06	0.0126222	0.894877	0.933958	0.976153	-0.0348211	insig
MW0108303	Met-Ile	Amino acids and derivatives	Amino acids and derivatives	C11H22N2O3S	3	40883-17-8	1.30371e+06	1.50134e+06	1.48806e+06	1.47719e+06	1.28857e+06	1.41078e+06	0.312965	0.669543	0.785111	1.02791	0.0397129	insig
MWStz724	5,7,3'-Trihydroxy-6,4',5'-trimethoxyflavone	Flavonoids	Flavones	C18H16O8	1	78417-26-2	94083	91071.6	78903.5	74241.2	70312.9	61743.7	1.22874	0.0337816	0.129729	1.27999	0.356127	insig
Lmjn007168	Quercetin-3,3'-dimethyl ether	Flavonoids	Flavonols	C17H14O7	1	4382-17-6	1.69423e+06	1.7245e+06	1.74548e+06	1.38136e+06	1.38395e+06	1.33352e+06	1.43446	9.40999e-05	0.00784166	1.25992	0.333336	insig
Rln002157	2,6-Dihydroxy-4-[3,4,5-trihydroxy-6-(hydroxymethyl)oxan-2-yl]oxybenzoic acid	Phenolic acids	Phenolic acids	C13H16O10	1	-	1.92616e+06	2.79753e+06	1.69784e+06	2.07295e+06	1.79758e+06	1.36498e+06	0.653504	0.382324	0.56337	1.22653	0.294588	insig
MWSslk132	Hexadecanedioate	Lipids	Free fatty acids	C16H30O4	1	505-54-4	209751	204414	195492	268327	196430	207109	0.590835	0.453419	0.625233	0.907408	-0.140176	insig
Lmsn000381	D-Maltose*	Others	Saccharides	C12H22O11	1	69-79-4	1.9557e+07	1.45756e+07	1.53852e+07	2.29882e+07	1.93212e+07	1.37753e+07	0.436984	0.526979	0.679349	0.882911	-0.179661	insig
Zmhn002422	1-O-Feruloyl-β-D-glucose*	Phenolic acids	Phenolic acids	C16H20O9	2	7196-71-6	4.32198e+06	5.9555e+06	5.49251e+06	2.74956e+06	4.90959e+06	3.48675e+06	0.994376	0.130662	0.289112	1.41487	0.500668	insig
MWSHC2062	Ferulic β-glucoside*	Phenolic acids	Phenolic acids	C16H20O9	2	14364-12-6	4.72904e+06	4.80584e+06	6.64915e+06	3.33159e+06	4.15546e+06	3.26461e+06	1.199	0.0845777	0.218999	1.50526	0.590011	insig
Wasn003197	3-(Beta-D-Glucopyranosyloxy)-5-Hydroxyhexanoic Acid Methyl Ester	Organic acids	Organic acids	C13H24O9	1	-	538662	482785	489906	485490	553971	483732	0.0884479	0.898894	0.934967	0.992226	-0.0112586	insig
pme3146	3-Ureidoisobutyrate	Organic acids	Organic acids	C5H10N2O3	3	2905-86-4	44615.9	39952.2	67395	47910	39216	30652.1	0.739195	0.324887	0.507318	1.29025	0.367649	insig
pmn001400	2,3,5,4'-Tetrahydroxystilbene-2-O-xyloside	Others	Stilbene	C19H20O8	3	-	114011	106424	195269	117910	195830	157584	0.412402	0.637386	0.761695	0.881993	-0.181162	insig
Waptn03691	Indole-3-lactic acid glucoside	Alkaloids	Plumerane	C17H21NO8	1	-	976629	994088	1.07473e+06	755413	764372	1.09383e+06	0.804775	0.324432	0.50707	1.16522	0.220607	insig
MWSHC20168	Methyl cumalate	Others	Lactones	C7H6O4	3	6018-41-3	110183	104175	179069	243539	196260	89800.2	0.483128	0.441685	0.612833	0.742877	-0.428806	insig
Lmmn005117	4,9,11,17-Tetrahydroxy-diphenyl ether cycloheptane	Others	Others	C19H22O5	3	-	159820	174668	153114	200112	212334	151581	0.758591	0.30219	0.483402	0.8645	-0.210061	insig
pmn001419	p-Coumaroyl-D-glucose	Phenolic acids	Phenolic acids	C15H18O8	2	7139-64-2	1.57378e+07	1.34263e+07	9.56246e+06	6.12805e+06	4.8219e+06	9.29686e+06	1.17165	0.0562411	0.172307	1.91272	0.935629	insig
Zmsn002575	Hastatoside*	Terpenoids	Monoterpenoids	C17H24O11	3	50816-24-5	389514	395466	403937	465432	400233	411128	0.851762	0.281556	0.463086	0.931173	-0.102878	insig
mws0856	Quercetin-4'-O-glucoside (Spiraeoside)*	Flavonoids	Flavonols	C21H20O12	1	20229-56-5	3.92095e+06	3.8795e+06	4.60298e+06	3.61042e+06	3.36162e+06	3.91171e+06	0.97624	0.158125	0.326436	1.13963	0.188563	insig
Wahln04571	8-Hydroxypinoresinol 4-Glucoside*	Lignans and Coumarins	Lignans	C26H32O12	1	-	639079	482560	656084	316249	445652	436776	1.15796	0.0535813	0.165566	1.48307	0.568588	insig
pmn001375	1-Hydroxypinoresinol-1-O-Glucoside*	Lignans and Coumarins	Lignans	C26H32O12	1	81495-71-8	604853	501606	824545	259738	354172	480331	1.13271	0.080972	0.21316	1.7647	0.819421	insig
pme1598	Hesperetin-5-O-glucoside	Flavonoids	Flavanones	C22H24O11	1	69651-80-5	3.92095e+06	3.8795e+06	4.60298e+06	3.61042e+06	3.36162e+06	3.91171e+06	0.97624	0.158125	0.326436	1.13963	0.188563	insig
Hmtn001288	Methyl 2,4-dihydroxyphenylacetate*	Phenolic acids	Phenolic acids	C9H10O4	1	67828-42-6	4.28783e+06	4.13219e+06	4.31896e+06	6.07598e+06	6.08096e+06	5.38367e+06	1.39757	0.0157947	0.0867784	0.726256	-0.46145	insig
Wbtn002952	1-(β-D-Glucopyranosyl)-3-ethyl-4-methyl-1H-pyrrole-2,5-dione	Others	Ketone compounds	C13H19NO7	2	-	6.75709e+06	5.52655e+06	6.67748e+06	7.40942e+06	6.72765e+06	6.94521e+06	0.884289	0.211912	0.390765	0.899387	-0.152986	insig
MWSN0062	Luteolin 7-O-beta-D-glucoside*	Flavonoids	Flavones	C21H20O11	3	5373-11-5	5.61934e+06	6.61238e+06	5.95447e+06	5.90912e+06	7.20039e+06	5.73913e+06	0.271599	0.710081	0.809485	0.964854	-0.0516174	insig
mws0913	Kaempferol-3-O-galactoside (Trifolin)*	Flavonoids	Flavonols	C21H20O11	3	23627-87-4	5.61934e+06	6.61238e+06	5.95447e+06	5.90912e+06	7.20039e+06	5.73913e+06	0.271599	0.710081	0.809485	0.964854	-0.0516174	insig
Zbqn004207	(2-phenylacetyl)-L-glutamicacid	Amino acids and derivatives	Amino acids and derivatives	C13H15NO5	2	-	1.72583e+06	1.6414e+06	1.82013e+06	1.92089e+06	2.00093e+06	2.05987e+06	1.29234	0.0174337	0.0913718	0.867206	-0.205554	insig
mws2368	4-Hydroxyphenylethanol	Others	Alcohol compounds	C8H10O2	3	501-94-0	356544	373586	352665	325143	358502	350291	0.815525	0.254977	0.434226	1.04726	0.0666145	insig
Wasn000495	Vicianose	Others	Saccharides	C11H20O10	3	14116-69-9	49235.6	77408.1	48528	39919.2	26710.8	31341.3	1.19909	0.0985575	0.242217	1.78799	0.838338	insig
Lmbn005172	2,6-Dimethoxybenzaldehyde	Others	Aldehyde compounds	C9H10O3	1	3392-97-0	1.42066e+06	1.3945e+06	1.59326e+06	3.38265e+06	3.66257e+06	3.40601e+06	1.43771	0.000114384	0.00817025	0.421808	-1.24534	down
mws0467	Phloretate*	Phenolic acids	Phenolic acids	C9H10O3	1	501-97-3	1.99726e+06	2.05369e+06	2.13754e+06	4.8172e+06	5.15493e+06	4.50784e+06	1.43918	0.00325492	0.0375606	0.427382	-1.2264	down
Wafn005121	1-Octen-3-ol-3-o-beta-D-xylopyranosyl(1->6)-beta-D-glucopyranoside	Others	Alcohol compounds	C19H34O10	3	-	87303	71449.4	93749	121470	105009	92653.2	1.04441	0.109105	0.260458	0.791213	-0.337861	insig
Laxp004658	Phaseic acid	Terpenoids	Sesquiterpenoids	C15H20O5	1	24394-14-7	450127	445217	474440	271548	302240	266276	1.42356	0.000327041	0.0134033	1.63057	0.705376	insig
Wasyqn4107	Quercetin-3-O-arabinoglucoside*	Flavonoids	Flavonols	C26H28O16	1	23284-18-6	267059	263005	270333	205558	234664	269515	0.906589	0.242717	0.422538	1.12774	0.17343	insig
Saln010687	2-Keto palmitic acid	Lipids	Free fatty acids	C16H30O3	1	2570-24-3	120287	110830	119195	267789	188828	264508	1.3738	0.0393077	0.141022	0.485785	-1.04161	down
WaYn002408	[(1R,2R)-cyclohexane-1,2-diol]Beta-D-Galactopyranoside	Others	Others	C12H22O7	1	-	143550	105902	146940	165765	156168	142172	0.852314	0.225008	0.407624	0.8541	-0.227523	insig
Zmyn000453	Isocitrate*	Organic acids	Organic acids	C6H8O7	2	320-77-4	9.18353e+06	1.87733e+07	1.77182e+07	2.57603e+07	1.86735e+07	3.31326e+07	1.00926	0.115122	0.267974	0.588852	-0.764023	insig
Safn001079	(2S,3R)-2,3-dihydroxy-5-oxohexanedioic acid*	Organic acids	Organic acids	C6H8O7	2	-	9.18353e+06	1.87733e+07	1.77182e+07	2.57603e+07	1.86735e+07	3.31326e+07	1.00926	0.115122	0.267974	0.588852	-0.764023	insig
pme1216	Picolinic acid	Alkaloids	Pyridine alkaloids	C6H5NO2	3	98-98-6	56866.4	60716.9	60779.1	72369.5	58680.3	84931.7	0.921296	0.237727	0.419123	0.825823	-0.276095	insig
MWS00275g	DL-O-tyrosine	Amino acids and derivatives	Amino acids and derivatives	C9H11NO3	3	2370-61-8	2.37676e+06	2.01872e+06	3.82508e+06	7.78908e+06	6.17757e+06	7.03946e+06	1.33609	0.00450775	0.045625	0.391341	-1.3535	down
Wcdn001824	2,5-Dihydroxybenzoic acid-5-O-glucoside	Phenolic acids	Phenolic acids	C13H16O9	1	-	1.62774e+07	1.601e+07	1.52174e+07	1.8434e+07	1.71404e+07	1.7795e+07	1.29236	0.0171573	0.0911957	0.890112	-0.167941	insig
Lmzn001582	5'-Glucosyloxyjasmanic acid*	Organic acids	Organic acids	C18H28O9	1	-	1.82548e+06	1.53337e+06	2.1706e+06	936076	846687	1.11785e+06	1.34115	0.0270103	0.116223	1.9063	0.930776	insig
mws2104	D-Pinitol*	Others	Saccharides	C7H14O6	3	10284-63-6	436094	382701	393560	280082	463559	355209	0.527659	0.557202	0.701259	1.10329	0.141817	insig
Wdzn000513	methyl alpha-D-fructofuranoside*	Others	Saccharides	C7H14O6	3	-	436094	382701	393560	280082	463559	355209	0.527659	0.557202	0.701259	1.10329	0.141817	insig
Lcfn121252	2-ethyl-3-methylbut-2-enedioicacid	Organic acids	Organic acids	C7H10O4	2	-	5.97571e+06	6.58757e+06	6.5909e+06	7.59781e+06	7.56119e+06	7.81119e+06	1.35543	0.0153629	0.0859225	0.833871	-0.262103	insig
Zmhn000892	4-O-Glucosyl-3,4-dihydroxybenzyl alcohol	Others	Others	C13H18O8	1	-	263395	351932	245034	277415	263703	264841	0.336077	0.638927	0.763171	1.0675	0.0942364	insig
Zmdn002049	Epicatechin-4'-O-β-D-glucopyranoside*	Flavonoids	Flavanols	C21H24O11	2	-	66573	26421.7	40366.1	76165.2	64636.5	75362.3	1.02931	0.133596	0.293489	0.616942	-0.696793	insig
Wamxn02395	Mycarose glucoside	Others	Aldehyde compounds	C13H24O9	3	-	1.46635e+07	1.12303e+07	1.41046e+07	1.56974e+07	1.32781e+07	1.38135e+07	0.501467	0.516068	0.672268	0.934783	-0.097296	insig
Wasyqn2417	Homomevalonic Acid Glucoside	Organic acids	Organic acids	C13H24O9	1	-	1.46635e+07	1.12303e+07	1.41046e+07	1.56974e+07	1.32781e+07	1.38135e+07	0.501467	0.516068	0.672268	0.934783	-0.097296	insig
MWStz744	7-O-ethyl-morroniside	Terpenoids	Monoterpenoids	C19H30O11	3	945721-10-8	99828.1	89151.7	96482.3	103214	110658	64220	0.214687	0.881757	0.92505	1.0265	0.0377398	insig
pmn001553	Cimidahurinine	Others	Alcohol compounds	C14H20O8	1	142542-89-0	2.28805e+07	1.70451e+07	21853110	2.19901e+07	1.57111e+07	2.07942e+07	0.289556	0.69924	0.801513	1.05613	0.0787837	insig
Zbpn005555	Phloretin-4'-O-glucoside (Trilobatin)*	Flavonoids	Chalcones	C21H24O10	3	4192-90-9	108682	84974.4	108836	123593	51211	88564.6	0.489416	0.606875	0.73937	1.14855	0.19982	insig
HJN055	Dihydrocharcone-4'-O-glucoside*	Flavonoids	Chalcones	C21H24O10	3	-	108682	104227	96831.4	123593	51211	88564.6	0.572958	0.538	0.686574	1.17608	0.233981	insig
pmb2922	UDP-glucose	Nucleotides and derivatives	Nucleotides and derivatives	C15H24N2O17P2	1	133-89-1	1.71578e+06	3.09271e+06	1.74298e+06	2.63214e+06	1.29186e+06	2.86171e+06	0.0375343	0.91261	0.943559	0.965479	-0.0506828	insig
Wmyn000214	gentisic acid 5-O-β-D-(6'-O-galloyl)-gluco-pyranoside	Phenolic acids	Phenolic acids	C20H20O13	3	-	2.24295e+06	2.51408e+06	2.6084e+06	1.08945e+06	1.04419e+06	1.1322e+06	1.43499	0.00453271	0.0456927	2.2553	1.17332	up
mws1434	Isovitexin	Flavonoids	Flavones	C21H20O10	3	38953-85-4	63103.7	113522	111088	75685.7	31935	134076	0.447955	0.679942	0.790263	1.19039	0.251436	insig
Lmtn002324	Zizybeoside I*	Others	Others	C19H28O11	1	76819-28-8	118866	96819.8	132218	153859	148105	138630	1.13622	0.0790545	0.210507	0.789625	-0.340761	insig
Lmfn004235	Myricetin-3,7,3'-trimethyl ether	Flavonoids	Flavonols	C18H16O8	3	-	198803	166946	216661	157285	186670	160387	0.867521	0.218323	0.399566	1.15479	0.207633	insig
mws4183	Quercetin-3-O-arabinoside	Flavonoids	Flavonols	C20H18O11	3	22255-13-6	90436.6	67920.6	107980	240021	206759	313934	1.36762	0.0241738	0.109561	0.350115	-1.5141	down
Zmgn000447	3-Phospho-D-glycerate	Organic acids	Organic acids	C3H7O7P	3	820-11-1	264743	604929	370009	487677	335113	846085	0.526921	0.48144	0.646749	0.742825	-0.428906	insig
[truncated: 501 more rows]
