# Supplementary material for: Widely Targeted Metabolomics Reveals Metabolic Divergence in Abutilon theophrasti Populations Under Glufosinate Ammonium Treatment
Source: Plants (Basel). 2025 Jun 30;14(13):1994. doi: 10.3390/plants14131994 (PMC12251701; doi:10.3390/plants14131994)
Supplement: Supplementary file 1 [file plants-14-01994-s001.zip › Table S5——S-Treat_vs_S-CK_info.xlsx]

## Sheet: Sheet1
Index	Compounds	Class I	Class II	Formula	Level	CAS	S-Treat-1	S-Treat-2	S-Treat-3	S-CK-1	S-CK-2	S-CK-3	VIP	P-value	FDR	Fold_Change	Log2FC	Type
mws2627	Tamarixetin	Flavonoids	Flavonols	C16H12O7	3	603-61-2	535216	549381	666421	451398	474702	530796	0.914856	0.127811	0.198536	1.20188	0.265296	insig
Wagp000980	2-[(4-hydroxyphenethyl)amino]ethane-1,1,2-triol O-Glucoside	Alkaloids	Alkaloids	C16H25NO9	3	-	1.57127e+06	645339	700851	1.73671e+06	1.38693e+06	1.35045e+06	0.813276	0.219233	0.302482	0.65208	-0.616879	insig
Zmgp006938	Irisolidone	Flavonoids	Isoflavones	C17H14O6	3	2345-17-7	137394	147628	105032	95576.7	134988	87647	0.663991	0.287175	0.374906	1.22577	0.293687	insig
Lmcsp00364	N2-Succinyl-L-arginine	Amino acids and derivatives	Amino acids and derivatives	C10H18N4O5	3	2478-02-6	267796	265070	216331	119903	104156	206988	1.00147	0.0601306	0.113927	1.73809	0.797501	insig
MWS04447	Homoproline	Amino acids and derivatives	Amino acids and derivatives	C6H11NO2	3	535-75-1	1.02506e+07	9.06441e+06	9.92259e+06	1.17508e+07	1.13352e+07	1.18508e+07	1.14251	0.0195517	0.0536871	0.836869	-0.256926	insig
mws1383	Lumichrome	Alkaloids	Alkaloids	C12H10N4O2	3	1086-80-2	6.85105e+06	8.08088e+06	1.00142e+07	5.30682e+06	5.65899e+06	5.65443e+06	1.08492	0.0923958	0.153934	1.50095	0.585875	insig
pmf0595	Aurantio-obtusin	Quinones	Anthraquinone	C17H14O7	3	67979-25-3	447805	387763	404461	499618	446664	492121	1.00154	0.0536975	0.105841	0.862088	-0.214092	insig
Rlp0095	(S)-4-Aminovaleric acid	Alkaloids	Alkaloids	C5H11NO2	1	1558-59-4	266813	285624	256488	121237	103554	112001	1.23751	0.000333394	0.00744264	2.40185	1.26415	up
mws0256	L-Valine	Amino acids and derivatives	Amino acids and derivatives	C5H11NO2	1	72-18-4	1.43699e+07	1.38197e+07	1.29756e+07	7.1445e+06	5.94074e+06	6.88714e+06	1.22852	0.000219342	0.00613671	2.06111	1.04342	up
MW0150366	Gly-Gly-Gln	Amino acids and derivatives	Amino acids and derivatives	C9H16N4O5	3	186787-32-6	1.68817e+06	1.56306e+06	1.56396e+06	151524	191278	113227	1.23697	6.15031e-05	0.00322635	10.559	3.4004	up
Zmbp000449	Epigoitrin	Others	Others	C5H7NOS	3	1072-93-1	7.37282e+06	6.47799e+06	7.5793e+06	7.93659e+06	6.19204e+06	8.09098e+06	0.194699	0.729719	0.793708	0.964468	-0.0521943	insig
pma0948	Phenylethanolamine	Alkaloids	Alkaloids	C8H11NO	3	7568-93-6	1.33776e+06	946279	1.222e+06	1.23781e+06	1.28572e+06	1.25416e+06	0.470427	0.517821	0.604204	0.928093	-0.107658	insig
MWSslk102	6-Chloropurine	Nucleotides and derivatives	Nucleotides and derivatives	C5H3ClN4	3	87-42-3	7.27271e+06	7.34229e+06	7.95503e+06	1.0224e+07	8.88905e+06	7.95315e+06	0.936281	0.140464	0.214486	0.833883	-0.262084	insig
Zmcp001925	Eleutheroside C	Lignans and Coumarins	Lignans	C8H16O6	3	15486-24-5	1.81071e+06	1.44264e+06	1.27311e+06	2.07955e+06	2.20245e+06	2.28466e+06	1.08907	0.0373199	0.0824311	0.689309	-0.536777	insig
mws5035	L-Leucyl-L-phenylalanine	Amino acids and derivatives	Amino acids and derivatives	C15H22N2O3	2	56217-82-4	3.60207e+06	3.72484e+06	2.78513e+06	2.19054e+06	2.11602e+06	2.15449e+06	1.14989	0.0533039	0.105518	1.56508	0.646233	insig
Hmcp001629	Kaempferol-3-O-(6''-Malonyl)glucoside-7-O-Glucoside	Flavonoids	Flavonols	C30H32O19	1	-	820444	1.55391e+06	1.67998e+06	1.86399e+06	2.59037e+06	1.13059e+06	0.531764	0.37423	0.467185	0.725939	-0.462079	insig
Hmhp001812	2'-O-Methyladenosine	Nucleotides and derivatives	Nucleotides and derivatives	C11H15N5O4	3	2140-79-6	996365	1.04009e+06	1.24054e+06	630092	461539	634399	1.16424	0.00660618	0.0290303	1.89857	0.924914	insig
Wcfp001744	N-Methyl-2-pyrrolidinone	Others	Others	C5H9NO	3	872-50-4	362242	395952	272057	302882	285086	283609	0.696988	0.287644	0.375241	1.18205	0.241295	insig
pmp000006	Eupatilin*	Flavonoids	Flavones	C18H16O7	3	22368-21-4	411096	432867	468151	518076	470325	464644	0.882128	0.118951	0.187378	0.90301	-0.147186	insig
WapTKC198027	Antrodin D	Terpenoids	Sesquiterpenoids	C16H28O	1	-	560836	492442	526747	1.15863e+06	1.79399e+06	1.93194e+06	1.1958	0.0428524	0.0906905	0.323473	-1.62828	down
MWStz444	Combretol	Flavonoids	Flavones	C20H20O8	3	5084-19-5	3.37676e+06	3.13681e+06	3.47296e+06	1.78039e+06	2.69955e+06	2.56288e+06	1.00421	0.0626334	0.115964	1.41797	0.503828	insig
Wcop008763	Botryenalol	Terpenoids	Ditepenoids	C17H26O4	3	-	364861	399521	333106	182323	111876	129873	1.18889	0.00146691	0.0140182	2.58797	1.37182	up
Zmjp008548	Chrysosplenol F	Flavonoids	Flavonols	C18H16O8	3	135463-10-4	4.71002e+06	4.14969e+06	3.79467e+06	4.98257e+06	5.61353e+06	5.07696e+06	1.03518	0.0428601	0.0906905	0.807397	-0.30865	insig
MWSHY0096	Chrysosplenetin*	Flavonoids	Flavonols	C19H18O8	3	603-56-5	39167.5	31388.6	36868.2	25683	23915	20951.9	1.14821	0.0162611	0.0478334	1.52267	0.606607	insig
MWSslk244	Casticin (5,3'-Dihydroxy-3,6,7,4'-Tetramethoxyflavone)*	Flavonoids	Flavonols	C19H18O8	3	479-91-4	39167.5	31388.6	36868.2	25683	23915	20951.9	1.14821	0.0162611	0.0478334	1.52267	0.606607	insig
MWS2076	2-Aminophenol	Alkaloids	Alkaloids	C6H7NO	3	95-55-6	2.41504e+06	2.58891e+06	2.98335e+06	1.3185e+06	1.26964e+06	1.39303e+06	1.22424	0.0125486	0.0408763	2.00627	1.00451	up
Zblp001009	3-pyridine-methanol-O-β-D-glucopyranosyl	Alkaloids	Pyridine alkaloids	C12H17NO6	3	-	4.12546e+06	2.92564e+06	2.88579e+06	2.19076e+06	1.60161e+06	1.81516e+06	1.10514	0.054614	0.106974	1.77206	0.825429	insig
MWS201394	Thr-Tyr	Amino acids and derivatives	Amino acids and derivatives	C13H18N2O5	3	145295-02-9	1.12344e+06	684150	586684	115034	182224	201726	1.18252	0.058692	0.112717	4.79829	2.26252	up
YC512112	Anabasine-glucoside	Alkaloids	Pyridine alkaloids	C16H24O5N2	3	-	2.45488e+06	2.5437e+06	2.37054e+06	2.90546e+06	2.83045e+06	2.94007e+06	1.19984	0.00331921	0.0202367	0.84937	-0.235535	insig
MW0014589	(+/-)5,6-EET Methyl Ester	Lipids	Free fatty acids	C21H34O3	3	122799-12-6	3.79506e+07	4.34481e+07	3.9709e+07	6.62979e+07	7.6738e+07	7.44612e+07	1.22211	0.00295198	0.0189619	0.556824	-0.844706	insig
Zblp001862	Delphinidin-3-O-galactoside	Flavonoids	Anthocyanidins	C21H21O12+	3	28500-00-7	1.44329e+06	1.33773e+06	1.17845e+06	2.50609e+06	4.24e+06	2.89196e+06	1.16349	0.0662918	0.120002	0.410816	-1.28344	down
Zbkp000480	N2-Acetyl-L-lysine	Amino acids and derivatives	Amino acids and derivatives	C8H16N2O3	2	1946-82-3	145389	187090	210554	97340.2	66176.7	79114.8	1.16326	0.0197831	0.0539111	2.23809	1.16227	up
Lmqp000329	Aminoimidazole ribotide	Nucleotides and derivatives	Nucleotides and derivatives	C8H14N3O7P	1	25635-88-5	9.83627e+06	1.15253e+07	1.3542e+07	3.79815e+06	6.60443e+06	8.07631e+06	1.0116	0.0305161	0.0720821	1.88884	0.917498	insig
Rfn0653	6-amino-2-(trimethylazaniumyl)hexanoate	Alkaloids	Alkaloids	C9H20N2O2	1	-	145389	187090	210554	97340.2	66176.7	79114.8	1.16326	0.0197831	0.0539111	2.23809	1.16227	up
mws1337	Pantothenate	Others	Vitamin	C9H17NO5	1	79-83-4	942325	912529	912390	536190	554593	533977	1.24505	2.14813e-05	0.00186032	1.70317	0.768223	insig
Lcsp002690	Ile-Gly-Val	Amino acids and derivatives	Amino acids and derivatives	C13H25N3O4	2	-	874361	954840	1.09044e+06	640261	615633	747766	1.13121	0.0208242	0.0559624	1.45716	0.543155	insig
PDP130426	2-amino-2-(3-methylphenyl)acetic Acid	Alkaloids	Alkaloids	C9H11NO2	1	-	4.54494e+07	3.39408e+07	3.9817e+07	3.24453e+06	2.72285e+06	2.60014e+06	1.24314	0.00784864	0.0317731	13.9138	3.79845	up
Qmxp101615	Ent-3β-Acetoxyisopimar-15-8β-ol*	Terpenoids	Ditepenoids	C22H36O3	3	-	468620	491864	462071	114609	86131.8	101988	1.23993	7.43397e-06	0.00133705	4.69911	2.23239	up
MWS201442	Phe-Thr	Amino acids and derivatives	Amino acids and derivatives	C13H18N2O4	2	51352-44-4	4.45567e+06	4.5588e+06	4.62198e+06	3.67195e+06	3.58171e+06	3.37874e+06	1.21922	0.00170835	0.0147642	1.28254	0.359001	insig
Wbsp001110	hupcrispatine	Alkaloids	Alkaloids	C10H10N2O	3	-	2.42539e+08	2.25829e+08	2.52076e+08	3.59038e+08	317987640	3.18663e+08	1.18849	0.00845659	0.0329405	0.723563	-0.466809	insig
Zbqp000949	5-methyl 1-propyl L-glutamate	Amino acids and derivatives	Amino acids and derivatives	C9H17NO4	2	-	1.87478e+06	1.35582e+06	1.27534e+06	1.2891e+06	1.02787e+06	1.19446e+06	0.820535	0.212645	0.295587	1.28322	0.359769	insig
Sasp009863	Diolone	Terpenoids	Ditepenoids	C21H34O3	1	-	4.67006e+07	4.11825e+07	4.35186e+07	6.69685e+07	8.65528e+07	1.01674e+08	1.16185	0.0512747	0.102876	0.514906	-0.957619	insig
PD0594389	N6,N6,N6-Trimethyl-L-lysine	Amino acids and derivatives	Amino acids and derivatives	C9H20N2O2	1	23284-33-5	9.10748e+06	1.18926e+07	1.00584e+07	2.29547e+06	3.2713e+06	1.87975e+06	1.21051	0.00349926	0.0210769	4.17088	2.06035	up
MWSmce526	Daminozide	Alkaloids	Alkaloids	C6H12N2O3	3	1596-84-5	750521	751600	635327	1.432e+06	1.66635e+06	1.55467e+06	1.22719	0.00132398	0.0133886	0.459367	-1.12228	down
mws2608	N-Acetyl-D-galactosamine	Others	Saccharides	C8H15NO6	3	1811-31-0	2.86375e+06	3.39699e+06	3.16506e+06	1.91054e+06	2.66254e+06	2.91239e+06	0.827987	0.152394	0.228273	1.25921	0.33252	insig
Safp014897	N-{3-[N-(4-{[1-hydroxy-3-(4-hydroxyphenyl)prop-2-en-1-ylidene]amino}butyl)-3-(4-hydroxyphenyl)prop-2-enamido]propyl}-3-(4-hydroxyphenyl)prop-2-enimidic acid*	Alkaloids	Phenolamine	C34H37N3O6	1	-	2.97736e+06	3.56991e+06	3.63926e+06	1.32932e+06	1.36311e+06	1.62454e+06	1.22099	0.00464332	0.024257	2.35965	1.23857	up
MW0155335	Phe-Ser-Met	Amino acids and derivatives	Amino acids and derivatives	C17H25N3O5S1	3	-	791548	790481	775747	118769	65258.4	110621	1.22788	0.000212275	0.00600572	8.00201	3.00036	up
Zmhp004969	4,4,5-Trihydroxy-1,1'-di-2-propenylbiphenyl	Lignans and Coumarins	Lignans	C18H18O3	3	-	206518	133257	129359	158601	244892	248392	0.771411	0.191626	0.271838	0.719659	-0.474615	insig
MWSmce250	Butylidenephthalide	Others	Lactones	C12H12O2	3	72917-31-8	215537	184848	222569	309346	280199	341269	1.15702	0.0118764	0.0394506	0.669258	-0.579365	insig
MWSHY0202	6-Methylflavone	Flavonoids	Flavones	C16H12O2	3	29976-75-8	605305	683597	683604	728148	968118	1.01185e+06	1.01264	0.0985375	0.16114	0.728368	-0.45726	insig
Wasdp09656	4a,7-dimethyl-7-vinyl-4a,4b,5,6,7,8,10,10a-octahydrophenanthren-2(1H)-one	Terpenoids	Ditepenoids	C18H24O	3	-	691785	778324	780759	931029	984532	930865	1.16882	0.00777541	0.0315782	0.79077	-0.338669	insig
Walbp07873	12-Oxo phytodienoic acid	Lipids	Free fatty acids	C18H28O3	1	67204-66-4	136283	184127	150356	1.50864e+06	1.76307e+06	1.69789e+06	1.24287	0.00194356	0.0153895	0.0947289	-3.40005	down
Jmsp005717	Methyl-6-Paradol	Phenolic acids	Phenolic acids	C18H28O3	3	-	64489.4	47229.2	31719.8	400675	480693	390346	1.22451	0.00287495	0.0188029	0.112791	-3.14827	down
Safp017918	(diphenylphosphoroso)benzene	Others	Others	C18H15OP	3	791-28-6	1.87352e+06	1.9264e+06	1.99044e+06	2.43967e+06	2.84762e+06	2.90925e+06	1.18178	0.0271085	0.0667541	0.706441	-0.50136	insig
Wcop008480	2,5-dimethyl-2,3,3a,7a-tetrahydro-1H-indene-1,3-diol*	Terpenoids	Sesquiterpenoids	C11H16O2	3	-	7.37638e+06	7.42594e+06	7.47113e+06	9.52358e+06	8.88875e+06	9.09449e+06	1.22412	0.0100802	0.03626	0.809743	-0.304465	insig
Zjxp110304	3-Hydroxy-3,7,11-trimethyldodeca-1,6E,10-trien-9-yl isobutyrate	Terpenoids	Sesquiterpenoids	C18H30O3	3	-	134080	154363	120683	49092.7	50097.6	67899.8	1.20082	0.00414303	0.0230048	2.44853	1.29192	up
PDP000766	3,3,8,8-tetramethyltricyclo[5.1.0.02,4]oct-5-ene-5-propanoic acid	Others	Others	C15H24O2	2	-	543335	537018	413404	1.38017e+06	2.2493e+06	2.30178e+06	1.2017	0.0362181	0.0803608	0.251845	-1.98939	down
Walbp06373	2-Ethynyl-5-methoxybenzo-1,4-quinone	Quinones	Quinones	C9H6O3	3	82511-23-7	2.21503e+07	2.24164e+07	2.18264e+07	4.05085e+07	3.87448e+07	3.8633e+07	1.24514	0.000595807	0.00967899	0.563196	-0.828291	insig
Wcdp009119	Octadeca-9,12,15-trienoic acid	Lipids	Free fatty acids	C18H30O2	3	28290-79-1	7.85761e+06	7.31586e+06	7.55094e+06	1.40389e+06	2.20423e+06	3.56388e+06	1.14163	0.0108323	0.0376945	3.16849	1.6638	up
pmb0881	LysoPE 18:2	Lipids	LPE	C23H44NO7P	2	-	152591	150423	111357	181248	240032	256303	1.0686	0.0403884	0.0869214	0.611542	-0.709476	insig
Wcdp010432	Linoleamide	Lipids	Free fatty acids	C18H33NO	1	3999-01-7	4.60925e+07	4.53845e+07	4.15476e+07	8.35369e+06	1.09055e+07	8.21236e+06	1.23799	0.000112307	0.00460433	4.84228	2.27569	up
Safp018924	Ibufenac	Organic acids	Organic acids	C12H16O2	1	-	2.09487e+06	1.86926e+06	1.73323e+06	2.67321e+06	1.65149e+06	1.96622e+06	0.32676	0.588421	0.66831	0.905648	-0.142977	insig
pmp000251	E-6,7-Dihydroxydihydroligustilide	Others	Lactones	C12H16O4	2	-	1.17101e+07	1.05245e+07	1.03845e+07	9.86567e+06	8.8607e+06	1.15557e+07	0.520399	0.445518	0.538557	1.07717	0.107252	insig
pmp000252	Senkyunolide I	Others	Lactones	C12H16O4	3	94596-28-8	9.71736e+06	8.38396e+06	10373767	1.03226e+07	9.20053e+06	9.96407e+06	0.317223	0.648751	0.722027	0.965676	-0.0503882	insig
Wcfp002357	N6-Threonylcarbamoyladenosine	Nucleotides and derivatives	Nucleotides and derivatives	C15H20N6O8	1	24719-82-2	1.49556e+07	1.53813e+07	1.53506e+07	1.1351e+07	1.2297e+07	1.50694e+07	0.89023	0.170955	0.249256	1.18002	0.238817	insig
Lmjp002931	Fusaric acid	Organic acids	Organic acids	C10H13NO2	3	536-69-6	7.48481e+06	7.96065e+06	8.06472e+06	2.32251e+06	2.3869e+06	2.49621e+06	1.24563	0.000493367	0.0089374	3.26275	1.70609	up
Wagp002530	2-Methoxy-1-benzofuran-5-carbaldehyde	Others	Aldehyde compounds	C10H8O3	1	-	5.08403e+07	4.52221e+07	4.65796e+07	7.18766e+07	7.46146e+07	8.14875e+07	1.21852	0.00245395	0.0171165	0.625681	-0.6765	insig
pmb0876	LysoPE 16:0	Lipids	LPE	C21H44NO7P	1	53862-35-4	1.33493e+07	1.54737e+07	1.8394e+07	4.10006e+06	9.66639e+06	8.58478e+06	1.01927	0.0218525	0.0578102	2.1125	1.07895	up
pme0274	6-Aminohexanoate	Organic acids	Organic acids	C6H13NO2	3	60-32-2	541703	437660	522674	416909	361019	402232	1.04087	0.0585097	0.112636	1.27274	0.347937	insig
Lsjp211202	(6S,9R)-Vomifoliol	Terpenoids	Monoterpenoids	C13H20O3	3	23526-45-6	3.75966e+06	2.8692e+06	4.00198e+06	2.77462e+06	4.6754e+06	5.2724e+06	0.406935	0.465611	0.557758	0.835599	-0.259117	insig
MWSHC2042	(2E)-3-(1-Hydroxy-2,6,6-trimethyl-4-oxo-2-cyclohexen-1-yl)-2-propenoic acid	Terpenoids	Sesquiterpenoids	C12H16O4	2	26690-86-8	3.75966e+06	2.8692e+06	4.00198e+06	2.77462e+06	4.6754e+06	5.2724e+06	0.406935	0.465611	0.557758	0.835599	-0.259117	insig
MWS201449	Asn-Leu	Amino acids and derivatives	Amino acids and derivatives	C10H19N3O4	3	22601-71-4	479329	295516	376687	220271	210850	200623	1.12057	0.0810763	0.139162	1.82278	0.866141	insig
Wbjp004531	peganoneⅠ-glucose-Rhamnose	Quinones	Anthraquinone	C28H32O14	3	-	722661	914123	913004	798505	809451	1.01241e+06	0.152948	0.8153	0.863662	0.973064	-0.0393931	insig
pmp001288	Acacetin-7-O-rutinoside (Linarin)*	Flavonoids	Flavones	C28H32O14	2	480-36-4	722661	914123	913004	798505	809451	1.01241e+06	0.152948	0.8153	0.863662	0.973064	-0.0393931	insig
Wcdp007645	9-Oxo-10,12-Octadecadienoic Acid	Lipids	Free fatty acids	C18H30O3	1	54665-32-6	186529	178239	161154	81265.4	113408	102554	1.16887	0.00378227	0.0219053	1.76943	0.823286	insig
Laxp009625	(Z)-4,6-Dihydroxy-2-(4-Hydroxy-3-Methoxybenzylidene)-7-Methylbenzofuran-3(2h)-One*	Flavonoids	Aurones	C17H14O6	1	-	1.06763e+06	1.21562e+06	1.01508e+06	780837	727266	850588	1.15005	0.0173313	0.0498177	1.39837	0.48375	insig
Zmmp004279	Isoleucyl-Glutamyl-Leucine	Amino acids and derivatives	Amino acids and derivatives	C17H31N3O6	3	-	371369	311584	509571	474052	365098	475933	0.391129	0.59204	0.670907	0.906804	-0.141137	insig
WapTKC023600	Opuntiside A	Terpenoids	Sesquiterpenoids	C19H30O8	1	850354-51-7	3.06035e+06	3.07619e+06	2.158e+06	1.86733e+06	2.06106e+06	2.25105e+06	0.922898	0.133865	0.206413	1.34228	0.424684	insig
Wcfp003695	Oleracone B	Others	Others	C13H18O2	3	-	1.08106e+08	8.20984e+07	8.89834e+07	9.63877e+07	1.06667e+08	1.10719e+08	0.690717	0.281948	0.369378	0.889777	-0.168484	insig
PDP243175	2-methyl-4-(2,5,5-trimethyl-7,8-dihydro-6H-naphthalen-1-yl)butan-2-ol*	Terpenoids	Sesquiterpenoids	C18H28O	1	-	1.25393e+07	1.02347e+07	1.26875e+07	1.81967e+06	2.9241e+06	3.30796e+06	1.20776	0.00171213	0.0147642	4.4042	2.13888	up
Lmsp010763	Monolinolenin*	Lipids	Glycerol ester	C21H36O4	1	75685-85-7	4.77783e+07	4.84776e+07	3.96953e+07	5.77526e+06	7.16129e+06	1.35295e+07	1.19157	0.000671402	0.0101581	5.13681	2.36087	up
Lhsp101904	polygodial*	Terpenoids	Sesquiterpenoids	C15H22O2	3	6754-20-7	4.64075e+06	4.79795e+06	4.81486e+06	1.6189e+06	4.42345e+06	4.03358e+06	0.702285	0.252985	0.336954	1.41461	0.500408	insig
Walbp07454	3-Hydrocinnamyl-6-CinnamylGlucose	Others	Alcohol compounds	C24H30O6	1	-	2.34206e+06	4.31535e+06	3.41082e+06	3.51534e+06	2.30539e+06	3.99277e+06	0.054219	0.916495	0.938485	1.02596	0.0369697	insig
Lsjp211221	Buddledin A	Terpenoids	Sesquiterpenoids	C17H24O3	3	62346-20-7	3.41348e+06	2.93423e+06	3.38162e+06	2.71612e+06	2.88901e+06	3.13101e+06	0.800909	0.170776	0.249138	1.11369	0.155345	insig
mws1587	L-Norleucine*	Amino acids and derivatives	Amino acids and derivatives	C6H13NO2	1	327-57-1	8.75241e+07	7.6035e+07	8.25495e+07	6.1944e+07	5.60622e+07	5.72723e+07	1.19463	0.00771037	0.0315174	1.4041	0.489646	insig
Wbkp008219	(3S,3'S)-N,N'-((1R,2R)-5-((3,4,5-trihydroxy-6-methyltetrahydro-2H-pyran-2-yl)oxy)cyclohex-3-ene-1,2-diyl)bis(2-methyl-2,3,4,9-tetrahydro-1H-pyrido[3,4-b]indole-3-carboxamide)	Alkaloids	Alkaloids	C38H46N6O7	1	-	8.60111e+07	7.56435e+07	8.11375e+07	1.8706e+08	1.98755e+08	2.34464e+08	1.23064	0.0100952	0.0362621	0.391424	-1.35319	down
pmb0874	LysoPE 18:2(2n isomer)*	Lipids	LPE	C23H44NO7P	1	-	556641	257578	712241	761636	755729	1.03895e+06	0.839087	0.110832	0.177528	0.597133	-0.743876	insig
PD0954615	3-hydroxy-13-apo-alpha-caroten-13-one	Terpenoids	Sesquiterpenoids	C18H26O2	3	-	665166	785518	694170	97075.3	249947	197765	1.15799	0.00093018	0.011595	3.93704	1.97711	up
Qmqp102534	Isoalantolactone	Terpenoids	Sesquiterpenoids	C15H20O2	3	470-17-7	232294	366012	256351	510816	499606	561358	1.13557	0.0155718	0.0465674	0.543751	-0.878982	insig
Zbjn005343	Acacetin-7-O-(6''-O-glucoside)glucoside	Flavonoids	Flavones	C28H32O15	3	-	397330	277453	524330	117808	109185	137882	1.18159	0.0579634	0.11184	3.28637	1.7165	up
Lacp001431	N-(3-hydroxy-4-methoxyphenethyl)-4-hydroxybutanamide	Alkaloids	Alkaloids	C14H21NO4	3	-	3.0168e+06	3.35098e+06	3.39655e+06	5.79814e+06	4.92073e+06	5.62314e+06	1.21165	0.00652936	0.0288678	0.597499	-0.742993	insig
Zbkp001454	Miserotoxin	Alkaloids	Alkaloids	C9H17NO8	1	24502-76-9	3.0168e+06	3.35098e+06	3.39655e+06	5.79814e+06	4.92073e+06	5.62314e+06	1.21165	0.00652936	0.0288678	0.597499	-0.742993	insig
Wcjp001256	9-Alpha-Ribofuranosyladenine*	Nucleotides and derivatives	Nucleotides and derivatives	C10H13N5O4	1	-	3.0168e+06	3.35098e+06	3.39655e+06	5.79814e+06	4.92073e+06	5.62314e+06	1.21165	0.00652936	0.0288678	0.597499	-0.742993	insig
Zmsp001773	9-Arabinosyladenine*	Nucleotides and derivatives	Nucleotides and derivatives	C10H13N5O4	1	-	3.25042e+06	3.09982e+06	3.20246e+06	5.53197e+06	4.73129e+06	4.93596e+06	1.22054	0.0135738	0.0429141	0.628499	-0.670019	insig
mws0126	LysoPC 18:0	Lipids	LPC	C26H54NO7P	1	19420-57-6	2.15821e+06	2.07521e+06	2.79986e+06	417201	941724	447298	1.16228	0.00470197	0.0244115	3.89392	1.96122	up
Zmdp000292	Arginine methyl ester	Amino acids and derivatives	Amino acids and derivatives	C7H16N4O2	1	-	1.6942e+07	1.68974e+07	1.64567e+07	1.05455e+07	9.62238e+06	1.01207e+07	1.23977	0.000137646	0.00484314	1.66056	0.731671	insig
Lmxp010913	1-(9Z-Octadecenoyl)-2-(9-oxo-nonanoyl)-sn-glycero-3-phosphocholine	Lipids	Glycerol ester	C35H66NO9P	1	-	1.63451e+06	2.04312e+06	1.78264e+06	2.35557e+06	2.18037e+06	2.17653e+06	1.03815	0.0538167	0.10595	0.813453	-0.29787	insig
mws1175	Pinostrobin	Flavonoids	Flavanones	C16H14O4	3	480-37-5	198400	169080	286034	36293.9	63360.8	39327.2	1.1947	0.0333809	0.0764119	4.70216	2.23332	up
Wagp006988	4'-Hydroxy-5,6,7,8-Tetramethoxyflavone	Flavonoids	Flavones	C19H18O7	3	36950-98-8	556896	343115	558622	282838	215911	252271	1.08956	0.0721212	0.12735	1.9422	0.957695	insig
Ymjm000067	14-Hydroxyvibsanin F*	Terpenoids	Ditepenoids	C20H32O3	1	-	107626	103224	101529	36702.3	67430.5	54932.2	1.11167	0.0252696	0.063629	1.96384	0.97368	insig
Lssp210412	Cuscohygrine	Alkaloids	Pyrrole alkaloids	C13H24N2O	1	454-14-8	2.2541e+06	2.26017e+06	2.10397e+06	2.34027e+06	2.38746e+06	2.25637e+06	0.856059	0.134372	0.206814	0.947615	-0.0776263	insig
Rfn09804	4-Isopropylcinnamic acid	Phenolic acids	Phenolic acids	C12H14O2	1	3368-21-6	3.68049e+06	3.60883e+06	3.62195e+06	4.79948e+06	5.19786e+06	5.78612e+06	1.19536	0.029137	0.0702077	0.69131	-0.532594	insig
Wahlp08069	LysoPC 17:2(2n isomer)*	Lipids	LPC	C25H48NO7P	1	-	1.38696e+06	1.41311e+06	1.2391e+06	4.36822e+06	4.67019e+06	5.55972e+06	1.23701	0.00895713	0.0338424	0.276691	-1.85365	down
Safp020540	1-Palmitoyl-2-acetyl-sn-glycero-3-phosphocholine	Lipids	LPC	C26H52NO8P	2	-	68664.8	57049.2	54604.4	314510	350815	432956	1.23688	0.0118916	0.0394506	0.164182	-2.60663	down
MWStz362	3,7,4'-Tri-O-methylquercetin*	Flavonoids	Flavonols	C18H16O7	1	572-32-7	369445	369966	386964	417384	375640	447538	0.82716	0.203628	0.285617	0.907955	-0.139307	insig
mws0043	Nobiletin	Flavonoids	Flavones	C21H22O8	3	478-01-3	1.31953e+06	1.12856e+06	1.15262e+06	1.32363e+06	1.11541e+06	1.16836e+06	0.0146815	0.980699	0.98617	0.998145	-0.00267877	insig
Zbsp010319	[6]-Gingerdiol 5-acetate	Phenolic acids	Phenolic acids	C19H30O5	3	143519-16-8	335177	333867	308329	1.18057e+06	1.52102e+06	1.69334e+06	1.23387	0.0167812	0.0489063	0.222387	-2.16886	down
Wbsp000408	3β,14α,15α,21α-tetrahydroxyserrat-14-en-21-acetyl-3-(4'-hydroxybenzoate)	Terpenoids	Terpene	C39H58O7	3	-	2.36822e+06	2.14754e+06	1.88252e+06	2.6387e+06	1.50757e+06	2.29765e+06	0.0532821	0.969512	0.978058	0.992918	-0.010254	insig
MWStz562	7-Oxodehydroabietic acid*	Terpenoids	Ditepenoids	C20H26O3	1	18684-55-4	286708	259749	299524	163730	272588	230326	0.796246	0.191432	0.271838	1.26901	0.343708	insig
Waqkp05977	2-g-linolenoyl-glycerol	Lipids	Glycerol ester	C21H36O4	1	-	6.47056e+06	8.74964e+06	5.63944e+06	2.23672e+07	2.45304e+07	2.14873e+07	1.21693	0.000258991	0.00639353	0.305033	-1.71296	down
Lmbp010382	6-Methoxy-2-(2-phenylethyl)chromone	Others	Chromone	C18H16O3	3	84294-89-3	271688	469919	449576	339627	313904	377524	0.382566	0.490378	0.579977	1.1553	0.208273	insig
PD0026889	Jasmonoyl-L-leucine	Alkaloids	Alkaloids	C18H29NO4	1	-	99529.8	104059	101751	59577	61629.5	56014.6	1.23939	4.97444e-05	0.00284674	1.72293	0.784865	insig
MWStz541	Cannabisin F	Alkaloids	Phenolamine	C36H36N2O8	3	163136-19-4	709631	769479	735007	136135	94991.6	116417	1.23921	2.2903e-05	0.00186032	6.37076	2.67147	up
Lmfp004673	Lawsone	Quinones	Quinones	C10H6O3	3	83-72-7	1.99641e+06	1.96386e+06	1.89456e+06	2.27205e+06	1.82572e+06	1.97614e+06	0.302393	0.637007	0.712248	0.963931	-0.0529975	insig
Lskp211408	polypodin B	Steroids	Steroid	C27H44O8	3	-	2.64527e+06	2.06699e+06	1.19704e+06	1.00791e+07	8.54862e+06	1.78705e+07	1.17512	0.068727	0.122734	0.161907	-2.62677	down
MWSmce041	Butylphthalide	Others	Lactones	C12H14O2	2	6066-49-5	422202	409552	428480	632081	608970	692878	1.22526	0.00949021	0.0348597	0.651644	-0.617844	insig
pmp001235	Cnidilide*	Others	Lactones	C12H18O2	2	-	1.88668e+06	1.95382e+06	1.94934e+06	1.75032e+06	1.83046e+06	1.70355e+06	1.10681	0.0257743	0.0644486	1.09566	0.131802	insig
MWSmce412	Senkyunolide*	Others	Lactones	C12H16O2	1	63038-10-8	2.04827e+06	2.00862e+06	1.77805e+06	2.29803e+06	1.64869e+06	2.12656e+06	0.181193	0.734786	0.798529	0.960756	-0.0577585	insig
Zmjp006485	1-Desmethylchryso-obtusin	Quinones	Anthraquinone	C18H16O7	3	90985-58-3	170320	149097	145130	178418	133286	175676	0.239157	0.67668	0.748958	0.953153	-0.0692208	insig
WaQzp09970	Estrane-3,17-diol	Steroids	Steroid	C18H30O2	3	517-01-1	5.68425e+06	5.79652e+06	5.5087e+06	1.09041e+06	2.23683e+06	2.21118e+06	1.15574	0.00737117	0.0307804	3.06757	1.6171	up
Latp003160	6-Hydroxymellein*	Lignans and Coumarins	Coumarins	C10H10O4	3	70901-60-9	1.15313e+06	1.37126e+06	2.18045e+06	698071	509363	635938	1.13043	0.0883661	0.149033	2.5523	1.3518	up
Sadp017169	Dinortrixagone	Terpenoids	Sesquiterpenoids	C18H28O	1	-	8.00209e+07	9.12895e+07	7.12297e+07	1.49245e+08	1.31339e+08	1.59186e+08	1.19283	0.00392913	0.0223331	0.551516	-0.858525	insig
Rfn07779	Tamaridone	Flavonoids	Flavones	C17H14O7	1	-	2.24316e+07	2.24625e+07	2.41575e+07	3.03309e+07	2.84954e+07	2.7917e+07	1.19263	0.00373562	0.0217236	0.796043	-0.329082	insig
Safp021800	LPC(18:1/0:0)	Lipids	LPC	C26H53NO7P+	1	3542-29-8	2.07114e+07	2.1663e+07	1.966e+07	2.07499e+07	3.0954e+07	3.67323e+07	0.861617	0.198732	0.28034	0.701459	-0.511568	insig
Rfn010265	Phosphatidylethanolamine lyso 18:2*	Lipids	Free fatty acids	C23H44NO7P	1	-	528030	443579	535041	1.05655e+06	984662	850395	1.20427	0.00705922	0.0297243	0.521042	-0.940528	insig
Wagp007236	7-Hydroxy-3',4',5,6-tetramethoxyflavone*	Flavonoids	Flavones	C19H18O7	2	40983-99-1	4.59283e+06	2.35313e+06	5.01827e+06	2.27984e+06	2.55785e+06	2.48617e+06	0.839892	0.201165	0.283247	1.6336	0.708051	insig
MWSmce698	2',4'-Dimethylacetophenone	Others	Ketone compounds	C10H12O	3	89-74-7	2.92604e+06	2.45626e+06	2.57029e+06	4.15062e+06	3.32279e+06	3.42031e+06	1.08892	0.0439984	0.0922956	0.730016	-0.454001	insig
Smcp000882	N-benzoyl-2-aminoethyl-β-D-glucopyranoside	Alkaloids	Alkaloids	C15H21NO7	2	-	1.27041e+06	1.64715e+06	1.24555e+06	605646	589498	535496	1.2171	0.0223412	0.0585992	2.40553	1.26636	up
Wagp009413	5,7-Dihydroxy-3,4',6,8-tetramethoxyflavone*	Flavonoids	Flavonols	C19H18O8	3	50461-86-4	50420.4	45987	58732	67379.9	63482.7	55753.6	0.895153	0.107461	0.17312	0.831329	-0.266509	insig
MWS20184	[6]-Shogaol	Phenolic acids	Phenolic acids	C17H24O3	3	555-66-8	665864	664113	813972	392906	467478	469253	1.16816	0.0169718	0.0491638	1.61243	0.689237	insig
Lhmp122023	Scopoletin 7-O-(6''-Malonylglucoside)	Lignans and Coumarins	Coumarins	C19H20O12	3	-	4.26448e+06	3.05776e+06	3.77807e+06	1.06089e+06	1.30603e+06	714683	1.19133	0.00704909	0.0297243	3.60211	1.84884	up
pmp000417	Daidzein-4'-O-glucoside*	Flavonoids	Isoflavones	C21H20O9	3	-	532831	732477	581700	211507	302171	203760	1.18425	0.0112799	0.0386961	2.57445	1.36426	up
Lmgp004152	Diosmetin-8-C-(2''-O-arabinosyl)glucoside	Flavonoids	Flavones	C27H30O15	3	-	186001	214082	248920	347390	234699	313718	0.920337	0.116571	0.184608	0.72449	-0.464962	insig
mws0051	Acacetin	Flavonoids	Flavones	C16H12O5	3	480-44-4	231716	245022	222472	179959	166648	142741	1.15448	0.00929843	0.0344726	1.42886	0.514867	insig
Lazp007726	Tupichinol E*	Flavonoids	Flavonols	C17H14O6	1	-	1.1955e+06	1.28705e+06	1.16905e+06	835514	768297	873509	1.21164	0.00126504	0.0132131	1.47401	0.559748	insig
Lmmp002995	Quercetin-7-O-(2''-malonyl)glucosyl-5-O-glucoside	Flavonoids	Flavonols	C30H32O20	2	-	1.06499e+06	728106	859016	1.95613e+06	829254	701101	0.320004	0.561362	0.643088	0.760684	-0.394631	insig
Zmgp004297	7-(4-Hydroxyphenyl)-1-phenyl-4-hepten-3-one	Others	Ketone compounds	C19H20O2	2	100667-52-5	1.70432e+06	2.39608e+06	1.90944e+06	2.37748e+06	2.07313e+06	2.19859e+06	0.566185	0.416928	0.512844	0.903844	-0.145854	insig
Sayp010368	phyllanflexoid A*	Terpenoids	Ditepenoids	C20H26O3	1	-	304629	259526	259241	182673	235313	218778	1.01635	0.045401	0.0944991	1.29309	0.370826	insig
MWStz583	5-Hydroxy-7,3',4'-trimethoxyflavone	Flavonoids	Flavones	C18H16O6	1	29080-58-8	44403.1	67160.8	68137	45723.5	69422.3	61112.2	0.051682	0.917569	0.938895	1.01953	0.0279083	insig
PD0983496	Pyroglutamylphenylalanine*	Amino acids and derivatives	Amino acids and derivatives	C14H16N2O4	1	-	2.79626e+06	2.70286e+06	3.082e+06	1.0582e+06	1.00688e+06	1.14991e+06	1.23959	0.0016195	0.0144847	2.6691	1.41635	up
Wafp004334	N-Feruloyltyramine 4'-glucoside	Alkaloids	Phenolamine	C24H29NO9	1	-	4.96218e+06	6.72619e+06	3.48125e+06	6.02813e+06	5.67722e+06	4.68984e+06	0.31763	0.718246	0.782919	0.925249	-0.112087	insig
Rfn03227	Pyr-phe-OH*	Amino acids and derivatives	Amino acids and derivatives	C14H16N2O4	1	21282-12-2	1.4815e+06	1.57697e+06	890153	700518	782013	597088	1.0503	0.0933972	0.154783	1.89872	0.925028	insig
Hmcp001829	Quercetin-3,7-Di-O-rhamnoside	Flavonoids	Flavonols	C27H30O15	3	28638-13-3	150209	270632	188842	562716	795616	769536	1.18749	0.0095583	0.0350332	0.286523	-1.80328	down
MWSmce482	beta-Asarone	Phenolic acids	Phenolic acids	C12H16O3	1	2883-98-9	840250	803755	469367	2.08515e+06	1.2318e+06	1.6376e+06	1.08857	0.0432976	0.0914625	0.426551	-1.22921	down
Zahp011321	N-Isobutyl Decanamide	Alkaloids	Alkaloids	C14H29NO	1	73785-31-6	9.08221e+07	9.15019e+07	8.60995e+07	8.97011e+07	9.35825e+07	9.82548e+07	0.733692	0.227549	0.312927	0.953417	-0.0688213	insig
Lcsp013328	linoleoyl ethanolamine	Lipids	LPE	C20H37NO2	2	68171-52-8	173613	170146	166126	71815.4	105347	179403	0.783191	0.24874	0.332622	1.42999	0.516007	insig
Lmtp006908	Dihydroisoalantolactone*	Terpenoids	Sesquiterpenoids	C15H22O2	3	1856-58-2	4.57012e+06	4.63663e+06	4.43647e+06	1.75348e+06	4.31235e+06	4.07113e+06	0.671967	0.288014	0.375372	1.34589	0.428558	insig
MWS1844	alpha-Amylcinnamaldehyde	Others	Aldehyde compounds	C14H18O	3	122-40-7	235612	253065	283780	215502	212576	242138	0.896563	0.124699	0.194543	1.15255	0.20483	insig
Wacyp04031	4-(2,4,6-Trihydroxybenzoyl)-3-Formyl-5-Hydroxybenzoic acid	Phenolic acids	Phenolic acids	C15H10O8	2	-	1.24498e+06	1.13879e+06	688038	2.77091e+06	3.14455e+06	2.83329e+06	1.17727	0.00140698	0.0137852	0.351114	-1.50999	down
PDP002625	Herbacetin 7-methyl ether 3-glucoside	Others	Others	C22H22O12	2	30484-94-7	4.27337e+06	3.86234e+06	3.99947e+06	5.59306e+06	7.82365e+06	6.15362e+06	1.13985	0.0616866	0.115228	0.62008	-0.689474	insig
Zbsp003857	3'-O-Methyltricetin-5-O-glucoside*	Flavonoids	Flavones	C22H22O12	2	-	4.27337e+06	3.86234e+06	3.99947e+06	5.59306e+06	7.82365e+06	6.15362e+06	1.13985	0.0616866	0.115228	0.62008	-0.689474	insig
PD0954848	dimethoxycinnamoylhexose	Phenolic acids	Phenolic acids	C17H22O9	2	-	1.21885e+06	1.2273e+06	1.29805e+06	1.41174e+06	2.17574e+06	2.94152e+06	0.957106	0.1699	0.248369	0.573471	-0.802208	insig
Qmyp101115	9-O-β-D-Glucoside of 3-hydroxy-7,8-didehydro-β-ionol*	Terpenoids	Sesquiterpenoids	C19H30O7	3	-	1.21885e+06	1.2273e+06	1.29805e+06	1.41174e+06	2.17574e+06	2.94152e+06	0.957106	0.1699	0.248369	0.573471	-0.802208	insig
Lmqp003887	Kaempferol-3-O-xylosyl(1→2)glucoside	Flavonoids	Flavonols	C26H28O15	3	-	1.23861e+06	1.17463e+06	1.19238e+06	912678	903672	715325	1.13659	0.0233307	0.060253	1.4242	0.510155	insig
mws0636	L-Phenylalanyl-L-phenylalanine	Amino acids and derivatives	Amino acids and derivatives	C18H20N2O3	1	2577-40-4	769865	715267	671774	240632	213491	301556	1.22191	0.000276588	0.00663285	2.85426	1.51312	up
Hmzp003994	Pedaliin*	Flavonoids	Flavones	C22H22O12	2	22860-72-6	4.27337e+06	3.86234e+06	3.99947e+06	5.59306e+06	7.82365e+06	6.15362e+06	1.13985	0.0616866	0.115228	0.62008	-0.689474	insig
NK10246260	4-Hydroxy-2-quinolone	Alkaloids	Quinoline alkaloids	C9H7NO2	2	86-95-3	2.47347e+06	2.63155e+06	1.61975e+06	198838	112343	209020	1.22431	0.0214695	0.0572065	12.9273	3.69235	up
PDP242583	7-(hydroxymethyl)-2,3,3a,4,5,7a-hexahydro-1H-inden-4-ol	Terpenoids	Monoterpenoids	C10H16O2	2	-	760314	1.06006e+06	931193	1.70432e+06	1.16847e+06	1.65532e+06	1.05584	0.0546341	0.106974	0.607665	-0.718652	insig
MWSHY0199	Quercetin-3-O-(6''-O-galloyl)galactoside	Flavonoids	Flavonols	C28H24O16	3	53171-28-1	265107	127162	105772	289935	300105	233485	0.879988	0.14964	0.22549	0.604767	-0.72555	insig
pmp001251	LysoPC 18:2(2n isomer)	Lipids	LPC	C26H50NO7P	1	-	1.00634e+06	1.00515e+06	966934	2.42268e+06	2.51734e+06	2.89908e+06	1.23892	0.00760712	0.0312986	0.379945	-1.39614	down
Lmzp009151	Lepadin D	Alkaloids	Quinoline alkaloids	C18H35NO2	3	-	210601	245668	206418	288858	262935	270093	1.0852	0.030236	0.0714874	0.8063	-0.310612	insig
Lhnp111728	Massoniresinol; Vladinol A	Lignans and Coumarins	Lignans	C20H24O8	3	96087-10-4	141881	267539	171984	303221	328463	386998	1.03178	0.0399159	0.086496	0.570742	-0.809089	insig
PDP002602	6-Hydroxykaempferol 3-glucoside*	Flavonoids	Flavones	C21H20O12	2	-	1.91249e+07	2.67209e+07	1.92878e+07	4.32964e+07	4.4709e+07	4.1726e+07	1.18838	0.00770493	0.0315174	0.502065	-0.994054	insig
Qmjp080407	14(15)-Bisnor-13-oxolabd-8(17),11(E)-dien-19-oic acid	Terpenoids	Sesquiterpenoids	C18H26O3	1	-	680547	651245	623767	1.10429e+06	675998	868772	0.876523	0.20116	0.283247	0.73821	-0.437898	insig
MWStz602	Quercetagetin-7-O-glucoside(Quercetagitrin)*	Flavonoids	Flavonols	C21H20O13	2	548-75-4	2.41381e+06	3.04252e+06	2.70705e+06	4.90386e+06	4.52153e+06	4.39314e+06	1.20083	0.00153526	0.0141087	0.590757	-0.759364	insig
pmb0108	Feruloyl syringic acid	Phenolic acids	Phenolic acids	C19H18O8	3	-	470021	423474	453499	438813	619887	436433	0.443708	0.504246	0.592207	0.900919	-0.150531	insig
Sadp005010	8-Methyltheophylline	Alkaloids	Alkaloids	C8H10N4O2	1	830-65-9	1.10721e+07	2.54697e+06	2.20388e+06	2.6726e+06	2.67738e+06	5.82323e+06	0.143255	0.65597	0.729242	1.41615	0.501971	insig
mws2218	Caffeine	Alkaloids	Alkaloids	C8H10N4O2	2	58-08-2	481965	127683	141876	170819	143248	248244	0.164101	0.645608	0.71931	1.33649	0.418452	insig
Zblp004317	3-(2-oxopropyl)-3-hydroxyindolin-2-one	Alkaloids	Plumerane	C11H11NO3	1	-	2.76618e+07	2.92625e+07	2.71392e+07	2.44766e+07	2.18953e+07	2.37637e+07	1.1403	0.0105259	0.0372251	1.19858	0.261332	insig
Yalp008047	Methyl 12-phenyldodecanoate	Lipids	Free fatty acids	C19H30O2	1	38795-65-2	132970	173052	191043	259444	182963	307404	0.910391	0.131032	0.202664	0.662919	-0.593095	insig
MWSHC20102	3-Hydroxy-1-(4-Hydroxy-3-Methoxyphenyl)Propan-1-One	Others	Ketone compounds	C10H12O4	3	2196-18-1	4.27209e+06	3.09299e+06	3.42935e+06	3.91911e+06	3.74246e+06	3.49064e+06	0.246463	0.773486	0.83224	0.967919	-0.0470417	insig
pmb0142	Caffeic aldehyde	Others	Aldehyde compounds	C9H8O3	3	141632-15-7	1.54286e+06	1.67688e+06	1.34488e+06	1.50061e+06	1.3179e+06	1.2439e+06	0.70115	0.24851	0.332535	1.12362	0.168159	insig
Hmgp003163	3,3',5,7-Tetrahydroxy-4',6-Dimethoxyflavone; (Laciniatin)*	Flavonoids	Flavonols	C17H14O8	3	74161-28-7	27662.8	60246	53548.9	78238.6	91808.6	57686.5	0.84508	0.109872	0.176577	0.621154	-0.686976	insig
pmb0864	LysoPE 14:0	Lipids	LPE	C19H40NO7P	3	-	180447	188487	134618	128310	115761	69779.8	0.939717	0.061162	0.11493	1.60443	0.682059	insig
Hmhp010886	Sarisan	Others	Others	C11H12O3	3	18607-93-7	156961	96903.4	139876	82546.9	247318	285548	0.464716	0.357831	0.447823	0.639798	-0.644312	insig
Lmmp003903	Kaempferol-3-O-(2''-O-acetyl)glucoside	Flavonoids	Flavonols	C23H22O12	3	-	251746	573767	375898	169718	388224	136419	0.750695	0.242007	0.327093	1.73024	0.79097	insig
WapTKC002297	1,6-Dihydroxy-2,7(19),10,14-Phytatetraen-13-one*	Terpenoids	Ditepenoids	C20H32O3	1	79404-59-4	106983	76550.2	102306	26040.4	47774.6	46812.5	1.11306	0.0115056	0.0388639	2.3696	1.24464	up
MW0168670	9,12-Octadecadiynoic Acid*	Lipids	Free fatty acids	C18H28O2	3	2012-14-8	2.1416e+07	2.23245e+07	2.19681e+07	6.50944e+06	6.37023e+06	7.36753e+06	1.24346	4.12441e-06	0.00114921	3.24532	1.69836	up
Wcgp010223	3-(Cyclohexen-1-yl)-2-hydroxy-4a,5-dimethyl-2,3,4,5,6,7,8,8a-octahydronaphthalen-1-one	Others	Others	C18H28O2	3	-	2.1416e+07	2.23245e+07	2.19681e+07	6.50944e+06	6.37023e+06	7.36753e+06	1.24346	4.12441e-06	0.00114921	3.24532	1.69836	up
Zbkp004942	Dodecanamide	Alkaloids	Alkaloids	C12H25NO	1	-	4.17704e+07	4.28578e+07	4.2776e+07	2.31232e+07	3.35486e+07	3.22717e+07	1.05293	0.0582377	0.112198	1.43242	0.518453	insig
PD0296445	2-(4-Methoxybenzylidene)imino-2-deoxy-D-glucopyranose	Alkaloids	Alkaloids	C14H19NO6	2	-	6.72958e+07	6.36686e+07	6.13856e+07	4.85811e+07	4.87624e+07	4.07138e+07	1.16178	0.00727682	0.0304876	1.39326	0.478467	insig
Smhp011040	ageconyflavone B	Flavonoids	Flavones	C19H18O7	3	-	147752	197044	173398	124323	131464	143437	1.0084	0.0934965	0.154783	1.298	0.376294	insig
pmd0130	LysoPC 14:0	Lipids	LPC	C22H46NO7P	1	20559-16-4	428307	431580	361803	654408	460258	691777	1.00304	0.101906	0.165655	0.676296	-0.564274	insig
WapTKC179389	8-(5-Hydroxy-2,6,6-Trimethylcyclohex-2-En-1-Yl)-6-Methyloct-5-En-2-one	Terpenoids	Sesquiterpenoids	C18H30O2	1	-	7.774e+06	7.93299e+06	7.55094e+06	1.40389e+06	3.00966e+06	3.56388e+06	1.1151	0.0137809	0.043106	2.91547	1.54373	up
MWSHC2067	3,4-Dihydroxybenzaldehyde	Others	Aldehyde compounds	C7H6O3	3	139-85-5	1.02178e+06	1.41517e+06	1.3109e+06	286198	286529	358594	1.22808	0.0126332	0.0410457	4.02423	2.00871	up
Rfp03312	Aureusidin 4,6-diglucoside	Flavonoids	Aurones	C27H30O16	1	-	1.03268e+07	3.72572e+07	5.1191e+06	6.1024e+06	3.36295e+07	2.30591e+07	0.230216	0.806094	0.855349	0.839342	-0.25267	insig
Lcsp002236	Pro-Glu-Ile	Amino acids and derivatives	Amino acids and derivatives	C16H27N3O6	2	-	1.55049e+06	913847	1.26221e+06	292476	250819	202479	1.21436	0.0305514	0.0720978	4.99687	2.32102	up
Hmhp005846	Tenaxin I*	Flavonoids	Flavones	C18H16O7	3	86926-52-5	400636	404277	383602	478551	518883	501128	1.21122	0.00396305	0.0223476	0.793103	-0.33442	insig
Zmhp004065	7,8-Dihydroxy-5,6,4'-trimethoxyflavone*	Flavonoids	Flavones	C18H16O7	3	-	400636	404277	383602	478551	518883	501128	1.21122	0.00396305	0.0223476	0.793103	-0.33442	insig
MW0150848	His-Asn-Cys	Amino acids and derivatives	Amino acids and derivatives	C13H20N6O5S1	3	-	686671	699162	523170	538507	437427	574189	0.795268	0.169396	0.248109	1.23152	0.300436	insig
mws0677	N-Acetylserotonin	Alkaloids	Plumerane	C12H14N2O2	3	1210-83-9	1.90058e+06	2.09035e+06	1.83989e+06	727502	620367	592054	1.23643	0.00052998	0.00939648	3.0057	1.5877	up
Lcsp003873	Leu-Ala-Ile	Amino acids and derivatives	Amino acids and derivatives	C15H29N3O4	2	-	946852	915323	1.05854e+06	836851	1.01481e+06	1.03787e+06	0.10265	0.899859	0.926965	1.01079	0.01549	insig
Lcfp060275	N-Acetyltyramine	Amino acids and derivatives	Amino acids and derivatives	C10H13NO2	2	1202-66-0	244137	254725	186589	288386	310200	218414	0.642639	0.281087	0.368634	0.838984	-0.253284	insig
MWStz460	Ombuin	Flavonoids	Flavonols	C17H14O7	1	529-40-8	1.03251e+06	1.16461e+06	1.02319e+06	358718	503217	497164	1.20383	0.000703594	0.0103876	2.36945	1.24455	up
Hmmp007513	5,7-Dihydroxy-6,3',4',5'-tetramethoxyflavone (Arteanoflavone)*	Flavonoids	Flavones	C19H18O8	3	68710-17-8	56699.5	66901.3	64336.1	81355.2	87684.4	48598.8	0.364002	0.502907	0.591186	0.863528	-0.211686	insig
PDP114864	10-Oxo-11,15-phytodienoic acid	Others	Others	C18H28O3	1	-	1.2356e+06	1.046e+06	1.06403e+06	321426	355648	337037	1.24097	0.00502644	0.0254209	3.29908	1.72206	up
Wbtp004753	1,2,3,7,8-pentahydroxy-6-methylanthracene-9,10-dione	Flavonoids	Other Flavonoids	C15H10O7	1	-	1.26016e+06	1.37782e+06	977727	1.53665e+06	1.0388e+06	1.27784e+06	0.245202	0.693585	0.762307	0.938341	-0.0918155	insig
Zbsp004301	Quercetin-7-O-rutinoside*	Flavonoids	Flavonols	C27H30O16	1	147714-62-3	3.82943e+06	4.01488e+06	1.48726e+07	7.44283e+06	1.27272e+07	5.32227e+06	0.310877	0.84099	0.884149	0.891128	-0.166296	insig
Wacyp04478	4-(2,6-Dihydroxybenzoyl)-3-Formyl-5-Hydroxybenzoic acid	Phenolic acids	Phenolic acids	C15H10O7	1	127448-92-4	1.4007e+08	1.56927e+08	1.32512e+08	205762503	1.78761e+08	1.79385e+08	1.11635	0.0188269	0.0526735	0.761665	-0.392771	insig
Lmmp003109	3'-O-Methyl-epicatechin	Flavonoids	Flavanols	C16H16O6	3	76549-34-3	842945	1.0297e+06	912514	1.28675e+06	1.198e+06	1.36768e+06	1.14715	0.00854869	0.0331163	0.722961	-0.46801	insig
MWStz487	Robinetin	Flavonoids	Flavonols	C15H10O7	2	490-31-3	6.73904e+07	9.9781e+07	7.33596e+07	9.75101e+07	1.28442e+08	1.15492e+08	0.973362	0.0666669	0.120534	0.704452	-0.505426	insig
PD0485458	6-Hydroxyluteolin 6-glucoside	Flavonoids	Flavones	C21H20O12	1	-	1.415e+07	7.206e+06	6.08263e+06	9.00426e+06	7.06882e+06	9.45756e+06	0.0227369	0.828344	0.87417	1.07473	0.10398	insig
PDP151614	6-Hydroxyluteolin 7-rhamnoside	Flavonoids	Flavones	C21H20O11	1	-	7.10041e+06	1.31839e+07	1.10502e+07	1.58996e+07	1.58685e+07	1.31731e+07	0.88261	0.108978	0.175452	0.697233	-0.520287	insig
pmb0302	2-Aminoethylphosphonate	Others	Others	C2H8NO3P	3	2041-14-7	724500	707479	590304	741991	680976	708718	0.468886	0.489713	0.579736	0.948678	-0.0760091	insig
Cmsp004086	Dihydrokaempferide	Flavonoids	Flavanonols	C16H14O6	3	137225-59-3	8.16013e+07	9.29977e+07	5.76164e+07	130485819	1.18221e+08	1.21545e+08	1.06922	0.0360312	0.0801472	0.627183	-0.673041	insig
PDP004292	6-Hydroxyluteolin 6-rhamnoside	Flavonoids	Flavones	C21H20O11	2	-	6.1063e+06	5.72145e+06	3.73579e+06	1.06339e+07	9.30435e+06	6.48578e+06	0.972474	0.0778029	0.134923	0.588991	-0.763683	insig
Lhcp120314	7-H-9(10)-ene-11,12-Epoxy-8-oxoeremophilane*	Terpenoids	Sesquiterpenoids	C15H22O2	3	-	4.4276e+06	4.48119e+06	4.68867e+06	1.64098e+06	4.44446e+06	4.07348e+06	0.639059	0.321939	0.41254	1.33847	0.420588	insig
Zahp007439	3,4-Methylenedioxycinnamaldehyde	Others	Aldehyde compounds	C10H8O3	1	58095-77-5	1.76405e+06	1.59076e+06	1.5923e+06	2.3568e+06	1.88153e+06	1.80604e+06	0.917743	0.158318	0.235049	0.818465	-0.289008	insig
Lmjp006246	9-Methoxy-alpha-lapachone	Quinones	Quinones	C16H16O4	3	35241-80-6	161389	161002	176176	261691	186155	175179	0.784596	0.264694	0.35042	0.800236	-0.321503	insig
Yamp012546	(6S,6aS)-9,11-diphenoxy-6,6a-diphenyl-2,3,5,5a,6,6a,11b,11c,12,12a-decahydro-1H-benzofuro[2',3':4,5]cyclopenta[1,2-d]pyrrolo[1,2-a]pyrimidin-5-ol	Alkaloids	Alkaloids	C40H36N2O4	3	-	3.46281e+06	6.95205e+06	7.03416e+06	1.51949e+06	1.42935e+06	1.07444e+06	1.17331	0.0609299	0.11474	4.33701	2.1167	up
Lafp005024	7-Hydroxy-costol-malonyl glucoside	Terpenoids	Sesquiterpenoids	C24H36O10	3	-	237848	219029	271656	245462	286019	254022	0.552503	0.392764	0.487422	0.927475	-0.108619	insig
Latp007436	Normelanothyrsin A*	Terpenoids	Sesquiterpenoids	C18H26O3	3	-	5.8985e+06	6.21925e+06	6.04084e+06	1.00023e+07	9.03613e+06	9.34002e+06	1.23343	0.00371882	0.0217052	0.639872	-0.644145	insig
Smgp005565	Cinchonain 1a	Flavonoids	Flavanols	C24H20O9	3	85022-69-1	5.4058e+06	5.90283e+06	5.67131e+06	4.83187e+06	5.21056e+06	5.81595e+06	0.636665	0.3292	0.419922	1.07072	0.0985857	insig
Sazp005836	Comazaphilone C	Others	Others	C22H24O8	3	-	8.23672e+06	4.36804e+06	1.03368e+07	4.66645e+06	1.01584e+07	9.83932e+06	0.128926	0.829255	0.874765	0.930157	-0.104454	insig
Wahp006114	Tri-p-coumaroyl Spermidine*	Alkaloids	Phenolamine	C34H37N3O6	1	-	3.09408e+06	2.91231e+06	3.60804e+06	1.26316e+06	1.20423e+06	1.56453e+06	1.21424	0.00397326	0.0223476	2.38458	1.25374	up
Sasp006421	Gibberellin A5	Terpenoids	Ditepenoids	C19H22O5	3	561-56-8	492356	283891	358462	311832	592600	330896	0.158292	0.7761	0.834067	0.918549	-0.122572	insig
Wagp007545	3'-Hydroxy-3,4',5,7,8-Pentamethoxyflavone	Flavonoids	Flavonols	C20H20O8	3	4670-40-0	409738	364438	400358	310773	282744	250204	1.14432	0.0089054	0.0338217	1.39209	0.477251	insig
Zmhp005139	Tamarixetin-3-O-(6''-malonyl)glucoside*	Flavonoids	Flavonols	C25H24O15	1	-	1.05492e+07	8.69965e+06	1.08771e+07	1.6896e+07	1.77407e+07	1.1639e+07	1.01203	0.0929128	0.154324	0.651009	-0.61925	insig
Ladp004569	portulacanone C malonyl glucoside	Flavonoids	Other Flavonoids	C27H30O14	3	-	4.88325e+06	5.70199e+06	3.66181e+06	8.11072e+06	1.3249e+07	1.06835e+07	1.12602	0.0425153	0.0901399	0.44462	-1.16935	down
MW0012052	5,8,14-Eicosatrienoic acid, 11,12-dihydroxy-, (5Z,8Z,14Z)-	Lipids	Free fatty acids	C20H34O4	3	-	3.46913e+06	3.38314e+06	3.14475e+06	12657027	1.42257e+07	1.47582e+07	1.24364	0.00297155	0.0190391	0.240077	-2.05843	down
MWSHC20110	8-Methoxyapigenin*	Flavonoids	Flavones	C16H12O6	3	57096-02-3	191793	154314	166780	155236	212637	146004	0.0371855	0.989709	0.991837	0.998075	-0.00277995	insig
MWSHY0069	Hispidulin (5,7,4'-Trihydroxy-6-methoxyflavone)*	Flavonoids	Flavones	C16H12O6	3	1447-88-7	203196	182251	179093	136247	220646	133791	0.552802	0.482802	0.574254	1.15051	0.202277	insig
Zmjp004795	5,6,7-Trihydroxy-8-methoxyflavone*	Flavonoids	Flavones	C16H12O6	3	-	203196	182251	179093	136247	220646	133791	0.552802	0.482802	0.574254	1.15051	0.202277	insig
Safp009165	Homobutein 4-glucoside	Flavonoids	Chalcones	C22H24O10	2	-	3.55045e+06	4.45049e+06	5.33205e+06	7.75535e+06	2.842e+06	3.89245e+06	0.0118934	0.826016	0.872079	0.920164	-0.120037	insig
Xmyp005654	Kaempferol-4'-O-glucoside*	Flavonoids	Flavonols	C21H20O11	1	52222-74-9	3.55045e+06	4.45049e+06	5.33205e+06	7.75535e+06	2.842e+06	3.89245e+06	0.0118934	0.826016	0.872079	0.920164	-0.120037	insig
Zmxp004471	Thunberginol B	Lignans and Coumarins	Coumarins	C15H10O6	3	147666-81-7	1.57703e+07	1.97701e+07	1.85813e+07	2.56637e+07	3.16925e+07	2.73269e+07	1.15396	0.012863	0.0416848	0.639108	-0.645868	insig
Zmmp003779	Petunidin-3-O-(6''-O-p-coumaroyl)rutinoside	Flavonoids	Anthocyanidins	C37H39O18+	3	-	27817.9	27123.8	51187.4	109401	946233	37970.5	0.776709	0.376138	0.469101	0.0970452	-3.3652	insig
mws0047	Apigenin 7-O-neohesperidoside	Flavonoids	Flavones	C27H30O14	3	17306-46-6	130565	219812	219511	115516	213679	110870	0.563968	0.389379	0.484416	1.29501	0.372959	insig
MWSHC2041	sophorabioside*	Flavonoids	Isoflavones	C27H30O14	3	2945-88-2	171441	158878	110084	107179	168643	61367.3	0.569291	0.407397	0.502364	1.3061	0.38527	insig
Salp004689	Platanionoside F	Terpenoids	Monoterpenoids	C24H38O11	1	-	1.39224e+06	1.80964e+06	1.22384e+06	928758	1.52232e+06	545445	0.732683	0.239913	0.324763	1.47695	0.56262	insig
Wagp004859	Columbianetin Glucopyranoside	Lignans and Coumarins	Coumarins	C20H24O9	3	55836-35-6	4.88778e+06	5.91105e+06	5.85427e+06	648245	523981	728682	1.24051	0.00360753	0.0213736	8.7606	3.13103	up
Wayp004564	gamma-Hydroxy-3-pyridinebutanoate	Alkaloids	Pyridine alkaloids	C9H11NO3	2	15569-97-8	7.41161e+06	7.40287e+06	5.56683e+06	1.04364e+06	1.02118e+06	956010	1.24061	0.0109427	0.0379007	6.74692	2.75423	up
Wbtp004961	1,2,4,5-tetrahydroxy-7-(hydroxymethyl)anthracene-9,10-dione	Flavonoids	Other Flavonoids	C15H10O7	3	-	2.29667e+07	2.38565e+07	1.529e+07	3.19471e+07	3.61925e+07	3.20501e+07	1.07075	0.0256033	0.0642124	0.619956	-0.689763	insig
Sadp004383	2-((7-hydroxy-3,8-dimethyl-4-vinyl-9,10-dihydrophenanthren-2-yl)oxy)-6-(hydroxymethyl)tetrahydro-2H-pyran-3,4,5-triol	Terpenoids	Ditepenoids	C24H28O7	3	-	625971	801899	535270	996430	906254	1.05944e+06	1.07156	0.0312493	0.0731281	0.662747	-0.593469	insig
Lcmp123017	Dihydrohinokitiol	Terpenoids	Monoterpenoids	C10H14O2	3	-	518532	814639	619833	868955	978695	770062	0.894807	0.112683	0.180066	0.746073	-0.422612	insig
MWSHY0107	Bavachin	Flavonoids	Flavanones	C20H20O4	3	19879-32-4	66421.2	49230	94502.6	100068	82116.9	97855.3	0.780549	0.212632	0.295587	0.750441	-0.41419	insig
MWStz038	Grossamide*	Alkaloids	Phenolamine	C36H36N2O8	1	80510-06-1	2.69103e+06	2.9921e+06	2.40382e+06	346641	279991	349266	1.24222	0.00450567	0.0241445	8.28668	3.05079	up
Lmjp006533	Pachypodol*	Flavonoids	Flavonols	C18H16O7	1	33708-72-4	274916	291564	316480	360292	342757	368693	1.1272	0.0168785	0.0489643	0.823856	-0.279537	insig
MWStz553	N-Sinapoyltyramine	Alkaloids	Phenolamine	C19H21NO5	3	200125-11-7	166546	185954	238056	221229	201923	196306	0.312736	0.704518	0.771965	0.953344	-0.0689319	insig
Qmjp080402	15,16-Bisnor-13-oxo-8(17),11-labdadien-19-ol	Terpenoids	Sesquiterpenoids	C18H28O2	3	-	582591	546975	513900	225700	209880	279998	1.21728	0.000451814	0.00868449	2.2967	1.19956	up
mws1515	alpha-Ionone	Terpenoids	Monoterpenoids	C13H20O	3	127-41-3	597770	584890	550846	622350	1.16237e+06	1.20967e+06	0.946218	0.154672	0.231273	0.578917	-0.788571	insig
Lmgp008943	3,5-Dihydroxy-7,3',4'-trimethoxyflavone	Flavonoids	Flavonols	C18H16O7	1	6068-80-0	1.01595e+06	1.02512e+06	1.00276e+06	1.21946e+06	1.19799e+06	1.21539e+06	1.24175	2.90959e-05	0.00215481	0.837864	-0.255211	insig
Wcdp010708	Octadeca-2,9,12,15-tetraen-1-ol	Others	Others	C18H30O	1	-	7.17879e+07	6.0934e+07	7.21783e+07	1.66162e+07	1.61208e+07	1.43343e+07	1.24145	0.0038136	0.0219239	4.35298	2.122	up
PD0566479	(1S,7R)-4,10-dimethylidene-7-(prop-1-en-2-yl)cyclodec-5-en-1-ol	Terpenoids	Sesquiterpenoids	C15H22O	2	-	205130	222308	217167	187328	222676	174127	0.696376	0.297439	0.385659	1.10353	0.142123	insig
Wcop004647	6a-methyl-10-methylene-5,11-dioxododecahydro-9H-9,11a-methanonaphtho[1',2':1,7]cyclohepta[1,2-b]oxirene-3-carboxylic acid	Terpenoids	Ditepenoids	C19H22O5	3	-	3.30263e+06	2.86714e+06	3.64978e+06	4.8666e+06	4.05519e+06	4.60426e+06	1.09337	0.0200115	0.0544157	0.725973	-0.462012	insig
Hmgp001986	5,7,8,3',4'-Pentahydroxy-6-methoxyxanthone	Flavonoids	Other Flavonoids	C16H12O9	3	-	2.55519e+06	1.82727e+06	2.35448e+06	718918	1.12231e+06	945368	1.17006	0.0121097	0.0397803	2.41762	1.27359	up
Wafp004641	N-Feruloyltyramine 4-glucoside	Alkaloids	Phenolamine	C24H29NO9	1	-	3.83667e+07	4.84751e+07	4.29149e+07	1.06451e+06	849788	787357	1.2452	0.00470175	0.0244115	48.0287	5.58582	up
Lajp004824	Medicarpinglucoside	Flavonoids	Isoflavones	C22H24O9	3	-	1.50815e+06	1.78995e+06	1.663e+06	1.40313e+06	1.18066e+06	1.28658e+06	1.08528	0.0270427	0.0667541	1.28181	0.358185	insig
Lmlp005572	Galangin 7-glucoside*	Flavonoids	Flavonols	C21H20O10	3	-	1.50815e+06	1.78995e+06	1.663e+06	1.40313e+06	1.18066e+06	1.28658e+06	1.08528	0.0270427	0.0667541	1.28181	0.358185	insig
pma1303	LysoPC 16:2*	Lipids	LPC	C24H46NO7P	1	-	533929	596524	624631	1.1421e+06	988364	1.16848e+06	1.21752	0.00437831	0.0238112	0.532015	-0.91046	insig
HJAP135	Pinocembrin-7-O-(6''-O-malonyl)glucoside	Flavonoids	Flavanones	C24H24O12	1	-	322205	210922	565554	803788	865546	985672	1.06575	0.0219755	0.0579527	0.413815	-1.27294	down
Walp004752	2-Aminododecane-1,4-diol	Lipids	Sphingolipids	C12H27NO2	1	-	2.03242e+06	2.27302e+06	1.38645e+06	2.05264e+06	2.26845e+06	2.38027e+06	0.630984	0.332467	0.422804	0.849363	-0.235548	insig
Zahp008363	5-hydroxyl-3',4',7,8-tetramethoxyflavone*	Flavonoids	Flavones	C19H18O7	1	13003-74-2	1.74554e+07	1.8869e+07	1.77375e+07	1.28634e+07	1.73592e+07	1.63707e+07	0.793814	0.202769	0.284758	1.16029	0.214489	insig
Wcgp002561	6-(1,2-dihydroxyethyl)-3-hydroxy-2,2,5,7-tetramethyl-3H-inden-1-one	Others	Others	C15H20O4	3	-	1.0074e+06	892825	797179	1.33099e+06	1.17034e+06	1.13342e+06	1.09028	0.0219797	0.0579527	0.742116	-0.430283	insig
MW0107733	Leu-Leu-Ala	Amino acids and derivatives	Amino acids and derivatives	C15H29N3O4	3	20274-80-0	1.11211e+06	1.19813e+06	903865	680191	646535	840359	1.07376	0.0360231	0.0801472	1.48315	0.568663	insig
PD1013337	L-Aspartyl-L-Tryptophan	Amino acids and derivatives	Amino acids and derivatives	C15H17N3O5	1	-	1.50997e+06	931768	816940	305892	203464	277925	1.18806	0.0588846	0.112922	4.13915	2.04933	up
zjbp110810	6,8-dihydroxy-2-[2-(3'-hydroxy-4'-methoxyphenyl)ethyl]chromone	Others	Chromone	C18H16O6	3	-	49608.1	76853.2	45480.2	44577.6	55379	45522.8	0.47255	0.471338	0.562393	1.1819	0.241103	insig
PD0752242	ethyl 4-phenylbutanoate*	Others	Others	C12H16O2	1	10031-93-3	2.04527e+06	1.94455e+06	1.79087e+06	2.44005e+06	1.58657e+06	1.90971e+06	0.0594732	0.857559	0.896733	0.973782	-0.0383298	insig
PD0621033	5,8-Dihydroxycoumarin-5-O-glucoside	Lignans and Coumarins	Coumarins	C15H16O9	1	-	370147	486420	431070	494446	610767	481468	0.863432	0.136431	0.209216	0.811529	-0.301286	insig
pmf0440	p-Methoxycinnamaldehyde	Others	Aldehyde compounds	C10H10O2	3	1963-36-6	887834	887742	844361	866798	725759	806474	0.799014	0.206072	0.287928	1.09208	0.12708	insig
pma0461	14,15-Dehydrocrepenynic acid*	Lipids	Free fatty acids	C18H28O2	3	4154-44-3	2.08123e+07	2.16574e+07	2.26124e+07	6.66891e+06	5.93124e+06	7.11056e+06	1.24152	5.3699e-05	0.00293944	3.30186	1.72328	up
Lmjp101205	Coumurrayin	Lignans and Coumarins	Coumarins	C16H18O4	3	17245-25-9	43249.9	35476.1	46561	93347.7	58152	100403	1.08835	0.0760749	0.132841	0.497362	-1.00763	down
Zken00392	1-(9Z-octadecenoyl)-sn-glycero-3-phosphocholine	Lipids	LPC	C26H52NO7P	1	-	385529	260226	332119	255454	525246	699132	0.590481	0.323461	0.41428	0.660801	-0.597713	insig
Wacyp08016	2,5,8-trimethyldeca-2,4,7-triene-1,10-diol	Terpenoids	Monoterpenoids	C13H22O2	1	-	1.55171e+07	1.68288e+07	1.52662e+07	1.68682e+07	1.81927e+07	19692359	0.984561	0.0804541	0.138282	0.869576	-0.201615	insig
Lmhp009590	LysoPC 17:1	Lipids	LPC	C25H50NO7P	1	-	2.88501e+06	3.37669e+06	3.1839e+06	3.88443e+06	3.95862e+06	4.93639e+06	1.06905	0.0652095	0.118726	0.739125	-0.436111	insig
Lcfp199969	Dehydronerolisovalerate	Others	Others	C15H24O2	1	49831-79-0	657342	733354	694990	805501	1.03098e+06	1.12966e+06	1.06147	0.0855542	0.144873	0.703164	-0.508068	insig
Waptp02742	5-Hydroxy-6-Methoxychromanon	Lignans and Coumarins	Coumarins	C10H10O4	3	-	1.8433e+06	1.6207e+06	1.49356e+06	650236	587875	611239	1.23558	0.0080337	0.0319535	2.6807	1.42261	up
Lmtp001399	5,6-Dihydroxyindole-5-O-β-glucoside	Alkaloids	Plumerane	C14H17NO7	3	-	504184	573683	762650	683578	625827	720933	0.495201	0.506644	0.59436	0.906508	-0.141609	insig
Wcfp003211	1,1'-(6-hydroxy-2,3-dihydro-1H-indene-2,5-diyl)bis(ethan-1-one)	Terpenoids	Sesquiterpenoids	C13H14O3	3	-	1.63413e+06	1.86194e+06	1.17607e+06	2.63596e+06	2.86468e+06	2.81504e+06	1.12979	0.0178683	0.050954	0.561846	-0.831752	insig
Walp004906	2-Aminotetradecane-1,11,13-triol	Lipids	Sphingolipids	C14H31NO3	1	-	1.09991e+06	1.17545e+06	406914	975415	992102	1.09048e+06	0.397976	0.660888	0.733738	0.877136	-0.189127	insig
MWSmce417	5-O-Methylvisammioside	Others	Chromone	C22H28O10	3	84272-85-5	1.20464e+06	1.39041e+06	1.60914e+06	1.11198e+06	1.08886e+06	755938	0.956381	0.0643095	0.117768	1.42188	0.507797	insig
Wbtp004927	1,3,6-trihydroxy-7-methoxy-2-{[(2s,3r,4s,5s,6r)-3,4,5-trihydroxy-6-(hydroxymethyl)oxan-2-yl]oxy}xanthen-9-one	Flavonoids	Other Flavonoids	C20H20O12	3	-	1.99516e+06	2.12208e+06	1.77296e+06	1.39999e+06	1.47373e+06	1.24979e+06	1.15668	0.0122766	0.0401462	1.42844	0.514437	insig
Lshp211012	Gentiacaulein	Others	Others	C15H12O6	3	-	119591	97652.2	93635	152604	182895	136443	1.094	0.0378096	0.0832936	0.65872	-0.602262	insig
Zmgp003036	Pinobanksin	Flavonoids	Flavanonols	C15H12O5	3	548-82-3	128788	101998	102906	99192.4	112843	98900.6	0.442023	0.499532	0.588317	1.07319	0.101903	insig
Zbkp004768	Schizonepetoside A	Terpenoids	Ditepenoids	C16H26O7	3	-	3.2094e+06	3.43285e+06	3.5521e+06	4.55955e+06	4.79703e+06	5.04177e+06	1.21252	0.00182005	0.0149879	0.708023	-0.498133	insig
MWStz255	Cyclo(L-Phe-L-Pro)*	Amino acids and derivatives	Amino acids and derivatives	C14H16N2O2	3	3705-26-8	199182	257823	231685	101607	114750	84583.6	1.20115	0.00663738	0.029066	2.28846	1.19437	up
PD0763797	3',7-Dimethoxy-4',5,8-trihydroxyflavone 8-glucoside*	Flavonoids	Flavones	C23H24O12	2	-	5.53939e+06	4.58632e+06	4.63416e+06	9.01475e+06	8.83563e+06	9.48112e+06	1.2209	0.000843548	0.0111999	0.540032	-0.888884	insig
MWSslk002	Sophoricoside*	Flavonoids	Isoflavones	C21H20O10	3	152-95-4	975943	893695	1.14144e+06	446743	817029	294039	0.963371	0.0708679	0.125754	1.93289	0.95076	insig
MWStz205	Cyclo(D-Phe-L-Pro)*	Amino acids and derivatives	Amino acids and derivatives	C14H16N2O2	3	26488-24-4	199182	257823	231685	101607	114750	84583.6	1.20115	0.00663738	0.029066	2.28846	1.19437	up
pmp001270	LysoPC 16:1*	Lipids	LPC	C24H48NO7P	1	76790-27-7	4.21776e+06	3.99515e+06	4.63772e+06	7.60347e+06	7.45945e+06	9.18997e+06	1.20947	0.0133177	0.0423607	0.52986	-0.916318	insig
Wagp007665	3,3',4',5'-Tetrahydroxy-5,7-Dimethoxyflavone*	Flavonoids	Flavonols	C17H14O8	3	-	56965.4	63590	49252.4	83585.9	84445.3	75662.3	1.13855	0.0109768	0.0379145	0.696809	-0.521165	insig
Hmcp003223	Limocitrin (5,7,4'-trihydroxy-8,3'-dimethoxyflavone)*	Flavonoids	Flavonols	C17H14O8	3	489-33-8	56965.4	63590	49252.4	83585.9	84445.3	75662.3	1.13855	0.0109768	0.0379145	0.696809	-0.521165	insig
Zmtp102903	Kaempferol-3-O-arabinoside (Juglanin)	Flavonoids	Flavonols	C20H18O10	3	5041-67-8	875978	990612	334200	520180	675474	644324	0.144675	0.616267	0.69368	1.1961	0.258334	insig
Rdp04590	3-(3,4-Dihydroxyphenyl)-1-(3,4,5-trihydroxyphenyl)prop-2-en-1-one	Flavonoids	Chalcones	C15H12O6	1	-	1.28502e+06	1.2811e+06	1.7004e+06	3.43199e+06	3.20052e+06	3.15607e+06	1.21497	0.000921756	0.0115472	0.435867	-1.19804	down
Lwmp121421	Expoxy-1,10-dihydrocurdione	Terpenoids	Sesquiterpenoids	C15H24O3	3	-	424742	490465	562955	176758	312400	205957	1.1223	0.0104497	0.0370596	2.1265	1.08848	up
pmp001135	Buddlenoid A	Flavonoids	Flavonols	C30H26O13	1	142750-32-1	2.42605e+06	1.85392e+06	2.661e+06	2.80614e+06	1.29494e+06	946484	0.649316	0.390881	0.485389	1.37511	0.459549	insig
Lmhp008885	LysoPE 15:0(2n isomer)*	Lipids	LPE	C20H42NO7P	1	-	189349	175620	126104	43571.2	73648.3	69882.4	1.14714	0.0190522	0.0529507	2.62463	1.39212	up
WapTKC012013	Eperuol*	Terpenoids	Ditepenoids	C18H30O	1	87553-46-6	2.11055e+07	2.21353e+07	1.88932e+07	1.7713e+07	3.89156e+07	3.50366e+07	0.692651	0.268779	0.354338	0.677837	-0.560989	insig
Lcfp090372	Feruloyldehydrotyramine*	Alkaloids	Phenolamine	C18H17NO4	1	-	3.42784e+06	3.98785e+06	2.47818e+06	4.43472e+06	3.13017e+06	3.76526e+06	0.481855	0.4563	0.54817	0.873233	-0.195561	insig
Rfn04475	Botryllamide F*	Alkaloids	Phenolamine	C18H17NO4	1	724434-04-2	3.25634e+06	2.43798e+06	2.46221e+06	4.35395e+06	4.71216e+06	3.67578e+06	1.10107	0.0201864	0.0547141	0.640135	-0.643551	insig
Wafp004987	N-Feruloylphenylacetamide*	Alkaloids	Phenolamine	C18H17NO4	1	-	3.42784e+06	3.98785e+06	2.47818e+06	4.43472e+06	3.13017e+06	3.76526e+06	0.481855	0.4563	0.54817	0.873233	-0.195561	insig
Sasp004961	2-aminotetradecane-1,3,4-triol	Lipids	Sphingolipids	C14H31NO3	2	-	2.99678e+06	3.3739e+06	959452	2.51883e+06	2.44811e+06	2.85875e+06	0.29887	0.847227	0.888512	0.936674	-0.0943806	insig
Lssp210093	7-hydroxy-N-trans-ferulic tyramine*	Alkaloids	Phenolamine	C18H19NO5	1	-	7.77379e+06	3.38106e+06	2.68159e+06	3.24209e+06	3.9434e+06	3.68602e+06	0.24972	0.599395	0.677256	1.27273	0.347922	insig
WaYp005128	2-Aminotetradecane-1,5,13-triol	Lipids	Sphingolipids	C14H31NO3	1	-	2.80101e+06	3.34405e+06	1.11299e+06	2.57599e+06	2.99478e+06	3.21614e+06	0.479444	0.531929	0.614684	0.826007	-0.275774	insig
Zmjp004455	Trollioside	Phenolic acids	Phenolic acids	C19H26O9	3	-	1.80841e+06	1.46091e+06	1.4259e+06	1.13873e+06	944347	902465	1.13348	0.0237725	0.0608944	1.57265	0.653201	insig
MWStz500	Iristectorin A*	Flavonoids	Isoflavones	C23H24O12	2	37744-61-9	2.19053e+07	2.00202e+07	1.99231e+07	3.31507e+07	4.11189e+07	3.53768e+07	1.21045	0.0161265	0.0476308	0.564073	-0.826046	insig
pmp001164	Iristectorin B	Flavonoids	Isoflavones	C23H24O12	3	94396-09-5	789500	895640	768173	1.5343e+06	1.51065e+06	1.42726e+06	1.22914	0.000237767	0.00623644	0.548568	-0.866257	insig
Zbsp004650	Tricin-5-O-Glucoside	Flavonoids	Flavones	C23H24O12	2	32769-00-9	2.18925e+07	1.38927e+07	1.35025e+07	4.25074e+07	2.72755e+07	3.9555e+07	1.1075	0.0301809	0.0714244	0.450783	-1.14949	down
Lcgp000245	dihydrodehydrodiconiferyl alcohol-9-O-β-D-xylopyranoside	Lignans and Coumarins	Lignans	C25H32O10	2	-	2.18925e+07	1.38927e+07	1.35025e+07	4.25074e+07	2.72755e+07	3.9555e+07	1.1075	0.0301809	0.0714244	0.450783	-1.14949	down
HX1357	ent-16β,17-dihydroxy-kauran-19-oic acid	Terpenoids	Ditepenoids	C19H30O5	2	-	100831	83887.5	82654.8	375767	461664	548078	1.23266	0.0162914	0.0478666	0.192978	-2.37349	down
Zjyp102908	Ligucyperonol	Terpenoids	Sesquiterpenoids	C15H22O2	3	105108-20-1	315843	357855	305035	215905	165468	200960	1.17508	0.00392565	0.0223331	1.68071	0.749071	insig
MWSHY0089	Sakuranetin*	Flavonoids	Flavanones	C16H14O5	1	2957-21-3	88426.3	101775	82697.2	70716.9	53509.2	88169.7	0.809311	0.172912	0.251527	1.28486	0.361611	insig
Sadp005403	2-((7-hydroxy-1,6-dimethyl-5-vinyl-9,10-dihydrophenanthren-2-yl)oxy)-6-(hydroxymethyl)tetrahydro-2H-pyran-3,4,5-triol	Terpenoids	Ditepenoids	C24H28O7	3	-	2.06915e+06	2.06052e+06	3.47425e+06	2.75907e+06	1.95169e+06	3.02493e+06	0.089564	0.942724	0.959103	0.982966	-0.0247864	insig
Wasdp08141	6-phenyl-hexan-2-ol	Others	Alcohol compounds	C12H18O	2	38487-94-4	280970	474317	346984	537487	535845	513698	0.979683	0.101798	0.165586	0.694549	-0.525851	insig
WapTKC157160	11-hydroxy-4,8,10,12-tetramethyltetradeca-3,6,8,12-tetraenoic acid	Terpenoids	Sesquiterpenoids	C18H28O3	1	-	231179	193147	200659	2.26461e+06	2.6286e+06	2.38554e+06	1.24532	0.00209947	0.0159557	0.0858644	-3.5418	down
Zkep1310	4-Hydroxy-L-tryptophan*	Amino acids and derivatives	Amino acids and derivatives	C11H12N2O3	1	25242-90-4	1.78393e+06	1.97007e+06	2.15892e+06	137107	125163	131248	1.24608	0.00341728	0.0207342	15.0258	3.90937	up
PDP002473	Andrographidin B	Flavonoids	Flavones	C23H24O12	3	113963-38-5	4.56502e+06	4.51209e+06	4.39266e+06	7.27749e+06	6.67496e+06	7.36986e+06	1.23447	0.00489641	0.0251103	0.631722	-0.662638	insig
Zbsp005715	Hesperetin-7-O-(6''-malonyl)glucoside	Flavonoids	Flavanones	C25H26O14	1	-	1.72424e+06	501695	1.00728e+06	1.62857e+06	1.25865e+06	1.30692e+06	0.567543	0.467181	0.559107	0.770891	-0.375401	insig
MWS1939	Fluoren-9-one	Others	Ketone compounds	C13H8O	3	486-25-9	69557.9	78811.3	69699.2	104132	91162.7	90674.5	1.13653	0.0171648	0.0495654	0.762559	-0.391079	insig
Zjrp083011	Panaxytriol	Lipids	Free fatty acids	C17H26O3	2	87005-03-6	1.88138e+06	1.86449e+06	1.70219e+06	832761	813993	898744	1.23917	0.000891741	0.0113237	2.14027	1.09779	up
Wcfp007836	Tetradecyldiethanolamine	Alkaloids	Alkaloids	C18H39NO2	1	18924-66-8	1.48028e+06	1.38928e+06	1.0637e+06	1.95562e+06	1.89803e+06	1.66223e+06	1.04452	0.0319679	0.0742575	0.713078	-0.487868	insig
MWStz661	Neocnidilide*	Others	Lactones	C12H18O2	2	4567-33-3	1.96006e+06	1.90245e+06	1.8881e+06	1.78887e+06	1.67294e+06	1.91757e+06	0.797419	0.215988	0.298823	1.06901	0.0962753	insig
Lmlp006175	Phlorizin chalcone	Flavonoids	Chalcones	C21H22O10	3	4547-85-7	3.41383e+06	3.73397e+06	3.35928e+06	2.00833e+06	2.02771e+06	1.71259e+06	1.22028	0.000565119	0.00955013	1.82776	0.870074	insig
MWS04567g	S-Hexyl-glutathione	Amino acids and derivatives	Amino acids and derivatives	C16H29N3O6S	3	24425-56-7	54816.8	43634.5	49356.2	81094	73660.9	54119.1	0.962043	0.112757	0.180066	0.70764	-0.498913	insig
WapTKC189738	4,7-dimethyl-1a,2,3,4a,5,6,7a,7b-octahydro-1H-cyclopropa[h]azulene-4,7-diol	Terpenoids	Sesquiterpenoids	C13H22O2	1	-	3.47445e+06	3.12971e+06	3.91681e+06	3.38199e+06	2.97551e+06	3.07846e+06	0.718724	0.254441	0.338448	1.11499	0.157026	insig
Lahp003986	3,4-Dihydro-4-(4'-hydroxyphenyl)-5,7-dihydroxycoumarin glucoside	Lignans and Coumarins	Coumarins	C21H22O10	3	-	3.41383e+06	3.73397e+06	3.35928e+06	2.00833e+06	2.02771e+06	1.71259e+06	1.22028	0.000565119	0.00955013	1.82776	0.870074	insig
Qmyp101440	Blumenol C	Terpenoids	Monoterpenoids	C13H22O2	3	36151-02-7	1.86921e+06	2.29536e+06	1.18315e+06	1.76148e+06	2.27396e+06	2.35322e+06	0.537352	0.417586	0.512918	0.837064	-0.256589	insig
Lcfp094149	10-hydroxy-6,10-dimethylundeca-5,8-dien-2-one	Others	Ketone compounds	C13H22O2	1	65017-84-7	2.21124e+06	2.96546e+06	1.99856e+06	2.1848e+06	2.89422e+06	2.33139e+06	0.166737	0.841089	0.884149	0.968267	-0.0465236	insig
mws0062	Orobol	Flavonoids	Isoflavones	C15H10O6	3	480-23-9	7.75522e+06	8.29854e+06	8.45191e+06	9.12081e+06	6.22087e+06	7.22387e+06	0.475437	0.529871	0.612797	1.08598	0.118995	insig
MWStz627	Pectolinarigenin*	Flavonoids	Flavones	C17H14O6	1	520-12-7	1.16305e+06	1.17973e+06	985262	842910	769203	821590	1.15328	0.0299023	0.071301	1.36748	0.451523	insig
Wacyp09666	6-Hydroxy-3,9-Undecadienoic acid Methyl Ester	Lipids	Free fatty acids	C12H20O3	1	-	4.01868e+07	4.23119e+07	4.27227e+07	2.62451e+07	3.56249e+07	3.35967e+07	1.02983	0.0644841	0.118002	1.31168	0.391412	insig
Lmhp011562	1-α-Linolenoyl-glycerol*	Lipids	Glycerol ester	C21H36O4	1	-	3.9541e+07	4.97232e+07	4.32439e+07	5.9254e+06	7.42404e+06	1.35412e+07	1.19189	0.000960335	0.0117385	4.92766	2.3009	up
Waqkp05282	1-g-linolenoyl-glycerol	Lipids	Glycerol ester	C21H36O4	2	-	2.01229e+06	1.83054e+06	1.90808e+06	3.89918e+06	3.29463e+06	3.68258e+06	1.22803	0.00666948	0.0291558	0.528752	-0.919337	insig
Hmyp002656	Methyl dioxindole-3-acetate	Alkaloids	Plumerane	C11H11NO4	1	57061-18-4	1.13812e+07	1.71229e+07	1.58192e+07	1.59663e+07	1.59569e+07	1.51116e+07	0.350882	0.656539	0.729552	0.942352	-0.0856624	insig
Lmgp001898	4,6-Dihydroxyquinoline	Alkaloids	Quinoline alkaloids	C9H7NO2	2	3517-61-1	2.27662e+06	1.74925e+06	1.65055e+06	1.99146e+06	1.51777e+06	1.96811e+06	0.155056	0.802947	0.853809	1.03635	0.0515054	insig
Lcsp002417	Ser-Val-Leu	Amino acids and derivatives	Amino acids and derivatives	C14H27N3O5	3	-	241759	306009	206511	283334	241837	256459	0.232245	0.793582	0.846353	0.965008	-0.0513872	insig
pmp001073	Synephrine	Alkaloids	Alkaloids	C9H13NO2	2	94-07-5	698837	765679	497828	727258	111140	1.03118e+06	0.331073	0.921442	0.942019	1.04962	0.069867	insig
Wasyqp0972	Hydroxystyrene*	Others	Others	C8H8O	1	-	1.30694e+06	981134	746254	1.08882e+06	823808	869541	0.228144	0.676069	0.748611	1.09064	0.12517	insig
pmb0667	Isoorientin-7-O-(6''-feruloyl)arabinoside	Flavonoids	Flavones	C36H36O18	3	-	108498	127424	58281.3	131717	141253	83598.7	0.441986	0.48925	0.579622	0.825096	-0.277367	insig
Lskp211409	20,26-Dihydroxyecdysone*	Steroids	Steroid	C27H44O8	3	19458-46-9	284375	185805	325739	961462	1.62781e+06	2.71096e+06	1.16791	0.0975764	0.160046	0.150167	-2.73536	down
Lasp001037	N-ethylcytisine	Alkaloids	Piperidine alkaloids	C13H18N2O	2	-	5.65659e+06	3.78154e+06	3.51259e+06	5.30844e+06	3.75416e+06	3.59637e+06	0.0505842	0.916396	0.938485	1.02305	0.0328718	insig
pme0490	Nicotinate	Others	Vitamin	C6H5NO2	3	59-67-6	6.0802e+06	3.81538e+06	3.75573e+06	1.07924e+06	1.0217e+06	809713	1.21365	0.0413771	0.0883695	4.69012	2.22962	up
Rfn01478	(2R,3S,4S,5R,6S)-2-(hydroxymethyl)-6-[2-[(4R)-4-(hydroxymethyl)-4,5-dihydro-1,3-oxazol-2-yl]phenoxy]oxane-3,4,5-triol	Alkaloids	Alkaloids	C16H21NO8	1	-	2.33552e+06	1.78926e+06	1.66393e+06	1.10255e+06	1.24486e+06	1.10999e+06	1.14328	0.057514	0.111059	1.6743	0.743554	insig
PD0619170	4-(1,2,4a,5-tetramethyl-2,3,4,7,8,8a-hexahydronaphthalen-1-yl)butan-2-one	Terpenoids	Sesquiterpenoids	C18H30O	1	-	6.60726e+07	7.11218e+07	6.20334e+07	1.75493e+07	2.13731e+07	1.72021e+07	1.23757	0.000545334	0.00940515	3.54975	1.82772	up
Wcop010618	13-hydroxy-13-(hydroxymethyl)-2,6-dimethyltetracyclo[10.3.1.01,10.02,7]hexadecan-5-one*	Terpenoids	Ditepenoids	C19H30O3	3	52592-14-0	833355	1.65287e+06	1.04228e+06	4.48621e+06	7.47851e+06	3.49526e+06	1.15404	0.0743777	0.13042	0.228235	-2.13141	down
zjbp110804	6,7-dimethoxy-2-[2-(4'-hydroxy-3'-methoxyphenyl)ethyl]chromone	Others	Chromone	C20H20O6	3	-	72456	95202.8	45531.3	79152.7	94840.5	54980.5	0.209143	0.790297	0.844639	0.931068	-0.103042	insig
Safp017931	Carbanilide	Alkaloids	Alkaloids	C13H12N2O	3	102-07-8	59135.4	65493.8	56198.6	192224	170296	176394	1.2405	0.000846524	0.0111999	0.335541	-1.57544	down
Rfp06083	Damascenone	Terpenoids	Monoterpenoids	C13H18O	1	23696-85-7	7.50514e+06	7.49041e+06	9.00293e+06	4.48027e+07	3.48373e+07	1.74184e+07	1.14391	0.0925562	0.153934	0.247258	-2.01591	down
Lmhp002001	L-Valyl-L-Phenylalanine	Amino acids and derivatives	Amino acids and derivatives	C14H20N2O3	2	3918-92-1	1.3452e+06	1.4995e+06	1.51479e+06	859054	684728	802090	1.21074	0.000856815	0.0111999	1.85836	0.894034	insig
Zbsp010536	Methyl-[8]-gingerol	Phenolic acids	Phenolic acids	C20H32O4	3	-	216128	124449	335270	192246	406419	354575	0.565255	0.35674	0.446678	0.709	-0.496142	insig
PDP060686	6-hydroxysphingosine*	Lipids	Sphingolipids	C18H37NO3	1	-	2.88614e+06	2.8178e+06	2.94846e+06	5.79876e+06	5.51144e+06	5.16434e+06	1.23964	0.00367359	0.0216091	0.525199	-0.929064	insig
PD0251534	[(4S,5R,9S,10R,13S,14R)-5-methyl-5-pentacyclo[11.2.1.01,10.04,9.012,14]hexadecanyl]methanol	Terpenoids	Sesquiterpenoids	C18H28O	3	-	1.42449e+06	1.22414e+06	1.27961e+06	1.37469e+06	2.36458e+06	1.81632e+06	0.879909	0.194567	0.275236	0.707078	-0.500059	insig
Sayp012405	Tomocinol A*	Terpenoids	Ditepenoids	C22H36O3	3	-	503339	468456	416736	95756.3	73430.7	113247	1.22946	0.00127927	0.0132559	4.9163	2.29757	up
pmb0530	NAD+	Nucleotides and derivatives	Nucleotides and derivatives	C21H27N7O14P2	3	53-84-9	8.00022e+06	5.42753e+06	4.33292e+06	4.62146e+06	3.81122e+06	5.06834e+06	0.663528	0.321251	0.411869	1.31551	0.395619	insig
MWSHC2011	5-Hydroxytryptophan	Amino acids and derivatives	Amino acids and derivatives	C11H12N2O3	3	4350-09-8	700841	594037	541909	162507	101634	168848	1.21143	0.00365887	0.0215762	4.24211	2.08478	up
MWSslk096	Dihydrojasmone	Others	Ketone compounds	C11H18O	3	1128-08-1	85768.8	71543.4	57557.7	75401.6	57839.8	107340	0.268227	0.640131	0.715106	0.893127	-0.163063	insig
Walbp07184	MG(16:3)	Lipids	Glycerol ester	C19H32O4	1	-	894369	769131	872450	2.33845e+06	1.59033e+06	2.14854e+06	1.1973	0.03123	0.0731281	0.417281	-1.26091	down
Zmxp003107	Luteolin-7,3'-di-O-glucoside	Flavonoids	Flavones	C27H30O16	3	52187-80-1	3.10653e+06	1.56395e+06	621460	271175	614817	867147	0.820671	0.241436	0.326496	3.01856	1.59386	insig
Lcsp002508	Pro-Thr-Ile	Amino acids and derivatives	Amino acids and derivatives	C15H27N3O5	2	-	1.98273e+06	1.45672e+06	2.18952e+06	1.10139e+06	769533	686330	1.1276	0.0236591	0.0607346	2.20118	1.13828	up
pmb0885	4-Oxo-9Z,11Z,13E,15E-Octadecatetraenoic Acid	Lipids	Free fatty acids	C18H26O3	3	-	822570	866025	910570	1.06376e+06	1.10321e+06	1.17925e+06	1.18317	0.00528645	0.026093	0.776747	-0.364484	insig
WapTKC207821	2-isopropyl-3,4,8,9-tetramethyl-5-methylenecyclodeca-3,8-dien-1-ol	Terpenoids	Sesquiterpenoids	C18H30O	1	-	7.17366e+07	6.14799e+07	7.40335e+07	1.45062e+07	1.54855e+07	2.03562e+07	1.23047	0.00151697	0.0141087	4.11637	2.04137	up
WapTKC182483	2-( 1,1,7,7a-tetramethyl-2-methylene-1a,2,4,5,6,7,7a,7b-octahydro-1H-cyclopropa[a]naphthalen-4-yl)ethan-1-ol*	Terpenoids	Sesquiterpenoids	C18H28O	1	-	1.16716e+07	1.1215e+07	1.31981e+07	1.43066e+06	1.80638e+06	2.41124e+06	1.22994	0.000783767	0.0108944	6.38862	2.6755	up
MW0149657	Gln-Cys-His	Amino acids and derivatives	Amino acids and derivatives	C14H22N6O5S1	3	-	8.11476e+06	7.67971e+06	6.54866e+06	8.25903e+06	1.11322e+07	1.11298e+07	0.986741	0.0861198	0.145634	0.732056	-0.449974	insig
Salp009727	Lauramide	Lipids	Free fatty acids	C12H25NO	1	1120-16-7	2.71078e+07	2.77237e+07	2.80666e+07	1.31566e+07	2.05678e+07	2.0666e+07	1.03247	0.0604531	0.11428	1.52413	0.607986	insig
Zmlp003063	Luteolin 7-rutinoside-4'-O-Rhamnoside*	Flavonoids	Flavones	C33H40O19	3	-	1.23647e+06	1.76428e+06	1.03418e+06	146840	226312	267625	1.20786	0.0322452	0.0745577	6.29693	2.65465	up
mws1035	Robinin*	Flavonoids	Flavonols	C33H40O19	3	301-19-9	1.23647e+06	1.76428e+06	1.03418e+06	146840	226312	267625	1.20786	0.0322452	0.0745577	6.29693	2.65465	up
MWS201381	Ser-Trp	Amino acids and derivatives	Amino acids and derivatives	C14H17N3O4	1	94421-70-2	881128	1.04524e+06	840555	895872	848418	571629	0.653604	0.287209	0.374906	1.19474	0.256698	insig
Wmhp000032	2,3,6,23-Tetrahydroxyolean-12-en-28-oic acid (Protobassic acid)	Terpenoids	Triterpene	C30H48O6	2	564-13-6	675158	641478	636951	470954	619868	637948	0.691065	0.290479	0.377803	1.13004	0.176379	insig
pmb0855	LysoPC 16:0	Lipids	LPC	C24H50NO7P	1	17364-16-8	736107	790731	640961	206149	396339	431789	1.06297	0.0153228	0.0462063	2.09596	1.06761	up
pmb0292	Cholesterol	Steroids	Steroid	C27H46O	3	57-88-5	2.30494e+06	2.49635e+06	2.07979e+06	1.9566e+06	1.56535e+06	1.73929e+06	1.06105	0.0310229	0.0728264	1.30788	0.387234	insig
pmb0889	Punicic acid	Lipids	Free fatty acids	C18H30O2	3	544-72-9	5.95064e+06	5.74663e+06	5.83433e+06	1.22579e+06	2.43055e+06	1.93879e+06	1.18045	0.00642525	0.0287707	3.13337	1.64772	up
Lcyp000107	Stellarin	Phenolic acids	Phenolic acids	C13H16O10	3	-	648747	1.09528e+06	881597	325418	346536	419341	1.1603	0.052178	0.103779	2.40597	1.26662	up
Lasp011732	Ent-16beta-Methoxy-19-Kauranoic Acid*	Terpenoids	Ditepenoids	C21H34O3	3	38308-35-9	3.82062e+06	3.83856e+06	4.59883e+06	5.0729e+06	3.12293e+06	5.97099e+06	0.331841	0.533908	0.616688	0.865262	-0.208791	insig
PD0866397	3-methyl-5-(1,2,5-trimethyl-3,7,8,8a-tetrahydro-2H-naphthalen-1-yl)pentanoic acid	Terpenoids	Ditepenoids	C19H30O2	1	-	2.40644e+07	2.76094e+07	3.33272e+07	3.99364e+07	3.49957e+07	5.77959e+07	0.963102	0.135819	0.208532	0.640415	-0.642921	insig
Lhcp090202	3-(Acetyloxy)-13,15-dihydroxyoleanan-12-one (Rubiprasin A)	Terpenoids	Triterpene	C32H52O5	3	125263-65-2	1.0835e+06	1.20375e+06	976818	482546	702418	324829	1.08558	0.0161355	0.0476308	2.16193	1.11232	up
Lskp211268	3-Ethyl-7-hydroxyphthalide	Others	Others	C10H10O3	2	-	3.51776e+06	3.28089e+06	3.34123e+06	3.37841e+06	2.71155e+06	3.03393e+06	0.789049	0.213836	0.296699	1.11136	0.152321	insig
MWSslk210	Irigenin*	Flavonoids	Isoflavones	C18H16O8	2	548-76-5	436679	375533	376206	541414	538222	440133	1.02581	0.0587243	0.112717	0.781973	-0.35481	insig
mws1012	Coumarin	Lignans and Coumarins	Coumarins	C9H6O2	1	91-64-5	52474.3	60939.3	66420.6	118382	45253.3	83323.3	0.490662	0.400879	0.495778	0.728196	-0.4576	insig
Lcsp012679	linolenoyl ethanolamine	Lipids	LPE	C20H35NO2	2	57086-93-8	38877.7	37937.2	34031.8	42471	36187.1	33119.2	0.0353833	0.927099	0.946265	0.991675	-0.0120604	insig
mws1611	Ligustilide	Others	Lactones	C12H14O2	3	4431-01-0	1.021e+06	1.10218e+06	960549	1.57359e+06	1.69496e+06	1.72221e+06	1.22281	0.000520822	0.00936735	0.617887	-0.694584	insig
Lmgp004474	Genistein 7-O-rutinoside*	Flavonoids	Isoflavones	C27H30O14	3	-	97327.9	77184.7	113250	136978	86000.1	101955	0.387413	0.540157	0.622193	0.885607	-0.175261	insig
Lmpp003930	Apigenin-7-O-(6''-p-Coumaryl)glucoside	Flavonoids	Flavones	C30H26O12	3	-	97327.9	77184.7	113250	136978	86000.1	101955	0.387413	0.540157	0.622193	0.885607	-0.175261	insig
Wasdp10471	4-Pentylbenzene-1,2-diol	Others	Others	C11H16O2	1	2525-11-3	5.32374e+06	6.11667e+06	6.80708e+06	4.26881e+06	4.67407e+06	5.04943e+06	1.04351	0.0603445	0.11416	1.30411	0.383063	insig
MWSHY0189	Apigenin 7-O-beta-D-glucoside*	Flavonoids	Flavones	C21H20O10	3	578-74-5	512588	622994	863304	481795	530602	398388	0.861364	0.190276	0.270686	1.41686	0.502699	insig
MWS20148	Apigenin-4'-O-glucoside*	Flavonoids	Flavones	C21H20O10	3	20486-34-4	512588	622994	863304	481795	530602	398388	0.861364	0.190276	0.270686	1.41686	0.502699	insig
Lmgp004731	Genistein-7-O-galactoside*	Flavonoids	Isoflavones	C21H20O10	3	-	512588	622994	863304	481795	530602	398388	0.861364	0.190276	0.270686	1.41686	0.502699	insig
Hmmp002150	3,5-Bis(3-methoxy-4-hydroxyphenyl)-2,3-dihydro-2(1H)-pyridinone*	Alkaloids	Pyridine alkaloids	C19H19NO5	3	-	977318	837052	644947	192199	139179	109283	1.2141	0.0153685	0.0462063	5.58099	2.48052	up
Wafp005168	N-Feruloylphenylalanine*	Alkaloids	Phenolamine	C19H19NO5	3	-	977318	837052	644947	192199	139179	109283	1.2141	0.0153685	0.0462063	5.58099	2.48052	up
PD0462863	2-aminooctadec-12-ene-1,3,4-triol*	Lipids	Sphingolipids	C18H37NO3	1	-	2.64275e+06	2.81217e+06	2.87002e+06	5.08642e+06	5.80843e+06	4.46507e+06	1.20641	0.0234992	0.060626	0.541991	-0.883659	insig
MWSmce294	Elemicin	Others	Others	C12H16O3	3	487-11-6	241456	148869	184117	442622	376844	444697	1.16869	0.0031375	0.0196523	0.454405	-1.13795	down
MW0152925	Lys-Cys-His	Amino acids and derivatives	Amino acids and derivatives	C15H26N6O4S1	3	-	561250	890061	906254	825033	904675	1.36602e+06	0.652016	0.300523	0.388965	0.761555	-0.39298	insig
Lcfp121148	2-aminohexadec-4-ene-1,3-diol	Lipids	Sphingolipids	C16H33NO2	1	-	1.12703e+06	1.27924e+06	1.43502e+06	1.1285e+06	1.16936e+06	1.25794e+06	0.538536	0.40477	0.499613	1.08029	0.111415	insig
Lhjp120709	Dimethyllimettin	Lignans and Coumarins	Coumarins	C13H14O4	3	-	408128	338575	489643	221448	279807	299431	1.04573	0.0593939	0.113213	1.54411	0.626776	insig
PD0584112	N,N-Diethylphenylacetamide	Alkaloids	Alkaloids	C12H17NO	1	2431-96-1	336302	300157	289441	393825	357608	381267	1.10399	0.0203856	0.0551352	0.817427	-0.290838	insig
Lmhp008718	LysoPC 17:2*	Lipids	LPC	C25H48NO7P	1	-	1.28916e+06	1.32904e+06	1.44105e+06	4.89253e+06	4.79815e+06	5.54365e+06	1.24281	0.00298717	0.0190607	0.266454	-1.90804	down
Lhlp111209	Cupressic acid	Terpenoids	Ditepenoids	C20H32O3	2	1909-90-6	83047.7	125313	114493	442163	507223	474056	1.22867	0.000201301	0.00592444	0.226812	-2.14043	down
Zasp102439	m-Aminophenylacetylene	Alkaloids	Alkaloids	C8H7N	1	54060-30-9	1.12736e+08	1.09548e+08	9.88192e+07	1.87496e+07	1.99799e+07	1.76874e+07	1.24497	0.00183926	0.0149879	5.6916	2.50883	up
Rlp02599	furo[2,3-h]quinoline	Alkaloids	Quinoline alkaloids	C11H7NO	1	-	1.28828e+08	1.11253e+08	1.14748e+08	1.61253e+07	1.61378e+07	1.54083e+07	1.24595	0.0026962	0.0178659	7.44324	2.89593	up
Zahp012577	Octadecadienamide	Alkaloids	Alkaloids	C18H33NO	1	-	338214	315345	351855	66554.6	56522.3	66762.7	1.24376	0.000626811	0.00992647	5.29613	2.40494	up
MW0106978	Glutamylproline	Amino acids and derivatives	Amino acids and derivatives	C10H16N2O5	3	41745-47-5	1.08443e+07	1.83507e+07	1.71396e+07	1.34086e+07	1.51507e+07	1.83367e+07	0.0965874	0.949389	0.964325	0.988028	-0.0173769	insig
Walbp09179	Myristamide	Lipids	Free fatty acids	C14H29NO	1	638-58-4	2.63508e+07	2.65961e+07	2.45424e+07	2.48194e+07	2.73252e+07	2.68263e+07	0.291764	0.648907	0.722027	0.98124	-0.0273216	insig
Hasp010605	MG(18:3(9Z,12Z,15Z)/0:0/0:0)	Lipids	Glycerol ester	C21H36O4	1	129828-41-7	2.7968e+07	2.08129e+07	2.97048e+07	3.96772e+07	4.88869e+07	6.97635e+07	1.07982	0.0852063	0.144673	0.495718	-1.01241	down
MWSslk097	Dimethyl phthalate	Phenolic acids	Phenolic acids	C10H10O4	3	131-11-3	2.95683e+06	1.71713e+06	2.68488e+06	4.56439e+06	3.86327e+06	3.37573e+06	0.989089	0.0444032	0.0928632	0.623451	-0.681651	insig
MWStz489	Gardenin B*	Flavonoids	Flavones	C19H18O7	3	2798-20-1	1.90484e+06	2.1147e+06	2.05628e+06	1.32196e+06	1.90869e+06	1.76925e+06	0.82754	0.170479	0.248851	1.21519	0.281182	insig
Zmjp010694	5-Hydroxy-3,7,3',4'-tetramethoxyflavone (Retusin)*	Flavonoids	Flavonols	C19H18O7	1	1245-15-4	1.7161e+07	1.90966e+07	1.69382e+07	1.30569e+07	1.62766e+07	1.6698e+07	0.812793	0.165021	0.242884	1.15564	0.208691	insig
pmp000169	Andrographidine D aglycone*	Flavonoids	Flavanones	C19H18O7	3	-	1.96105e+06	2.17196e+06	1.93506e+06	1.37561e+06	1.79982e+06	1.86978e+06	0.850255	0.144521	0.219616	1.20274	0.266324	insig
WapTKC121645	Cupresin B	Terpenoids	Ditepenoids	C18H28O2	1	-	2.19746e+07	2.26838e+07	2.48909e+07	7.24968e+06	7.3037e+06	8.94191e+06	1.23474	0.000345199	0.00744264	2.96014	1.56567	up
MWSHY0124	Pinocembrin	Flavonoids	Flavanones	C15H12O4	3	480-39-7	511872	424618	547851	179651	455788	159451	0.915686	0.125041	0.194955	1.86735	0.900994	insig
MWStz550	Lyciumamide B	Alkaloids	Phenolamine	C36H36N2O8	3	1647111-41-8	1.98586e+06	2.1824e+06	1.98502e+06	259215	247832	272264	1.24633	0.00120018	0.0129702	7.89581	2.98109	up
Wcfp008029	Sphinganine	Lipids	Sphingolipids	C18H39NO2	1	764-22-7	84085.4	89344.4	61690.6	162015	206430	177209	1.18904	0.00446004	0.0240982	0.430896	-1.21459	down
pmd0160	LysoPE 16:0(2n isomer)	Lipids	LPE	C21H44NO7P	3	-	1.60391e+07	1.72109e+07	1.25452e+07	3.95786e+06	9.19578e+06	8.65212e+06	1.01221	0.0223312	0.0585992	2.10014	1.07049	up
Lmxp005865	Ningposide B*	Phenolic acids	Phenolic acids	C18H22O9	2	307318-00-9	93578.3	197944	144083	139805	83472	166201	0.218096	0.712765	0.778069	1.11843	0.161476	insig
MWSslk100	Diphenylamine	Alkaloids	Alkaloids	C12H11N	3	122-39-4	77118.9	59514.4	77463	170904	226623	173993	1.208	0.0149941	0.0457242	0.374609	-1.41654	down
Safp001959	gamma-Glutamyltyramine	Alkaloids	Phenolamine	C13H18N2O4	2	65520-56-1	1.4369e+06	1.6543e+06	1.42661e+06	237498	306184	332436	1.23599	0.00136506	0.0136808	5.15662	2.36642	up
MW0151563	Ile-Pro-Thr*	Amino acids and derivatives	Amino acids and derivatives	C15H27N3O5	1	-	5.51803e+06	4.33554e+06	3.72771e+06	4.50662e+06	3.37169e+06	3.99232e+06	0.514309	0.418744	0.514089	1.14411	0.194223	insig
mws0193	L-Homocitrulline	Amino acids and derivatives	Amino acids and derivatives	C7H15N3O3	3	1190-49-4	2.57616e+06	3.17542e+06	3.54572e+06	439518	599798	632669	1.22951	0.0096629	0.0351607	5.56063	2.47525	up
Wcdp010180	9,11,13,15-Octadecatetraenal	Others	Aldehyde compounds	C18H28O	3	148408-16-6	1.25883e+07	1.13877e+07	9.41323e+06	1.99107e+06	2.10276e+06	2.94009e+06	1.22549	0.00645078	0.0287998	4.74688	2.24698	up
Lmgp009246	5-Hydroxy-7,3',4'-trimethoxyflavanone	Flavonoids	Flavanones	C18H18O6	3	-	250453	221400	257714	169343	191643	210071	1.05489	0.0310654	0.072833	1.27758	0.353409	insig
Ladp002110	4-hydroxy-2-oxo-1,2-dihydroquinoline-3-carboxylic acid	Alkaloids	Quinoline alkaloids	C10H7NO4	2	73776-24-6	1.9906e+07	2.28884e+07	1.92576e+07	3.06855e+06	2.79823e+06	2.73883e+06	1.24474	0.00368161	0.0216091	7.21065	2.85013	up
MWSmce364	Xanthoxylin	Phenolic acids	Phenolic acids	C10H12O4	3	90-24-4	45033.8	49871.4	43754.2	71398	70981.9	80713.7	1.21207	0.0035745	0.021278	0.62153	-0.686104	insig
Wbsp000191	3,7,11-trimethyl-2-oxa-6,10,13-triazatricyclo[7.3.1.05,13]tridecane	Alkaloids	Alkaloids	C12H23N3O	2	-	591171	709124	640164	719330	688415	642376	0.51817	0.429181	0.52333	0.94651	-0.0793102	insig
MWSHY0169	4',5,7-Trihydroxy-3',6-dimethoxyflavone (Jaceosidin)	Flavonoids	Flavones	C17H14O7	3	18085-97-7	58538.2	44272	51507.3	54562.4	41823.4	56202.7	0.0673329	0.929691	0.948526	1.01133	0.0162556	insig
Lmfp009701	Glycerol 9,11,13-octadecatrienoyl ester*	Lipids	Glycerol ester	C21H36O4	1	-	4.55461e+07	5.17447e+07	4.15587e+07	4.40945e+06	8.03892e+06	1.21967e+07	1.18316	0.000729049	0.0105489	5.63397	2.49415	up
MWS1872	Hydroxyanthraquinone	Quinones	Anthraquinone	C14H8O3	3	129-43-1	227531	133884	134429	229843	213195	102616	0.13664	0.760303	0.820593	0.908714	-0.138102	insig
Lskp211410	1,2,3,14,20,22,25-Heptahydroxycholest-7-en-6-one (Integristerone A)	Steroids	Steroid	C27H44O8	3	-	3.42954e+06	1.7392e+06	1.78239e+06	9.67311e+06	1.21506e+07	1.0033e+07	1.19564	0.00145411	0.0140182	0.2182	-2.19628	down
Rfn09271	4-(1,2,4a-trimethyl-5-methylidene-1,2,3,4,4a,5,8,8a-octahydronaphthalen-1-yl)butan-2-one	Terpenoids	Sesquiterpenoids	C18H28O	3	-	4.54938e+06	6.52463e+06	6.65577e+06	1.86923e+07	1.95202e+07	2.32322e+07	1.21709	0.00293493	0.0189284	0.288548	-1.79311	down
Wahp005790	Di-p-coumaroylcaffeoyl Spermidine	Alkaloids	Phenolamine	C34H37N3O7	3	-	278393	426393	290768	137865	126520	148466	1.18394	0.0524205	0.104097	2.41141	1.26988	up
Zmmp001941	Hydroxythreonine xyloside	Amino acids and derivatives	Amino acids and derivatives	C9H17NO8	3	-	3.14229e+06	3.31414e+06	2.94222e+06	5.82732e+06	4.73182e+06	5.28226e+06	1.20525	0.0136173	0.0429141	0.593296	-0.753175	insig
pme0230	Adenosine*	Nucleotides and derivatives	Nucleotides and derivatives	C10H13N5O4	1	58-61-7	3.14229e+06	3.31414e+06	2.94222e+06	5.82732e+06	4.73182e+06	5.28226e+06	1.20525	0.0136173	0.0429141	0.593296	-0.753175	insig
MWS20185	[6]-Gingerol	Others	Ketone compounds	C17H26O4	1	23513-14-6	371680	399623	360391	154769	158431	160684	1.24386	0.00236157	0.0167505	2.38813	1.25588	up
pmp000479	N-Isobutyl-2E,4E-dodedienamide	Alkaloids	Alkaloids	C16H29NO	3	-	69278.8	66615.3	70627.7	55725.1	56164.9	74567.1	0.619894	0.39442	0.488638	1.10761	0.147451	insig
mws0040	Chrysin	Flavonoids	Flavones	C15H10O4	3	480-40-0	1.0754e+06	510971	763998	220009	506383	204039	1.0002	0.0816828	0.140012	2.52611	1.33692	up
Zbzp007397	5,6,7,7a-tetrahydro-4,4,7a-trimethyl-2(4H)-benzofuranone	Others	Others	C11H16O2	3	15356-74-8	7.27088e+06	7.76551e+06	7.60589e+06	9.51456e+06	9.18391e+06	9.1891e+06	1.21891	0.000943585	0.0116058	0.811913	-0.300602	insig
WapTKC084003	3-(4-Methylcyclohex-3-En-1-Yl)But-3-Enoic Acid*	Terpenoids	Monoterpenoids	C11H16O2	3	-	7.81565e+06	8.08513e+06	8.10009e+06	9.26123e+06	9.03109e+06	9.78371e+06	1.18194	0.0150256	0.0457242	0.854853	-0.226252	insig
Lmhp008744	1-α-Linolenoyl-glycerol-2,3-di-O-glucoside	Lipids	Glycerol ester	C33H56O14	1	-	466509	393852	349166	1.08729e+06	1.17112e+06	1.82823e+06	1.19285	0.0520839	0.103756	0.295971	-1.75647	down
Lmxp001668	4-Vinylguaiacol	Others	Others	C9H10O2	3	7786-61-0	472927	439658	438965	449012	393024	528363	0.0493245	0.890051	0.919257	0.986245	-0.0199816	insig
PD0255143	cicerin-7-O-glucoside-6''-malonate	Flavonoids	Isoflavones	C26H26O15	2	-	4.4063e+06	3.39647e+06	3.50444e+06	5.16902e+06	5.7778e+06	4.78206e+06	1.07385	0.0273661	0.06722	0.718882	-0.476174	insig
Lmmp004504	2'-Hydroxygenistein*	Flavonoids	Isoflavones	C15H10O6	1	1156-78-1	7.45779e+06	7.14273e+06	9.16177e+06	8.34457e+06	6.27423e+06	5.32719e+06	0.652142	0.314607	0.404586	1.19133	0.252575	insig
Lmyp001840	5-(N-Methyl-4,5-dihydro-1H-pyrrol-2-yl)pyridin-2-ol	Alkaloids	Pyridine alkaloids	C10H12N2O	3	68104-57-4	94788	163641	125239	103863	104773	124103	0.423421	0.490019	0.579825	1.15306	0.205473	insig
Lcfp121209	Val-Ala-Ile	Amino acids and derivatives	Amino acids and derivatives	C14H27N3O4	2	-	330878	428407	211090	194659	239382	251646	0.719116	0.267013	0.352748	1.41519	0.500992	insig
mws4108	1-Methoxyphaseollin	Flavonoids	Isoflavones	C21H20O5	3	157226-48-7	304351	264936	214477	627881	807927	923049	1.20215	0.0187075	0.0525731	0.332264	-1.5896	down
Walp013004	Glycidyl Linoleate*	Lipids	Glycerol ester	C21H36O3	1	24305-63-3	708374	636787	538677	183795	172615	197591	1.23433	0.0108089	0.0376945	3.40043	1.76572	up
WaYp006462	2-Aminohexadecane-1,5,15-triol	Lipids	Sphingolipids	C16H35NO3	1	-	3.16553e+06	3.27494e+06	1.93779e+06	2.56905e+06	2.80498e+06	3.12624e+06	0.132602	0.935733	0.953146	0.985646	-0.0208585	insig
Lcfp006237	GrossamideK	Alkaloids	Phenolamine	C28H29NO7	1	-	1.10669e+06	1.06507e+06	1.0679e+06	434695	439015	459271	1.24597	2.02853e-05	0.00186032	2.43039	1.28119	up
Rfn02447	2-[[2-amino-3-(4-hydroxyphenyl)propanoyl]amino]-3-methylpentanoic acid	Alkaloids	Phenolamine	C15H22N2O4	2	-	3.10695e+06	3.12529e+06	3.38927e+06	2.28229e+06	3.05996e+06	2.82211e+06	0.849946	0.157918	0.23501	1.17848	0.236922	insig
Rlp02736	Tyrosyl-Hydroxyproline	Amino acids and derivatives	Amino acids and derivatives	C14H18N2O5	1	-	3.10695e+06	3.12529e+06	3.38927e+06	2.28229e+06	3.05996e+06	2.82211e+06	0.849946	0.157918	0.23501	1.17848	0.236922	insig
ZbWp002423	N-methylphenylalanine*	Amino acids and derivatives	Amino acids and derivatives	C10H13NO2	2	-	1.45487e+07	1.27946e+07	1.38341e+07	4.73768e+06	4.92784e+06	4.4831e+06	1.24264	0.00195221	0.0153955	2.91034	1.54119	up
Yamp007259	Helichrysetin*	Flavonoids	Chalcones	C16H14O5	1	62014-87-3	98805.9	117392	76667	97017.2	64298.9	66322.4	0.717785	0.242315	0.327333	1.28653	0.363489	insig
Wbjp006632	Tribulusamide A*	Alkaloids	Alkaloids	C36H36N2O8	1	-	2.79115e+06	2.9133e+06	2.63769e+06	359893	362763	317656	1.24577	0.000768774	0.0108144	8.01887	3.0034	up
Rdp07790	Bucegin*	Flavonoids	Flavones	C17H14O6	1	-	1.09801e+06	1.16461e+06	1.09018e+06	793256	768779	890009	1.19056	0.00424922	0.0234639	1.36735	0.451384	insig
MW0146370	Asp-Trp	Amino acids and derivatives	Amino acids and derivatives	C15H17N3O5	3	71835-79-5	2.26127e+06	2.6248e+06	2.36104e+06	1.35652e+07	1.40307e+07	1.32007e+07	1.24547	5.36305e-05	0.00293944	0.17764	-2.49297	down
pme0124	L-Glycyl-L-proline	Amino acids and derivatives	Amino acids and derivatives	C7H12N2O3	3	704-15-4	1.32457e+06	1.16621e+06	1.33181e+06	508528	446656	475167	1.23895	0.00219196	0.016166	2.67249	1.41818	up
pme3967	2-(Dimethylamino)guanosine*	Nucleotides and derivatives	Nucleotides and derivatives	C12H17N5O5	3	2140-67-2	3.05331e+06	2.68014e+06	2.44096e+06	2.04766e+06	2.22573e+06	2.09411e+06	1.08598	0.0670919	0.120929	1.28377	0.36039	insig
pmp001201	5-Aminocycloheptane-1,2,3-triol	Alkaloids	Alkaloids	C7H15NO3	3	-	301459	335444	358891	281834	318957	299865	0.778472	0.196895	0.278216	1.10563	0.144871	insig
Lskp211422	Intergristerone A-22-O-galactoside (Sileneoside C)*	Steroids	Steroidal saponins	C33H54O13	3	83207-65-2	3.95175e+06	6.01941e+06	2.81332e+06	3.9818e+07	4.73947e+07	5.70557e+07	1.22366	0.0106318	0.0373924	0.088616	-3.49629	down
Qahp006824	Periseoside B*	Steroids	Steroidal saponins	C33H54O13	3	-	3.95175e+06	6.01941e+06	2.81332e+06	3.9818e+07	4.73947e+07	5.70557e+07	1.22366	0.0106318	0.0373924	0.088616	-3.49629	down
Zmpp001726	L-Adrenaline	Alkaloids	Alkaloids	C9H13NO3	2	51-43-4	4.7399e+06	4.68817e+06	4.94686e+06	2.88439e+06	2.91647e+06	2.78611e+06	1.24304	0.000244743	0.00625952	1.67404	0.743334	insig
Sasp007401	2-Aminohexadecanoic acid	Lipids	Free fatty acids	C16H33NO2	2	7769-79-1	1.15547e+06	1.43777e+06	1.54001e+06	1.16174e+06	1.27153e+06	1.19456e+06	0.703649	0.277819	0.365153	1.13932	0.18817	insig
WapTKC002568	methyl 1,4a-dimethyl-6-methylidene-5-(3-oxobutyl)-3,4,5,7,8,8a-hexahydro-2H-naphthalene-1-carboxylate	Terpenoids	Ditepenoids	C19H30O3	3	58964-78-6	268550	259307	196292	874570	1.37215e+06	1.22204e+06	1.21948	0.0228211	0.0596981	0.208763	-2.26006	down
Lcfp190543	N-(2-Hydroxyethyl)dodecanamide	Alkaloids	Alkaloids	C14H29NO2	1	142-78-9	58943.4	52497.4	60771.3	1.02882e+06	1.31072e+06	1.24829e+06	1.2453	0.00555718	0.0267552	0.0479989	-4.38085	down
Yalp008000	(2S,3S,5R)-2-[[(1R,4aR,8aR)-5,5,8a-trimethyl-2-methylene-decalin-1-yl]methyl]-5-methoxy-tetrahydrofuran-3-carbaldehyde*	Terpenoids	Ditepenoids	C21H34O3	3	-	5.01374e+06	3.75547e+06	3.70432e+06	4.61422e+06	3.0144e+06	5.41882e+06	0.0797519	0.830548	0.875762	0.956013	-0.0648975	insig
HX1332	Roupelliol	Others	Others	C19H30O2	3	-	146034	157127	183140	247950	192205	354962	0.964774	0.158157	0.235049	0.611609	-0.70932	insig
pmb0468	N-Formylmethionine	Amino acids and derivatives	Amino acids and derivatives	C6H11NO3S	3	4289-98-9	2.9849e+06	2.15579e+06	1.39383e+06	3.71967e+06	3.31486e+06	2.46386e+06	0.782848	0.172542	0.251134	0.687961	-0.539602	insig
Zblp005760	dihydro-N-feruloyltyramine	Alkaloids	Phenolamine	C18H21NO4	1	-	101963	66147.8	97992.4	53676.3	34314.1	37143.2	1.10838	0.0343046	0.0776092	2.12656	1.08852	up
Zmjp000624	Pyridoxal	Others	Vitamin	C8H9NO3	3	66-72-8	398238	363009	313531	237046	320837	112960	0.819435	0.142956	0.21737	1.60213	0.679991	insig
Lmjp007279	Penduletin 4'-Methyl Ether (5-Hydroxy-3,6,7,4'-Tetramethoxyflavone)	Flavonoids	Flavonols	C19H18O7	1	14787-34-9	66727.4	41269.5	47978.3	22027.1	37375.6	38318.1	0.899167	0.112774	0.180066	1.59613	0.674578	insig
MW0153587	Met-Ile-Thr	Amino acids and derivatives	Amino acids and derivatives	C15H29N3O5S1	3	-	1.43753e+06	1.56449e+06	1.04621e+06	1.26818e+06	1.13632e+06	1.59654e+06	0.029578	0.943282	0.959283	1.01179	0.0169112	insig
pme3017	2-Amino-2-methylpropanoate	Organic acids	Organic acids	C4H9NO2	2	62-57-7	1.36949e+07	1.36672e+07	1.51161e+07	2.65031e+07	2.62151e+07	2.37925e+07	1.23125	0.00114467	0.0127534	0.555192	-0.848942	insig
MW0155862	Pro-Glu-Val	Amino acids and derivatives	Amino acids and derivatives	C15H25N3O6	3	-	7.47034e+06	6.32776e+06	7.96825e+06	3.49829e+06	2.97431e+06	2.76294e+06	1.21605	0.00564649	0.0268892	2.3568	1.23683	up
Sadp016944	Aristelegone A	Terpenoids	Sesquiterpenoids	C12H14O2	1	-	3.33954e+06	3.13781e+06	3.34499e+06	4.33288e+06	4.42284e+06	4.87647e+06	1.20775	0.00898266	0.0338424	0.720525	-0.472879	insig
Qmzp101823	Hinokinin	Lignans and Coumarins	Lignans	C20H18O6	3	26543-89-5	1.98324e+06	2.01961e+06	2.03874e+06	3.11796e+06	5.08263e+06	4.97037e+06	1.14898	0.0648384	0.118439	0.458706	-1.12436	down
Wbsp007290	Lycoposerramine E	Others	Ketone compounds	C17H24O3	3	-	1.07478e+06	1.11636e+06	1.05097e+06	436752	387649	430751	1.24259	1.63449e-05	0.00168845	2.58305	1.36907	up
Hmjp005089	N-[2-(3,4-Dihydroxyphenyl)-2-hydroxyethyl]-3-(4-methoxyphenyl)-2-propenamide*	Alkaloids	Phenolamine	C18H19NO5	1	-	8.6144e+06	1.69065e+07	2.52001e+06	6.15549e+06	2.38985e+07	3.13467e+06	0.0585669	0.836388	0.880814	0.844894	-0.243159	insig
MWS20147	Luteolin-3'-O-glucoside	Flavonoids	Flavones	C21H20O11	3	5154-41-6	1.26243e+07	2.62223e+07	1.85533e+07	7.7066e+06	6.96853e+06	6.65109e+06	1.13541	0.0916032	0.153074	2.69152	1.42842	up
Wasdp04041	Tricin-7-O-(6''-feruloyl)xyloside-5-O-glucoside	Flavonoids	Flavones	C38H40O19	2	-	205271	292287	175270	2.16484e+06	966881	376255	1.00606	0.213864	0.296699	0.191799	-2.38233	down
Lhhp111109	Schisantherin J	Lignans and Coumarins	Lignans	C35H40O11	3	135432-28-9	7.36854e+06	2.02437e+07	8.57484e+06	3.71083e+06	2.977e+06	2.59859e+06	1.10485	0.15979	0.236677	3.89677	1.96228	up
Lmbp002309	Sinapaldehyde-4-O-Glucoside	Others	Aldehyde compounds	C17H22O9	3	154461-65-1	349379	352985	403113	252148	302746	307971	1.05476	0.0312839	0.073141	1.28117	0.357461	insig
Walp012785	(Oxiran-2-yl)methyl octadeca-9,12-dienoate*	Lipids	Glycerol ester	C21H36O3	1	856386-19-1	672289	536947	543771	210550	95426.7	186785	1.16237	0.00208292	0.0159557	3.55751	1.83087	up
Lazp008807	(25S)-5β-Furost-1β,2β,3β,4β,5β,22α,26-heptaol-26-O-β-D-glucoside	Steroids	Steroidal saponins	C33H56O13	3	-	45488.6	56696.5	51966.4	68477.6	177139	197578	1.01557	0.137103	0.210119	0.347819	-1.52359	down
pma2987	L-Histidinol	Alkaloids	Alkaloids	C6H11N3O	3	501-28-0	2.10772e+07	1.56953e+07	1.73166e+07	1.41824e+07	2.49749e+07	2.35952e+07	0.374733	0.499846	0.588411	0.861944	-0.214334	insig
MW0144615	Ala-Ile-Gly	Amino acids and derivatives	Amino acids and derivatives	C11H21N3O4	3	-	1.10588e+06	1.58773e+06	2.16767e+06	1.4156e+06	1.50455e+06	1.28425e+06	0.331378	0.552159	0.633699	1.15624	0.209435	insig
Wcdp004275	Lauramine oxide	Others	Others	C14H31NO	1	1643-20-5	447982	437807	490061	412077	487503	504077	0.150673	0.793287	0.846353	0.98019	-0.0288666	insig
WaYp007548	2-Aminotetradecan-1-ol	Lipids	Sphingolipids	C14H31NO	1	-	263896	248391	297354	214140	280734	258508	0.456824	0.487316	0.57853	1.07468	0.103901	insig
mws0982	N-Methylhistamine	Alkaloids	Alkaloids	C6H11N3	3	501-75-7	123132	127085	135893	225187	134508	130508	0.622887	0.378306	0.471571	0.787654	-0.344366	insig
Zkep107564	Ile-gly	Amino acids and derivatives	Amino acids and derivatives	C8H16N2O3	2	-	2.15293e+06	4.64914e+06	1.86392e+06	3.98681e+06	2.24573e+06	3.0375e+06	0.234441	0.855121	0.895285	0.934837	-0.097213	insig
pmp000110	7-Hydroxy-3,5,6,8-tetramethoxyflavone*	Flavonoids	Flavonols	C19H18O7	2	-	4.71433e+06	4.53607e+06	4.43802e+06	2.97397e+06	2.59137e+06	2.73129e+06	1.22871	0.000345646	0.00744264	1.64988	0.722358	insig
Yamp009440	Meliavosin	Terpenoids	Ditepenoids	C21H34O3	3	-	2.37514e+07	2.66883e+07	2.30904e+07	3.86436e+07	4.96827e+07	5.08687e+07	1.19089	0.0232696	0.0602087	0.528252	-0.920702	insig
PD0899195	(2E,4E,6E)-dodeca-2,4,6-trienoic acid	Lipids	Free fatty acids	C12H18O2	2	-	770441	630215	979819	797510	746511	803886	0.00919999	0.925297	0.945192	1.01387	0.0198747	insig
MWS1787	2-Methylpyridine	Alkaloids	Pyridine alkaloids	C6H7N	3	109-06-8	1.61981e+07	1.59536e+07	1.58153e+07	2.10342e+07	1.90678e+07	1.79632e+07	1.11921	0.0622871	0.115618	0.826089	-0.27563	insig
Wbtp006564	4,8,10-trihydroxy-2-methoxy-1h,2h-furo[3,2-a]xanthen-11-one*	Flavonoids	Other Flavonoids	C16H12O7	1	-	1.8779e+06	1.98917e+06	1.87017e+06	2.44763e+06	2.48246e+06	2.36445e+06	1.22208	0.000590597	0.00967899	0.786511	-0.346461	insig
MWStz571	Nepetin (5,7,3',4'-Tetrahydroxy-6-methoxyflavone)*	Flavonoids	Flavones	C16H12O7	1	520-11-6	1.8779e+06	1.98917e+06	1.87017e+06	2.44763e+06	2.48246e+06	2.36445e+06	1.22208	0.000590597	0.00967899	0.786511	-0.346461	insig
Hmsp004125	3'-Deoxy-4-O-methylsappanol	Others	Alcohol compounds	C16H14O6	2	112408-68-1	653056	1.28425e+06	965005	2.24891e+06	1.72243e+06	1.87422e+06	1.08017	0.0157405	0.0469604	0.496499	-1.01014	down
Lmdp003110	2,6,7,4'-Tetrahydroxyisoflavanone	Flavonoids	Isoflavones	C15H12O6	3	-	1.02912e+06	1.58454e+06	1.03456e+06	529037	668843	845563	1.0301	0.0823044	0.140885	1.78533	0.836193	insig
Wayp004349	N-Hydroxydecanoyl nornicotine glucoside	Alkaloids	Pyridine alkaloids	C25H40N2O7	3	-	3.48585e+06	3.1133e+06	3.04029e+06	6.01158e+06	3.81717e+06	5.67523e+06	1.04546	0.0979009	0.160282	0.621739	-0.685618	insig
Walp007738	14-Amino-15-hydroxy-11-methylpentadecanoic acid	Lipids	Sphingolipids	C16H33NO3	2	-	37034.6	50414.9	37706.2	64949.4	50137	62973.7	1.01027	0.05052	0.101849	0.702885	-0.50864	insig
Lmjp003982	Chlorajaposide	Terpenoids	Sesquiterpenoids	C21H28O8	3	-	6.3255e+06	7.50556e+06	6.82526e+06	674170	465484	739513	1.23787	0.00188684	0.0150827	10.9923	3.45842	up
Rdp04471	Luteolin-7-O-Alpha-L-Rhamnoside	Flavonoids	Flavones	C21H20O10	2	18016-54-1	267192	500462	559131	488337	2.05985e+06	947002	0.830479	0.259288	0.343806	0.379603	-1.39743	insig
Wcdp005264	Tetradecasphinganine	Others	Others	C14H31NO2	1	-	1.41969e+06	1.55404e+06	1.03113e+06	1.48035e+06	1.46561e+06	1.65747e+06	0.629637	0.333057	0.422985	0.869974	-0.200956	insig
Wcdp009528	2-oxononadecanoic acid	Lipids	Free fatty acids	C19H36O3	2	-	1.43194e+06	1.01835e+06	1.08737e+06	5.25202e+06	4.31261e+06	5.22345e+06	1.22947	0.00254437	0.0173247	0.239224	-2.06356	down
MWSmce585	Methyl 3-aminopropanoate	Amino acids and derivatives	Amino acids and derivatives	C4H9NO2	3	4138-35-6	1.22636e+07	1.35638e+07	1.303e+07	2.61021e+07	2.39117e+07	2.34168e+07	1.23546	0.00146583	0.0140182	0.529172	-0.918191	insig
Wbsp000172	Apigenin-4'-O-(2''-O-p-coumaroyl)-β-D-glucopyranoside	Flavonoids	Flavones	C30H26O12	2	-	342037	277595	299267	169910	149936	152347	1.21849	0.00980809	0.0356375	1.94602	0.960526	insig
MWStz338	Quercetin 3,4'-dimethyl ether*	Flavonoids	Flavonols	C17H14O7	2	33429-83-3	700244	705318	749426	985231	1.07465e+06	1.0524e+06	1.22657	0.00145693	0.0140182	0.692415	-0.53029	insig
Rlp00485	Feruloyl-beta-phenethylamine	Alkaloids	Phenolamine	C18H19NO3	1	142351-00-6	1.017e+06	974680	875313	124818	142282	120080	1.24444	0.00207879	0.0159557	7.4048	2.88846	up
Zbsp005869	7,4'-Dihydroxy-3,5,3'-trimethoxyflavone*	Flavonoids	Flavonols	C18H16O7	2	13459-09-1	61678.4	57177.9	39011	62068.6	52792.6	55169.1	0.362962	0.62973	0.706622	0.928466	-0.107079	insig
Zbsp010780	Methyl [6]-Gingerdiol 5-acetate	Phenolic acids	Phenolic acids	C20H32O5	3	-	2.23193e+07	2.1346e+07	1.79863e+07	2.87434e+07	4.28068e+07	3.81635e+07	1.12552	0.0498285	0.100535	0.561931	-0.831535	insig
pmp000114	5,6,7,8,3',4'-Hexamethoxyflavanone	Flavonoids	Flavanones	C21H24O8	3	-	37825.1	39562.2	31254.9	61977.1	108093	136801	1.11759	0.0918185	0.153315	0.354031	-1.49805	down
Lmlp003161	Feruloylputrescine	Alkaloids	Phenolamine	C14H20N2O3	2	501-13-3	674116	560976	688285	708430	615457	382376	0.438324	0.545778	0.627234	1.12725	0.172802	insig
Sadp013780	N,N-Diethyl-m-toluamide	Alkaloids	Alkaloids	C12H17NO	1	134-62-3	670123	711869	783613	950587	800183	889144	1.02872	0.0487229	0.0987471	0.820332	-0.28572	insig
Wcop008363	Tricalysione A	Terpenoids	Ditepenoids	C18H26O3	3	941711-43-9	1.56785e+06	1.63089e+06	1.85747e+06	2.11918e+06	2.08032e+06	2.0584e+06	1.12394	0.0403252	0.086884	0.807971	-0.307624	insig
Lmhp010190	LysoPC 18:1(2n isomer)	Lipids	LPC	C26H52NO7P	1	-	2.67448e+07	2.68324e+07	3.00622e+07	1.66703e+07	4.0311e+07	4.68819e+07	0.237526	0.539638	0.622193	0.805284	-0.312431	insig
WapTKC006782	Norflickinflimiod F	Terpenoids	Ditepenoids	C18H26O3	1	1660144-11-5	466642	459886	535638	575682	588262	563473	1.07252	0.0574704	0.111059	0.846447	-0.240508	insig
pmb0856	LysoPE 18:1(2n isomer)	Lipids	LPE	C23H46NO7P	3	-	1.07074e+06	706019	1.27687e+06	259418	1.05703e+06	991239	0.493733	0.467908	0.559711	1.32325	0.404082	insig
MWS1962	cis-Citral	Terpenoids	Monoterpenoids	C10H16O	3	5392-40-5	1.15741e+06	1.17392e+06	1.09052e+06	1.59436e+06	1.30231e+06	1.39506e+06	1.08437	0.0678782	0.121649	0.797315	-0.326777	insig
pma3101	Nicotinate D-ribonucleoside	Others	Vitamin	C11H14NO6+	2	17720-18-2	2.30462e+06	2.22542e+06	1.79347e+06	590167	617554	972605	1.18552	0.00292049	0.0189284	2.90026	1.53618	up
Lmhp008589	LysoPE 18:3(2n isomer)	Lipids	LPE	C23H42NO7P	1	-	2.8954e+07	2.53011e+07	2.13957e+07	1.72972e+07	1.51475e+07	1.97679e+07	1.05496	0.0485279	0.098543	1.4489	0.534958	insig
Wasyqp1805	L-Kynurenine	Alkaloids	Alkaloids	C10H12N2O3	2	2922-83-0	3.91784e+06	4.13084e+06	3.63544e+06	1.15114e+06	1.12293e+06	955079	1.24011	0.000672705	0.0101581	3.61832	1.85532	up
WapTKC071098	2,6-Dimethyldeca-2,4,6,8-tetraenedial	Terpenoids	Monoterpenoids	C12H14O2	1	-	1.01165e+06	1.13787e+06	959217	1.54916e+06	1.62713e+06	1.66354e+06	1.2113	0.00164053	0.0145453	0.642322	-0.63863	insig
PD0699908	Phe-Asn	Amino acids and derivatives	Amino acids and derivatives	C13H17N3O4	1	-	5.37651e+06	5.19224e+06	5.61168e+06	4.25483e+06	3.69584e+06	4.02893e+06	1.1915	0.00304368	0.01916	1.35067	0.433671	insig
Rfn01211	6-Hydroxytryptamine*	Alkaloids	Alkaloids	C10H12N2O	1	443-31-2	2.32266e+07	2.03926e+07	1.86786e+07	2.68776e+07	2.26623e+07	2.72153e+07	0.961074	0.0718968	0.127132	0.811643	-0.301083	insig
Wasyqp5995	2-Aminooctadecane-1,5,17-triol	Lipids	Sphingolipids	C18H39NO3	1	-	417799	453831	609752	334656	362133	405792	0.929314	0.154961	0.231568	1.34356	0.426061	insig
Zmhp003514	6,7,8-Tetrahydroxy-5-methoxyflavone	Flavonoids	Flavones	C16H12O6	3	-	214099	199688	198808	161185	207676	148092	0.813507	0.214621	0.297259	1.18501	0.244897	insig
Walbp06501	C16 phytosphingosine	Lipids	Sphingolipids	C16H35NO3	1	-	688597	647368	917216	676094	791681	786631	0.0507493	0.996754	0.99715	0.999456	-0.000785157	insig
Layp003558	3,4,5-Trimethoxyphenol-1-O-β-D-glucoside	Others	Others	C15H22O9	3	-	1.21601e+06	758963	1.3118e+06	1.9059e+06	1.68636e+06	2.00684e+06	1.04983	0.0268329	0.0665667	0.587019	-0.768522	insig
Lmzp004885	Tricin	Flavonoids	Flavones	C17H14O7	2	520-32-1	28059.6	26940.3	43566.1	47498.5	67424.8	50640.8	1.01846	0.0537194	0.105841	0.595334	-0.748229	insig
pme0295	4-Acetamidobutanoate	Organic acids	Organic acids	C6H11NO3	3	3025-96-5	1.37521e+06	1.79914e+06	1.47509e+06	4.15102e+06	4.26386e+06	3.97316e+06	1.23006	0.000190069	0.00583652	0.375317	-1.41382	down
pmb0863	LysoPC 16:2(2n isomer)*	Lipids	LPC	C24H46NO7P	1	-	580675	531725	596089	1.16203e+06	898901	1.09065e+06	1.20156	0.0205888	0.0555656	0.542104	-0.883358	insig
Lmhp008833	LysoPC 16:1(2n isomer)*	Lipids	LPC	C24H48NO7P	1	-	4.36322e+06	4.4157e+06	4.3281e+06	7.41281e+06	8.32101e+06	9.17385e+06	1.22444	0.0161104	0.0476308	0.526224	-0.92625	insig
PD0127674	(7-ethynyl-4a-methyl-2,5,6,7,8,8a-hexahydro-1H-naphthalen-1-yl)methanol	Terpenoids	Sesquiterpenoids	C14H20O	1	-	121974	135139	166483	151064	153426	236843	0.690913	0.30134	0.389515	0.782507	-0.353824	insig
WapTKC031788	3,7-Epoxy-1,10-Bisaboladien-12-ol; Butanoyl*	Terpenoids	Sesquiterpenoids	C19H30O3	3	149067-94-7	1.06295e+06	1.67139e+06	1.28569e+06	3.97538e+06	8.23642e+06	6.38574e+06	1.18349	0.0561092	0.108931	0.216159	-2.20984	down
MW0109363	Prolylglutamic acid	Amino acids and derivatives	Amino acids and derivatives	C10H16N2O5	3	67644-00-2	589457	408819	317946	1.07431e+06	826860	652658	1.03101	0.0566846	0.109794	0.515391	-0.956262	insig
Sadp001705	N-Benzyloxycarbonyl-L-asparagine	Others	Others	C12H14N2O5	1	2304-96-3	589457	408819	317946	1.07431e+06	826860	652658	1.03101	0.0566846	0.109794	0.515391	-0.956262	insig
pmp000476	N-Isobutyl-4,5-epoxy-2E-decaenamide	Alkaloids	Alkaloids	C14H25NO2	2	-	164005	164809	187440	517471	521706	422253	1.23216	0.00775843	0.0315767	0.353252	-1.50123	down
WapTKC006470	5,6-Epoxy-6,10,14-Trimethyl-9,13-Pentadecadien-2-one	Terpenoids	Ditepenoids	C18H30O2	1	115028-53-0	2.15184e+07	1.9193e+07	1.78323e+07	9.24866e+06	1.0489e+07	9.17083e+06	1.22348	0.00560049	0.0268474	2.02514	1.01802	up
Qmyp101119	Procurcumenol	Terpenoids	Sesquiterpenoids	C15H22O2	3	21698-40-8	297436	241122	315901	206987	182712	200644	1.11849	0.0483933	0.0984283	1.4474	0.533459	insig
Lmhp008801	LysoPE 18:3	Lipids	LPE	C23H42NO7P	1	-	5.04823e+06	6.09014e+06	6.92376e+06	3.66804e+06	4.21737e+06	2.84814e+06	1.08815	0.0256683	0.0643113	1.68277	0.75084	insig
PDP152114	Neosakuranetin*	Flavonoids	Chalcones	C16H14O5	1	81719-04-2	98154.7	87565.4	110620	94428.7	80328.2	74515.5	0.830373	0.153987	0.230522	1.18882	0.249529	insig
Hmbp001276	Gallacetophenone	Others	Ketone compounds	C8H8O4	3	528-21-2	2.15718e+06	1.60114e+06	1.33479e+06	1.38461e+06	1.38888e+06	1.45059e+06	0.637751	0.354213	0.445081	1.20573	0.269911	insig
WaYp004901	Reseoside*	Terpenoids	Monoterpenoids	C19H30O7	3	-	812206	427716	781864	971193	947093	1.31916e+06	0.91046	0.0783847	0.135838	0.624501	-0.679225	insig
MW0155143	Phe-Cys-Gln	Amino acids and derivatives	Amino acids and derivatives	C17H24N4O5S1	3	-	2.53184e+07	2.3797e+07	2.02554e+07	2.86854e+07	3.06948e+07	2.71952e+07	1.03697	0.0406685	0.0872261	0.801277	-0.319627	insig
MW0061827	Pinolenic acid	Lipids	Free fatty acids	C18H30O2	3	16833-54-8	3.30086e+07	2.54574e+07	2.6719e+07	9.96658e+06	1.46619e+07	1.1686e+07	1.18791	0.00741165	0.0308472	2.34576	1.23005	up
Safp023654	PAz-PC	Lipids	LPC	C33H64NO10P	1	117205-52-4	4.64644e+06	4.57354e+06	3.10151e+06	661356	594263	1.09676e+06	1.20274	0.015396	0.0462063	5.23789	2.38898	up
Sadp003054	(2R)-2-azaniumyl-3-(4-chlorophenyl)propanoate	Amino acids and derivatives	Amino acids and derivatives	C9H10ClNO2	1	-	9.42343e+06	7.87294e+06	7.57584e+06	9.47956e+06	8452376	7.61191e+06	0.182297	0.790278	0.844639	0.973707	-0.038441	insig
Lcsp002261	Thr-Trp	Amino acids and derivatives	Amino acids and derivatives	C15H19N3O4	1	186761-42-2	786700	728851	359408	350342	202864	154035	1.01694	0.0836669	0.142733	2.65109	1.40659	up
Lafp002342	2,3-Dihydroxy-1-(4-hydroxy-3,5-dimethoxyphenyl)propan-1-one	Others	Ketone compounds	C11H14O6	3	33900-74-2	1.04898e+06	1.17899e+06	994979	908172	1.03385e+06	953689	0.804286	0.182813	0.263042	1.11301	0.154465	insig
MWSHY0113	Hyperin*	Flavonoids	Flavonols	C21H20O12	2	482-36-0	1.14186e+07	1.36181e+07	9.62044e+06	1.85667e+07	1.92822e+07	2.71769e+07	1.11368	0.0507772	0.102122	0.532976	-0.907859	insig
Lmdp003286	Quercetin-3-O-alloside; Isohyperoside*	Flavonoids	Flavonols	C21H20O12	2	35589-21-0	1.14186e+07	1.36181e+07	9.62044e+06	1.85667e+07	1.92822e+07	2.71769e+07	1.11368	0.0507772	0.102122	0.532976	-0.907859	insig
MWSHY0046	Isoquercitrin*	Flavonoids	Flavonols	C21H20O12	2	482-35-9	1.41704e+08	1.74902e+08	2.80673e+08	2.3973e+08	2.46355e+08	3.75351e+08	0.764508	0.221707	0.30556	0.693352	-0.528339	insig
Wbwp008548	[(1R,2S)-1-(1,3-benzodioxol-5-yl)-2-methyl-3-oxobutyl]4-hydroxy-3-methoxybenzoate	Lignans and Coumarins	Lignans	C20H20O7	3	-	813366	723585	657372	702016	616930	652909	0.732228	0.242822	0.327622	1.11282	0.154223	insig
MWS201478	Phe-Ser	Amino acids and derivatives	Amino acids and derivatives	C12H16N2O4	2	16053-39-7	2.23155e+06	2.40272e+06	2.18404e+06	1.50578e+06	1.10554e+06	1.28072e+06	1.18433	0.00430762	0.0236225	1.75186	0.808891	insig
PDP076367	4-(4-acetylphenyl)butanoic acid	Others	Others	C12H14O3	2	-	1.66003e+06	2.96823e+06	2.73268e+06	2.80675e+06	3.93586e+06	3.72956e+06	0.82872	0.124361	0.194135	0.702905	-0.508599	insig
Wbtp006052	Protoapigenone	Flavonoids	Other Flavonoids	C15H10O6	3	-	6.92017e+07	1.91783e+08	8.85113e+07	9.87655e+07	1.18064e+08	1.30329e+08	0.167085	0.985759	0.988901	1.00673	0.00968079	insig
WaYp007695	2-Aminooctadecane-1,16,18,18-tetraol	Lipids	Sphingolipids	C18H39NO4	1	-	300859	326226	425484	232490	265341	268499	1.00181	0.118846	0.187378	1.37352	0.457877	insig
mws0017	Spermidine	Alkaloids	Alkaloids	C7H19N3	3	124-20-9	591006	804341	1.01919e+06	435867	856322	948052	0.221782	0.787021	0.842568	1.0778	0.108092	insig
Lahp003599	Homoeriodictyol-7,4'-di-O-β-D-glucopyranoside	Flavonoids	Flavanones	C28H34O16	3	-	195294	99527	480443	695724	686922	575640	0.966266	0.0624506	0.115737	0.395889	-1.33683	insig
pme2596	4-Pyridoxate	Others	Vitamin	C8H9NO4	3	82-82-6	647406	606675	487729	886607	665949	614339	0.753658	0.232228	0.31711	0.803827	-0.315042	insig
MWS1777	3-Chloroaniline	Alkaloids	Alkaloids	C6H6ClN	1	108-42-9	2.01253e+07	1.93426e+07	1.74642e+07	2.96244e+07	3.01516e+07	2.81322e+07	1.21929	0.000677742	0.0101581	0.647632	-0.626754	insig
WapTKC002542	14,15-Bisnor-3,11-Kolavadien-13-one	Terpenoids	Ditepenoids	C18H28O	1	126582-61-4	1.91238e+07	1.51091e+07	1.64202e+07	2.62535e+06	3.09562e+06	3.9043e+06	1.2316	0.00413921	0.0230048	5.26252	2.39575	up
Layp000971	Hydroxymenisdaurin D	Alkaloids	Alkaloids	C14H21NO8	3	-	4.64397e+06	3.58191e+06	2.52033e+06	3.12232e+06	2.7024e+06	2.07035e+06	0.701982	0.261265	0.346244	1.36113	0.444803	insig
Walbp01749	N-Glucosylpicolinate	Alkaloids	Pyridine alkaloids	C12H16NO7+	3	-	263921	292155	303763	276989	286145	308103	0.163574	0.813304	0.862274	0.986917	-0.0189989	insig
Yalp005253	Toonasterone A	Steroids	Steroid	C21H34O4	3	-	745481	772240	909825	1.36849e+06	1.27474e+06	1.35216e+06	1.20716	0.00238393	0.0168144	0.607588	-0.718835	insig
Wcdp006929	(9Z,11E,13E,15Z)-4-Oxo-9,11,13,15-Octadecatetraenoic Acid	Lipids	Free fatty acids	C18H26O3	1	17699-21-7	1.58453e+06	1.75646e+06	1.61797e+06	2.11414e+06	2.11432e+06	2.15478e+06	1.20923	0.00867171	0.0333874	0.776871	-0.364254	insig
Rfp109585	cis-N-p-coumaroyltyramine	Alkaloids	Phenolamine	C17H17N1O3	1	-	1.58231e+06	1.82151e+06	1.7278e+06	24720.8	43815.4	63017.5	1.23404	0.00138547	0.0136808	39.0077	5.28569	up
Hmqp002567	4-Hydroxycinnamic acid p-hydroxyphenethylamine*	Alkaloids	Phenolamine	C17H17NO3	1	-	1.58231e+06	1.82151e+06	1.7278e+06	24720.8	43815.4	63017.5	1.23404	0.00138547	0.0136808	39.0077	5.28569	up
MWSmce089	N-p-Coumaroyltyramine*	Alkaloids	Phenolamine	C17H17NO3	1	36417-86-4	1.58231e+06	1.82151e+06	1.7278e+06	24720.8	43815.4	63017.5	1.23404	0.00138547	0.0136808	39.0077	5.28569	up
Wasdp05565	2,8-bis(hydroxymethyl)-4b,8-dimethyl-5,6,7,8a,9,10-hexahydrophenanthren-3-ol*	Terpenoids	Ditepenoids	C18H26O3	3	-	2.3671e+06	2.33201e+06	2.50058e+06	3.32893e+06	2.97312e+06	3.08441e+06	1.19524	0.0091675	0.0341982	0.767029	-0.382647	insig
HJAP165	N-Isobutyl-2,4-tetradecanedienamide	Alkaloids	Alkaloids	C18H33NO	3	-	213384	329836	178258	385217	307203	289887	0.796429	0.197422	0.278805	0.734473	-0.445219	insig
pmb0865	LysoPC 18:3(2n isomer)	Lipids	LPC	C26H48NO7P	1	-	1.6226e+06	1.64362e+06	1.48822e+06	2.89633e+06	2.92164e+06	3.52357e+06	1.22021	0.0137045	0.0429202	0.508957	-0.974385	insig
MW0156808	Ser-Leu-Ala	Amino acids and derivatives	Amino acids and derivatives	C12H23N3O5	3	-	3.12505e+06	3.18819e+06	2.82694e+06	1.81103e+06	1.87833e+06	1.666e+06	1.22475	0.00179386	0.0149879	1.70673	0.771239	insig
Wbjp001581	2-(((3-(2-aminoethyl)indolin-5-yl)oxy)methyl)-6-((3,4-dihydroxybutan-2-yl)oxy)tetrahydro-2H-pyran-3,4,5-triol	Alkaloids	Alkaloids	C20H32N2O8	1	-	251020	65615.4	79066	167163	122783	138264	0.361207	0.874276	0.90968	0.924083	-0.113905	insig
MWSslk191	Linderane	Terpenoids	Sesquiterpenoids	C15H16O4	3	13476-25-0	1.04345e+06	861161	1.0736e+06	3.23202e+06	4.91358e+06	3.69144e+06	1.22144	0.0259788	0.064835	0.251602	-1.99079	down
pmb0862	LysoPC 12:0	Lipids	LPC	C20H42NO7P	3	20559-18-6	46481.3	47077.6	75426.6	68494.2	41911.4	28162.3	0.456334	0.54303	0.624361	1.21951	0.286307	insig
pme1286	S-Adenosyl-L-homocysteine	Amino acids and derivatives	Amino acids and derivatives	C14H20N6O5S	1	979-92-0	659856	659416	574411	406290	516671	401099	1.10628	0.0182791	0.0515996	1.43021	0.516227	insig
Yaap005860	7,4',5'-Trihydroxy-3,5,3'-trimethoxyflavone	Flavonoids	Flavonols	C18H16O8	1	-	4.2761e+06	4.44275e+06	3.87652e+06	5.57553e+06	5.15228e+06	5.0645e+06	1.14073	0.009945	0.0360309	0.797564	-0.326328	insig
pmb0854	LysoPC 18:3	Lipids	LPC	C26H48NO7P	1	-	1.72535e+06	1.58281e+06	1.55728e+06	3.26877e+06	3.1352e+06	3.1866e+06	1.24114	3.33338e-05	0.00233151	0.507315	-0.979047	insig
Wasdp05532	5-hydroxy-4a-methyl-4,4a,5,6,7,8-hexahydronaphthalen-2(3h)-one	Terpenoids	Monoterpenoids	C11H16O2	1	4242-00-6	8.4301e+06	8.0763e+06	8.67851e+06	1.13023e+07	8.99e+06	1.13702e+07	1.01367	0.103646	0.167941	0.795418	-0.330215	insig
MWS04555g	D-Allo-Isoleucine*	Amino acids and derivatives	Amino acids and derivatives	C6H13NO2	1	1509-34-8	8.26968e+07	7.70776e+07	8.25675e+07	6.16698e+07	5.75975e+07	5.48864e+07	1.21067	0.00111617	0.0127534	1.39154	0.476683	insig
Rfn07755	4,5-Dihydroxy-1,2-dimethoxy-7-methylanthracene-9,10-dione	Quinones	Quinones	C17H14O6	1	89701-79-1	1.06936e+06	1.08352e+06	991636	632180	722193	880609	1.08278	0.0387869	0.084632	1.40696	0.492576	insig
pmb0374	2-Aminopurine	Nucleotides and derivatives	Nucleotides and derivatives	C5H5N5	1	452-06-2	8.48454e+06	8.14716e+06	7.63556e+06	16288031	1.36812e+07	1.544e+07	1.22494	0.00701989	0.0296579	0.534412	-0.903975	insig
pmb2319	LysoPC 15:0*	Lipids	LPC	C23H48NO7P	1	108273-89-8	1.66514e+06	1.7853e+06	1.71014e+06	395905	522266	496226	1.23624	1.93223e-05	0.00186032	3.64861	1.86735	up
Qmqp102515	Desacetoxymatricarin	Terpenoids	Sesquiterpenoids	C15H18O3	2	17946-87-1	313090	314430	302718	627031	544926	538570	1.23061	0.0107829	0.0376945	0.543831	-0.878769	insig
MW0152393	Leu-Leu-Cys	Amino acids and derivatives	Amino acids and derivatives	C15H29N3O4S1	3	-	1.30342e+06	996116	707203	1.4198e+06	1.19425e+06	1.33352e+06	0.78889	0.20231	0.284273	0.761667	-0.392768	insig
Lhhp120812	Methylillicinone F	Others	Others	C16H22O4	3	-	9.65064e+06	1.76449e+07	2.21094e+07	1.68357e+07	6.94219e+06	1.71843e+07	0.325377	0.600624	0.677889	1.20611	0.270366	insig
Lcsp001468	Glu-Ile-Glu	Amino acids and derivatives	Amino acids and derivatives	C16H27N3O8	3	-	867110	1.13695e+06	1.52098e+06	148454	115735	171403	1.2252	0.031519	0.073554	8.09255	3.01659	up
Zbfp001070	N-(1-Deoxy-1-fructosyl)phenylalanine	Amino acids and derivatives	Amino acids and derivatives	C18H17NO5	2	-	1.19311e+06	1.21065e+06	1.26199e+06	847357	722268	847804	1.2052	0.00327729	0.0201494	1.51638	0.600633	insig
Safp000364	S-Methyl-methionine*	Amino acids and derivatives	Amino acids and derivatives	C6H13NO2S	1	7329-84-2	3.42459e+07	3.74324e+07	4.25631e+07	2.53791e+06	2.39522e+06	2.34961e+06	1.24585	0.00456795	0.0241445	15.6866	3.97146	up
Lmbp000123	Homomethionine*	Amino acids and derivatives	Amino acids and derivatives	C6H13NO2S	1	25148-30-5	3.42459e+07	3.74324e+07	4.25631e+07	2.53791e+06	2.39522e+06	2.34961e+06	1.24585	0.00456795	0.0241445	15.6866	3.97146	up
pmb0818	5-Methoxyindoleacetate	Alkaloids	Plumerane	C11H11NO3	3	3471-31-6	5.12347e+07	5.08007e+07	4.19907e+07	6.74418e+06	6.42373e+06	5.41675e+06	1.24218	0.00455947	0.0241445	7.74973	2.95415	up
pme3337	Succinyladenosine	Nucleotides and derivatives	Nucleotides and derivatives	C14H17N5O8	1	4542-23-8	2.03654e+06	1.48631e+06	1.74095e+06	390471	476203	360428	1.22986	0.0108579	0.0377105	4.28962	2.10085	up
Wmhp000055	2,5-Dimethoxybenzoquinone	Quinones	Quinones	C8H8O4	3	3117-03-1	276418	231820	207941	203756	220941	154426	0.775323	0.181586	0.261575	1.23666	0.306449	insig
MWSHC20122	Dehydrovomifoliol	Terpenoids	Monoterpenoids	C13H18O3	3	15764-81-5	445229	508201	429846	368389	450497	405406	0.775832	0.191322	0.271838	1.12986	0.17614	insig
Sadp001677	3-O-Methyl-a-methyldopa*	Amino acids and derivatives	Amino acids and derivatives	C10H13NO4	2	-	447854	497701	416285	244902	236310	228043	1.22928	0.00937529	0.0346227	1.9201	0.94118	insig
Wagp006039	2-Hexylphosphoric Acid	Others	Others	C6H15O4P	3	-	1.01522e+06	1.03146e+06	948803	1.35372e+06	1.20139e+06	1.14972e+06	1.10559	0.0454481	0.0944991	0.808534	-0.306621	insig
Wcdp006912	Lauryldiethanolamine	Others	Others	C16H35NO2	1	1541-67-9	3.22579e+07	3.30319e+07	4.15327e+07	2.82551e+07	2.99611e+07	3.41665e+07	0.730408	0.250964	0.334885	1.15631	0.209523	insig
mws4532g	L-Ornithine	Amino acids and derivatives	Amino acids and derivatives	C5H12N2O2	3	348-66-3	1.50634e+06	1.71544e+06	1.62756e+06	1.11573e+06	1.13256e+06	1.03656e+06	1.21284	0.00505328	0.0254483	1.47628	0.561966	insig
Waqkp07598	2-g-Linoleoyl-glycerol	Lipids	Glycerol ester	C21H38O4	1	-	1.01676e+06	2.69875e+06	1.61299e+06	1.25254e+06	3.53292e+06	2.53057e+06	0.434929	0.469522	0.561167	0.728333	-0.457329	insig
pmp000172	5,2'-Dihydroxy-7,8-dimethoxyflavone glucoside*	Flavonoids	Flavones	C23H24O11	3	-	346392	342168	360392	595159	486001	522362	1.19759	0.0260061	0.064835	0.654155	-0.612295	insig
HJAP056	Dihydroxy-dimethoxyflavone-7-O-glucoside*	Flavonoids	Flavonols	C23H24O11	3	-	346392	342168	360392	595159	486001	522362	1.19759	0.0260061	0.064835	0.654155	-0.612295	insig
Lmrj002087	L-Isoleucyl-L-Aspartate	Amino acids and derivatives	Amino acids and derivatives	C10H18N2O5	2	-	6.55507e+06	6.7636e+06	6.51696e+06	3.39926e+06	2.95485e+06	3.20939e+06	1.23908	0.000103655	0.00442378	2.0741	1.05248	up
Lmdp007998	Xanthomicrol*	Flavonoids	Flavones	C18H16O7	2	16545-23-6	46515.3	76451.5	48477.5	52830.4	62066.3	58154.3	0.125905	0.961699	0.972904	0.990716	-0.0134572	insig
Layp002880	5,7-Dihydroxychromone glucoside	Others	Chromone	C15H16O9	1	-	2.30819e+07	3.13121e+07	3.08957e+07	3.52529e+07	3.3785e+07	3.99368e+07	0.934236	0.0803084	0.138194	0.782656	-0.353551	insig
MWSmce275	5-Hydroxy-1-tetralone	Others	Ketone compounds	C10H10O2	3	28315-93-7	886948	643732	964335	790559	1.15617e+06	756148	0.25353	0.689521	0.758503	0.923097	-0.115446	insig
Wasyqp1413	IPA imine	Amino acids and derivatives	Amino acids and derivatives	C11H10N2O2	1	-	3.50688e+06	4.51772e+06	4.11076e+06	312519	205034	319105	1.23841	0.00542773	0.0264865	14.5046	3.85844	up
Sasp001236	7-Hydroxy-tryptophan*	Amino acids and derivatives	Amino acids and derivatives	C11H12N2O3	1	-	1.66144e+06	1.93722e+06	2.01864e+06	128978	131970	120578	1.24587	0.00378493	0.0219053	14.7232	3.88002	up
Lskp211249	epieudesmin	Lignans and Coumarins	Lignans	C22H26O6	2	-	7.13803e+06	8.55162e+06	6.99559e+06	1.24009e+07	1.62152e+07	8.83208e+06	0.980397	0.141053	0.215126	0.605777	-0.72314	insig
MW0150884	His-Cys-Gln	Amino acids and derivatives	Amino acids and derivatives	C14H22N6O5S1	3	-	7.13803e+06	8.55162e+06	6.99559e+06	1.24009e+07	1.62152e+07	8.83208e+06	0.980397	0.141053	0.215126	0.605777	-0.72314	insig
Lcfp001119	Zeatin-O-glucoside	Alkaloids	Alkaloids	C16H23N5O6	1	71866-93-8	1.91908e+06	797936	820827	1.08685e+06	1.85897e+06	859306	0.181073	0.861527	0.899388	0.92976	-0.105069	insig
Sasp000997	2,3-Dihydrobenzofuran*	Others	Others	C8H8O	1	496-16-2	1.21595e+06	831865	833772	869112	819217	854033	0.490808	0.469794	0.561167	1.13343	0.180694	insig
Lcsp001439	Pro-Leu-Glu	Amino acids and derivatives	Amino acids and derivatives	C16H27N3O6	3	-	392090	439778	425989	97231.1	96477.5	82880.9	1.24311	0.00075011	0.0106711	4.54774	2.18515	up
MWS201447	Phe-Ala	Amino acids and derivatives	Amino acids and derivatives	C12H16N2O3	2	3918-87-4	1.11014e+06	1.05881e+06	960319	840199	920985	921504	1.02822	0.0559652	0.108798	1.16647	0.222149	insig
pme0033	Hypoxanthine	Nucleotides and derivatives	Nucleotides and derivatives	C5H4N4O	3	68-94-0	7.26429e+06	5.25988e+06	4.92074e+06	5.68678e+06	4.5548e+06	5.77456e+06	0.322166	0.605524	0.682808	1.08921	0.12328	insig
Zbbp005255	Aureusidin*	Flavonoids	Aurones	C15H10O6	1	38216-54-5	9.51379e+06	9.79423e+06	7.4031e+06	8.99823e+06	6.02316e+06	1.01714e+07	0.251744	0.747595	0.81035	1.06027	0.0844277	insig
MWSHY0058	Luteolin*	Flavonoids	Flavones	C15H10O6	1	491-70-3	9.51379e+06	9.79423e+06	7.4031e+06	8.99823e+06	6.02316e+06	1.01714e+07	0.251744	0.747595	0.81035	1.06027	0.0844277	insig
Hmbp002730	Isoscutellarein*	Flavonoids	Flavones	C15H10O6	1	41440-05-5	9.51379e+06	9.79423e+06	7.4031e+06	8.99823e+06	6.02316e+06	1.01714e+07	0.251744	0.747595	0.81035	1.06027	0.0844277	insig
MW0121542	2-ammonio-3-(5-hydroxy-1H-indol-3-yl)propanoate	Amino acids and derivatives	Amino acids and derivatives	C11H12N2O3	3	-	908803	895531	845315	553642	453129	462015	1.21619	0.0012325	0.0130549	1.80397	0.851177	insig
Lcsp001100	Val-Val-Asp	Amino acids and derivatives	Amino acids and derivatives	C14H25N3O6	3	-	290128	193971	118591	147695	91396.8	78563	0.860994	0.186463	0.266618	1.89731	0.923954	insig
Zmhp006502	Kaempferide-3-O-(6''-malonyl)glucoside	Flavonoids	Flavonols	C25H24O14	3	-	596372	621642	582972	801359	813148	727147	1.19353	0.0117252	0.0392493	0.769108	-0.378742	insig
Lamp007163	4'-Demethyleucomin glucoside	Flavonoids	Other Flavonoids	C22H22O10	3	-	652560	474390	511960	533131	553745	328395	0.485293	0.4577	0.549589	1.15802	0.211658	insig
Hmsp005892	[4]-Shogaol	Phenolic acids	Phenolic acids	C15H20O3	1	-	151912	151371	157057	766539	646572	762864	1.24394	0.00464048	0.024257	0.211555	-2.24089	down
Lasp006411	5'-Demethylaquillochin	Lignans and Coumarins	Lignans	C20H18O8	1	305364-91-4	791665	708719	1.1664e+06	1.33175e+06	1.07994e+06	1.29132e+06	0.905581	0.117635	0.185824	0.720167	-0.473597	insig
pmp000518	7-Hydroxyrutaecarpine	Alkaloids	Plumerane	C18H13N3O2	3	163815-35-8	1.80734e+07	1.6756e+07	1.17954e+07	2.31837e+07	1.82506e+07	2.46422e+07	0.928287	0.0756128	0.132309	0.705618	-0.503042	insig
MWS201391	Asn-Ile	Amino acids and derivatives	Amino acids and derivatives	C10H19N3O4	3	438533-59-6	205588	216387	343930	231983	255203	370116	0.331093	0.646979	0.720519	0.89339	-0.162638	insig
Lmcp003402	Tamarixetin-3-O-glucoside (Tamarixin)	Flavonoids	Flavonols	C22H22O12	3	27542-39-8	1.2758e+07	1.61268e+07	1.75998e+07	2.2673e+07	2.13486e+07	1.2052e+07	0.419042	0.450262	0.543248	0.828993	-0.270568	insig
pmb0492	N',N'',N'''-p-Coumaroyl-cinnamoyl-caffeoyl spermidine	Alkaloids	Phenolamine	C34H37N3O6	3	-	1.2662e+07	1.25943e+07	1.41644e+07	1.19005e+06	1.14103e+06	945204	1.24472	0.00149131	0.0141087	12.0321	3.58882	up
MWS201437	Leu-Asp	Amino acids and derivatives	Amino acids and derivatives	C10H18N2O5	3	32949-40-9	1.69508e+07	1.20643e+07	1.38294e+07	8.67492e+06	6.6278e+06	7.61018e+06	1.15648	0.029329	0.0705165	1.86989	0.902954	insig
Zbqp002380	Tyr-Leu	Amino acids and derivatives	Amino acids and derivatives	C15H22N2O4	2	17355-10-1	3.41889e+06	3.45239e+06	3.37028e+06	2.28944e+06	2.56734e+06	2.3444e+06	1.22272	0.00433199	0.0236225	1.4222	0.508129	insig
Lcsp001671	2-Oxoindole-3-acetate	Alkaloids	Plumerane	C10H9NO3	3	2971-31-5	5.76675e+06	5.60199e+06	4.35607e+06	3.74741e+06	3.60014e+06	4.05282e+06	1.06628	0.0731845	0.128776	1.37932	0.463962	insig
Zmjp005293	Acacetin-7-O-neohesperidoside*	Flavonoids	Flavones	C28H32O14	2	20633-93-6	1.16913e+06	1.77537e+06	988294	1.35224e+06	1.13883e+06	1.02571e+06	0.275664	0.631188	0.706998	1.1183	0.161302	insig
PD0797210	7-Methoxy-4-(4-methoxyphenyl)-5-[(6-O-beta-D-xylopyranosyl-beta-D-glucopyranosyl)oxy]-2H-1-benzopyran-2-one	Lignans and Coumarins	Coumarins	C28H32O14	2	1112383-50-2	528881	814074	436628	653068	532295	534190	0.0126046	0.880585	0.913227	1.03491	0.0495067	insig
Hmgp003641	Chrysoeriol-6-C-rhamnoside-7-O-rhamnoside	Flavonoids	Flavones	C28H32O14	3	-	674813	780618	449693	653510	558025	513121	0.266176	0.614115	0.691876	1.10464	0.143576	insig
pme0122	N6-Acetyl-L-lysine	Amino acids and derivatives	Amino acids and derivatives	C8H16N2O3	3	692-04-6	1.73171e+06	1348098	1.40283e+06	1.61388e+06	1.65199e+06	1.44424e+06	0.36573	0.614821	0.692361	0.951704	-0.0714153	insig
ML10195036	3-Dehydrosphinganine	Lipids	Sphingolipids	C18H37NO2	2	16105-69-4	74316.5	73411.8	59195.5	67271.3	60367.8	50319.3	0.699926	0.236682	0.321796	1.16276	0.217559	insig
MWS201465	Glu-Phe	Amino acids and derivatives	Amino acids and derivatives	C14H18N2O5	3	20556-22-3	3.69329e+06	3.49885e+06	3.3405e+06	1.1269e+06	1.15714e+06	1.14793e+06	1.24554	0.00172947	0.0148628	3.06897	1.61776	up
WaTKp10541	7-Phenylhept-4-enoic acid	Phenolic acids	Phenolic acids	C13H16O2	1	-	1.76934e+06	2.03414e+06	2.18603e+06	1.1814e+06	1.18085e+06	1.15789e+06	1.21385	0.0208304	0.0559624	1.7015	0.766807	insig
pmp000786	Eupatorin; 3',5-Dihydroxy-4',6,7-Trimethoxyflavone*	Flavonoids	Flavones	C18H16O7	3	855-96-9	248926	198310	250735	278745	300261	257217	0.897537	0.102134	0.165811	0.83467	-0.260722	insig
Yacp000453	3-hydroxy-1-methylpyrrolidin-2-one*	Alkaloids	Pyrrole alkaloids	C5H9NO2	1	132996-63-5	3.33266e+06	3.33713e+06	3.29537e+06	729200	776903	932903	1.24062	0.000360604	0.00744264	4.08575	2.0306	up
MWStz040	L-Proline*	Amino acids and derivatives	Amino acids and derivatives	C5H9NO2	1	147-85-3	3.33266e+06	3.33713e+06	3.29537e+06	729200	776903	932903	1.24062	0.000360604	0.00744264	4.08575	2.0306	up
MWS00330g	1-Amino-1-cyclobutane-carboxylic-acid*	Amino acids and derivatives	Amino acids and derivatives	C5H9NO2	1	22264-50-2	3.33266e+06	3.33713e+06	3.29537e+06	729200	776903	932903	1.24062	0.000360604	0.00744264	4.08575	2.0306	up
Safp003571	5-Formylbenzofuran	Others	Others	C9H6O2	2	10035-16-2	1.74745e+06	1.87114e+06	1.87707e+06	2.15245e+06	2.20758e+06	2.13896e+06	1.19461	0.00623525	0.0281368	0.845616	-0.241925	insig
MWSmce031	Micheliolide	Terpenoids	Sesquiterpenoids	C15H20O3	3	68370-47-8	341515	332687	338551	275386	332974	362219	0.359383	0.637541	0.712529	1.04345	0.0613632	insig
Wagp006511	7-Demethyltangeretin	Flavonoids	Flavones	C19H18O7	2	73213-66-8	525494	376808	651435	397350	403319	452288	0.629635	0.333113	0.422985	1.24006	0.310405	insig
Lmhp001461	L-Prolyl-L-Leucine	Amino acids and derivatives	Amino acids and derivatives	C11H20N2O3	1	52899-07-7	8.52754e+06	7.54685e+06	7.91185e+06	4.55028e+06	4.2284e+06	4.1058e+06	1.23332	0.00177002	0.0149879	1.86164	0.896573	insig
pmb0197	N7-Methylguanosine	Nucleotides and derivatives	Nucleotides and derivatives	C11H15N5O5	3	20244-86-4	2.30336e+06	2.16074e+06	2.69342e+06	1.0171e+06	1.02425e+06	956999	1.23186	0.0118058	0.0392693	2.38715	1.25529	up
MWS1771	L-Tyrosine methyl ester	Amino acids and derivatives	Amino acids and derivatives	C10H13NO3	3	1080-06-4	631959	670625	598562	603222	661612	673215	0.247406	0.703225	0.77122	0.980959	-0.0277353	insig
Lcsp001337	Ala-Ile-Ala	Amino acids and derivatives	Amino acids and derivatives	C12H23N3O4	2	-	948746	816250	884448	624507	1.04092e+06	989037	0.078379	0.991179	0.992756	0.998107	-0.00273302	insig
Zbqp002414	h-gamma-Glu-leu-oh	Amino acids and derivatives	Amino acids and derivatives	C11H20N2O5	2	-	3.93374e+06	4.51443e+06	4.52874e+06	112047	148833	115278	1.24529	0.00210376	0.0159557	34.4986	5.10846	up
Lamp006225	Hydroxymethyl coumarin glucoside	Lignans and Coumarins	Coumarins	C16H18O8	3	-	690422	598822	656963	611829	413796	584900	0.764511	0.205416	0.287354	1.20843	0.273134	insig
Sasp001120	3-(dimethylamino)-5-hydroxy-4-methoxybenzoic acid	Alkaloids	Alkaloids	C10H13NO4	1	80547-67-7	567914	505095	307324	1.07508e+06	944293	767105	1.07699	0.0174457	0.0500891	0.495369	-1.01342	down
MW0148050	Cys-Phe-Asn	Amino acids and derivatives	Amino acids and derivatives	C16H22N4O5S1	3	-	374410	265889	225530	67019.7	52302.1	78908.2	1.20695	0.0344044	0.0776257	4.3678	2.12691	up
MWS201419	Lys-Gly	Amino acids and derivatives	Amino acids and derivatives	C8H17N3O3	3	7563-03-3	338938	363691	360131	386379	411127	399469	1.12569	0.0133239	0.0423607	0.887872	-0.171576	insig
MWS201444	Gln-Gly	Amino acids and derivatives	Amino acids and derivatives	C7H13N3O4	3	2650-65-9	338938	363691	360131	386379	411127	399469	1.12569	0.0133239	0.0423607	0.887872	-0.171576	insig
MW0146158	Asp-Ile-Thr	Amino acids and derivatives	Amino acids and derivatives	C14H25N3O7	3	-	3.04153e+06	2.52082e+06	3.88328e+06	295702	444184	428183	1.22925	0.0189106	0.0528012	8.08653	3.01552	up
Sadp001651	2-amino-7-[(2R,3R,4R,5R)-3,4-dihydroxy-5-(hydroxymethyl)oxolan-2-yl]-1H-purin-6-one*	Nucleotides and derivatives	Nucleotides and derivatives	C10H13N5O5	1	-	2.58294e+07	2.51398e+07	2.34176e+07	1.22043e+07	8.84453e+06	1.06938e+07	1.21615	0.000470602	0.0087776	2.34343	1.22862	up
ZbWp000749	ethyl-L-arginine	Amino acids and derivatives	Amino acids and derivatives	C8H18N4O2	2	-	5.99772e+06	6.58741e+06	6.82864e+06	1.69698e+06	1.78979e+06	1.84856e+06	1.24421	0.00212915	0.0160515	3.63872	1.86343	up
Sadp001783	2-imino-3-(1H-indol-3-yl)propanoic acid	Amino acids and derivatives	Amino acids and derivatives	C11H10N2O2	1	-	1.00755e+06	1.19963e+06	1.15745e+06	89613.5	34580.7	68624.7	1.22385	0.00169362	0.0147562	17.4497	4.12513	up
mws5041	L-Glycyl-L-isoleucine*	Amino acids and derivatives	Amino acids and derivatives	C8H16N2O3	2	19461-38-2	2.91874e+06	2.81082e+06	2.7837e+06	1.71469e+06	1.21075e+06	1.31521e+06	1.1949	0.00791738	0.0318932	2.00754	1.00543	up
mws0736	Glycyl-leucine*	Amino acids and derivatives	Amino acids and derivatives	C8H16N2O3	2	869-19-2	2.91874e+06	2.81082e+06	2.7837e+06	1.71469e+06	1.21075e+06	1.31521e+06	1.1949	0.00791738	0.0318932	2.00754	1.00543	up
Layp001601	Malonyl hydroxymenisdaurin D	Alkaloids	Alkaloids	C17H23NO11	3	-	1.10454e+06	854416	413555	3.93186e+06	3.40261e+06	2.5256e+06	1.14494	0.0129884	0.0419155	0.240618	-2.05518	down
mws0258	L-Isoleucine*	Amino acids and derivatives	Amino acids and derivatives	C6H13NO2	1	73-32-5	8.33476e+07	7.34933e+07	8.32122e+07	6.09318e+07	5.65056e+07	5.72215e+07	1.19428	0.011805	0.0392693	1.37441	0.458814	insig
Zmdp000972	S-Methyl-L-cysteine	Amino acids and derivatives	Amino acids and derivatives	C4H9NO2S	2	1187-84-4	981842	545686	698650	169440	101442	139403	1.2045	0.0390426	0.0849691	5.42592	2.43987	up
HJKP000649	N-Benzylformamide*	Alkaloids	Alkaloids	C8H9NO	1	6343-54-0	1.11745e+06	701760	758360	193360	103723	171168	1.20181	0.0283791	0.0689428	5.50468	2.46066	up
MWS04559g	3-Hydroxy-L-phenylalanine*	Amino acids and derivatives	Amino acids and derivatives	C9H11NO3	1	587-33-7	1.5762e+07	1.01266e+07	10695129	2.8417e+06	1.7999e+06	2.27554e+06	1.21541	0.0284411	0.0689428	5.28884	2.40295	up
MWStz070	N-(2-Hydroxy-4-methoxyphenyl)acetamide	Alkaloids	Alkaloids	C9H11NO3	1	58469-06-0	483143	291195	290615	66084.9	52984.5	66589.1	1.21954	0.0440219	0.0922956	5.73609	2.52007	up
mws0250	L-Tyrosine*	Amino acids and derivatives	Amino acids and derivatives	C9H11NO3	1	60-18-4	1.56309e+07	8.93229e+06	9.67065e+06	2.60625e+06	1.71281e+06	2.27819e+06	1.20637	0.0472178	0.0971279	5.18911	2.37549	up
Waptp01054	4-(2-aminoethenyl)phenol*	Alkaloids	Alkaloids	C8H9NO	1	-	1.19094e+06	638530	745381	177776	117762	163532	1.20575	0.0515146	0.103111	5.60885	2.48771	up
Lmgp000659	2-Phenylacetamide*	Alkaloids	Alkaloids	C8H9NO	1	103-81-1	1.11745e+06	701760	758360	193360	103723	171168	1.20181	0.0283791	0.0689428	5.50468	2.46066	up
Ladp005021	Kumatakenin malonyl glucoside	Flavonoids	Flavonols	C26H26O14	2	-	1.85775e+06	1.77954e+06	1.99828e+06	2.05117e+06	2.2563e+06	2.10839e+06	1.03195	0.0425283	0.0901399	0.87838	-0.187083	insig
Zbqp001296	trans-3'-Hydroxycotinine-O-glucoside	Alkaloids	Pyridine alkaloids	C16H22N2O7	3	-	487175	736889	672922	715554	662599	618819	0.296616	0.709325	0.776557	0.949931	-0.0741056	insig
mws1433	N-Feruloyltyramine*	Alkaloids	Phenolamine	C18H19NO4	1	66648-43-9	1.65771e+07	1.5991e+07	1.57644e+07	7.77973e+06	7.66167e+06	8.39326e+06	1.24233	1.67638e-05	0.00168845	2.02782	1.01993	up
MWSmce492	Peganine	Alkaloids	Pyrrole alkaloids	C11H12N2O	3	6159-55-3	5.08215e+07	4.85266e+07	4.79565e+07	7.78356e+06	6.92323e+06	6.86215e+06	1.246	0.000118847	0.00460433	6.82948	2.77177	up
pme2244	3-(1H-Indol-3-yl)propanoate	Alkaloids	Plumerane	C11H11NO2	2	830-96-6	5.63654e+06	5.02612e+06	4.93738e+06	628316	722106	509875	1.24079	0.00121005	0.0130209	8.38578	3.06794	up
MWSslk165	Diosmetin-7-O-Neohesperidoside (Neodiosmin)	Flavonoids	Flavones	C28H32O15	3	38665-01-9	674685	706551	468148	1.18512e+06	1.1333e+06	695437	0.927661	0.113455	0.180809	0.613627	-0.704567	insig
Zbsp004707	Chrysoeriol-7-O-rutinoside	Flavonoids	Flavones	C28H32O15	3	-	510791	472784	522331	617391	783951	571701	0.992405	0.130732	0.202326	0.76324	-0.389791	insig
PDP001360	(7z)-N-(4'-hydroxyphenethyl)-3-methoxy-4-hydroxycinnamamide*	Alkaloids	Phenolamine	C18H19NO4	1	-	1.59071e+07	1.55303e+07	1.55187e+07	7.81144e+06	7.77157e+06	8.26559e+06	1.2449	4.54252e-06	0.00114921	1.96893	0.977409	insig
pmp000097	Guvacoline	Alkaloids	Piperidine alkaloids	C7H11NO2	3	495-19-2	427065	374516	459248	729986	693737	563513	1.14254	0.0246562	0.0627113	0.634463	-0.656391	insig
Ladp005693	portulacanone A malonyl glucoside	Flavonoids	Other Flavonoids	C27H30O13	3	-	2.1719e+06	2.17902e+06	2.17742e+06	2.32969e+06	2.2745e+06	2.33948e+06	1.19895	0.0197206	0.0539111	0.940186	-0.0889824	insig
Lmgp005640	Isorhamnetin-3-O-Galactoside; Cacticin	Flavonoids	Flavonols	C22H22O12	1	6743-92-6	4.71861e+06	4.65866e+06	4.00178e+06	1.80269e+07	1.75411e+07	1.806e+07	1.24365	3.11326e-06	0.00114921	0.249479	-2.00301	down
Wacyp01167	(6-amino-3-oxohexan-2-yl)proline	Amino acids and derivatives	Amino acids and derivatives	C11H20N2O3	1	-	4.80839e+07	4.90145e+07	5.15301e+07	4.08841e+07	3.83097e+07	3.36129e+07	1.14191	0.0164225	0.0480837	1.31755	0.397859	insig
Zbdp005176	Scandione	Flavonoids	Chalcones	C16H12O7	3	-	1.43158e+07	1.44676e+07	1.03301e+07	2.63301e+07	1.8629e+07	2.14828e+07	1.08751	0.035002	0.0785518	0.588687	-0.764427	insig
MWSmce118	Imidazole-4-acetate*	Alkaloids	Alkaloids	C5H6N2O2	3	645-65-8	9.40436e+06	8.67498e+06	8.32543e+06	1.35608e+06	1.33892e+06	1.37475e+06	1.24638	0.0018002	0.0149879	6.48806	2.69779	up
MWSmce448	Imidazol-1-yl-acetic acid*	Alkaloids	Alkaloids	C5H6N2O2	3	22884-10-2	9.40436e+06	8.67498e+06	8.32543e+06	1.35608e+06	1.33892e+06	1.37475e+06	1.24638	0.0018002	0.0149879	6.48806	2.69779	up
pmb0774	N-Hydroxyl-tryptamine*	Alkaloids	Plumerane	C10H12N2O	1	-	5.90703e+07	6.20243e+07	3.29347e+07	7.69297e+07	7.19396e+07	3.36107e+07	0.263606	0.600537	0.677889	0.844089	-0.244533	insig
pme2268	N-Methylnicotinate	Alkaloids	Pyridine alkaloids	C7H7NO2	1	535-83-1	150314	219991	212894	179638	210462	188543	0.0198601	0.953909	0.968135	1.00787	0.0113136	insig
pme1738	1-Methylnicotinamide	Alkaloids	Pyridine alkaloids	C7H9N2O	3	1005-24-9	150314	219991	212894	179638	210462	188543	0.0198601	0.953909	0.968135	1.00787	0.0113136	insig
Wbmp007680	5,6,6a,7-tetrahydro-1,2,9,10-tetraethoxy-6-n-pentyl-4H-dibenzo[de,g]quinolin-4-ol	Alkaloids	Alkaloids	C29H41NO5	2	-	1.23812e+06	2.04503e+06	1.12709e+06	1.31355e+06	1.24626e+06	966994	0.532772	0.421375	0.516312	1.25049	0.322498	insig
Rfn01969	N-methylanthraniloyl-beta-D-glucose	Alkaloids	Alkaloids	C14H19NO7	2	-	450640	715780	604097	167226	152455	148298	1.21994	0.0293492	0.0705165	3.78333	1.91966	up
Zmgp003335	Okanin-3',4'-di-O-glucoside*	Flavonoids	Chalcones	C27H32O16	3	-	523571	565676	333626	478980	820878	427664	0.402923	0.524667	0.60955	0.82365	-0.279897	insig
PD0270783	Leu Val Ala	Amino acids and derivatives	Amino acids and derivatives	C14H27N3O4	1	-	476345	505226	415720	316113	223886	279657	1.14556	0.00689602	0.0295147	1.70473	0.769542	insig
MWS4354	N6-methyladenosine	Nucleotides and derivatives	Nucleotides and derivatives	C11H15N5O4	3	1867-73-8	193942	269926	300253	236984	259128	389469	0.408208	0.523021	0.60885	0.862846	-0.212825	insig
MEDN1403	10-Hydroxy-2-decenoic acid	Lipids	Free fatty acids	C10H18O3	3	14113-05-4	2.27087e+06	2.18982e+06	2.10166e+06	2.60364e+06	2.32277e+06	2.60092e+06	1.04787	0.0545672	0.106974	0.871804	-0.197925	insig
MWS201400	Val-Trp	Amino acids and derivatives	Amino acids and derivatives	C16H21N3O3	2	24587-37-9	661990	457199	521470	215082	108851	200422	1.15308	0.0114054	0.0388639	3.12891	1.64566	up
MW0145851	Asn-Phe-Asn	Amino acids and derivatives	Amino acids and derivatives	C17H23N5O6	3	-	149932	81263.4	78538	206081	98304.4	67176.9	0.1859	0.696313	0.764639	0.833598	-0.262576	insig
MWS20645	Gly-Tyr	Amino acids and derivatives	Amino acids and derivatives	C11H14N2O4	3	658-79-7	3.35616e+06	3.00135e+06	2.98811e+06	2.68891e+06	1.8304e+06	2.11704e+06	1.03637	0.0514092	0.103064	1.40825	0.493902	insig
PDP245066	7,8-dihydropterin	Alkaloids	Alkaloids	C6H7N5O	2	-	1.12279e+06	1.11384e+06	1.24254e+06	926837	965684	853330	1.14685	0.0111693	0.0384475	1.26706	0.341489	insig
zjgp122326	Pyridine-4-formyl-O-β-D-glucopyranoside	Alkaloids	Pyridine alkaloids	C12H15NO7	3	-	210891	286285	267027	274979	197708	264486	0.169367	0.799117	0.851006	1.03667	0.0519542	insig
Wbjp001169	o-Carboxy-5-hydroxytryptamine	Alkaloids	Alkaloids	C11H12N2O3	1	-	1.40332e+06	1.49254e+06	1.70833e+06	62485.2	98578.9	77415.9	1.24155	0.00348251	0.0210287	19.3064	4.27101	up
pmb0782	Piperidine	Alkaloids	Piperidine alkaloids	C5H11N	3	110-89-4	2.80654e+07	2.35004e+07	2.39688e+07	2.15073e+07	1.98634e+07	1.95168e+07	1.07103	0.0613995	0.115118	1.24056	0.31099	insig
MW0150871	His-Asp-Glu	Amino acids and derivatives	Amino acids and derivatives	C15H21N5O8	3	-	1.80732e+07	2.05133e+07	1.6531e+07	4.76525e+06	4.60316e+06	4.57964e+06	1.24192	0.00694854	0.0295147	3.95163	1.98245	up
Rfn01821	1-aminobenzocyclobutene	Alkaloids	Alkaloids	C8H9N	1	61599-85-7	9.67557e+06	1.08635e+07	1.00615e+07	1.28629e+06	1.49805e+06	1.44488e+06	1.24527	0.00116794	0.0128004	7.23551	2.85509	up
pmc0281	Ribosyladenosine	Nucleotides and derivatives	Nucleotides and derivatives	C15H21N5O8	3	-	1.81483e+07	1.99375e+07	1.69317e+07	4.39204e+06	4.58869e+06	4.13234e+06	1.24347	0.00327617	0.0201494	4.19562	2.06889	up
Hmtp000776	4,5,6-Trihydroxy-2-cyclohexen-1-ylideneacetonitrile	Alkaloids	Alkaloids	C8H9NO3	3	-	7.38631e+06	8.13125e+06	7.32925e+06	942770	1.07774e+06	1.00219e+06	1.24574	0.00123394	0.0130549	7.55841	2.91808	up
MWS20672	Glu-Phe-Ala	Amino acids and derivatives	Amino acids and derivatives	C17H23N3O6	2	-	376134	317296	574563	415061	272441	288692	0.61081	0.354033	0.445081	1.29891	0.377307	insig
MWS4525	6-O-methylguanine	Nucleotides and derivatives	Nucleotides and derivatives	C6H7N5O	2	20535-83-5	4.64706e+06	3.77255e+06	3.32109e+06	733139	638769	548756	1.2348	0.012623	0.0410457	6.11283	2.61184	up
pme1002	Tyramine	Alkaloids	Alkaloids	C8H11NO	1	51-67-2	8.4058e+07	7.88641e+07	8.10447e+07	8.22177e+07	7.53595e+07	6.60184e+07	0.703928	0.282488	0.369701	1.09111	0.125792	insig
Walbp00984	N-(1-Deoxy-1-fructosyl)isoleucine	Amino acids and derivatives	Amino acids and derivatives	C12H23NO7	2	-	635645	533690	404924	164316	195645	152889	1.20388	0.0300688	0.0713984	3.06963	1.61807	up
Yxxp005044	Balanophonin	Lignans and Coumarins	Lignans	C20H20O6	3	118916-57-7	1.89547e+06	1.57508e+06	1.06305e+06	2.54186e+06	758573	708981	0.372188	0.807685	0.856676	1.13074	0.177267	insig
PD0959765	Tyr-pro	Amino acids and derivatives	Amino acids and derivatives	C14H18N2O4	1	51871-47-7	5.84661e+06	6.60499e+06	4.62743e+06	2.93747e+06	2.87489e+06	2.68305e+06	1.19007	0.036223	0.0803608	2.01039	1.00747	up
Lcsp001306	Ser-Ile-Asp	Amino acids and derivatives	Amino acids and derivatives	C13H23N3O7	2	-	3.92083e+06	3.62479e+06	4.18512e+06	619197	525586	556287	1.24465	0.00183089	0.0149879	6.89609	2.78578	up
MWStz152	2-(Acetylamino)-3-phenyl-2-propenoic acid	Alkaloids	Alkaloids	C11H11NO3	3	5469-45-4	1.34993e+07	1.29447e+07	1.10163e+07	1.11847e+07	1.16507e+07	1.13293e+07	0.715606	0.280119	0.367556	1.09646	0.132857	insig
Lamp000484	4-Methylazetidine-2-Carboxylic acid*	Alkaloids	Alkaloids	C5H9NO2	1	1779725-63-1	3.23933e+06	3.28948e+06	3.43294e+06	693674	878932	774621	1.24148	5.93316e-06	0.00114921	4.24405	2.08544	up
PDP115321	3-Pyrrolidine carboxylic acid*	Amino acids and derivatives	Amino acids and derivatives	C5H9NO2	1	-	3.23933e+06	3.28948e+06	3.43294e+06	693674	878932	774621	1.24148	5.93316e-06	0.00114921	4.24405	2.08544	up
PDP153768	Oxanosine	Nucleotides and derivatives	Nucleotides and derivatives	C10H12N4O6	2	80394-72-5	1.16124e+06	1.68272e+06	688284	208763	144964	180519	1.19291	0.0729937	0.12853	6.61164	2.72501	up
Sasp002507	(2S,3S)-3-Methylphenylalanine*	Amino acids and derivatives	Amino acids and derivatives	C10H13NO2	2	25488-25-9	1.40524e+07	1.23347e+07	1.29023e+07	4.63866e+06	5.0661e+06	4.57879e+06	1.24134	0.00187985	0.0150747	2.75068	1.45979	up
Waqkp01044	3-Methoxytyrosine*	Amino acids and derivatives	Amino acids and derivatives	C10H13NO4	2	7636-26-2	405915	481568	501074	246261	226457	223618	1.22126	0.0117419	0.0392493	1.99409	0.995731	insig
Hmtp001106	Aquilegiolide	Others	Ketone compounds	C8H8O3	2	94481-79-5	966316	1.04213e+06	912838	444308	442900	486739	1.23683	0.00210064	0.0159557	2.1262	1.08828	up
Lcsp001929	Ala-Glu-Leu	Amino acids and derivatives	Amino acids and derivatives	C14H25N3O6	3	-	241979	207991	116095	130521	156511	120215	0.648754	0.292376	0.37929	1.38998	0.475064	insig
Zmcp002924	Cyanidin 3-O-sophoroside	Flavonoids	Anthocyanidins	C27H31O16+	3	38820-68-7	1.24306e+06	876448	1.13269e+06	942174	651515	406694	0.884517	0.0997613	0.162694	1.62579	0.70114	insig
pme1178	Guanosine*	Nucleotides and derivatives	Nucleotides and derivatives	C10H13N5O5	1	118-00-3	2.2095e+07	1.58805e+07	1.75372e+07	8.93216e+06	7.6462e+06	6.70249e+06	1.19587	0.019514	0.0536871	2.38448	1.25368	up
pme3968	7-Methylguanine	Nucleotides and derivatives	Nucleotides and derivatives	C6H7N5O	2	578-76-7	328487	307820	300012	236968	250723	276356	1.11044	0.01893	0.0528012	1.22547	0.293341	insig
Walp003622	6-beta-d-glucopyranosyloxyindole-3-carboxylic acid	Alkaloids	Plumerane	C15H17NO8	3	-	680439	1.23173e+06	1.28297e+06	518488	319815	343842	1.10689	0.0619504	0.115378	2.70284	1.43447	up
PD0795959	leucyl-hydroxyproline	Amino acids and derivatives	Amino acids and derivatives	C11H20N2O4	1	-	2.80325e+06	2.56509e+06	2.65954e+06	3.82303e+06	3.42889e+06	3.4948e+06	1.19784	0.00634032	0.0285598	0.747008	-0.420805	insig
Zkep161098	2-Amino-4-methylvaleric acid	Others	Others	C6H13NO2	1	-	8.46541e+07	7.72362e+07	8.4064e+07	6.29982e+07	5.55295e+07	5.72711e+07	1.19931	0.00206778	0.0159557	1.39907	0.484464	insig
Wasyqp2936	2-prop-2-ynylcyclohexa-2,5-diene-1,4-dione	Quinones	Quinones	C9H6O2	2	-	185477200	1.98015e+08	1.84719e+08	2.38286e+08	2.24568e+08	2.27177e+08	1.19565	0.00252813	0.0173247	0.823458	-0.280233	insig
PD0129328	Phenylalanylglycine	Amino acids and derivatives	Amino acids and derivatives	C11H14N2O3	1	4294-26-2	510285	573792	527047	158288	131731	236668	1.19235	0.0015133	0.0141087	3.05897	1.61305	up
PD0330133	Tyrosylvaline	Amino acids and derivatives	Amino acids and derivatives	C14H20N2O4	2	17355-09-8	1.50601e+06	1.3482e+06	1.56472e+06	1.32236e+06	1.10286e+06	992169	1.00968	0.0539238	0.106041	1.29307	0.370802	insig
Lmxp005833	Ningposide A*	Phenolic acids	Phenolic acids	C18H22O9	2	254453-79-7	93578.3	181156	144083	111739	83472	101606	0.745092	0.245751	0.330027	1.41103	0.496745	insig
Yhjp000315	C-Veratroylglycol	Phenolic acids	Phenolic acids	C10H12O5	3	168293-10-5	1.5746e+06	1.44707e+06	1.6486e+06	1.53058e+06	1.63545e+06	1.62644e+06	0.365749	0.587905	0.668025	0.974502	-0.0372625	insig
Salp000862	3-(Dimethylaminomethyl)-4-hydroxy acetanilide	Alkaloids	Alkaloids	C11H16N2O2	2	13886-04-9	222355	294953	326201	197433	81654.1	237898	0.791452	0.135075	0.207516	1.63159	0.70628	insig
Lmmp003817	Kaempferol-3-O-(6''-malonyl)glucoside*	Flavonoids	Flavonols	C24H22O14	1	81149-02-2	8.11113e+06	6.06088e+06	2.09726e+07	1.60769e+07	7.43778e+06	1.42805e+07	0.231327	0.879015	0.912349	0.929869	-0.104901	insig
PDP001553	kaempferol 3-O-(2''-O-malonyl)glucoside*	Flavonoids	Flavonols	C24H22O14	1	-	8.11113e+06	6.06088e+06	2.09726e+07	1.60769e+07	7.43778e+06	1.42805e+07	0.231327	0.879015	0.912349	0.929869	-0.104901	insig
pmp001198	6-Deoxyfagomine	Alkaloids	Piperidine alkaloids	C6H13NO2	1	197449-09-5	2.46679e+07	2.10264e+07	2.1741e+07	1.88147e+07	1.64668e+07	1.63108e+07	1.11513	0.0219347	0.0579527	1.30708	0.386346	insig
mws0133	Nicotinamide	Others	Vitamin	C6H6N2O	3	98-92-0	3.7609e+06	3.96758e+06	3.76882e+06	6.2129e+06	7.0651e+06	7.06841e+06	1.23108	0.00670307	0.0292519	0.565078	-0.823479	insig
pmb0532	IMP	Nucleotides and derivatives	Nucleotides and derivatives	C10H13N4O8P	3	131-99-7	2.79759e+06	1.45588e+06	1.75933e+06	1.45003e+06	1.14919e+06	1.47757e+06	0.806346	0.249486	0.333089	1.47489	0.560605	insig
Sadp002248	(7S)-bicyclo[4.2.0]octa-1,3,5-trien-7-amine	Alkaloids	Alkaloids	C8H9N	3	-	1.79713e+06	1.97579e+06	1.85806e+06	248814	264349	238309	1.24629	0.00084202	0.0111999	7.49326	2.90559	up
Lcsp001416	Leu-Thr-Ala	Amino acids and derivatives	Amino acids and derivatives	C13H25N3O5	3	-	3.82279e+06	4.96499e+06	4.76314e+06	757093	889170	765143	1.2396	0.00813512	0.0322153	5.61951	2.49044	up
Safp000959	N-[(4-methoxyphenyl)methyl]-2-(7H-purin-6-ylsulfanyl)acetamide	Alkaloids	Alkaloids	C15H15N5O2S	2	-	539986	623473	423247	638006	857013	743989	0.969533	0.0649194	0.118454	0.708665	-0.496825	insig
Sadp010223	2,3-Dimethyl-5-Ethylpyrazine	Alkaloids	Alkaloids	C8H12N2	2	15707-34-3	5.98407e+06	4.79753e+06	3.77147e+06	5.50159e+06	5.76839e+06	5.00574e+06	0.519219	0.470384	0.561606	0.894157	-0.161399	insig
PD0012728	(2R)-5-oxooxolane-2-carboxamide	Alkaloids	Alkaloids	C5H7NO3	2	166765-04-4	8.20556e+07	7.48513e+07	7.38869e+07	3.32431e+07	3.13418e+07	3.24107e+07	1.24277	0.0023475	0.0167505	2.37943	1.25061	up
mws4516	5-Oxo-D-proline	Amino acids and derivatives	Amino acids and derivatives	C5H7NO3	2	4042-36-8	8.20556e+07	7.48513e+07	7.38869e+07	3.32431e+07	3.13418e+07	3.24107e+07	1.24277	0.0023475	0.0167505	2.37943	1.25061	up
Labp005025	5-O-Malonylisosakuranin	Flavonoids	Flavanones	C25H26O13	3	-	1.08619e+07	1.37571e+07	1.81036e+07	2.60777e+07	1.55543e+07	2.72979e+07	0.885178	0.129405	0.200642	0.619799	-0.690128	insig
Lmjp101401	Bismurrangatin	Lignans and Coumarins	Coumarins	C30H30O9	3	-	1.08619e+07	1.37571e+07	1.81036e+07	2.60777e+07	1.55543e+07	2.72979e+07	0.885178	0.129405	0.200642	0.619799	-0.690128	insig
Lamp007327	3,9-dihydroeucomnalin malonyl glucoside	Flavonoids	Other Flavonoids	C26H28O14	3	-	8.56739e+06	6.96684e+06	1.67056e+07	8.59026e+06	1.01146e+07	1.56555e+07	0.199208	0.858788	0.896901	0.938286	-0.0919004	insig
PD0894179	3-O-Methylquercetin-3-O-(6''-malonyl)glucoside	Flavonoids	Flavonols	C25H24O15	2	-	8.56739e+06	6.96684e+06	1.67056e+07	8.59026e+06	1.01146e+07	1.56555e+07	0.199208	0.858788	0.896901	0.938286	-0.0919004	insig
MWStz342	p-Coumaroyl quinic acid	Phenolic acids	Phenolic acids	C16H18O8	2	1899-30-5	2.46173e+07	1.96073e+07	2.23527e+07	3.05041e+07	2.80804e+07	3.02748e+07	1.12176	0.0194533	0.053651	0.749243	-0.416494	insig
pme0021	L-Phenylalanine	Amino acids and derivatives	Amino acids and derivatives	C9H11NO2	1	63-91-2	1.98273e+08	214006043	1.99521e+08	2.81345e+07	2.64905e+07	2.86845e+07	1.24661	0.000685736	0.0102171	7.34371	2.87651	up
Zmbp102503	Bergaptol-O-β-D-glucoside	Others	Others	C17H16O9	3	-	232016	324690	284893	225924	205864	239079	0.89225	0.157668	0.234916	1.25449	0.327106	insig
MEDTP02401	Cyclocreatine	Nucleotides and derivatives	Nucleotides and derivatives	C5H9N3O2	3	-	3.64991e+07	3.61196e+07	3.69835e+07	5.72541e+06	6.17375e+06	6.19983e+06	1.2468	5.87362e-07	0.000863811	6.05571	2.5983	up
Lmhp001732	L-Prolyl-L-Phenylalanine	Amino acids and derivatives	Amino acids and derivatives	C14H18N2O3	2	13589-02-1	2.2403e+06	2.4274e+06	2.42545e+06	476635	569072	567387	1.2427	0.000145594	0.00495763	4.39723	2.1366	up
Wcfp001236	Quinoline	Others	Others	C9H7N	2	91-22-5	1.40361e+07	1.6141e+07	1.49455e+07	2.12126e+06	2.51859e+06	2.57594e+06	1.24338	0.00146974	0.0140182	6.25332	2.64462	up
pmb0819	3-Indoleacetonitrile	Alkaloids	Plumerane	C10H8N2	3	771-51-7	3.88918e+06	3.68285e+06	3.87983e+06	832565	774781	844195	1.24628	0.00016284	0.00519027	4.67129	2.22382	up
Safp002024	Trp-Asp	Amino acids and derivatives	Amino acids and derivatives	C15H17N3O5	3	-	1.01075e+06	1.13673e+06	976133	227184	155785	177327	1.23547	0.000884974	0.0113115	5.57491	2.47895	up
pme1474	5'-Methylthioadenosine	Nucleotides and derivatives	Nucleotides and derivatives	C11H15N5O3S	1	2457-80-9	1.04771e+08	9.55914e+07	7.41396e+07	6.67785e+07	6.59975e+07	5.87786e+07	1.0535	0.0835072	0.142557	1.43302	0.519062	insig
Zmdp002216	γ-Glu-Leu	Amino acids and derivatives	Amino acids and derivatives	C11H20N2O5	2	2566-39-4	1.65918e+07	1.49377e+07	1.64166e+07	1.19064e+06	1.33612e+06	1.39079e+06	1.24606	0.00112504	0.0127534	12.2388	3.61339	up
mws0103	Indole-3-carboxaldehyde	Alkaloids	Plumerane	C9H7NO	3	487-89-8	1.55085e+07	1.67864e+07	1.74802e+07	785882	890679	751175	1.24628	0.00126989	0.0132131	20.5027	4.35774	up
PDP256276	6-amino-9-[(2R,3R,4S,5R)-3,4-dihydroxy-5-(hydroxymethyl)oxolan-2-yl]-8H-purin-2-one*	Nucleotides and derivatives	Nucleotides and derivatives	C10H13N5O5	1	-	2.92738e+07	2.07762e+07	2.61422e+07	1.40121e+07	8.73225e+06	1.01868e+07	1.15602	0.0121331	0.0397803	2.31368	1.21019	up
Lmjp004816	Loliolide	Terpenoids	Monoterpenoids	C11H16O3	3	5989-02-6	4.59676e+06	4.51724e+06	4.43591e+06	9.7184e+06	8.69967e+06	9.17382e+06	1.24181	0.00327086	0.0201494	0.491083	-1.02596	down
HX1340	epiloliolide	Others	Others	C11H16O3	1	-	4.59676e+06	4.51724e+06	4.43591e+06	9.7184e+06	8.69967e+06	9.17382e+06	1.24181	0.00327086	0.0201494	0.491083	-1.02596	down
Lmpp003228	Petunidin-3-O-(6''-O-caffeoyl)glucoside	Flavonoids	Anthocyanidins	C31H29O15+	3	-	769475	478723	418025	567204	743378	547440	0.383933	0.64252	0.716822	0.896773	-0.157185	insig
Hmlp000935	Vanillylamine	Alkaloids	Alkaloids	C8H11NO2	3	1196-92-5	218221	202942	205670	122151	91283	109967	1.2062	0.00207645	0.0159557	1.93825	0.954754	insig
Wagp005779	3-Oxo-Alpha-Ionol 3'-(6''-Malonyl)Glucoside	Terpenoids	Sesquiterpenoids	C22H32O10	1	-	3.4684e+06	1.08414e+06	2.08667e+06	1.89597e+06	3.33437e+06	4.91212e+06	0.580667	0.355708	0.44583	0.654595	-0.611325	insig
Wbjp002330	1,3-dihydroxy-2,3,3a,4-tetrahydropyrrolo[2,1-b]quinazolin-9(1H)-one	Alkaloids	Alkaloids	C11H12N2O3	3	-	3.11368e+07	2.67751e+07	3.04281e+07	1.80043e+06	1.62595e+06	1.67495e+06	1.24638	0.00233429	0.0167505	17.3171	4.11412	up
Zkep143812	6-Deoxy-6-sulfo-D-glucono-1,5-lactone	Others	Lactones	C6H10O8S	1	-	4.0011e+07	4.45396e+07	3.47833e+07	4.20318e+07	6.03699e+07	73693917	0.893286	0.167099	0.245482	0.677666	-0.561354	insig
Lcsp000659	Rubusine	Alkaloids	Alkaloids	C10H7NO3	3	-	256885	296994	372374	343640	279130	502965	0.495848	0.439213	0.532725	0.822799	-0.281388	insig
MW0150464	Gly-Pro-Gln	Amino acids and derivatives	Amino acids and derivatives	C12H20N4O5	3	-	244076	116324	162957	127463	114840	216460	0.26519	0.684452	0.753586	1.1408	0.190046	insig
Lcfp025530	Maltol-glucoside	Others	Others	C12H16O8	3	-	131072	228700	126014	181615	157097	308812	0.558895	0.408204	0.503112	0.750222	-0.414611	insig
pme2024	Serotonin*	Alkaloids	Plumerane	C10H12N2O	1	50-67-9	5.96455e+06	6.03748e+06	4.4316e+06	8.72438e+06	6.82702e+06	5.8244e+06	0.799765	0.18859	0.268896	0.768796	-0.379327	insig
pme1137	6-Hydroxynicotinate	Alkaloids	Pyridine alkaloids	C6H5NO3	3	5006-66-6	484206	530344	433562	123834	208389	98768.3	1.17226	0.0016222	0.0144847	3.35996	1.74844	up
Lcfp031603	N5-(4-Methoxybenzyl)glutamine	Amino acids and derivatives	Amino acids and derivatives	C13H18N2O4	1	-	1.43022e+06	1.73254e+06	1.50814e+06	343055	422409	301336	1.23284	0.0022278	0.016166	4.37843	2.13041	up
WaXYp02237	glutamyl-tyramine	Amino acids and derivatives	Amino acids and derivatives	C13H18O4N2	2	-	1.43022e+06	1.73254e+06	1.50814e+06	343055	422409	301336	1.23284	0.0022278	0.016166	4.37843	2.13041	up
Wbtp005060	2,3,5-trimethoxy-1-{[(2s,3r,4s,5s,6r)-3,4,5-trihydroxy-6-(hydroxymethyl)oxan-2-yl]oxy}xanthen-9-one	Flavonoids	Other Flavonoids	C22H24O11	2	-	3.87529e+06	4.66641e+06	4.47484e+06	4.2915e+06	6.86376e+06	7.65817e+06	0.84274	0.192615	0.272934	0.691875	-0.531417	insig
Wcjp002598	8-Hydroxyquinoline	Alkaloids	Quinoline alkaloids	C9H7NO	1	148-24-3	334655	362168	326043	41648.2	47208.9	32410.8	1.24015	0.000326878	0.00744264	8.43475	3.07635	up
pmb0981	AMP	Nucleotides and derivatives	Nucleotides and derivatives	C10H14N5O7P	3	61-19-8	589619	270724	258709	326589	228713	207258	0.595341	0.390345	0.485137	1.46749	0.553355	insig
PD0221176	6-Hydroxylignan-6-O-(6''-O-malonyl)glucoside*	Flavonoids	Flavones	C24H22O15	1	-	2.02809e+07	5.5705e+06	2.80976e+07	2.79228e+07	5.89499e+07	2.36118e+07	0.738239	0.234578	0.319452	0.488295	-1.03417	insig
Lmtp004915	3,5-Dihydroxy-3',4'-diacetoxylstilbene-3-O-glucoside	Others	Stilbene	C24H26O11	3	-	5.85837e+06	4.48018e+06	3.67077e+06	710884	737147	570464	1.23093	0.0239674	0.061269	6.94048	2.79504	up
pmp000589	Quercetin-7-O-(6''-malonyl)glucoside*	Flavonoids	Flavonols	C24H22O15	1	98767-37-4	2.02809e+07	5.5705e+06	2.80976e+07	2.79228e+07	5.89499e+07	2.36118e+07	0.738239	0.234578	0.319452	0.488295	-1.03417	insig
pme2890	L-Homocystine	Amino acids and derivatives	Amino acids and derivatives	C8H16N2O4S2	3	626-72-2	725250	774930	648754	503017	489176	425782	1.17644	0.00792897	0.0318932	1.51549	0.599789	insig
Lmsp002982	Quercetin-3-O-sophoroside-7-O-rhamnoside	Flavonoids	Flavonols	C33H40O21	1	-	311637	502321	975673	586450	858813	734667	0.485339	0.589386	0.668803	0.820958	-0.28462	insig
Lmfp002421	Quercetin-3-O-[rhamnosyl(1→2)glucosyl]-5-O-glucoside*	Flavonoids	Flavonols	C33H40O21	1	-	311637	502321	975673	586450	858813	734667	0.485339	0.589386	0.668803	0.820958	-0.28462	insig
pmb0618	Hesperetin-8-C-glucoside-3'-O-glucoside	Flavonoids	Flavanones	C28H34O16	3	-	2.26212e+06	3.14914e+06	1.31248e+06	2.14025e+06	3.92283e+06	5.54918e+06	0.721187	0.239082	0.324213	0.579021	-0.788312	insig
Lmqp000873	Succinic anhydride	Organic acids	Organic acids	C4H4O3	2	108-30-5	1.49891e+06	1.68773e+06	2.20379e+06	2.59624e+06	2.98853e+06	1.68064e+06	0.703737	0.249036	0.332665	0.74193	-0.430644	insig
pme1173	Allopurinol	Nucleotides and derivatives	Nucleotides and derivatives	C5H4N4O	3	315-30-0	124306	138809	231815	67479.1	73280.8	61818.4	1.13221	0.100186	0.163281	2.44315	1.28874	up
Wbjp001097	3-(2-amino-1-hydroxyethyl)-1H-indol-5-ol	Alkaloids	Alkaloids	C10H12N2O2	3	40979-78-0	3.03845e+06	2.57234e+06	2.56935e+06	1.06352e+06	1.0556e+06	1.02174e+06	1.23849	0.00816672	0.0322238	2.60442	1.38096	up
MW0108646	N-Acetylproline	Amino acids and derivatives	Amino acids and derivatives	C7H11NO3	3	68-95-1	3.92758e+07	3.68327e+07	4.1034e+07	4.88905e+07	4.47856e+07	4.51369e+07	1.11785	0.0158854	0.0472805	0.843887	-0.244879	insig
HX1349	dihydro-4-hydroxy-5-hydroxymethyl-2(3H)-furanone	Others	Others	C5H8O4	3	-	1.05521e+06	884104	918112	779850	728645	659021	1.1032	0.0273899	0.06722	1.3183	0.398674	insig
Sadp000595	5-Methylnicotinic acid	Alkaloids	Alkaloids	C7H7NO2	1	-	250842	215645	199542	234190	204719	174324	0.455283	0.487179	0.57853	1.08609	0.119148	insig
MWSHC2054	Adenine	Nucleotides and derivatives	Nucleotides and derivatives	C5H5N5	3	73-24-5	2.55551e+07	2.28078e+07	2.33625e+07	4.74012e+06	4.67769e+06	5.11284e+06	1.24544	0.0015327	0.0141087	4.93615	2.30339	up
Lmxp000939	Zarzissine	Alkaloids	Alkaloids	C5H5N5	2	160568-14-9	2.55551e+07	2.28078e+07	2.33625e+07	4.74012e+06	4.67769e+06	5.11284e+06	1.24544	0.0015327	0.0141087	4.93615	2.30339	up
WaTKp01218	2-(2-Ethynyl-2,4-cyclopentadien-1-ylidene)ethenol	Others	Alcohol compounds	C9H6O	1	393561-91-6	9.22888e+07	9.69849e+07	9.39073e+07	1.37737e+07	1.3447e+07	1.22396e+07	1.24635	7.17318e-05	0.00354158	7.17633	2.84325	up
Lcwp000595	9alpha-Hydroxy-11beta,13-Dihydrozaluzanin C	Terpenoids	Sesquiterpenoids	C15H20O4	3	-	779464	692686	960175	906621	899895	913595	0.667048	0.347495	0.438813	0.8942	-0.16133	insig
mws0520	N-Acetyl-L-tyrosine	Amino acids and derivatives	Amino acids and derivatives	C11H13NO4	1	537-55-3	2.60456e+07	2.72633e+07	2.37663e+07	1.66172e+07	1.47808e+07	1.42937e+07	1.21471	0.00181694	0.0149879	1.68686	0.754337	insig
Zajp000573	N-(4-oxopentyl)-acetamide*	Alkaloids	Alkaloids	C7H13NO2	3	-	5.08695e+07	5.08452e+07	4.97652e+07	5.6678e+07	5.75642e+07	5.65572e+07	1.23323	0.000204697	0.00592444	0.886887	-0.173178	insig
Hmqp001042	Butyl beta-D-glucoside	Others	Saccharides	C10H20O6	2	5391-18-4	1.46468e+06	1.85257e+06	1.97701e+06	437971	420608	358842	1.23359	0.011177	0.0384475	4.34875	2.1206	up
PD0883181	2-aminooctadeca-5,9,12,15-tetraen-3-ol	Lipids	Free fatty acids	C18H31NO	1	-	1.83062e+06	1.87177e+06	2.27887e+06	1.44418e+06	1.9605e+06	1.97705e+06	0.507861	0.428301	0.523271	1.1114	0.152376	insig
Rfn02742	2-Oxo-2H-indole-3-acetic acid	Alkaloids	Alkaloids	C10H7NO3	2	-	1.61444e+06	1.46215e+06	1.67503e+06	1.4735e+06	1.51794e+06	1.57048e+06	0.505274	0.433913	0.527568	1.04158	0.0587797	insig
Sasp001627	Leu-Val-Ala	Amino acids and derivatives	Amino acids and derivatives	C14H27N3O4	1	-	1.63515e+06	2.09476e+06	2.17165e+06	889028	1.10737e+06	1.1314e+06	1.16904	0.017813	0.0508539	1.88681	0.915952	insig
pme1313	L-Formylkynurenine	Amino acids and derivatives	Amino acids and derivatives	C11H12N2O4	3	1022-31-7	1.57757e+07	1.80661e+07	1.73584e+07	2.03328e+06	1.9792e+06	1.90828e+06	1.24628	0.00195654	0.0153955	8.64758	3.1123	up
pmp001247	Feruloylcholine glucoside	Alkaloids	Phenolamine	C21H32NO9+	3	-	94719.7	76149.5	143890	120883	94895.9	101039	0.113932	0.977024	0.983665	0.993502	-0.00940532	insig
Rfmb320	1-Methylpiperidine-2-carboxylic acid*	Alkaloids	Piperidine alkaloids	C7H13NO2	3	7730-87-2	6.5135e+07	6.87917e+07	7.00114e+07	7.0005e+07	7.20993e+07	7.13537e+07	0.874666	0.150457	0.226025	0.955401	-0.0658213	insig
Lmhp001430	Cyclo(Pro-Glu)	Amino acids and derivatives	Amino acids and derivatives	C10H14N2O4	2	-	6.12972e+06	4.55249e+06	4.32938e+06	7.48584e+06	8.71028e+06	6.22894e+06	1.01248	0.0568456	0.110021	0.669411	-0.579036	insig
Lmhp001670	L-Valyl-L-Leucine	Amino acids and derivatives	Amino acids and derivatives	C11H22N2O3	2	3989-97-7	4.0817e+06	4.43017e+06	4.49554e+06	4.34334e+06	4.38359e+06	4.46319e+06	0.288184	0.687093	0.756162	0.986147	-0.0201247	insig
pmb1912	10-Formyltetrahydrofolate	Alkaloids	Alkaloids	C20H23N7O7	3	2800-34-2	3.76489e+07	3.99309e+07	3.64524e+07	2.64483e+07	2.9194e+07	2.13192e+07	1.12346	0.0198506	0.0540366	1.48168	0.567233	insig
Lcfp023920	Alloxanthine	Nucleotides and derivatives	Nucleotides and derivatives	C5H4N4O2	1	2465-59-0	3.31706e+06	3.32741e+06	2.83409e+06	1.06735e+06	910824	891498	1.23688	0.00258378	0.0174044	3.303	1.72378	up
Zmmp000635	4,5-Dehydro-L-leucine*	Amino acids and derivatives	Amino acids and derivatives	C6H11NO2	2	-	8.60591e+07	7.76953e+07	8.8139e+07	3.12957e+07	3.25138e+07	3.00123e+07	1.24217	0.00249679	0.0172717	2.68481	1.42482	up
Smbp002161	8-ethylnorlobelol	Alkaloids	Piperidine alkaloids	C9H19NO	3	-	189712	293592	214209	113474	113392	147422	1.11063	0.0616286	0.115228	1.86358	0.898073	insig
Lcsp001414	Ile-Val-Gly	Amino acids and derivatives	Amino acids and derivatives	C13H25N3O4	2	-	974794	1.24844e+06	1.28994e+06	897483	579432	880722	0.965561	0.0545806	0.106974	1.49013	0.575437	insig
Lajp006434	3',5'-dihydroxy-5,7,4'-trimethoxyflavone-3'-glucoside	Flavonoids	Flavones	C24H26O12	2	-	594972	418557	418924	282102	197944	173955	1.12866	0.0284478	0.0689428	2.19029	1.13112	up
pme0193	L-Glutamine	Amino acids and derivatives	Amino acids and derivatives	C5H10N2O3	2	56-85-9	5.36831e+06	5.4209e+06	4.98626e+06	8.23805e+06	8.47595e+06	8.41719e+06	1.23863	0.000257194	0.00639353	0.627725	-0.671796	insig
pme0026	L-Lysine	Amino acids and derivatives	Amino acids and derivatives	C6H14N2O2	3	56-87-1	5.36831e+06	5.4209e+06	4.98626e+06	8.23805e+06	8.47595e+06	8.41719e+06	1.23863	0.000257194	0.00639353	0.627725	-0.671796	insig
Sadp003004	Indole-4-Carboxaldehyde*	Alkaloids	Alkaloids	C9H7NO	1	1074-86-8	4.07947e+06	3.28132e+06	3.31394e+06	443339	488835	457941	1.24381	0.00690891	0.0295147	7.67903	2.94092	up
Wbmp002283	Α-hydroxyquinoline*	Alkaloids	Alkaloids	C9H7NO	1	-	4.07947e+06	3.28132e+06	3.31394e+06	443339	488835	457941	1.24381	0.00690891	0.0295147	7.67903	2.94092	up
Lcsp001861	Leu-Pro	Amino acids and derivatives	Amino acids and derivatives	C11H20N2O3	1	-	1.55802e+07	1.46086e+07	1.47336e+07	8.49834e+06	7.24236e+06	7.83405e+06	1.23244	0.000138485	0.00484314	1.90553	0.930193	insig
MWSslk148	Rutin Trihydrate	Flavonoids	Flavonols	C27H36O19	3	207671-50-9	1.01521e+07	4.01064e+06	2.25697e+07	1.57615e+07	7.19939e+06	9.91295e+06	0.0762333	0.845198	0.887123	1.11738	0.160115	insig
Lmmp003091	Multinoside A*	Flavonoids	Flavonols	C27H30O16	1	59262-54-3	1.01521e+07	4.01064e+06	2.25697e+07	1.57615e+07	7.19939e+06	9.91295e+06	0.0762333	0.845198	0.887123	1.11738	0.160115	insig
Lmnp002616	Cirsiliol-8-C-(2''-glucosyl)glucoside	Flavonoids	Flavones	C29H34O17	3	-	1.42083e+06	1.51784e+06	1.30033e+06	1.88419e+06	1.76154e+06	1.72634e+06	1.1432	0.0104064	0.036958	0.789083	-0.34175	insig
Zazp002547	cyclo-(Gly-Phe)	Amino acids and derivatives	Amino acids and derivatives	C11H12N2O2	1	10125-07-2	1.40012e+07	1.35026e+07	1.22902e+07	1.52499e+06	1.55506e+06	1.53799e+06	1.2465	0.00186727	0.0150742	8.61704	3.10719	up
Lmyp003951	3,4-Dihydroxy-3-methoxypropiophenone	Others	Ketone compounds	C11H14O5	3	-	861600	984662	950688	1.16041e+06	857113	984774	0.397736	0.530052	0.612797	0.931604	-0.102211	insig
Zblp002068	Cyanidin 3-O-glucoside*	Flavonoids	Anthocyanidins	C21H21O11+	3	47705-70-4	2.31515e+06	1.75362e+06	1.64477e+06	1.02768e+06	1.35597e+06	1.12961e+06	1.09229	0.0534448	0.105628	1.62628	0.701572	insig
Zblp102242	Cyanidin 3-O-galactoside*	Flavonoids	Anthocyanidins	C21H21O11+	3	142506-26-1	2.31515e+06	1.75362e+06	1.64477e+06	1.02768e+06	1.35597e+06	1.12961e+06	1.09229	0.0534448	0.105628	1.62628	0.701572	insig
Lmcp003788	Isotamarixin*	Flavonoids	Flavonols	C22H22O12	2	-	8.16183e+06	7.97113e+06	7.34512e+06	1.40546e+07	1.06345e+07	8.6212e+06	0.937829	0.17199	0.250475	0.70483	-0.504652	insig
Hahp000801	alanine betaine	Alkaloids	Alkaloids	C5H11NO2	1	-	5.67871e+07	5.30587e+07	6.13566e+07	2.95831e+07	2.95445e+07	2.4803e+07	1.22267	0.0010759	0.0124844	2.03981	1.02843	up
pmb0069	Benzamide	Alkaloids	Alkaloids	C7H7NO	3	55-21-0	2.84424e+06	1.90336e+06	2.87898e+06	613093	604620	464736	1.21888	0.0229755	0.059703	4.53302	2.18047	up
Zbkp000561	L-4-Hydroxyglutamate semialdehyde	Alkaloids	Alkaloids	C5H9NO4	3	-	1.34981e+07	2.19779e+07	1.25296e+07	1.03177e+08	1.02791e+08	9.4223e+07	1.22511	3.65915e-05	0.0024902	0.159917	-2.64461	down
Lcsp002752	Asp-Pro-Phe	Amino acids and derivatives	Amino acids and derivatives	C18H23N3O6	3	-	717599	688662	823070	74604.8	93312.9	145716	1.22224	0.000796093	0.0108944	7.10806	2.82946	up
mws0567	4-Guanidinobutanoate	Organic acids	Organic acids	C5H11N3O2	3	463-00-3	2.25271e+07	2.21782e+07	2.40476e+07	5.4855e+06	5.45302e+06	5.67233e+06	1.24641	0.000944874	0.0116058	4.13904	2.0493	up
MWS0442	Maltotriose	Others	Saccharides	C18H32O16	3	1109-28-0	4.37904e+06	4.36036e+06	4.08521e+06	4.90809e+06	5.70698e+06	4.73205e+06	1.02359	0.0959714	0.158152	0.835637	-0.259051	insig
MWStz618	Cichoriin*	Lignans and Coumarins	Coumarins	C15H16O9	2	531-58-8	2.30819e+07	3.13121e+07	3.08957e+07	3.52529e+07	3.3785e+07	3.99368e+07	0.934236	0.0803084	0.138194	0.782656	-0.353551	insig
MWS00204g	N-Ethylglycine*	Amino acids and derivatives	Amino acids and derivatives	C4H9NO2	2	627-01-0	1.42869e+07	1.56772e+07	1.3559e+07	2.61051e+07	2.37812e+07	2.18392e+07	1.20507	0.0068058	0.0293945	0.606801	-0.720706	insig
pme3033	N,N-Dimethylglycine*	Amino acids and derivatives	Amino acids and derivatives	C4H9NO2	2	1118-68-9	1.42869e+07	1.56772e+07	1.3559e+07	2.61051e+07	2.37812e+07	2.18392e+07	1.20507	0.0068058	0.0293945	0.606801	-0.720706	insig
pmp001311	6-Hydroxykaempferol-6,7-O-diglucoside*	Flavonoids	Flavonols	C27H30O17	1	-	9.29538e+06	8.81167e+06	1.04663e+07	6.59953e+06	2.34911e+07	1.59449e+07	0.526278	0.355534	0.44583	0.62068	-0.688078	insig
Zmgp002917	Okanin-4'-O-glucosyl-O-glucoside*	Flavonoids	Chalcones	C27H32O16	3	-	262547	381105	646673	364097	184978	320769	0.599088	0.349795	0.441054	1.4834	0.568905	insig
Zbqp000676	3-(triazan-2-yl)propyl L-prolinate	Amino acids and derivatives	Amino acids and derivatives	C8H18N4O2	1	-	1.8672e+06	1.84039e+06	1.84356e+06	516622	675583	542817	1.23508	0.00113478	0.0127534	3.19947	1.67783	up
MWS201483	Phe-Hyp	Amino acids and derivatives	Amino acids and derivatives	C14H18N2O4	2	90965-82-5	1.04332e+06	1.0356e+06	935907	470423	381268	334216	1.21702	0.000360242	0.00744264	2.54221	1.34608	up
Wdzp005526	[2-(6-{2h-[1,3]dioxolo[4,5-h]isoquinolin-7-yl}-2h-1,3-benzodioxol-5-yl)ethyl](methyl)amine	Alkaloids	Isoquinoline alkaloids	C20H18N2O4	2	-	625353	665951	760048	803823	796851	1.34872e+06	0.840679	0.240025	0.324763	0.695516	-0.523844	insig
Hmyp002315	3,5,7,4'-Tetrahydroxy-Coumaronochromone	Others	Chromone	C15H10O7	2	-	1.25937e+08	1.21375e+08	1.43642e+08	1.80887e+08	1.54355e+08	1.25882e+08	0.695909	0.27761	0.365153	0.84783	-0.238154	insig
MWSprf134	Plantagoside	Flavonoids	Flavanones	C21H22O12	3	78708-33-5	1.06415e+07	8.82069e+06	1.63686e+07	1.48135e+07	9.63754e+06	8.65718e+06	0.182027	0.775583	0.833868	1.08223	0.114011	insig
mws0005	Tryptamine	Alkaloids	Plumerane	C10H12N2	2	61-54-1	1.84423e+06	1.46879e+06	1.52423e+06	2.09025e+06	1.88225e+06	1.81656e+06	0.928125	0.0986278	0.161158	0.835587	-0.259138	insig
mws0018	Spermine	Alkaloids	Alkaloids	C10H26N4	3	71-44-3	2.82672e+06	4.21312e+06	1.71715e+06	2.48414e+06	1.81801e+06	2.35476e+06	0.456534	0.437474	0.531384	1.31548	0.395584	insig
pme1398	Delphinidin 3-O-glucoside	Flavonoids	Anthocyanidins	C21H21O12+	3	50986-17-9	1.49289e+06	1.42637e+06	1.58479e+06	2.09232e+06	2.89605e+06	2.35034e+06	1.15158	0.0528295	0.104744	0.613739	-0.704302	insig
Waptp04899	Jaceosidin-7-O-(6''-O-p-coumaroyl)glucoside-4'-O-glucoside	Flavonoids	Flavones	C38H40O19	2	-	1.51843e+06	683552	1.06057e+06	647558	2.36921e+06	2.51039e+06	0.481069	0.337204	0.427079	0.590277	-0.760536	insig
PDP173395	5,12-dihydroxydodeca-6,8,10-trienoic acid	Lipids	Free fatty acids	C12H18O4	2	-	482433	497079	427562	1.04245e+06	951843	1.16476e+06	1.22667	0.00612497	0.0279904	0.445411	-1.16679	down
Lahp001956	Pyran[3,4-b]indole-2-ketone	Alkaloids	Plumerane	C11H9O2N	1	-	6.58255e+06	5.80505e+06	5.22223e+06	823753	926526	679036	1.23932	0.00484173	0.0248806	7.24889	2.85776	up
Hmgp002327	3-amino-2-naphthoic acid*	Alkaloids	Alkaloids	C11H9NO2	1	-	7.04484e+06	5.91926e+06	5.57299e+06	881632	823142	740396	1.24275	0.00643283	0.0287707	7.5811	2.92241	up
Smcp001137	naphthisoxazol A*	Alkaloids	Alkaloids	C11H9NO2	1	-	6.58255e+06	5.80505e+06	5.22223e+06	823753	926526	679036	1.23932	0.00484173	0.0248806	7.24889	2.85776	up
Hmmp001310	3-Indoleacrylate*	Alkaloids	Plumerane	C11H9NO2	1	1204-06-4	6.58255e+06	5.80505e+06	5.22223e+06	823753	926526	679036	1.23932	0.00484173	0.0248806	7.24889	2.85776	up
Lahp002608	3,5-Dihydro-2H-Furo[3,2-C]Quinolin-4-One*	Alkaloids	Quinoline alkaloids	C11H9NO2	1	-	7.04484e+06	5.91926e+06	5.57299e+06	881632	823142	740396	1.24275	0.00643283	0.0287707	7.5811	2.92241	up
mws5042	Glycyl-phenylalanine	Amino acids and derivatives	Amino acids and derivatives	C11H14N2O3	1	3321-03-7	1.56178e+07	1.42149e+07	1.50654e+07	7.02459e+06	6.22599e+06	5.56837e+06	1.23043	0.000121252	0.00462594	2.38579	1.25447	up
Lmqp002784	Salicylamide	Alkaloids	Alkaloids	C7H7NO2	3	65-45-2	466656	511877	483655	576667	542487	633161	1.07734	0.0480986	0.0982257	0.834433	-0.261132	insig
mws1715	Cordycepin*	Nucleotides and derivatives	Nucleotides and derivatives	C10H13N5O3	2	73-03-0	2.18231e+06	2.07564e+06	2.26741e+06	1.26833e+06	935255	1.22092e+06	1.19356	0.0029211	0.0189284	1.90549	0.930161	insig
mws0224	Methionine	Amino acids and derivatives	Amino acids and derivatives	C5H11NO2S	3	59-51-8	314248	254099	210863	134776	146410	130864	1.16426	0.0520048	0.103702	1.89106	0.919195	insig
MWS1860	Pyrrolidin	Alkaloids	Pyrrole alkaloids	C4H9N	3	123-75-1	6.71401e+06	5.52995e+06	6.20785e+06	3.32714e+06	3.29661e+06	2.72458e+06	1.20917	0.00372385	0.0217052	1.97381	0.980982	insig
Zbyp002402	Methylarbutin*	Phenolic acids	Phenolic acids	C13H18O7	3	6032-32-2	121154	136242	79961.7	81489	103211	136988	0.127534	0.833741	0.878393	1.04871	0.0686133	insig
PDP068719	4-amino-2-methylbutanoic acid*	Alkaloids	Alkaloids	C5H11NO2	1	-	1.54701e+06	1.57657e+06	1.59163e+06	1.0968e+06	1.15659e+06	1.1369e+06	1.24022	6.48985e-05	0.00326829	1.3908	0.475916	insig
pmb0964	Isopentenyladenine-7-N-glucoside	Nucleotides and derivatives	Nucleotides and derivatives	C16H23N5O5	3	-	1.16731e+06	1.22335e+06	1.36558e+06	252235	266211	169516	1.22866	0.000614637	0.00985768	5.45995	2.44889	up
PD0851863	Riboflavol	Alkaloids	Alkaloids	C17H20N4O7	3	-	3.44527e+06	3.32606e+06	5.92881e+06	509837	448920	652872	1.22014	0.0482068	0.0983416	7.88031	2.97825	up
MWStz526	Daphnin*	Lignans and Coumarins	Coumarins	C15H16O9	2	486-55-5	2.56172e+07	3.23677e+07	2.96485e+07	2.97591e+07	3.3987e+07	3.66902e+07	0.747572	0.203895	0.285703	0.872527	-0.196729	insig
MW0155986	Pro-Pro-Val	Amino acids and derivatives	Amino acids and derivatives	C15H25N3O4	3	-	2.99584e+06	2.62989e+06	2.14797e+06	2.15423e+06	2.06287e+06	2.09946e+06	0.889145	0.185176	0.265278	1.23068	0.299461	insig
Lmcp002302	N6-(2-Hydroxyethyl)adenosine*	Nucleotides and derivatives	Nucleotides and derivatives	C12H17N5O5	3	4338-48-1	2.99584e+06	2.62989e+06	2.14797e+06	2.15423e+06	2.06287e+06	2.09946e+06	0.889145	0.185176	0.265278	1.23068	0.299461	insig
Waymp04555	3-Hydroxy-beta-ionol 4-[6''-(3-Hydroxy-3-methylglutaryl)glucoside]	Terpenoids	Monoterpenoids	C25H40O11	2	-	709892	715520	721414	304241	387172	259447	1.20062	0.00829834	0.0325503	2.25777	1.1749	up
PD0615920	N-Coumaroyl-L-aspartic acid	Alkaloids	Alkaloids	C13H13NO6	2	-	955710	1.22318e+06	854543	119271	152562	86647.5	1.2272	0.0128972	0.0417419	8.46192	3.08098	up
ML10180524	Cytarabine	Nucleotides and derivatives	Nucleotides and derivatives	C9H13N3O5	3	147-94-4	7.177e+06	5.56832e+06	3.56141e+06	1.41175e+06	946099	1.01094e+06	1.19187	0.0516019	0.103204	4.84053	2.27517	up
MWStz559	Quercetin-3,7-Di-O-glucoside*	Flavonoids	Flavonols	C27H30O17	1	6892-74-6	1.08516e+07	2.1082e+06	9.49096e+06	2.07083e+07	2.0461e+07	10376539	0.821586	0.0932037	0.154603	0.43555	-1.19909	insig
Sadp004354	Herbacetin 8-gentiobioside*	Flavonoids	Flavonols	C27H30O17	1	-	1.08516e+07	2.1082e+06	9.49096e+06	2.07083e+07	2.0461e+07	10376539	0.821586	0.0932037	0.154603	0.43555	-1.19909	insig
MWStz605	Abrine*	Amino acids and derivatives	Amino acids and derivatives	C12H14N2O2	3	526-31-8	709781	711293	642208	147421	209982	251671	1.20775	0.000331703	0.00744264	3.38757	1.76025	up
PDP151716	Herbacetin 3-glucoside*	Flavonoids	Flavonols	C21H20O12	2	-	4.20965e+07	4.80309e+07	2.50885e+07	8.22541e+07	3.28831e+07	9.22318e+07	0.711947	0.230413	0.315659	0.555608	-0.847861	insig
Wbsp000107	2-[(5s)-5-hydroxyhexa-1,3-dien-1-yl]-5-methoxy-4-[(3r)-3-methoxybutanoyl]-2-methylfuran-3-one	Others	Ketone compounds	C17H24O6	3	-	6.10129e+06	5.71443e+06	5.94597e+06	5.37648e+06	4.27654e+06	5.20783e+06	0.969536	0.0937858	0.155159	1.1952	0.257253	insig
pme3827	3,4-Dihydroxy-L-phenylalanine	Amino acids and derivatives	Amino acids and derivatives	C9H11NO4	3	59-92-7	1.40573e+07	1.30612e+07	1.33037e+07	4.01941e+06	4.48024e+06	4.07745e+06	1.24433	0.00013405	0.00482196	3.21396	1.68435	up
MWS2027	Barbiturate	Nucleotides and derivatives	Nucleotides and derivatives	C4H4N2O3	3	67-52-7	9.01942e+06	1.03088e+07	8.0344e+06	1.97497e+07	1.61755e+07	1.96453e+07	1.20278	0.00516186	0.0257377	0.492394	-1.02212	down
Lmqp000427	N-Methyl-Trans-4-Hydroxy-L-Proline	Amino acids and derivatives	Amino acids and derivatives	C6H11NO3	3	4252-82-8	568673	570938	329156	499334	463006	521749	0.134596	0.95559	0.968589	0.989676	-0.0149725	insig
Sadp004598	L-phenylalanyl-L-proline	Amino acids and derivatives	Amino acids and derivatives	C14H18N2O3	2	-	6.91856e+06	7.97419e+06	7.56902e+06	4.01188e+06	3.45611e+06	3.62391e+06	1.2294	0.00152635	0.0141087	2.02506	1.01797	up
Lmhp002031	L-Leucyl-L-Leucine	Amino acids and derivatives	Amino acids and derivatives	C12H24N2O3	1	3303-31-9	4.65257e+06	6.14143e+06	6.47613e+06	6.13486e+06	6.04066e+06	6.28626e+06	0.434639	0.552844	0.634196	0.935453	-0.0962629	insig
PD0904638	Indole-2-acetic acid	Alkaloids	Alkaloids	C10H9NO2	1	32588-36-6	6.76496e+06	7.27933e+06	7.81154e+06	5.13362e+06	4.93533e+06	4.53604e+06	1.20275	0.00494329	0.0251968	1.49646	0.581557	insig
MW0157005	Ser-HoPhe-OH	Amino acids and derivatives	Amino acids and derivatives	C19H20N2O7	3	-	288178	287435	404890	271948	616885	714295	0.687107	0.258409	0.342821	0.611619	-0.709296	insig
mws2591	DIBOA	Alkaloids	Alkaloids	C8H7NO4	3	17359-54-5	1.19617e+06	1.27701e+06	1.18547e+06	219483	290650	255875	1.24017	2.61605e-05	0.0020585	4.77625	2.25588	up
Lmbp002962	Isofraxetin	Lignans and Coumarins	Coumarins	C10H8O5	1	50656-75-2	7.2143e+06	7.61772e+06	7.63173e+06	1.2321e+06	1.41024e+06	1.67776e+06	1.2399	5.78293e-06	0.00114921	5.19982	2.37846	up
pme3961	Deoxyadenosine*	Nucleotides and derivatives	Nucleotides and derivatives	C10H13N5O3	2	958-09-8	1.47373e+06	1.42028e+06	1.66416e+06	1.29697e+06	990250	1.06861e+06	1.06848	0.0294007	0.0705728	1.35828	0.441782	insig
pmp000087	2-Feruloyl-sn-glycerol	Phenolic acids	Phenolic acids	C13H16O6	3	-	448410	541266	406111	355354	330415	409023	0.938269	0.112134	0.179385	1.27493	0.350422	insig
Lcsp003475	Pro-Val-Leu	Amino acids and derivatives	Amino acids and derivatives	C16H29N3O4	3	-	293146	456102	239964	232223	163663	275377	0.758358	0.242683	0.327622	1.47366	0.559401	insig
Zmjp004875	Tomentin	Flavonoids	Flavonols	C17H14O8	3	59171-23-2	2.96232e+06	2.56776e+06	4.09949e+06	775654	1.70207e+06	2.41468e+06	0.902199	0.0751159	0.131623	1.96827	0.976928	insig
MWSmce116	5'-Deoxyadenosine*	Nucleotides and derivatives	Nucleotides and derivatives	C10H13N5O3	2	4754-39-6	3.63128e+06	2.92639e+06	3.30893e+06	1.81078e+06	1.69473e+06	1.71526e+06	1.22129	0.0146808	0.0450807	1.88987	0.918291	insig
Rfn02942	H-Glu-Trp-OH*	Amino acids and derivatives	Amino acids and derivatives	C16H19N3O5	1	-	102785791	1.0235e+08	8.06456e+07	292375	310943	193085	1.24524	0.00586599	0.027102	358.839	8.48719	up
Zmmp003443	γ-Glu-Trp*	Amino acids and derivatives	Amino acids and derivatives	C16H19N3O5	1	66471-20-3	102785791	1.0235e+08	8.06456e+07	292375	310943	193085	1.24524	0.00586599	0.027102	358.839	8.48719	up
Rfp86794	3-(4-hydroxyphenyl)-N-(4-hydroxystyryl)acrylamide	Alkaloids	Phenolamine	C17H15N1O3	1	-	2.26477e+06	1.90771e+06	2.20229e+06	310575	290511	302424	1.24526	0.00354769	0.0211684	7.05557	2.81876	up
Rfn03159	3-(2-Methoxyphenyl)propionamide	Alkaloids	Phenolamine	C10H13NO2	2	-	358113	306166	424054	452323	359960	391912	0.518989	0.427722	0.522817	0.903785	-0.145948	insig
Zbqp003125	Ile-Phe	Amino acids and derivatives	Amino acids and derivatives	C15H22N2O3	1	-	4.70936e+06	4.44197e+06	5.04642e+06	3.67817e+06	3.11548e+06	3.82911e+06	1.11603	0.014196	0.0440217	1.33654	0.418503	insig
Lhyp111012	Demethylwedelolactone	Lignans and Coumarins	Coumarins	C15H8O7	1	6468-55-9	8.7933e+06	7.13943e+06	6.83882e+06	1.21037e+07	1.21474e+07	1.28596e+07	1.18658	0.00813698	0.0322153	0.613612	-0.704601	insig
pme3184	dAMP	Nucleotides and derivatives	Nucleotides and derivatives	C10H14N5O6P	3	653-63-4	441841	243776	169213	629401	318575	336002	0.652761	0.334031	0.423937	0.665767	-0.586911	insig
MWStz100	Decitabine; 5-Aza-2'-Deoxycytidine	Nucleotides and derivatives	Nucleotides and derivatives	C8H12N4O4	3	2353-33-5	2.62243e+06	2.37575e+06	2.32786e+06	786129	815566	837557	1.24387	0.00253612	0.0173247	3.0034	1.5866	up
Wayp002574	N-Hydroxyhexanoyl nornicotine glucoside	Alkaloids	Pyridine alkaloids	C21H32N2O7	3	-	1.0456e+06	1.07917e+06	915162	295995	298596	260953	1.24042	0.00312547	0.0196258	3.55322	1.82913	up
Hmsp000364	L-Cyclopentylglycine	Amino acids and derivatives	Amino acids and derivatives	C7H13NO2	3	2521-84-8	1.69603e+06	1.32827e+06	1.57993e+06	754265	719125	829706	1.21205	0.0135448	0.0429003	1.99915	0.999386	insig
MW0155775	Pro-Arg-Asn	Amino acids and derivatives	Amino acids and derivatives	C15H27N7O5	3	-	118367	105483	30184.7	87538.6	94969.3	99115.1	0.355298	0.770687	0.830021	0.902036	-0.148743	insig
pme0170	N-Acetyl-L-Arginine	Amino acids and derivatives	Amino acids and derivatives	C8H16N4O3	2	155-84-0	2.90128e+07	5.50026e+07	5.13429e+07	1.57212e+07	1.00344e+07	1.40295e+07	1.15639	0.053954	0.106041	3.40223	1.76648	up
Lmhp009187	LysoPE 15:0*	Lipids	LPE	C20H42NO7P	1	-	186101	207666	120376	58288.2	66528.9	54010.4	1.17967	0.0485224	0.098543	2.87508	1.5236	up
Qmyp101338	JiangxiBaiyingsu I	Terpenoids	Sesquiterpenoids	C18H28O3	1	-	489951	277255	447720	222546	487850	554340	0.00695544	0.89808	0.925651	0.960616	-0.0579688	insig
WaTKp01741	4-Ethynylbenzaldehyde	Others	Aldehyde compounds	C9H6O	2	63697-96-1	1.17086e+07	6.09758e+06	1.02286e+07	845603	929472	576438	1.22298	0.0359128	0.0801472	11.922	3.57556	up
mws0629	L-Aspartyl-L-Phenylalanine	Amino acids and derivatives	Amino acids and derivatives	C13H16N2O5	3	13433-09-5	1.49898e+06	1.85131e+06	1.72103e+06	392409	332507	359876	1.24095	0.00493158	0.0251931	4.67492	2.22494	up
Lmwp003442	Amoenin	Flavonoids	Flavonols	C21H20O11	3	-	4.69997e+07	4.3762e+07	5.05671e+07	4.42228e+07	4.77732e+07	5.87862e+07	0.371168	0.562222	0.643781	0.937304	-0.0934117	insig
Lwhp010632	1,2-dimethylquinolin-4(1H)-one	Alkaloids	Quinoline alkaloids	C11H11NO	3	6760-40-3	516401	495003	476833	713570	516580	528868	0.738939	0.290904	0.377931	0.846061	-0.241166	insig
Lcsp002259	Leu-Glu-Tyr	Amino acids and derivatives	Amino acids and derivatives	C20H29N3O7	3	-	239152	188075	140994	177158	128743	131576	0.698959	0.267946	0.35361	1.29886	0.377248	insig
Zbnp004589	Limocitrin 7-neohesperidoside	Flavonoids	Flavonols	C29H34O17	3	-	452021	114224	161829	317889	181358	207834	0.166529	0.955261	0.968589	1.02969	0.0422091	insig
Lcsp003225	Leu-Glu-Phe	Amino acids and derivatives	Amino acids and derivatives	C20H29N3O6	3	-	2.57353e+06	1.70812e+06	2.14422e+06	1.77158e+06	1.69704e+06	1.73562e+06	0.794879	0.244072	0.328649	1.23474	0.304204	insig
Lhmp122112	5-Pregnene-3,17,20-triol-20-O-glucoside*	Steroids	Cardiac glycoside	C27H44O8	3	-	317591	219746	421222	729429	3.66336e+06	1.56522e+06	1.06553	0.195895	0.276958	0.160886	-2.63589	down
pmp000727	Feruloylhistamine	Alkaloids	Phenolamine	C15H17N3O3	3	94848-18-7	214163	295686	189273	374847	350581	279953	0.948915	0.0770922	0.134259	0.695379	-0.524128	insig
Lcsp003039	Lys-Ala-Gln	Amino acids and derivatives	Amino acids and derivatives	C14H27N5O5	3	-	162371	272202	286020	224043	373027	203118	0.230688	0.711119	0.777506	0.900529	-0.151155	insig
Lcsp003132	Ala-Ile-Leu	Amino acids and derivatives	Amino acids and derivatives	C15H29N3O4	2	-	708110	793596	553050	1.01279e+06	331131	475938	0.380865	0.749125	0.811117	1.12907	0.175139	insig
pmp001281	LysoPC 18:1	Lipids	LPC	C26H52NO7P	2	-	2.21799e+07	2.09091e+07	2.33175e+07	1.90472e+07	3.99365e+07	3.74088e+07	0.697898	0.267489	0.353192	0.688918	-0.537596	insig
Rdp02985	3-Hydroxy-1-(3-hydroxy-4,5-dimethoxyphenyl)propan-1-one*	Others	Others	C11H14O5	1	-	655867	624440	880135	522275	543713	639522	0.84654	0.191582	0.271838	1.26674	0.341123	insig
MWS1855	2,5-Dimethyl pyrazine	Alkaloids	Alkaloids	C6H8N2	3	123-32-0	793530	637010	683417	1.04056e+06	1.45506e+06	1.131e+06	1.13791	0.0437696	0.0919965	0.582899	-0.778683	insig
mws1336	4-Aminobenzoate	Phenolic acids	Phenolic acids	C7H7NO2	3	150-13-0	624509	593149	585922	516790	465660	646735	0.610453	0.394228	0.488638	1.10704	0.146713	insig
Zajp007311	3',4',5',5,7-Pentamethoxyflavone*	Flavonoids	Flavones	C20H20O7	3	53350-26-8	886172	732144	653834	831021	643054	791362	0.00542301	0.981194	0.98617	1.00296	0.00426815	insig
mws0055	Tangeretin*	Flavonoids	Flavones	C20H20O7	3	481-53-8	886172	732144	653834	831021	643054	791362	0.00542301	0.981194	0.98617	1.00296	0.00426815	insig
Wacyp09192	2,5-O-Di-CinnamylSorbitol	Phenolic acids	Phenolic acids	C24H30O6	1	-	2.18439e+06	3.97262e+06	2.95816e+06	3.84418e+06	2.78007e+06	3.79549e+06	0.439374	0.528947	0.612797	0.874798	-0.192978	insig
Lmhp009769	LysoPE 17:1*	Lipids	LPE	C22H44NO7P	3	-	103036	41247.1	68825.1	43914.7	90892.9	100063	0.172422	0.785593	0.841397	0.907344	-0.140278	insig
Lmhp009464	LysoPE 17:1(2n isomer)*	Lipids	LPE	C22H44NO7P	3	-	57579.6	36046.2	90542.7	45765	96791.8	80694.2	0.366071	0.583403	0.663809	0.824939	-0.277641	insig
WapTKC024562	3-Hydroxy-13-Apo-ε-Caroten-13-one	Terpenoids	Sesquiterpenoids	C18H26O2	1	761409-24-9	92013.8	136465	57924.4	859522	793641	643167	1.21139	0.00462108	0.024257	0.124722	-3.00321	down
Zbsp011292	Methyl [6]-Gingerdiol 3-acetate	Phenolic acids	Phenolic acids	C20H32O5	3	-	3.66535e+06	4.49166e+06	4.37181e+06	1.0319e+06	1.021e+07	6.70989e+06	0.00553597	0.569275	0.650378	0.697916	-0.518875	insig
MWSslk154	Triethyl citrate	Organic acids	Organic acids	C12H20O7	2	77-93-0	93645.4	87102.8	35425.9	65217.8	51150.1	63022.7	0.202543	0.577554	0.658045	1.20505	0.26909	insig
Wbjp003633	9-ethyl-1-methyl-2H-pyrido[3,4-b]indol-7-one	Alkaloids	Alkaloids	C14H14N2O	3	-	187211	211363	232373	439059	260134	342775	1.0326	0.110027	0.176577	0.605534	-0.723721	insig
MWSCX017	4-hydroxyphenyl acrylaldehyde	Others	Aldehyde compounds	C9H8O3	3	-	781665	1.12695e+06	967086	1.01955e+06	946950	642076	0.354639	0.59181	0.670907	1.1024	0.14065	insig
PD0049058	3-hydroxy-3,7-dimethyl-2,3a,4,7a-tetrahydro-1H-inden-5-one	Terpenoids	Monoterpenoids	C11H16O2	2	-	989903	864800	835970	659951	920754	806715	0.621615	0.330784	0.421729	1.12702	0.172514	insig
Wcdp009473	1-Linoleoylglycerol	Lipids	Glycerol ester	C21H38O4	1	2277-28-3	47520.6	147603	99340.5	24776.9	158947	82374.9	0.244563	0.855463	0.895285	1.1066	0.146132	insig
PD0594049	Pyroglutamyl-Isoleucine	Amino acids and derivatives	Amino acids and derivatives	C11H18N2O4	2	-	1.87354e+06	1.36136e+06	1.58126e+06	918361	791569	631395	1.16035	0.0150072	0.0457242	2.05702	1.04056	up
Sazp004372	Bursehernin	Lignans and Coumarins	Lignans	C21H22O6	1	-	383799	438661	609739	842598	879855	631286	1.03036	0.0415518	0.0885541	0.608478	-0.716724	insig
Cmcp004793	Lochnericine	Alkaloids	Plumerane	C21H24N2O3	3	72058-36-7	488326	586660	616211	656752	976741	303094	0.057682	0.717452	0.782392	0.873287	-0.195472	insig
Lmnp002762	Cirsimaritin-8-C-[glucosyl-(1-2)]-glucoside	Flavonoids	Flavones	C29H34O16	3	-	424050	793848	404112	463245	393890	454801	0.431262	0.501748	0.590375	1.23635	0.306086	insig
Lajp005193	Gardenin C 5-glucoside	Flavonoids	Flavones	C26H30O14	3	-	577855	1.09888e+06	859387	561738	523682	171880	0.848467	0.0967328	0.15899	2.01712	1.0123	insig
MW0153130	Lys-Ser-Gly	Amino acids and derivatives	Amino acids and derivatives	C11H22N4O5	3	-	172031	151004	137706	283400	234910	167876	0.938901	0.145119	0.220259	0.671453	-0.574643	insig
pma0795	Tricetin-5-O-(6''-malonyl)glucoside	Flavonoids	Flavones	C24H22O15	3	-	3.10992e+06	2.34559e+06	1.64956e+06	4.83048e+06	7.37135e+06	3.19489e+06	0.969764	0.139747	0.21352	0.461467	-1.1157	insig
Lmhp008763	LysoPE 16:1(2n isomer)	Lipids	LPE	C21H42NO7P	3	-	150892	296462	175954	167027	132401	212303	0.412738	0.515249	0.601482	1.21804	0.28456	insig
pmb0769	N-(p-Coumaroyl)serotonin Glucoside	Alkaloids	Phenolamine	C25H28N2O8	3	76423-56-8	515535	440495	497084	1.01941e+06	813475	763210	1.17832	0.0317416	0.0739727	0.559731	-0.837195	insig
MWSHC20172	Isoscopoletin	Lignans and Coumarins	Coumarins	C10H8O4	3	776-86-3	957249	936252	591453	397376	282030	195634	1.12173	0.0284113	0.0689428	2.83982	1.5058	up
MWStz329	Isookanin*	Flavonoids	Flavanones	C15H12O6	2	1036-49-3	765477	918277	891714	1.8218e+06	1.6773e+06	1.82727e+06	1.22909	0.000177473	0.00558595	0.483532	-1.04832	down
Latp006896	4β-Hydroxy-aromadendrane-10-en	Terpenoids	Sesquiterpenoids	C15H24O	3	-	198563	255862	209243	113128	110765	101042	1.21311	0.0197684	0.0539111	2.04247	1.03032	up
mws0124	N-(3-Indolylacetyl)-L-alanine	Amino acids and derivatives	Amino acids and derivatives	C13H14N2O3	2	57105-39-2	166780	223707	67852.3	156616	166603	140395	0.209389	0.972919	0.980708	0.988623	-0.0165071	insig
Lmzp003064	(3R,4S,6R)-p-Menth-1-ene-3,6-diol-3-O-β-D-glucoside*	Terpenoids	Monoterpenoids	C16H28O7	2	-	70453.3	154899	116537	122230	153696	111487	0.394795	0.61949	0.696996	0.882492	-0.180345	insig
Lmmp003215	Icariside B2	Terpenoids	Sesquiterpenoids	C19H30O8	3	108906-51-0	2.06305e+06	1.70037e+06	1.18852e+06	1.90711e+06	1.59938e+06	1.58192e+06	0.174663	0.880234	0.913227	0.973182	-0.0392179	insig
Zmhp003784	Gossypetin-7-O-(3''-glucosyl)rhamnoside; Rhodioflavonoside	Flavonoids	Flavonols	C27H30O17	3	-	561290	819079	1.00257e+06	422969	372668	1.6373e+06	0.235872	0.972271	0.980448	0.979447	-0.029961	insig
Wbmp003302	Frambinone	Others	Ketone compounds	C10H12O2	2	-	6.13314e+06	5.5678e+06	4.75632e+06	2.63866e+06	1.30574e+06	2.34481e+06	1.13348	0.00397462	0.0223476	2.61675	1.38778	up
WaQzp02638	N-Fructosyl tyrosine	Amino acids and derivatives	Amino acids and derivatives	C15H21NO8	1	-	840795	606642	958943	496112	1.1184e+06	664856	0.211116	0.854451	0.894969	1.05572	0.0782295	insig
Rfn02296	(2S)-2-methoxy-3-phenylpropanoic acid	Phenolic acids	Phenolic acids	C10H12O3	2	78814-96-7	385067	551900	378208	510579	553781	606270	0.859696	0.160572	0.237528	0.787233	-0.345138	insig
Lhdp120312	3-Hydroxy-7,8-dehydro-ionol-9-O-β-D-glucopyranoside*	Terpenoids	Monoterpenoids	C19H32O7	1	-	329880	120841	178301	63404	245935	654972	0.101349	0.597353	0.675409	0.652303	-0.616387	insig
Qmyp101112	11R,12-Dihydroxy-6(7)-spirovetiven-8-one-9-O-β-D-glucopyranoside*	Terpenoids	Sesquiterpenoids	C19H32O7	1	-	329880	120841	178301	63404	245935	654972	0.101349	0.597353	0.675409	0.652303	-0.616387	insig
MWStz581	Furanodienone	Terpenoids	Sesquiterpenoids	C15H18O2	3	24268-41-5	81466.3	41192.2	62312.3	155851	178097	124174	1.12421	0.0115086	0.0388639	0.403758	-1.30844	down
PD0559290	Quercetin-3-O-(5''-Z-Coumaroyl)rutinose	Flavonoids	Flavonols	C36H36O18	1	-	81360.7	368023	57263.6	152428	526957	160950	0.541233	0.523721	0.609112	0.602911	-0.729984	insig
Hmqp006235	LysoPC 18:4	Lipids	LPC	C26H46NO7P	3	-	344178	298416	334378	264113	185039	232790	1.06348	0.0301667	0.0714244	1.43263	0.518667	insig
HX1355	Boehmenan	Lignans and Coumarins	Lignans	C40H40O12	1	-	64611.4	57925.3	101846	279098	230177	263816	1.19859	0.000787795	0.0108944	0.290241	-1.78468	down
Hmgp004431	Semivioxanthin	Phenolic acids	Phenolic acids	C15H14O5	3	70477-26-8	39111.7	74527.1	40222.5	236602	366606	304163	1.2036	0.0150419	0.0457242	0.169568	-2.56006	down
Lcsp000959	Gly-Val-Ala	Amino acids and derivatives	Amino acids and derivatives	C10H19N3O4	3	-	371389	311221	186739	158974	170647	225976	0.835771	0.185336	0.265278	1.56471	0.645895	insig
pme0368	Apigenin-7-O-rutinoside (Isorhoifolin)*	Flavonoids	Flavones	C27H30O14	3	552-57-8	180188	41929	141548	137741	88055.1	47510.6	0.230946	0.575851	0.6567	1.33061	0.412089	insig
pmp000243	E-Butylphthalide	Others	Ketone compounds	C12H12O2	3	-	62488.7	74080.2	94276.7	98468.1	115563	151648	0.993954	0.0837827	0.142833	0.631279	-0.663651	insig
MWSmce341	Butyl isobutyl phthalate*	Phenolic acids	Phenolic acids	C16H22O4	1	17851-53-5	1.28183e+07	1.73588e+07	2.44849e+07	2.15653e+07	1.67013e+07	1.81338e+07	0.184817	0.886196	0.915651	0.969179	-0.0451647	insig
pmb1650	Octadeca-11E,13E,15Z-trienoic acid	Lipids	Free fatty acids	C18H30O2	3	25575-00-2	1.28183e+07	1.73588e+07	2.44849e+07	2.15653e+07	1.67013e+07	1.81338e+07	0.184817	0.886196	0.915651	0.969179	-0.0451647	insig
Lmxp011770	Diisobutyl phthalate*	Phenolic acids	Phenolic acids	C16H22O4	1	84-69-5	1.28183e+07	1.73588e+07	2.44849e+07	2.15653e+07	1.67013e+07	1.81338e+07	0.184817	0.886196	0.915651	0.969179	-0.0451647	insig
Qmdp112405	Viteagnusin A	Terpenoids	Ditepenoids	C22H36O3	3	-	258890	218808	206287	43223.5	44798.3	54372.8	1.23767	0.00572372	0.0268892	4.80345	2.26407	up
Zbqp002641	4-amino-2-(1-amino-3-(((S)-1-carboxyethyl)amino)-3-oxopropyl)-6-methyl-3-oxoheptanoic acid	Amino acids and derivatives	Amino acids and derivatives	C14H25N3O6	3	-	972251	603630	976216	768523	476380	470169	0.825198	0.155654	0.232328	1.48804	0.573415	insig
Zmhp002640	6-Hydroxykaempferol-3-O-rutinoside-6-O-glucoside*	Flavonoids	Flavonols	C33H40O21	1	-	158900	903747	940854	630777	1.10648e+06	421967	0.244716	0.881363	0.913656	0.927878	-0.107993	insig
Waptp08627	13,16-Docosadienamide	Lipids	Free fatty acids	C22H41NO	1	-	444231	799507	1.1404e+06	56964.1	166032	210955	1.09297	0.0771003	0.134259	5.49402	2.45786	up
pmp000113	5-Demethylnobiletin; 5-Hydroxy-6,7,8,3',4'-Pentamethoxyflavone*	Flavonoids	Flavones	C20H20O8	2	2174-59-6	82161.3	55151.8	82090.8	51087.1	66454.5	43820	0.806961	0.165042	0.242884	1.3597	0.443292	insig
Lmjp003834	6-O-p-Methoxycinnamoylcatalpol	Terpenoids	Monoterpenoids	C25H30O12	3	121710-02-9	72243.1	114915	144605	63335.7	44612	36610.8	1.05281	0.0826343	0.141354	2.295	1.1985	up
Lmmp002529	Gossypetin-3-O-rutinoside-8-O-rhamnoside	Flavonoids	Flavonols	C33H40O21	3	-	4.20006e+06	996745	2.45112e+06	3.51105e+06	950703	1.97193e+06	0.162174	0.751217	0.812877	1.18873	0.249424	insig
pme3005	N,N-Dimethylformamide	Alkaloids	Alkaloids	C3H7NO	3	68-12-2	681344	363149	991853	828344	813036	807688	0.513879	0.527646	0.611982	0.831478	-0.26625	insig
Walp007137	2-AminoicoSane-1,6,18,19,20-pentaol	Lipids	Sphingolipids	C20H43NO5	3	-	42867.3	59583.1	44059	46601.4	23523	27987.2	0.853623	0.148608	0.225012	1.4933	0.5785	insig
mws1478	Nicotine	Alkaloids	Pyridine alkaloids	C10H14N2	3	54-11-5	1.18336e+06	1.28423e+06	1.14074e+06	1.3005e+06	1.14387e+06	1.31622e+06	0.418567	0.508338	0.595624	0.95951	-0.0596306	insig
PDP058688	3,5,5-trimethyl-4-[3-[3,4,5-trihydroxy-6-(hydroxymethyl)oxan-2-yl]oxybut-1-enyl]cyclohex-3-en-1-one	Terpenoids	Terpene	C19H30O7	1	-	734750	1.43328e+06	987166	1.96097e+06	1.21098e+06	1.03445e+06	0.580593	0.378493	0.471571	0.750094	-0.414857	insig
Lajp009638	7-Methoxy-8-(3-methylbuta-1,3-dien-1-yl)-2H-chromen-2-one	Lignans and Coumarins	Coumarins	C15H14O3	3	112667-50-2	1.0623e+06	777247	1.07956e+06	3.69818e+06	3.78473e+06	1.94453e+06	1.14751	0.0650327	0.118575	0.30964	-1.69134	down
Lmhp011388	2-α-Linolenoyl-glycerol*	Lipids	Glycerol ester	C21H36O4	1	55268-58-1	1.76917e+06	2.01689e+06	1.35736e+06	63022.4	157107	303479	1.16531	0.00866255	0.0333874	9.82303	3.29617	up
MWSslk108	O-Acetylcarnitine	Alkaloids	Alkaloids	C9H17NO4	3	3040-38-8	7.63721e+06	7.02781e+06	6.39998e+06	6.10741e+06	5.67343e+06	6.63775e+06	0.872791	0.12758	0.198536	1.14368	0.193685	insig
mws1014	Fraxetin	Lignans and Coumarins	Coumarins	C10H8O5	1	574-84-5	4.71329e+06	4.52964e+06	4.16552e+06	3.98153e+06	4.9219e+06	2.40077e+06	0.549395	0.442463	0.536151	1.18615	0.246283	insig
pmd0147	LysoPC 20:2	Lipids	LPC	C28H54NO7P	3	-	171915	230975	204930	176860	147665	181397	0.80179	0.180291	0.260224	1.20141	0.264728	insig
Wagp001741	N-(gamma-L-glutamyl)tyramine O-glucoside	Amino acids and derivatives	Amino acids and derivatives	C19H28N2O9	3	-	488051	562332	431058	96706.7	130447	70040.6	1.21295	0.00328088	0.0201494	4.98476	2.31752	up
Lmap001606	Helicidol*	Phenolic acids	Phenolic acids	C13H18O7	3	106982-96-1	88478.4	131526	96580.3	125988	106505	145906	0.652232	0.30396	0.392498	0.836642	-0.257317	insig
mws0572	5-Methylcytosine	Nucleotides and derivatives	Nucleotides and derivatives	C5H7N3O	2	554-01-8	997517	834929	911767	396790	321069	362517	1.22941	0.00224917	0.0162742	2.54005	1.34486	up
PD1000141	Leu-Gly-Pro	Amino acids and derivatives	Amino acids and derivatives	C13H23N3O4	1	-	766758	731349	570724	562978	549496	641772	0.760419	0.21881	0.302064	1.17933	0.237965	insig
Labp004829	Platanionoside J*	Terpenoids	Sesquiterpenoids	C19H34O7	3	-	156114	326346	185422	262583	557219	1.30923e+06	0.870182	0.256655	0.340853	0.313701	-1.67254	insig
Lcfp121057	Ile-Gly-Thr	Amino acids and derivatives	Amino acids and derivatives	C12H23N3O5	1	-	175186	210705	178248	112025	101269	105337	1.21517	0.0136878	0.0429202	1.77051	0.824162	insig
Zkep00434	Turanose	Others	Saccharides	C12H22O11	2	547-25-1	13898254	1.349e+07	1.17622e+07	781528	591284	725796	1.24456	0.00263396	0.0174995	18.6554	4.22152	up
Wbjp001557	tetrahydroharmol	Alkaloids	Alkaloids	C12H14N2O	3	17952-75-9	241172	306040	371279	31342.5	35676.8	30433.5	1.23844	0.0181666	0.0513394	9.42499	3.23649	up
Zbqp001937	2,6-diamino-7-methyl-5-oxooctanoic acid	Amino acids and derivatives	Amino acids and derivatives	C9H18N2O3	3	-	8.12582e+06	6.22194e+06	5.52277e+06	487319	455054	538505	1.24163	0.0156486	0.0467416	13.4181	3.74611	up
pma0101	Caffeoylagmatine	Alkaloids	Phenolamine	C14H20N4O3	3	-	118912	79110.5	68736.8	78757.4	92355.8	54985.9	0.418069	0.514573	0.600972	1.17983	0.238582	insig
Zkep143845	6-Hydroxyindolelactate	Alkaloids	Plumerane	C11H11NO4	3	-	50248.2	53055.8	35329.2	29235.9	46197.6	32497.3	0.69877	0.247852	0.332318	1.28446	0.361167	insig
Lcsp001369	Ala-Ile-Asp	Amino acids and derivatives	Amino acids and derivatives	C13H23N3O6	2	-	304299	303861	373820	139370	154873	117625	1.21209	0.00621467	0.0280943	2.38421	1.25351	up
pma3724	1-O-Feruloylquinic acid	Phenolic acids	Phenolic acids	C17H20O9	3	-	234365	411902	281713	259631	295490	201424	0.529851	0.409425	0.50437	1.2266	0.294667	insig
Lajp006279	5,3'-dihydroxy-6,7,4',5'-tetramethoxyflavone glucoside	Flavonoids	Flavones	C25H28O13	3	-	92443.2	166664	102093	69953.6	80145.1	81155.8	0.922116	0.201796	0.283868	1.56192	0.643317	insig
MWStz170	Cyclo(L-Leu-trans-4-hydroxy-L-Pro)	Amino acids and derivatives	Amino acids and derivatives	C11H18N2O3	3	115006-86-5	285061	436017	235248	220350	199181	234267	0.846795	0.234534	0.319452	1.46272	0.548658	insig
Lajp006634	3',5'-dihydroxy-5,7,4'-trimethoxyflavone-3'-(6''-malonylglucoside)	Flavonoids	Flavones	C27H28O15	2	-	1.33942e+06	1.47877e+06	662651	920068	837930	1.00613e+06	0.400864	0.444364	0.53742	1.25929	0.332609	insig
PD0627778	dibutylamine	Alkaloids	Alkaloids	C8H19N	1	111-92-2	1.29468e+06	1.4591e+06	1.60732e+06	692615	769444	743527	1.22181	0.0116079	0.0390758	1.9773	0.983532	insig
PD0222792	(4R)-4-methyl-L-proline	Amino acids and derivatives	Amino acids and derivatives	C6H11NO2	2	23009-50-9	1.09962e+07	9.43034e+06	9.48093e+06	7.64698e+06	7.4519e+06	7.34082e+06	1.17234	0.0366673	0.0812033	1.3328	0.414455	insig
Lcsp002026	Pro-Val-Val	Amino acids and derivatives	Amino acids and derivatives	C15H27N3O4	3	-	64152.4	136815	107148	152758	82782.5	125738	0.363657	0.578297	0.658595	0.852847	-0.229642	insig
Zkep1869	Histidylleucine	Amino acids and derivatives	Amino acids and derivatives	C12H20N4O3	1	7763-65-7	926868	650430	770563	231512	432397	257509	1.13608	0.0108383	0.0376945	2.54809	1.34942	up
Lmhp009773	1-α-Linolenoyl-glycerol-3-O-glucoside	Lipids	Glycerol ester	C27H46O9	1	-	750662	769071	2.08561e+06	2.19959e+06	1.04448e+06	1.06669e+06	0.341326	0.708114	0.775568	0.83636	-0.257804	insig
Lmyp004084	(+)-Perillyl alcohol	Terpenoids	Monoterpenoids	C10H16O	3	57717-97-2	383988	327571	349863	501772	398289	443166	1.02387	0.0681891	0.122046	0.790203	-0.339705	insig
Ymjm000143	2,3,4-Trihydroxybutyl 6-O-(E)-caffeoyl-β-D-glucopyranoside	Phenolic acids	Phenolic acids	C19H26O12	3	-	161728	184746	128680	47121.8	49671.6	81679.5	1.15463	0.0101829	0.0364214	2.66233	1.41269	up
Sasp001674	Pro-Ile-Ala	Amino acids and derivatives	Amino acids and derivatives	C14H25N3O4	1	-	786303	854746	786474	414296	490655	586869	1.15003	0.0130008	0.0419155	1.62722	0.702411	insig
Zmmp000969	5-Ribofuranosylnicotinamide	Nucleotides and derivatives	Nucleotides and derivatives	C11H14N2O5	1	107325-67-7	5.77803e+06	6.77213e+06	6.67373e+06	2.60955e+06	3.19988e+06	1.73636e+06	1.16288	0.00247602	0.0172227	2.54763	1.34916	up
Hmcp001658	Isorhamnetin-3-O-(6''-malonyl)glucoside-7-O-glucoside	Flavonoids	Flavonols	C31H34O20	3	-	229203	145559	212811	231021	233795	226054	0.672979	0.31039	0.399571	0.850483	-0.233646	insig
MW0152550	Leu-Tyr-Thr	Amino acids and derivatives	Amino acids and derivatives	C19H29N3O6	3	-	374739	510146	420445	18511.7	42891.1	34965.5	1.22264	0.00799978	0.0319535	13.5452	3.75971	up
Lmhp206353	Tricin-4'-O-glucoside*	Flavonoids	Flavones	C23H24O12	2	-	4.30234e+06	3.40479e+06	4.54002e+06	5.5982e+06	5.89686e+06	5.51207e+06	1.09727	0.033613	0.0768732	0.720119	-0.473693	insig
PDP000943	Quercetin-3'-O-(6''-O-acetyl)glucoside	Flavonoids	Flavonols	C24H26O12	2	-	576449	615576	601343	318205	158629	199013	1.15637	0.0124939	0.0407507	2.65351	1.4079	up
Smhp004476	Isovitexin-2''-O-xyloside	Flavonoids	Flavones	C26H28O14	3	-	79486.1	128961	68329.2	119330	89046.3	67088.2	0.0150173	0.986371	0.989121	1.00476	0.00685673	insig
pmp000191	6''-O-Acetylgenistin	Flavonoids	Isoflavones	C23H22O11	3	73566-30-0	75990.5	63367.5	117476	39340.8	42122.8	46567.3	1.0834	0.117193	0.18536	2.00603	1.00435	up
Rfp01569	3-(beta-D-Glucopyranosyloxy)-4-methoxybenzoic acid	Phenolic acids	Phenolic acids	C14H18O9	2	-	108042	106838	104211	183397	150445	78253.9	0.442171	0.423253	0.517858	0.774314	-0.369009	insig
MWS0687	N1-Methyl-2-pyridone-5-carboxamide	Alkaloids	Pyridine alkaloids	C7H8N2O2	3	701-44-0	276313	210587	216064	64225.3	63298	90182.2	1.21156	0.00829915	0.0325503	3.22896	1.69107	up
Lmfp000418	Trehalosamine	Others	Saccharides	C12H23NO10	3	-	99904.4	88756.1	93905.8	90705.2	116732	117839	0.735492	0.244905	0.329458	0.868697	-0.203075	insig
Zmgp002640	Broussonetine S	Alkaloids	Pyrrole alkaloids	C18H37NO6	3	343935-37-5	4.2639e+06	3.15522e+06	3.05423e+06	870380	1.3094e+06	1.30641e+06	1.19089	0.0168491	0.0489643	3.00424	1.587	up
MWS1926	L-Leucine*	Amino acids and derivatives	Amino acids and derivatives	C6H13NO2	1	328-39-2	8.55493e+07	8.01149e+07	8.61514e+07	6.12915e+07	5.72929e+07	5.58548e+07	1.22389	0.000584324	0.00967899	1.44357	0.529643	insig
ZbWp000212	N-(1-deoxy-1-fructosyl)arginine	Amino acids and derivatives	Amino acids and derivatives	C12H24N4O7	3	-	33189.2	73849.4	55318.4	12698.9	22993.1	26330.9	1.0331	0.091574	0.153074	2.61769	1.3883	up
mws0711	Nicotinamide-N-oxide	Alkaloids	Pyridine alkaloids	C6H6N2O2	3	1986-81-8	16611	20042.4	20684.1	24431	24062.7	16206.8	0.421791	0.47149	0.562393	0.8862	-0.174296	insig
pmp001232	Neoligustilide	Others	Lactones	C12H14O2	3	-	2.44623e+06	493440	5.03407e+06	1.40119e+06	5223536	1.80595e+06	0.200189	0.936254	0.95329	0.945801	-0.080391	insig
MWStz091	Cyclo(L-Ala-L-Pro)	Amino acids and derivatives	Amino acids and derivatives	C8H12N2O2	3	36357-32-1	144905	164558	49431	82850.8	33956.9	29486	0.825975	0.174201	0.253255	2.45324	1.29469	insig
MWSslk237	Homoplantaginin*	Flavonoids	Flavones	C22H22O11	3	17680-84-1	517931	878807	750397	671946	986613	855983	0.501497	0.430787	0.524526	0.853887	-0.227883	insig
Lmjp003655	6-C-MethylKaempferol-3-glucoside*	Flavonoids	Flavonols	C22H22O11	3	-	517931	878807	750397	671946	986613	855983	0.501497	0.430787	0.524526	0.853887	-0.227883	insig
pmp000579	Diosmetin-7-O-galactoside*	Flavonoids	Flavones	C22H22O11	3	-	517931	878807	750397	671946	986613	855983	0.501497	0.430787	0.524526	0.853887	-0.227883	insig
MW0146142	Asp-Ile-Gln	Amino acids and derivatives	Amino acids and derivatives	C15H26N4O7	3	-	4.96898e+06	8.27718e+06	8.87143e+06	6.21402e+06	6.3019e+06	6.01424e+06	0.461385	0.428527	0.523293	1.1936	0.255319	insig
MWSmce356	L-Canavanine sulfate	Amino acids and derivatives	Amino acids and derivatives	C5H14N4O7S	3	2219-31-0	674186	1.08203e+06	833645	971983	985903	746127	0.202811	0.803761	0.853954	0.957784	-0.0622282	insig
PD0743950	Kaempferol 3-apiosyl-(1->2)-alpha-L-rhamnoside-7-rhamnoside	Flavonoids	Flavonols	C31H36O18	2	-	1.83051e+06	1.34089e+06	6.15113e+06	768089	2.30754e+06	1.36979e+06	0.593893	0.401073	0.495778	2.09711	1.0684	insig
mws1401	N5-Ethyl-L-glutamine	Amino acids and derivatives	Amino acids and derivatives	C7H14N2O3	3	3081-61-6	3.01098e+06	2.82918e+06	2.82202e+06	1.99644e+06	2.18373e+06	1.87877e+06	1.20392	0.00208791	0.0159557	1.42965	0.515664	insig
mws1639	Isofraxidin	Lignans and Coumarins	Coumarins	C11H10O5	3	486-21-5	336792	271247	494902	98531.7	28337.5	67494.3	1.13867	0.0355282	0.0795199	5.67463	2.50453	up
pmb0764	5-(2-Hydroxyethyl)-4-methylthiazole	Others	Others	C6H9NOS	2	137-00-8	100957	74461.1	74694.5	74517.6	118872	82252.8	0.301613	0.632875	0.708573	0.907382	-0.140218	insig
pmp001249	Caffeoylcholine-3-O-glucoside	Alkaloids	Phenolamine	C20H30NO9+	3	-	45343.7	82771.6	30825.7	170212	214989	185404	1.1438	0.00274202	0.0181218	0.278548	-1.844	down
PD0949404	Homoeriodictyol 4'-O-(6''-hydroxymethylglutaryl)glucoside	Flavonoids	Flavanones	C28H32O15	1	-	379929	377444	371825	306536	656831	767961	0.660982	0.285652	0.37326	0.652214	-0.616582	insig
Zmjp002244	5,7,3',4',5'-Pentahydroxyflavan (Tricetiflavan)	Flavonoids	Flavanols	C15H14O6	3	-	306394	133690	76245.5	364706	285508	418141	0.902354	0.0989777	0.161625	0.483294	-1.04903	insig
Waptp03029	8-Methoxycoumarin*	Lignans and Coumarins	Coumarins	C10H8O3	1	-	117352	144838	160593	152718	162762	144604	0.526903	0.437905	0.531395	0.918926	-0.12198	insig
Lmcp000611	2-Amino-4,5-dihydro-1H-imidazole-4-acetic acid	Alkaloids	Alkaloids	C5H9N3O2	3	69098-41-5	6.5135e+07	6.87917e+07	7.00114e+07	7.0005e+07	7.20993e+07	7.13537e+07	0.874666	0.150457	0.226025	0.955401	-0.0658213	insig
Rfmb318	D-Proline betaine	Amino acids and derivatives	Amino acids and derivatives	C7H14NO2+	3	1195-94-4	6.5135e+07	6.87917e+07	7.00114e+07	7.0005e+07	7.20993e+07	7.13537e+07	0.874666	0.150457	0.226025	0.955401	-0.0658213	insig
MWS0700	Neopterin	Alkaloids	Alkaloids	C9H11N5O4	3	2009-64-5	24664.8	10472.3	42211.3	16633.6	36690	18487.6	0.0148003	0.877885	0.911928	1.07711	0.107164	insig
Zbsp004136	Quercetin-3-O-(6''-O-arabinosyl)glucoside*	Flavonoids	Flavonols	C26H28O16	1	-	376923	771714	2.53247e+06	450485	513738	1.31126e+06	0.277317	0.565743	0.646931	1.61773	0.69397	insig
Lmtp004044	Quercetin-3-O-apiosyl(1→2)galactoside*	Flavonoids	Flavonols	C26H28O16	1	-	376923	771714	2.53247e+06	450485	513738	1.31126e+06	0.277317	0.565743	0.646931	1.61773	0.69397	insig
Lmmp002080	N-(4-Aminobutyl)benzamide	Alkaloids	Alkaloids	C11H16N2O	2	5692-23-9	480532	463561	612450	513136	643476	776086	0.720967	0.246174	0.330419	0.805373	-0.312272	insig
Zbqp001884	Gly-Ala-Phe	Amino acids and derivatives	Amino acids and derivatives	C14H19N3O4	3	17922-87-1	140793	118914	171144	116926	184974	107626	0.214182	0.818832	0.865947	1.05207	0.0732359	insig
Wafp002664	1-O-p-Coumaroyllysine	Alkaloids	Phenolamine	C15H20N2O4	2	-	1.88591e+06	1.58358e+06	1.86282e+06	1.62858e+06	1.42115e+06	1.59319e+06	0.870503	0.130454	0.202019	1.14848	0.199728	insig
Lmgp004959	Tricin-7-O-neohesperidoside*	Flavonoids	Flavones	C29H34O16	1	53766-40-8	321221	292040	226207	2.23346e+06	1.09253e+06	3.72888e+06	1.17072	0.11297	0.180255	0.118991	-3.07107	down
Lagp003663	Quercetin 7,3',4'-trimethyl ether-3-glucoside	Flavonoids	Flavonols	C24H26O12	3	-	1.22733e+06	1.13941e+06	1.26749e+06	749671	792062	706521	1.22537	0.00107225	0.0124844	1.61647	0.692844	insig
MWS201387	Asn-Arg	Amino acids and derivatives	Amino acids and derivatives	C10H20N6O4	3	2478-01-5	268537	290668	246176	206988	219465	192614	1.13056	0.0213961	0.0571925	1.30096	0.379578	insig
Zmmp003602	(4-methyl-2-(tyrosyloxy)pentanoyl)glutamine	Amino acids and derivatives	Amino acids and derivatives	C20H29N3O7	3	-	212810	222686	126523	231560	357877	292874	0.905736	0.0902601	0.151418	0.636985	-0.650668	insig
MWSmce542	1-Methyltryptophan*	Amino acids and derivatives	Amino acids and derivatives	C12H14N2O2	3	21339-55-9	761134	948062	737130	294669	257540	273874	1.23102	0.0131632	0.0422767	2.96135	1.56626	up
mws4174	N-Acetyl-D-mannosamine	Others	Saccharides	C8H15NO6	3	7772-94-3	121157	127153	144641	68193.5	78383.8	79091.4	1.20797	0.00618714	0.0280202	1.74127	0.80014	insig
Rfn05389	P-Methoxycinnamate glucoside	Phenolic acids	Phenolic acids	C16H20O8	2	-	1.12265e+06	754999	1.00379e+06	966776	1.17004e+06	801193	0.0816149	0.907281	0.93148	0.980748	-0.028045	insig
PD0458266	Luteolin 7-O-(6''-O-malonyl)-beta-D-diglucoside	Flavonoids	Flavones	C30H32O19	1	-	2.01358e+06	2.33564e+06	2.37749e+06	3.00655e+06	1.7159e+06	1.77396e+06	0.21653	0.874646	0.909689	1.03545	0.0502596	insig
mws1076	Scoparone	Lignans and Coumarins	Coumarins	C11H10O4	3	120-08-1	1.41975e+06	665868	1.58249e+06	726584	1.38879e+06	914786	0.294198	0.57397	0.654851	1.21053	0.275638	insig
Lcfp121228	Ile-Val-Trp	Amino acids and derivatives	Amino acids and derivatives	C22H32N4O4	2	-	654109	814228	612536	167814	333681	228756	1.15754	0.00532554	0.0261908	2.84953	1.51072	up
MWSHY0130	Taxifolin-7-O-rhamnoside	Flavonoids	Flavanonols	C21H22O11	3	137592-12-2	293691	193411	434418	515839	401035	742277	0.89701	0.122933	0.192264	0.555417	-0.848357	insig
PD0771234	4-[2-(3-hydroxy-3-methylbut-1-enyl)-3,6-dimethylphenyl]-2-methylbut-3-en-2-ol	Terpenoids	Sesquiterpenoids	C18H26O2	3	-	240436	194994	194496	156800	144062	157668	1.12207	0.0547825	0.107138	1.37379	0.458167	insig
Lcsp003066	Leu-Glu-Ile	Amino acids and derivatives	Amino acids and derivatives	C17H31N3O6	3	-	748309	883090	806823	932565	636764	711439	0.374879	0.62927	0.706579	1.06904	0.0963096	insig
MWS20145	Eriodictyol-7-O-glucoside	Flavonoids	Flavanones	C21H22O11	2	38965-51-4	1.1783e+07	8.81292e+06	1.13537e+07	9.04095e+06	6.90365e+06	8.84818e+06	0.884439	0.113035	0.180255	1.28866	0.365877	insig
Lmcp004436	Cyanidin 3-(6-p-caffeoyl)glucoside	Flavonoids	Anthocyanidins	C30H27O14+	3	-	1.48131e+06	1.57386e+06	1.54787e+06	1.12606e+06	670834	800703	1.10921	0.0342324	0.0776092	1.77204	0.825411	insig
MWS1936	Metronidazole	Alkaloids	Alkaloids	C6H9N3O3	2	443-48-1	173036	136989	84291.1	171665	142735	171774	0.61196	0.359626	0.449845	0.81106	-0.302119	insig
Wcdp007388	10,14,16-Octadecatrien-12-Ynoic Acid	Lipids	Free fatty acids	C18H26O2	2	-	295188	350668	333065	1.14578e+06	1.60776e+06	299090	0.832296	0.212827	0.295587	0.320681	-1.64079	insig
MWSprf097	Usaramine	Alkaloids	Alkaloids	C18H25NO6	3	15503-87-4	1.00951e+06	1.27627e+06	1.2002e+06	55405.4	55405.4	55405.4	1.24601	0.00510138	0.0255882	20.9726	4.39043	up
Zdcp005372	Anhydrosecoisolariciresinol (AHS)*	Lignans and Coumarins	Lignans	C20H24O5	1	29388-33-8	723823	569090	546235	597630	591661	607887	0.107414	0.825692	0.872079	1.02335	0.0333032	insig
mws4176	L-Alanyl-L-Phenylalanine	Amino acids and derivatives	Amino acids and derivatives	C12H16N2O3	2	3061-90-3	672900	815425	766863	771946	862331	862809	0.758632	0.200085	0.282091	0.903128	-0.146998	insig
mws0232	Riboflavin	Others	Vitamin	C17H20N4O6	1	83-88-5	8.80607e+06	7.93328e+06	3.29977e+06	6.72755e+06	6.00122e+06	6.11698e+06	0.045994	0.838282	0.882439	1.06332	0.0885794	insig
Lmhp008440	LysoPE 15:1	Lipids	LPE	C20H40NO7P	3	-	89324.3	92642.8	78987.7	23138	33389.7	14315.7	1.17055	0.00110416	0.0126953	3.68355	1.8811	up
Lcsp001899	Gly-Phe-Glu	Amino acids and derivatives	Amino acids and derivatives	C16H21N3O6	3	-	290370	337570	391126	85335.7	78831.3	111254	1.22183	0.00795455	0.0318942	3.70003	1.88754	up
MW0155189	Phe-Glu-Thr	Amino acids and derivatives	Amino acids and derivatives	C18H25N3O7	3	-	399447	506178	686981	33735.5	27070.9	41666.5	1.23423	0.0271205	0.0667541	15.5417	3.95808	up
mws0120	sn-Glycero-3-phosphocholine	Lipids	PC	C8H20NO6P	1	28319-77-9	1.86237e+07	2.20856e+07	2.02401e+07	218184	283675	168803	1.24429	0.00244544	0.0171045	90.8794	6.50588	up
WapTKC055634	20,21,22,23,24,25,26,27-Octanordammar-12-Ene-3,17-dione	Terpenoids	Ditepenoids	C22H32O2	1	1051459-00-7	45506.9	25246	65989.3	4738.94	4738.94	4738.94	1.20859	0.0738618	0.129606	9.61833	3.26579	up
pmp001059	Genipin-1-O-(2''-O-apiosyl)glucoside	Terpenoids	Monoterpenoids	C22H32O14	3	-	158771	290543	137709	7143.14	7143.14	7143.14	1.23515	0.0587311	0.112717	27.3933	4.77575	up
Lmmp003530	3,4-Divanillyltetrahydrofuran*	Lignans and Coumarins	Lignans	C20H24O5	1	34730-78-4	383169	415217	565485	427995	680577	737350	0.715473	0.235075	0.319952	0.738856	-0.436635	insig
mws1077	Scopolin	Lignans and Coumarins	Coumarins	C16H18O9	1	531-44-2	937810	6.20388e+06	884604	172227	502833	204691	0.991637	0.309293	0.398363	9.12336	3.18957	insig
pme2266	Biotin	Others	Vitamin	C10H16N2O3S	3	58-85-5	154914	154914	154914	1.07114e+06	1.17595e+06	974666	1.24541	0.00397607	0.0223476	0.144251	-2.79334	down
pmb0168	PC(16:1/14:1)	Lipids	PC	C38H70NO8P	3	-	510948	1.37046e+06	1.19585e+06	420166	318754	233756	1.04912	0.110504	0.177116	3.1637	1.66161	up
MWSslk066	3-Hydroxy-4-methoxybenzoic acid; Isovanillic Acid	Phenolic acids	Phenolic acids	C8H8O4	3	645-08-9	57219.4	39238.4	94148.2	316100	132936	171903	1.06335	0.113971	0.181403	0.306964	-1.70386	down
WapTKC023605	Inamoside	Terpenoids	Sesquiterpenoids	C19H30O8	3	131669-97-1	4.61799e+06	5.08784e+06	3.65879e+06	8.49204e+06	7.42312e+06	6.55321e+06	1.12876	0.014551	0.0449011	0.594819	-0.749476	insig
Sayp006925	Neocaesalpin I	Terpenoids	Ditepenoids	C20H26O4	3	-	158752	229826	237329	126243	173283	149486	0.893364	0.127751	0.198536	1.39397	0.479198	insig
Zmmp003258	Glu-Pro-Leu	Amino acids and derivatives	Amino acids and derivatives	C16H27N3O6	3	-	397620	309840	201505	115667	170219	85163	1.05608	0.0699182	0.12442	2.44972	1.29261	up
MWSmce040	Isovanillin	Others	Aldehyde compounds	C8H8O3	3	621-59-0	228122	265070	311766	344484	318847	189901	0.101411	0.783872	0.840984	0.943422	-0.0840255	insig
Zbzp007301	2-Methoxy-6-undecyl-1,4-benzoquinone	Quinones	Quinones	C18H28O3	1	-	214414	167212	210833	77969.4	57995.6	39853.6	1.18175	0.00252074	0.0173247	3.36972	1.75263	up
Rlp002016	4-(3-Hydroxy-2-methylpropyl)phenol	Others	Alcohol compounds	C10H14O2	1	-	489617	429423	344826	594131	615197	610613	1.09367	0.0448688	0.0937591	0.694455	-0.526047	insig
Lacp004935	Megastigm-5-en-3,9-diol glucoside*	Terpenoids	Sesquiterpenoids	C19H34O7	3	-	1.38938e+06	703966	332958	361149	335610	763604	0.491632	0.417548	0.512918	1.66144	0.732434	insig
pmp000120	Diosmetin-6-C-glucoside	Flavonoids	Flavones	C22H22O11	3	15822-82-9	138301	125095	161603	262584	288836	411635	1.16292	0.0532737	0.105518	0.441304	-1.18016	down
MWSslk234	Aristolone	Terpenoids	Sesquiterpenoids	C15H22O	3	25274-27-5	1.07619e+06	1.08197e+06	1.06233e+06	1.32823e+06	2.0186e+06	1.2431e+06	0.918506	0.204053	0.285765	0.701644	-0.511189	insig
Qmdp112410	Vitetrifolin H	Terpenoids	Ditepenoids	C21H36O3	3	-	792980	875206	567167	132392	172139	253056	1.18603	0.0161338	0.0476308	4.00897	2.00323	up
pmb1562	1-Stearidonoyl-Glycerol	Lipids	Glycerol ester	C21H34O4	1	-	1.93082e+06	1.87852e+06	1.61111e+06	304045	304045	304045	1.24483	0.00431292	0.0236225	5.9426	2.5711	up
Lsjp211206	beta-Ionone	Terpenoids	Monoterpenoids	C13H20O	1	79-77-6	1.67633e+06	1.35887e+06	1.35861e+06	1.57569e+06	1.74863e+06	1.24628e+06	0.175604	0.763173	0.823338	0.961321	-0.0569102	insig
PDP002227	11-Hydroxyjasmonic acid	Terpenoids	Sesquiterpenoids	C12H18O4	2	140447-14-9	265082	246464	578337	644544	490605	607404	0.858814	0.169953	0.248369	0.625452	-0.677029	insig
MWSslk013	Tectoridin*	Flavonoids	Isoflavones	C22H22O11	3	611-40-5	361934	669875	603499	1.0694e+06	1.18267e+06	1.72487e+06	1.10112	0.0434614	0.0916549	0.411198	-1.28209	down
PD0836041	Hydroxy-o-tolyl-acetic acid	Organic acids	Organic acids	C9H10O3	2	85589-35-1	449050	477225	530466	664216	692278	473931	0.801247	0.20372	0.285617	0.795849	-0.329434	insig
Wacyp07099	D-Linalool 3-(6''-Malonylglucoside)	Terpenoids	Monoterpenoids	C19H30O9	1	-	26383.3	31990.6	17235.2	73240.9	97426.3	17194.9	0.662846	0.253901	0.337909	0.402471	-1.31304	insig
pmp001230	Senkyunolide M	Others	Lactones	C16H22O4	3	146986-60-9	1.72842e+06	2.07352e+06	1.31368e+06	1.35722e+06	1.44264e+06	3.45811e+06	0.224748	0.64207	0.716822	0.817458	-0.290783	insig
Hmhp009670	Dihydrobungeanool	Alkaloids	Alkaloids	C18H31NO2	2	-	119194	170516	142357	262113	553460	330416	1.10615	0.109952	0.176577	0.377025	-1.40727	down
Latp011219	3,5-Dimethyl-2,3-dihydrobenzofuran	Others	Others	C10H12O	2	-	7.17621e+06	4.96239e+06	1.89665e+06	3.12938e+06	7.18554e+06	7.40032e+06	0.367976	0.58511	0.66545	0.79227	-0.335936	insig
Wagp004984	Limocitrol 3-Glucoside	Flavonoids	Flavonols	C24H26O14	3	-	411036	862307	432874	222648	347063	211132	0.989998	0.162494	0.239695	2.1851	1.1277	insig
Walp012598	1-Palmitoleoyl-Glycerol	Lipids	Glycerol ester	C19H36O4	3	-	50720.5	79814.5	84860.1	36283.7	56081.9	45492.5	0.909179	0.119916	0.188364	1.56244	0.643801	insig
Hmhp005160	Rehderianin I*	Flavonoids	Flavones	C17H14O7	2	90965-30-3	932693	710148	588920	1.12291e+06	1.01691e+06	943223	0.953851	0.0874409	0.147571	0.723882	-0.466174	insig
Lahp004593	Rhamnazin 3-O-β-D-glucopyranoside(Flavoyadorinin A)*	Flavonoids	Flavonols	C23H24O12	2	20486-38-8	1.05609e+07	1.04297e+07	9.18677e+06	1.15185e+07	1.36e+07	1.43268e+07	1.07025	0.0470531	0.0969556	0.765044	-0.386386	insig
PDP002452	6-Hydroxyluteolin 7,3'-dimethyl ether 6-glucoside*	Flavonoids	Flavones	C23H24O12	2	-	1.05609e+07	1.04297e+07	9.18677e+06	1.15185e+07	1.36e+07	1.43268e+07	1.07025	0.0470531	0.0969556	0.765044	-0.386386	insig
Wcdp001713	Daphnetin-8-Glucoside	Lignans and Coumarins	Coumarins	C15H16O9	3	20853-56-9	97257.6	161506	63982.3	12796.5	12796.5	12796.5	1.20707	0.0803476	0.138194	8.40717	3.07162	up
mws1375	Nicotianamine	Alkaloids	Alkaloids	C12H21N3O6	3	34441-14-0	4.0969e+06	5.80976e+06	3.61558e+06	35141.4	35141.4	35141.4	1.24518	0.0214545	0.0572065	128.265	7.00298	up
pmc0066	2'-Deoxyinosine 5'-phosphate	Nucleotides and derivatives	Nucleotides and derivatives	C10H13N4O7P	3	3393-18-8	72856.6	34491.1	61911.8	352530	463245	470691	1.21347	0.0065177	0.0288678	0.131569	-2.92611	down
Hmjp006104	N-Cis-Feruloyl-3'-O-methyldopamine*	Alkaloids	Phenolamine	C19H21NO5	2	-	388456	341101	398532	20567.7	7756.85	17974.4	1.22575	0.00160631	0.0144725	24.3653	4.60676	up
MWS20190	5,7,4'-trihydroxy-6,3',5'-trimethoxyisoflavone*	Flavonoids	Isoflavones	C18H16O8	2	-	110246	95616.9	73112.2	198000	170613	97087.7	0.870076	0.164897	0.242884	0.599043	-0.739268	insig
Lajp006633	5,8-dihydroxy-6,7,3',4'-tetramethoxyflavone-8-O-β-D-glucoside*	Flavonoids	Flavones	C25H28O13	3	-	217893	186477	83193.6	16638.7	16638.7	16638.7	1.20374	0.0697477	0.124204	9.76765	3.28801	up
Hmpp002612	Luteolin-7-O-gentiobioside	Flavonoids	Flavones	C27H30O16	3	-	2.30231e+06	1.13516e+06	955535	555638	2.1755e+06	1.07298e+06	0.278196	0.773739	0.83224	1.1548	0.207644	insig
Zbsp004299	Orientin-6''-O-(6'''-p-coumaroyl)-glucopyranoside	Flavonoids	Flavones	C36H36O18	3	-	54331.5	89391.6	25703.5	41007.2	124565	47079.6	0.264948	0.684147	0.753579	0.796732	-0.327833	insig
Wagp010987	Gossypetin 3,7,8,3',4'-pentamethyl ether*	Flavonoids	Flavonols	C20H20O8	2	-	86018.9	72630	47663.8	52182.6	55948.6	65211.3	0.460889	0.436447	0.530393	1.1902	0.251206	insig
Lcsp001156	Pro-Ile-Gln	Amino acids and derivatives	Amino acids and derivatives	C16H28N4O5	2	-	327169	300270	255664	84303.7	80440.1	76308.8	1.23837	0.00872518	0.0334399	3.66353	1.87323	up
Lamp006438	Astrapterocarpan-3-O-malonyl glucoside	Flavonoids	Isoflavones	C26H28O13	3	-	634146	772967	619167	677057	534139	357214	0.724164	0.239732	0.324763	1.29193	0.36953	insig
Lcsp001647	Pro-Leu-Thr*	Amino acids and derivatives	Amino acids and derivatives	C15H27N3O5	1	-	3.53175e+06	2.81734e+06	3.55109e+06	3.80357e+06	3.33813e+06	2.36561e+06	0.206624	0.804758	0.854653	1.04132	0.0584196	insig
Lcsp001308	Asn-Ile-Asp	Amino acids and derivatives	Amino acids and derivatives	C14H24N4O7	3	-	440071	529523	543637	12399.6	12399.6	12399.6	1.24654	0.00431557	0.0236225	40.6795	5.34623	up
Labp005049	Dalbergin glucoside	Lignans and Coumarins	Coumarins	C22H22O9	3	-	160517	114087	156779	101607	124030	39358.1	0.77236	0.148789	0.225056	1.62789	0.703003	insig
Qmjp080408	15-Hydroxysessilifol F	Terpenoids	Sesquiterpenoids	C21H34O4	3	-	6.63998e+06	8.0351e+06	8.08472e+06	5.94763e+06	8.91657e+06	5.43321e+06	0.469382	0.542529	0.624069	1.12132	0.165192	insig
Lmhp007840	LysoPC 19:2	Lipids	LPC	C27H52NO7P	2	-	526815	570964	543354	1.14273e+06	943333	1.39937e+06	1.18997	0.041981	0.0893559	0.470854	-1.08665	down
Rfp04357	Orobol 7-O-(6''-malonylglucoside)*	Flavonoids	Flavones	C24H22O14	1	-	1.07864e+07	5.3203e+06	1.94891e+07	2.48029e+07	9.35593e+06	9.3209e+06	0.269446	0.711863	0.777644	0.818676	-0.288636	insig
Lmdp004892	Kaempferol-3-O-(6''-malonyl)galactoside*	Flavonoids	Flavonols	C24H22O14	1	-	1.07864e+07	5.3203e+06	1.94891e+07	2.48029e+07	9.35593e+06	9.3209e+06	0.269446	0.711863	0.777644	0.818676	-0.288636	insig
pme3388	Homoarginine	Amino acids and derivatives	Amino acids and derivatives	C7H16N4O2	1	156-86-5	3.7712e+06	4.72793e+06	4.34033e+06	1.57512e+06	795135	1.63151e+06	1.15771	0.00160933	0.0144725	3.20845	1.68187	up
pmb0786	D-Glucosamine	Others	Saccharides	C6H13NO5	3	3416-24-8	172095	94447.5	79264.9	73653.8	82663.1	62899.1	0.788513	0.277998	0.365153	1.57747	0.657614	insig
Lazn004110	Trans-3,4-Divanillyltetrahydrofuran*	Lignans and Coumarins	Lignans	C20H24O5	1	-	618874	569090	638688	597630	695502	569340	0.15098	0.800953	0.852049	0.980767	-0.0280175	insig
Lazp005033	Divanillyltetrahydrofuran*	Lignans and Coumarins	Lignans	C20H24O5	1	-	618874	569090	638688	597630	695502	569340	0.15098	0.800953	0.852049	0.980767	-0.0280175	insig
Zbqp003444	4-amino-5-oxo-5-(pentylamino)pentanoic acid	Amino acids and derivatives	Amino acids and derivatives	C10H20N2O3	3	-	296542	211686	267478	155779	152725	210147	1.01694	0.0556445	0.108363	1.49562	0.580747	insig
PDP244679	3-O-beta-D-glucosyl-esculetin	Lignans and Coumarins	Coumarins	C15H16O9	2	-	3.64067e+07	3.06916e+07	3.11485e+07	4.11731e+07	3.96108e+07	4.02318e+07	1.10316	0.0466693	0.0964404	0.811852	-0.300711	insig
Lmmp004382	3-Oxo-alpha-ionol glucoside*	Terpenoids	Sesquiterpenoids	C19H30O7	3	-	585505	404973	482655	705119	589854	720039	0.986969	0.0564477	0.109503	0.731079	-0.451901	insig
mws0045	Quercitrin	Flavonoids	Flavonols	C21H20O11	3	522-12-3	333350	190003	106515	315621	174804	151453	0.111529	0.964307	0.974368	0.981288	-0.0272512	insig
MWSHY0021	Apigenin 7,4'-dimethyl ether	Flavonoids	Flavones	C17H14O5	3	5128-44-9	26119.3	37484.2	25742.8	15342.8	22319.1	7930.5	0.936358	0.0620477	0.115427	1.95968	0.970615	insig
pme1011	Benzamidine	Alkaloids	Alkaloids	C7H8N2	3	618-39-3	149098	109220	85890.7	146411	111282	153447	0.56981	0.385125	0.479597	0.837207	-0.256344	insig
NK10253223	3-Methoxyanthranilate	Phenolic acids	Phenolic acids	C8H9NO3	3	3177-80-8	304625	148760	107975	144038	200708	51647.4	0.449951	0.502475	0.590954	1.41617	0.501996	insig
MW0107431	Ile-Asp-Lys	Amino acids and derivatives	Amino acids and derivatives	C16H30N4O6	3	-	3.70973e+06	2546769	1.21129e+06	1.3467e+06	2.82404e+06	749591	0.519255	0.422757	0.517502	1.51774	0.601925	insig
MWSHY0162	Quercetin 3-O-beta-D-glucosyl-(1->2)-beta-D-glucoside	Flavonoids	Flavonols	C27H30O17	1	18609-17-1	819861	401255	305966	1.10039e+06	781316	2.62738e+06	0.927877	0.217938	0.301189	0.338667	-1.56206	insig
Lmgp004305	5,7,4'-Trihydroxy-6,8-dimethoxyisoflavone-7-O-galactoside-glucose-rhamnose	Flavonoids	Isoflavones	C35H44O21	2	-	451527	762004	507261	489978	430663	1.2674e+06	0.23171	0.630884	0.706998	0.786455	-0.346563	insig
Zmmp002373	Glu-Thr-Leu	Amino acids and derivatives	Amino acids and derivatives	C15H27N3O7	3	-	1.1784e+06	1.7345e+06	1.31446e+06	234418	248639	218061	1.23595	0.0194413	0.053651	6.02946	2.59203	up
pme0241	Benzoate	Phenolic acids	Phenolic acids	C7H6O2	3	65-85-0	229418	489541	399436	641648	587108	316606	0.570374	0.326561	0.417532	0.72371	-0.466516	insig
Lmsp003252	Isorhamnetin-3-O-sophoroside*	Flavonoids	Flavonols	C28H32O17	1	-	259439	332872	293703	279806	140404	283921	0.612109	0.331771	0.422559	1.25831	0.331487	insig
Cmhp002692	Madreselvin A*	Flavonoids	Flavonols	C28H32O17	1	188682-83-9	259439	332872	293703	279806	140404	283921	0.612109	0.331771	0.422559	1.25831	0.331487	insig
Zmmp002333	L-Homonorleucine	Amino acids and derivatives	Amino acids and derivatives	C7H15NO2	3	44902-02-5	76915.2	103015	81197.4	18822.4	12214.2	7456.98	1.19923	0.00540632	0.0264332	6.78366	2.76206	up
Yamp004238	Pyramidaglain A	Alkaloids	Alkaloids	C40H42N2O9	3	-	233731	200734	275093	97091.7	114887	97388.8	1.20768	0.0191274	0.0530427	2.29357	1.1976	up
MWSmce039	Isonicotinic acid	Others	Vitamin	C6H5NO2	3	55-22-1	331141	719309	710844	240133	235163	421634	0.891639	0.1394	0.21325	1.96369	0.973569	insig
MWS3020	N-Acetylcadaverine	Alkaloids	Alkaloids	C7H16N2O	3	32343-73-0	342725	169091	427695	1.61012e+06	1.0438e+06	500240	0.997417	0.141321	0.215273	0.297864	-1.74727	insig
Zbkp003025	Senecivernine	Alkaloids	Pyrrole alkaloids	C18H25NO5	2	72755-25-0	1.87844e+06	1.66666e+06	2.02351e+06	1.03953e+06	931402	934015	1.22151	0.00776249	0.0315767	1.91694	0.938803	insig
pme2617	L-Methionine S-oxide	Amino acids and derivatives	Amino acids and derivatives	C5H11NO3S	3	3226-65-1	3.5263e+06	3.67763e+06	3.551e+06	209202	108272	117623	1.23727	1.80328e-06	0.00113517	24.7185	4.62752	up
Lhmp110108	1-((Pentanoyl)phloroglucinyl]-β-D-glucopyranoside	Others	Others	C17H24O9	3	-	86043.5	125656	104390	59474.6	82129.3	145614	0.326999	0.757273	0.818375	1.10052	0.138188	insig
PD0558547	Quercetin 3-O-(6'-malonyl-glucoside) 7-O-glucoside	Flavonoids	Flavonols	C30H32O20	1	-	279231	366787	149938	551893	118638	342000	0.148199	0.642332	0.716822	0.786105	-0.347206	insig
YC512113	Cotinine-glucoside	Alkaloids	Pyridine alkaloids	C16H22N2O6	3	-	106224	139847	76881	170533	233453	159599	1.00752	0.0552611	0.107866	0.573031	-0.803315	insig
Yaap005335	Isorhamnetin 3-glucuronide	Flavonoids	Flavonols	C22H20O13	3	36687-76-0	112161	65290.9	115238	150754	160407	207510	1.01944	0.0345283	0.077694	0.564309	-0.825443	insig
Wcdp003364	1-Methyl-1,2,3,4-tetrahydro-β-carboline-3-carboxylic acid	Alkaloids	Alkaloids	C13H14N2O2	3	-	302536	483526	180090	103378	96656.6	96718.6	1.1068	0.126885	0.197586	3.25574	1.70299	up
Yshj000011	2,6-Dimethoxy-4-hydroxyphenol-1-O-ß-D-glucopyranoside*	Others	Others	C14H20O9	2	-	184671	381923	308664	216483	412803	521262	0.435523	0.443752	0.536938	0.760732	-0.39454	insig
Zbdp002220	2,6-Dimethoxyhydroquinone-1-O-glucoside*	Others	Others	C14H20O9	2	-	184671	381923	308664	216483	412803	521262	0.435523	0.443752	0.536938	0.760732	-0.39454	insig
Zmmp004183	(3-carboxypropanoyl)-L-leucine	Amino acids and derivatives	Amino acids and derivatives	C10H17NO5	3	-	128971	181916	125814	11330.3	38808	43775.7	1.10041	0.0106789	0.0375028	4.65	2.21723	up
Zbqp003804	N-Octanoyl-nornicotine	Alkaloids	Pyridine alkaloids	C17H24N2O3	3	-	234723	288055	276240	592022	456464	673285	1.17962	0.0331243	0.0763102	0.464067	-1.10759	down
MW0149676	Gln-Glu-Asp	Amino acids and derivatives	Amino acids and derivatives	C14H22N4O9	3	-	971119	959441	972582	649872	992330	753747	0.80037	0.237165	0.322278	1.21169	0.277018	insig
Zbqp002600	5-(((S)-6-amino-1-((4-carboxy-2-oxobutyl)amino)-1-oxohexan-2-yl)amino)-4-((2S)-2-amino-3-hydroxy-4-methylpentanamido)-5-oxopentanoic acid	Amino acids and derivatives	Amino acids and derivatives	C22H39N5O9	3	-	126360	164132	170713	31274.2	62188.3	57783	1.153	0.00513582	0.0256587	3.04938	1.60852	up
Lcsp001977	Thr-Glu-Ile	Amino acids and derivatives	Amino acids and derivatives	C15H27N3O7	3	-	66142	158018	225628	54183.5	44985.7	35570	1.02279	0.149263	0.225462	3.33822	1.73908	up
Lagp004545	5,2',5'-Trihydroxy-3,7,4'-trimethoxyflavone-2'-O-β-D-malonylglucoside*	Flavonoids	Flavonols	C27H28O16	3	-	98445.6	226232	315862	247298	160609	271616	0.228178	0.867207	0.903819	0.942631	-0.0852353	insig
Lajp006112	5,8,3'-trihydroxy-6,7,4'-trimethoxyflavone-8-O-malonylglucoside*	Flavonoids	Flavones	C27H28O16	3	-	98445.6	226232	315862	247298	160609	271616	0.228178	0.867207	0.903819	0.942631	-0.0852353	insig
PD0605830	Leucyl-Isoleucine	Amino acids and derivatives	Amino acids and derivatives	C12H24N2O3	1	-	1.84021e+06	1.58917e+06	1.63166e+06	1.259e+06	1.25433e+06	1.45056e+06	1.09876	0.0235782	0.0607055	1.27678	0.352515	insig
Safp003456	6-(6-aminohexanoylamino)hexanoate*	Amino acids and derivatives	Amino acids and derivatives	C12H24N2O3	1	-	1.84021e+06	1.58917e+06	1.63166e+06	1.259e+06	1.25433e+06	1.45056e+06	1.09876	0.0235782	0.0607055	1.27678	0.352515	insig
WaYp004929	3-O-(p-coumaroyl) 3-Hydroxy-3-methylglutaric acid	Phenolic acids	Phenolic acids	C15H16O7	3	-	286206	403658	383814	393987	487911	242222	0.0440199	0.847618	0.888552	0.955127	-0.0662351	insig
Lmsp004137	Eriodictyol chalcone*	Flavonoids	Chalcones	C15H12O6	2	73692-51-0	68590.4	68590.4	68590.4	505871	885779	680360	1.23499	0.0297651	0.0710412	0.09931	-3.33192	down
Zmkp004743	Kushenin	Phenolic acids	Phenolic acids	C16H14O5	3	-	63684.8	66967.8	73581.4	3658.64	3658.64	3658.64	1.24682	0.00203479	0.0158136	18.6074	4.21781	up
Lcyp000678	Prudomenin*	Flavonoids	Flavonols	C23H24O12	2	-	1.35599e+06	1.35599e+06	1.35599e+06	8.29412e+06	8.51085e+06	6.77994e+06	1.24321	0.00693126	0.0295147	0.172482	-2.53549	down
MWSHC2083	1,6-Dihydroxy-4(14)-eudesmene	Terpenoids	Sesquiterpenoids	C15H26O2	3	70389-88-7	178355	192894	211131	86958.6	81945.1	266328	0.625409	0.504642	0.592396	1.33809	0.420178	insig
Wcdp000839	5-Methyl-2-furaldehyde	Others	Others	C6H6O2	3	620-02-0	1.39926e+06	1.2189e+06	1.33174e+06	1.5697e+06	1.37146e+06	1.50462e+06	0.900106	0.10392	0.168276	0.888461	-0.170619	insig
pmf0248	delta-Tocopherol	Others	Vitamin	C27H46O2	3	119-13-1	26641.3	20926.3	16803	27013.2	10531.3	23093.7	0.226483	0.841311	0.884149	1.06155	0.0861739	insig
Cmhp005227	1,4,8-Trihydroxynaphthalene-1-O-glucoside	Quinones	Quinones	C16H18O8	3	39015-63-9	61922.3	113762	120405	95537.8	38188.8	115888	0.345295	0.630963	0.706998	1.18619	0.246335	insig
Lahp004989	3,7,3'-Tri-O-methylquercetin-4'-O-β-D-apiofuranosyl-(1→2)-O-β-d-glucopyranoside	Flavonoids	Flavonols	C29H34O16	3	-	18410.5	22149.6	31182.8	3682.1	3682.1	3682.1	1.23031	0.0333646	0.0764119	6.49474	2.69927	up
PD0590872	1-(4-hydroxy-3-methoxyphenyl)oct-7-en-3-one	Others	Others	C15H20O3	2	748159-46-8	126642	106394	148102	42856.4	25307.6	68401.9	1.09246	0.00937754	0.0346227	2.79088	1.48072	up
PDP017269	Dextropimaric acid	Terpenoids	Ditepenoids	C18H28O2	1	-	1.35813e+06	1.45713e+06	1.5391e+06	282177	463661	418960	1.21496	0.000150157	0.00497493	3.7383	1.90238	up
PD0670587	Gallicynoic Acid D	Lipids	Free fatty acids	C18H30O4	1	-	67263.5	60611.1	66762.8	167627	235800	213193	1.22618	0.0187759	0.0525893	0.315653	-1.66359	down
Wdtp004707	6-[4-(Acetyloxymethyl)phenoxy]-4-hydroxyoxane-2-carboxylic acid	Phenolic acids	Phenolic acids	C15H18O7	3	-	59158.6	135605	198623	342781	151609	252030	0.789423	0.166903	0.245337	0.52703	-0.924042	insig
MWStz610	Diosmetin-7-O-glucoside*	Flavonoids	Flavones	C22H22O11	3	20126-59-4	132401	539552	384246	655958	1.30799e+06	1.66463e+06	0.988312	0.0855148	0.144873	0.291078	-1.78052	insig
Lskp211208	SapinsiginA	Terpenoids	Ditepenoids	C21H32O4	3	-	79319.6	102825	55126.4	177691	217959	163396	1.13603	0.00794944	0.0318942	0.424421	-1.23643	down
mws1212	Ferulic acid methyl ester	Phenolic acids	Phenolic acids	C11H12O4	3	22329-76-6	364480	394922	426906	258332	191196	254808	1.15445	0.00527497	0.026093	1.68429	0.752144	insig
PD0229682	2,4b,8,8-tetramethyl-3,4,4a,5,6,7,8a,9-octahydro-1H-phenanthren-2-ol*	Terpenoids	Sesquiterpenoids	C18H30O	1	-	4.06724e+06	3.44407e+06	3.73273e+06	2.22449e+06	5.05826e+06	5.43776e+06	0.111566	0.677325	0.749343	0.883931	-0.177995	insig
Smnp003415	7-O-Methylaloesin	Flavonoids	Other Flavonoids	C20H24O9	3	-	1.02793e+06	1.01153e+06	802237	762969	433350	349125	0.998656	0.054803	0.107138	1.83876	0.878734	insig
Lmsp102912	2,4,6-Trimethoxyphenyl 1-O-β-D-apiofuranosyl-(1→6)-β-D-glucopyranoside	Others	Others	C20H30O13	3	-	184339	137741	204549	11953.4	11953.4	11953.4	1.2425	0.014308	0.0443144	14.6856	3.87633	up
PD0285077	1-(4a,8-dimethyl-2-prop-1-en-2-ylspiro[1,2,3,4-tetrahydronaphthalene-5,3'-cyclopentane]-1'-yl)cyclopentan-1-ol	Others	Others	C24H36O	1	-	28562.5	27806.7	57089.8	5561.35	5561.35	5561.35	1.20919	0.0788461	0.136169	6.80045	2.76563	up
MWSslk023	2',4'-Dihydroxy-4-methoxychalcone*	Flavonoids	Chalcones	C16H14O4	3	19309-14-9	525626	286677	414023	48335.8	69254.1	36652.3	1.21131	0.0332656	0.0764119	7.95065	2.99107	up
MWSHY0062	2',4'-Dihydroxy-6'-methoxychalcone; (E)-Cardamonin*	Flavonoids	Chalcones	C16H14O4	3	18956-16-6	525626	286677	414023	48335.8	69254.1	36652.3	1.21131	0.0332656	0.0764119	7.95065	2.99107	up
Wccp002870	γ-Glu-Phe*	Amino acids and derivatives	Amino acids and derivatives	C14H18N2O5	1	7432-24-8	1.73932e+06	1.74845e+06	1.72386e+06	12767	12550.4	10251	1.24682	1.37445e-05	0.00162408	146.524	7.19499	up
Zmmp002946	(3-(carboxyamino)-2-methylpropanoyl)phenylalanine*	Amino acids and derivatives	Amino acids and derivatives	C14H18N2O5	1	-	1.73932e+06	1.74845e+06	1.72386e+06	12767	12550.4	10251	1.24682	1.37445e-05	0.00162408	146.524	7.19499	up
Wbtp008137	1,4-dihydroxyxanthen-9-one	Flavonoids	Other Flavonoids	C13H8O4	3	-	52288.7	28840	49705.9	289361	310683	316934	1.22437	2.18869e-05	0.00186032	0.14268	-2.80914	down
Hmgp003086	Tricin-7-O-rutinoside*	Flavonoids	Flavones	C29H34O16	1	-	1.31156e+06	1.66917e+06	1.07976e+06	849352	831476	1.75935e+06	0.450959	0.59556	0.67429	1.18032	0.239172	insig
Sasp006508	7-hydroxy-3-(4-methoxyphenyl)-4-propylchromen-2-one	Flavonoids	Flavones	C19H18O4	2	5219-18-1	1.9565e+06	2.24831e+06	1.68495e+06	2.8618e+06	2.70046e+06	2.71814e+06	1.11974	0.0300638	0.0713984	0.711289	-0.491492	insig
MWStz331	Cyclo(Pro-Pro)	Amino acids and derivatives	Amino acids and derivatives	C10H14N2O2	3	6708-06-1	47970.6	83041.5	44286.6	51414.8	42721.7	50036.7	0.446083	0.491494	0.580752	1.21589	0.282013	insig
Zmjp008503	5-Hydroxy-4',6,7-trimethoxyflavone (Salvigenin)	Flavonoids	Flavones	C18H16O6	3	19103-54-9	27747.5	27414.6	31778.6	14426	10787.2	10819.7	1.21234	0.000869739	0.0111999	2.41281	1.27072	up
Zbqp002511	N-Methylisoleucine	Amino acids and derivatives	Amino acids and derivatives	C7H15NO2	3	39554-61-5	231591	206626	207972	22026.3	22026.3	22026.3	1.24668	0.00175296	0.0149879	9.77907	3.2897	up
MWSmce460	2-Piperidone	Alkaloids	Piperidine alkaloids	C5H9NO	3	675-20-7	169280	299404	334334	217964	266870	286007	0.0171528	0.857273	0.896733	1.04174	0.0589978	insig
Zmbp002117	1-Methoxy-3-indolealdehyde	Alkaloids	Plumerane	C10H9NO2	3	-	1.12617e+06	1.15189e+06	1.3645e+06	70752.5	70752.5	70752.5	1.24622	0.00433424	0.0236225	17.1611	4.10107	up
Zmcp102202	Senkyunolide C	Others	Lactones	C12H12O3	1	-	626751	1.87219e+06	2.36733e+06	579325	2.95212e+06	1.68878e+06	0.0126906	0.897864	0.925651	0.932196	-0.101295	insig
MWSHY0192	Tectochrysin	Flavonoids	Flavones	C16H12O4	3	520-28-5	83381.3	47921.4	51114.2	2729.26	2729.26	2729.26	1.23933	0.0359881	0.0801472	22.2791	4.47762	up
PD0783132	3,4-Dihydroxybenzyl alcohol-4-rutinoside	Others	Others	C19H28O12	2	-	47400.1	22778.2	73193.5	70079.6	46845.7	57543.4	0.466543	0.566683	0.647711	0.821762	-0.283207	insig
Lcsp001751	Val-Ile-Asp	Amino acids and derivatives	Amino acids and derivatives	C15H27N3O6	3	-	175800	135865	193814	103340	150908	107083	0.906482	0.105226	0.170167	1.39893	0.484328	insig
mws0663	1,7-Dimethylxanthine	Nucleotides and derivatives	Nucleotides and derivatives	C7H8N4O2	2	611-59-6	4301.1	4301.1	4301.1	21505.5	33712.7	39897.1	1.22584	0.0367466	0.0813076	0.13566	-2.88194	down
Lmsp008392	4',5-Dihydroxy-3',5'-dimethoxyflavone	Flavonoids	Flavones	C17H14O6	1	-	33984.3	44001.4	25607.4	15741.3	36205.9	43166.4	0.258656	0.789609	0.84462	1.08915	0.123203	insig
Zbsp003928	Orientin-2''-O-(6'''-p-coumaroyl)-glucopyranoside	Flavonoids	Flavones	C36H36O18	2	-	899175	5.24118e+06	2.06013e+06	1.68729e+06	9.53599e+06	1.33479e+07	0.6651	0.248543	0.332535	0.333745	-1.58318	insig
Wayp003039	N-(1-Deoxy-1-fructosyl)Aminononanoic acid	Alkaloids	Alkaloids	C15H29NO7	3	-	1.0291e+06	969121	1.11856e+06	98986.9	98986.9	98986.9	1.24657	0.00212689	0.0160515	10.4956	3.39171	up
pma6360	O-MethylChrysoeriol-8-C-glucoside	Flavonoids	Flavones	C23H24O11	3	-	98101.3	152705	418678	216669	181605	128045	0.0994948	0.681915	0.752856	1.27201	0.347116	insig
Zbjp002769	1,7-bis(4-hydroxypheny)hept-1-ene-3,5-diol	Others	Ketone compounds	C19H22O4	3	-	71029.8	40733	49989.2	115266	91495.1	72643.2	0.995175	0.0676153	0.121437	0.578918	-0.788568	insig
Wbjp001631	1,2,3,3a-tetrahydropyrrolo[2,1-b]quinazolin-4(9H)-ol	Alkaloids	Alkaloids	C11H14N2O	2	-	2.11154e+06	2.38489e+06	1.97117e+06	201498	201498	201498	1.24595	0.00384083	0.0219823	10.6992	3.41943	up
Xmmp009552	Ophiopogonanone A	Flavonoids	Flavones	C18H16O6	3	75239-63-3	26184.8	38732.4	32377.1	110309	147315	112600	1.21857	0.0114281	0.0388639	0.262799	-1.92797	down
pmd0146	LysoPC 20:2(2n isomer)	Lipids	LPC	C28H54NO7P	3	-	172758	178050	180625	157993	239840	157531	0.106243	0.798432	0.850805	0.95691	-0.0635447	insig
Wbjp001390	3-(2-aminoethyl)-4,7-dihydro-1-indole-5,6-dione	Alkaloids	Alkaloids	C10H10N2O2	3	-	485529	308256	221647	364332	440648	295281	0.283776	0.769265	0.82892	0.922901	-0.115753	insig
Wbmp002998	Cimicifugic acid E-Diglucose	Phenolic acids	Phenolic acids	C33H40O20	1	-	57613.4	108807	25960.2	5192.04	5192.04	5192.04	1.17633	0.134663	0.207112	12.351	3.62655	up
Lmtp005493	4,4'-Dihydroxy-3,5-dimethoxydihydrostilbene	Others	Stilbene	C16H18O4	3	39499-96-2	5444.15	5444.15	5444.15	594460	371689	583683	1.24447	0.0195435	0.0536871	0.0105382	-6.56823	down
Sazp010264	Monogalactosyldiacylglycerol	Lipids	Glycerol ester	C45H70O10	1	-	796110	490415	2.90639e+06	84706.6	78951.8	578156	0.933004	0.266665	0.352474	5.65224	2.49882	insig
Rfn07761	Myristamine oxide	Others	Others	C16H35NO	1	3332-27-2	298347	338038	278359	556179	675009	580521	1.21317	0.00574806	0.0268892	0.504906	-0.985912	insig
pmp000509	Maltol	Others	Ketone compounds	C6H6O3	3	118-71-8	602491	644454	639186	513827	806322	600050	0.00271537	0.908429	0.93212	0.982258	-0.0258259	insig
MWSHY0128	5,7,8,4'-Tetramethoxyflavone	Flavonoids	Flavones	C19H18O6	3	6601-66-7	46039.2	18820.4	41069.6	22161.2	51933.4	27411.6	0.0658508	0.911265	0.934269	1.04357	0.0615323	insig
Lmgp002452	2-Glucosyloxy-(4-hydroxyphenyl)acetic acid (Dhurrin acid)	Phenolic acids	Phenolic acids	C14H18O9	3	-	91537.2	85013.3	54406.9	12632.1	58554.4	31382.1	0.891077	0.07299	0.12853	2.25174	1.17104	insig
Sadp005873	Prosopidione	Terpenoids	Monoterpenoids	C13H20O2	1	-	1.14258e+07	1.54804e+07	1.68232e+07	2.26498e+07	1.317e+07	1.57309e+07	0.446188	0.4796	0.571255	0.848278	-0.23739	insig
MWStz376	Dehydrodiconiferyl alcohol 4-O-beta-D-glucopyranoside	Lignans and Coumarins	Lignans	C26H32O11	1	107870-88-2	13920.6	13920.6	13920.6	481587	618992	174580	1.21432	0.0887203	0.14953	0.0327502	-4.93235	down
MWSmce229	3,4-Dimethoxybenzoic acid; Veratric acid	Phenolic acids	Phenolic acids	C9H10O4	3	93-07-2	251678	118084	164784	190076	155513	135179	0.174154	0.703681	0.771384	1.11186	0.152973	insig
Wacyp04569	2-(4-hydroxyphenyl)-2H-chromene-3,5,7-triol	Flavonoids	Flavanols	C15H12O5	3	-	100313	128346	105472	46301.8	142457	104266	0.391336	0.678991	0.750856	1.14028	0.189388	insig
pmb0645	Hesperetin-6-C-glucoside-7-O-glucoside	Flavonoids	Flavanones	C28H34O16	3	-	1.35496e+06	1.43235e+06	1.95541e+06	1.95571e+06	1.52656e+06	2.51306e+06	0.655608	0.298905	0.387362	0.791068	-0.338126	insig
Zmdp001647	γ-Glu-Val	Amino acids and derivatives	Amino acids and derivatives	C10H18N2O5	1	-	567643	567643	567643	3.88144e+06	4.11892e+06	4.38635e+06	1.24653	0.00167286	0.0146655	0.13748	-2.8627	down
MWSslk146	4'-O-Glucosylvitexin	Flavonoids	Flavones	C27H30O15	3	38950-94-6	672405	829797	774854	689634	758945	701499	0.460169	0.469681	0.561167	1.05906	0.0827805	insig
MWSmce157	Stachydrine	Alkaloids	Pyrrole alkaloids	C7H13NO2	3	471-87-4	177656	105365	123664	104461	90246.7	116687	0.731015	0.278302	0.365361	1.30601	0.385169	insig
Wdmp011651	9-(3a1,8-dihydroxy-3-methyl-6-oxo-2,3,3a,4,5,6-hexahydro-1H-indolo[3,2,1-de][1,5]naphthyridin-11b(3a1H)-yl)-7,8-dimethoxy-6-methyl-2,3,5a,6,11,12-hexahydro-1H-3a1,3a-(epoxyethano)indolizino[8,1-cd]carbazol-15-one	Alkaloids	Plumerane	C37H42N4O7	3	-	56366.3	60885.8	63245.1	9790.54	9790.54	9790.54	1.24648	0.00160112	0.0144725	6.14529	2.61948	up
MWSmce572	Cinnamamide	Alkaloids	Alkaloids	C9H9NO	3	22031-64-7	129555	165206	193786	71168.1	27905.6	51631.7	1.12272	0.0103365	0.0367618	3.24174	1.69677	up
MWS2056	Delta-Hexalactone	Others	Lactones	C6H10O2	3	823-22-3	173657	210876	170609	25989	25989	25989	1.24433	0.00655774	0.0288678	7.12022	2.83192	up
Lcfp039656	Homophthalicacid	Phenolic acids	Phenolic acids	C9H8O4	3	89-51-0	591207	581063	616913	720364	368632	1.116e+06	0.212447	0.586737	0.666999	0.811422	-0.301477	insig
MWS201384	Arg-Gly	Amino acids and derivatives	Amino acids and derivatives	C8H17N5O3	3	108347-93-9	158424	150306	121931	179913	166229	169485	0.9281	0.111323	0.178202	0.835217	-0.259777	insig
pma0633	N-p-Coumaroylspermine	Alkaloids	Phenolamine	C19H32N4O2	3	130210-35-4	24664.3	24664.3	24664.3	249697	159998	247427	1.23597	0.0223084	0.0585992	0.112601	-3.1507	down
Hmlp002821	Myricetin-3-O-glucuronide	Flavonoids	Flavonols	C21H18O14	3	77363-65-6	67540	83427.2	81025.2	13508	13508	13508	1.24376	0.00594793	0.0273301	5.72482	2.51723	up
Lcsp000522	Prolylproline	Amino acids and derivatives	Amino acids and derivatives	C10H16N2O3	2	20488-28-2	1.13795e+06	1.04591e+06	1.0863e+06	338855	314302	360512	1.24346	0.000154905	0.00506559	3.22607	1.68978	up
Yalp000545	N-Methyl-L-proline*	Amino acids and derivatives	Amino acids and derivatives	C6H11NO2	2	475-11-6	8.99418e+07	84095317	8.34541e+07	3.27871e+07	3.51002e+07	3.09262e+07	1.24216	0.000124092	0.00466363	2.60583	1.38174	up
pmb0496	Feruloylagmatine	Alkaloids	Phenolamine	C15H22N4O3	3	-	571265	450270	465721	22851.9	22851.9	22851.9	1.24588	0.00640139	0.0287707	21.6942	4.43923	up
Zmqp002999	Diglutamylleucine	Amino acids and derivatives	Amino acids and derivatives	C16H27N3O8	3	-	424593	459726	498170	8505.72	8505.72	8505.72	1.24701	0.00219924	0.016166	54.1788	5.75966	up
WapTKC030289	Macrocliniside H	Terpenoids	Sesquiterpenoids	C21H30O9	3	100187-64-2	604853	350347	873975	460089	304054	594729	0.468211	0.429027	0.52333	1.3461	0.428784	insig
Lcfp121211	gly-phe-tyr	Amino acids and derivatives	Amino acids and derivatives	C20H23N3O5	1	70421-71-5	457515	435797	633483	434167	450247	556061	0.219269	0.718748	0.783128	1.05992	0.0839616	insig
mws0582	S-Methyl GSH	Amino acids and derivatives	Amino acids and derivatives	C11H19N3O6S	3	2922-56-7	435683	473655	511664	234394	204656	268764	1.20716	0.00130717	0.0133544	2.00759	1.00546	up
Yamp003866	vladinol F	Terpenoids	Triterpene Saponin	C20H24O6	3	-	99594.3	151358	311590	271878	227818	513465	0.759921	0.248214	0.332448	0.555235	-0.84883	insig
MWSmce709	Isoquinoline	Alkaloids	Isoquinoline alkaloids	C9H7N	2	119-65-3	5.45047e+06	4.09972e+06	4.67062e+06	773066	753545	680136	1.24136	0.00914293	0.0341571	6.44424	2.68801	up
pmp000626	Baptifoline	Alkaloids	Quinorisidine alkaloids	C15H20N2O2	3	732-50-3	43008.6	43008.6	43008.6	438252	461500	555934	1.24508	0.00655617	0.0288678	0.0886358	-3.49597	down
MWSHY0141	7-Hydroxy-4-chromone	Others	Chromone	C9H6O3	3	59887-89-7	1.71776e+06	1.63943e+06	1.57439e+06	1.73491e+06	1.85887e+06	1.81011e+06	1.02061	0.0466882	0.0964404	0.912597	-0.13195	insig
MWS201458	Phe-Ile	Amino acids and derivatives	Amino acids and derivatives	C15H22N2O3	1	22951-94-6	763921	751083	752585	150217	150217	150217	1.24731	4.47652e-05	0.00274135	5.03182	2.33108	up
pmb0426	N,N-Dimethyl-5-methoxytryptamine	Alkaloids	Plumerane	C13H18N2O	3	1019-45-0	190332	255578	126831	25366.2	25366.2	25366.2	1.22178	0.0468884	0.0967746	7.5263	2.91194	up
Rlp00682	Methylcapsaicin	Alkaloids	Phenolamine	C19H29NO3	3	17514-11-3	119309	121560	59896.7	283317	395639	340956	1.15832	0.00585128	0.027102	0.294894	-1.76173	down
PDP183418	1,7-dimethyl-9H-purine-6,8-dione	Nucleotides and derivatives	Nucleotides and derivatives	C7H8N4O2	2	-	5898.76	5898.76	5898.76	29493.8	53997.2	48106.6	1.22586	0.0358096	0.0800076	0.134473	-2.89462	down
pmp001142	Cimicifugamide A	Alkaloids	Phenolamine	C24H29NO10	3	-	3.44172e+06	2.97094e+06	2.44235e+06	107808	218136	641994	1.14706	0.00347234	0.0210176	9.14832	3.19351	up
PD0209360	6-Hydroxyluteolin 7-sambubioside*	Flavonoids	Flavones	C26H28O16	2	-	300502	111025	157485	22378.2	226308	52071.8	0.699469	0.354929	0.445371	1.89193	0.919857	insig
PD1009408	6-Hydroxyluteolin 7-xylosyl-(1->6)-glucoside*	Flavonoids	Flavones	C26H28O16	2	-	300502	111025	157485	22378.2	226308	52071.8	0.699469	0.354929	0.445371	1.89193	0.919857	insig
MWStz261	Cyclo(D-Leu-L-Pro)*	Amino acids and derivatives	Amino acids and derivatives	C11H18N2O2	3	36238-67-2	131923	123240	102952	6448.47	6448.47	6448.47	1.24572	0.00572856	0.0268892	18.5117	4.21036	up
Lmhp002764	Cyclo(Pro-Leu)*	Amino acids and derivatives	Amino acids and derivatives	C11H18N2O2	3	5654-86-4	131923	123240	102952	6448.47	6448.47	6448.47	1.24572	0.00572856	0.0268892	18.5117	4.21036	up
Hmjp005906	N-Feruloyl-3'-O-methyldopamine*	Alkaloids	Phenolamine	C19H21NO5	2	-	366958	388240	382405	56018.9	56018.9	56018.9	1.24714	0.000385722	0.00788938	6.76916	2.75898	up
Zjyp110101	Nootkatone	Terpenoids	Sesquiterpenoids	C15H22O	3	4674-50-4	378363	262679	220084	698646	566668	747082	1.15223	0.00616594	0.0280202	0.427911	-1.22462	down
MWS20173	1-Hydroxybisabola-2,10-dien-4-one	Others	Ketone compounds	C15H24O2	3	-	40549.2	44624.1	69033.1	307693	220921	274833	1.21602	0.00762189	0.0313082	0.191931	-2.38134	down
Zbsp002199	Pelargonidin 3-O-glucoside	Flavonoids	Anthocyanidins	C21H21O10+	3	47684-27-5	514557	804552	578643	102188	273083	153033	1.12908	0.0179162	0.0509752	3.59216	1.84485	up
pmb2260	LysoPC 15:1	Lipids	LPC	C23H46NO7P	3	-	526566	803480	556624	249966	182608	314919	1.14076	0.0339034	0.0772614	2.52399	1.33571	up
pmp000695	Swertiamarin	Terpenoids	Monoterpenoids	C16H22O10	3	17388-39-5	100676	187011	34120.8	168590	178681	164033	0.703853	0.289166	0.376678	0.629385	-0.667984	insig
Lmtp008511	Santalal	Terpenoids	Sesquiterpenoids	C15H22O	1	59331-83-8	88815.9	79416.7	122313	425730	937871	606127	1.20127	0.0638442	0.117343	0.147505	-2.76116	down
MW0150419	Gly-Lys-Gly	Amino acids and derivatives	Amino acids and derivatives	C10H20N4O4	3	45214-22-0	858163	836030	894858	43848.5	113017	21983.7	1.18498	6.37286e-05	0.00326829	14.4762	3.85561	up
Zmcp102504	Marmesinin	Lignans and Coumarins	Coumarins	C20H24O9	3	495-30-7	308258	227719	418075	27814.7	27814.7	27814.7	1.23434	0.0342899	0.0776092	11.4334	3.51519	up
pmb2228	LysoPC 19:0	Lipids	LPC	C27H56NO7P	3	108273-88-7	114587	115128	148752	36408.5	23681.3	48450.2	1.17713	0.00454828	0.0241445	3.48689	1.80194	up
Waptp03206	7-Hydroxy-8-Methoxychromanon*	Lignans and Coumarins	Coumarins	C10H10O4	3	-	2.69723e+06	2.82669e+06	2.28051e+06	2.15919e+06	2.02612e+06	1.99599e+06	1.06683	0.0708656	0.125754	1.26259	0.336382	insig
Wmbp000510	8-O-Acetylharpagide	Terpenoids	Monoterpenoids	C17H26O11	3	6926-14-3	10750.2	10750.2	10750.2	129688	116043	53750.8	1.20839	0.0624649	0.115737	0.107687	-3.21508	down
pme1119	Inosine	Nucleotides and derivatives	Nucleotides and derivatives	C10H12N4O5	3	58-63-9	615984	331463	433973	13877.6	13877.6	13877.6	1.24073	0.0329957	0.0761533	33.181	5.05229	up
Wbhp009517	Tagalsin P	Terpenoids	Terpene	C18H28O3	3	-	247948	311249	217343	86300.7	110012	90921.8	1.20732	0.0217391	0.0577352	2.70351	1.43483	up
Xmbp007290	Castanoside A[Kaempferol-3-O-(6''-p-coumaroyl)mannoside]*	Flavonoids	Flavonols	C30H26O13	1	-	6.73984e+07	4.96736e+07	6.40215e+07	2.86057e+07	3.52965e+07	2.5375e+07	1.16552	0.0149198	0.0457019	2.02844	1.02037	up
MWSslk072	Benzoyleneurea	Alkaloids	Alkaloids	C8H6N2O2	3	86-96-4	10861.5	14797.8	61991.8	20993.3	11605.5	13466.6	0.388397	0.488884	0.579571	1.90275	0.928088	insig
Wbmp002794	demethylcoclaurine-glucose	Alkaloids	Alkaloids	C22H27NO8	2	-	712668	658216	460597	49320	49320	49320	1.24017	0.0181174	0.0512581	12.3782	3.62973	up
Lmhp010515	LysoPC 17:0(2n isomer)	Lipids	LPC	C25H52NO7P	1	-	253420	314215	229537	103717	62105.2	72438.4	1.19753	0.0075597	0.0311772	3.34579	1.74235	up
Lmfp004055	Morin-3-O-xyloside*	Flavonoids	Flavonols	C20H18O11	3	-	130713	126628	240417	197000	94320.2	98277.2	0.472428	0.512503	0.59911	1.27762	0.353461	insig
pmf0508	Azathioprine	Nucleotides and derivatives	Nucleotides and derivatives	C9H7N7O2S	3	446-86-6	255817	295211	235594	15921.7	6411.71	19252.8	1.21629	0.0035454	0.0211684	18.9155	4.24149	up
Zbsp003876	2,6-Dimethoxybenzoquinone	Quinones	Quinones	C8H8O4	3	530-55-2	344097	271637	338939	263792	538911	376692	0.460934	0.450781	0.543597	0.809459	-0.30497	insig
MWSslk135	7,8-Dihydroxy-4-methylcoumarin	Lignans and Coumarins	Coumarins	C10H8O4	3	2107-77-9	594137	755146	846285	460171	400925	484885	1.1191	0.0496111	0.100177	1.6312	0.705936	insig
Wasyqp2836	3-O-Feruloyl Aminogalactitol	Phenolic acids	Phenolic acids	C16H23NO9	1	-	64916	37255.1	154018	43805.2	33237.5	70957.2	0.518095	0.417119	0.512844	1.73101	0.791616	insig
Lmhp009802	LysoPE 20:3(2n isomer)	Lipids	LPE	C25H46NO7P	3	-	24936.1	14345.1	32043	2021.98	29054.1	15936.9	0.554735	0.441861	0.53568	1.51712	0.601334	insig
MWStz201	β-Carboline-1-propanoic acid	Alkaloids	Plumerane	C14H12N2O2	3	89915-39-9	3.83203e+06	3.66723e+06	5.85127e+06	327821	385703	269615	1.23533	0.0275742	0.0675407	13.5795	3.76336	up
PD1006471	α-kamlolenic acid	Lipids	Free fatty acids	C18H30O3	2	-	24868.6	58314	51678.5	141460	58695.9	90616.1	0.901145	0.15154	0.227265	0.463804	-1.10841	insig
pme3009	cis-Aconitate	Organic acids	Organic acids	C6H6O6	3	4023-65-8	247705	236566	254576	260996	254975	243458	0.525949	0.403402	0.498265	0.972899	-0.0396387	insig
Sasp011022	7-ethenyl-1,4a,7-trimethyl-6-oxo-1,2,3,4,4a,6,7,8,8a,9,10,10a-dodecahydrophenanthrene-1-carboxylic acid*	Terpenoids	Ditepenoids	C20H28O3	3	-	2873.3	2873.3	2873.3	33440.8	14366.5	24603.3	1.21329	0.0610865	0.114874	0.119042	-3.07046	down
Lmdp003509	Quercetin-3-O-xyloside (Reynoutrin)*	Flavonoids	Flavonols	C20H18O11	3	549-32-6	124479	292252	87585.5	261119	384122	90768.9	0.372433	0.509189	0.596344	0.685204	-0.545395	insig
Cmxp004324	Okanin-4'-O-(6''-O-malonyl)glucoside	Flavonoids	Chalcones	C24H24O14	2	-	159413	290909	137018	335250	277766	285931	0.885108	0.151762	0.227462	0.653366	-0.614037	insig
Zbsp004086	Apigenin-6-C-glucose-8-C-rhamnoside	Flavonoids	Flavones	C27H30O14	3	-	43211.8	25359.5	52612.5	49258.7	51434.9	58542	0.716884	0.249031	0.332665	0.761034	-0.393967	insig
pmb0648	Isorhamnetin-8-C-glucoside	Flavonoids	Flavonols	C22H22O12	3	-	65049.8	79075.2	70626.1	315252	155321	204856	1.16363	0.0820419	0.140532	0.317948	-1.65314	down
Walp002129	4-Acetoxy-3-Methoxybenzoic Acid glucoside	Phenolic acids	Phenolic acids	C16H20O10	3	-	429470	284402	296772	255966	307975	183776	0.757463	0.214362	0.297063	1.35164	0.43471	insig
Rlp001659	4-(hydroxymethyl)-6,7-dimethoxy-3H-2-benzofuran-1-one	Others	Others	C11H12O5	2	-	1.59672e+06	1.31375e+06	1.02969e+06	1.11205e+06	866729	1.14579e+06	0.730641	0.237754	0.322904	1.26103	0.334598	insig
pmb0501	Agmatine	Alkaloids	Alkaloids	C5H14N4	3	306-60-5	74827	30237.4	59648.2	75526.4	55761.1	66012	0.483915	0.507024	0.59436	0.834835	-0.260437	insig
pme2693	N-Acetylputrescine	Alkaloids	Alkaloids	C6H14N2O	3	18233-70-0	74827	30237.4	59648.2	75526.4	55761.1	66012	0.483915	0.507024	0.59436	0.834835	-0.260437	insig
Lmhp009129	LysoPC 15:0(2n isomer)*	Lipids	LPC	C23H48NO7P	1	-	234676	294673	250426	192517	245065	225990	0.793502	0.178231	0.258071	1.17512	0.232806	insig
Lmzp003207	(3R,4R)-p-Menth-1-ene-3,4-diol-3-O-β-D-glucoside*	Terpenoids	Monoterpenoids	C16H28O7	2	-	22922.6	89765.7	109511	177528	96911.6	118819	0.717422	0.184751	0.265225	0.565021	-0.823624	insig
Lcyp000676	Isoscopoletin-β-D-glucoside	Lignans and Coumarins	Coumarins	C16H18O9	3	20186-29-2	90406.2	90406.2	90406.2	588188	695477	862717	1.24009	0.0159415	0.0473916	0.126361	-2.98438	down
MW0150380	Gly-His-Val	Amino acids and derivatives	Amino acids and derivatives	C13H21N5O4	3	-	87114.3	76041.9	616955	107463	295554	489892	0.330272	0.868161	0.904065	0.873675	-0.194832	insig
Zkep105210	4-Fumarylacetoacetate	Organic acids	Organic acids	C8H8O6	3	28613-33-4	573506	418393	557451	392599	297115	424869	0.929949	0.0849303	0.144399	1.39007	0.475159	insig
Zmxp002867	Chrysoeriol-5,7-di-O-glucoside	Flavonoids	Flavones	C28H32O16	3	-	56161.1	84534.3	91288.2	161966	124753	148184	1.10434	0.0114806	0.0388639	0.533415	-0.906669	insig
pma1751	N-(beta-D-Glucosyl)nicotinate	Others	Vitamin	C12H15NO7	3	-	349598	284365	393336	260410	325075	279261	0.734279	0.231672	0.316521	1.18798	0.248508	insig
Rfn03897	4-Methylquinoline-2-carboxylic acid*	Alkaloids	Quinoline alkaloids	C11H9NO2	2	40609-76-5	1.80957e+07	2.14762e+07	2.34717e+07	350223	327717	378757	1.24622	0.00571334	0.0268892	59.661	5.89872	up
Lcfp071374	3-Methylquinoline-4-carboxylicacid*	Alkaloids	Quinoline alkaloids	C11H9NO2	2	1873-51-4	1.80957e+07	2.14762e+07	2.34717e+07	350223	327717	378757	1.24622	0.00571334	0.0268892	59.661	5.89872	up
ML10179289	Phenylethyl alcohol	Others	Alcohol compounds	C8H10O	2	60-12-8	4.35172e+06	4.32348e+06	4.2067e+06	447011	447011	447011	1.24728	0.000133107	0.00482196	9.60595	3.26393	up
MWS201464	Lys-Phe	Amino acids and derivatives	Amino acids and derivatives	C15H23N3O3	2	6235-35-4	425347	403441	487061	371609	519111	132596	0.535675	0.479985	0.571443	1.28587	0.362743	insig
PDP218685	Leu-Met	Amino acids and derivatives	Amino acids and derivatives	C11H22N2O3S	2	36077-39-1	490475	541960	574114	58214	58214	58214	1.24627	0.00259435	0.0174202	9.1991	3.20149	up
MWStz175	Aricine*	Alkaloids	Plumerane	C22H26N2O4	3	482-91-7	1.73532e+06	1.8225e+06	2.01581e+06	1.9476e+06	2.00513e+06	2.32409e+06	0.800512	0.185421	0.265278	0.887972	-0.171414	insig
MWStz013	Gelsempervine A*	Alkaloids	Plumerane	C22H26N2O4	3	865187-17-3	1.73532e+06	1.8225e+06	2.01581e+06	1.9476e+06	2.00513e+06	2.32409e+06	0.800512	0.185421	0.265278	0.887972	-0.171414	insig
pme2831	Metformin	Alkaloids	Alkaloids	C4H11N5	3	657-24-9	127348	158104	130413	167295	122277	185190	0.491379	0.420769	0.515821	0.875945	-0.191088	insig
Sadp003348	1,8-Diazacyclotetradecane-2,9-dione	Alkaloids	Alkaloids	C12H22N2O2	2	-	35732.2	55196.9	54971.5	162712	171193	144785	1.20924	0.000469274	0.0087776	0.304791	-1.71411	down
Lhzp102808	Sesamin	Lignans and Coumarins	Lignans	C20H18O6	3	607-80-7	899138	521148	661007	1.09085e+06	1.05765e+06	868787	0.934185	0.0869493	0.14684	0.689791	-0.535769	insig
MWS201403	Lys-Ala	Amino acids and derivatives	Amino acids and derivatives	C9H19N3O3	3	17043-71-9	1.04424e+06	1.05338e+06	1.04084e+06	1.28842e+06	1.29528e+06	1.26425e+06	1.24339	0.000412694	0.00812401	0.815617	-0.294037	insig
MWS201471	Lys-Tyr	Amino acids and derivatives	Amino acids and derivatives	C15H23N3O4	3	35978-98-4	272734	410721	403981	220442	284111	264046	0.920154	0.127707	0.198536	1.41483	0.500628	insig
Wafp003601	N-Feruloylmethylagmatine	Alkaloids	Phenolamine	C16H24N4O3	3	-	124906	320095	106426	153092	88023.6	171072	0.308386	0.576903	0.657602	1.33781	0.419872	insig
pme0120	5-Aminopentanoate	Organic acids	Organic acids	C5H11NO2	1	660-88-8	123155	97699	109952	51218.1	46274.8	70011.6	1.15486	0.00617721	0.0280202	1.97491	0.981786	insig
Qmzp101807	Avicennol	Lignans and Coumarins	Coumarins	C20H22O5	3	56110-68-0	2.03693e+06	650853	1.72143e+06	375405	991743	647928	0.794644	0.18834	0.268692	2.18811	1.12968	insig
Lcsp002583	Ile-Glu-Val	Amino acids and derivatives	Amino acids and derivatives	C16H29N3O6	2	-	260768	106388	281133	124927	104045	110987	0.828458	0.202228	0.284273	1.90697	0.931279	insig
pmp000086	1-Feruloyl-sn-glycerol	Phenolic acids	Phenolic acids	C13H16O6	3	-	9420.06	9420.06	9420.06	183269	206906	161982	1.24595	0.00547441	0.0266111	0.0511814	-4.28824	down
Zbqp003747	Leu-Glu-Val*	Amino acids and derivatives	Amino acids and derivatives	C16H29N3O6	2	-	34754.9	34754.9	34754.9	198497	304139	173774	1.22693	0.0412394	0.088225	0.154144	-2.69765	down
Lcsp003010	Ile-Asp-Leu*	Amino acids and derivatives	Amino acids and derivatives	C16H29N3O6	2	-	34754.9	34754.9	34754.9	198497	304139	173774	1.22693	0.0412394	0.088225	0.154144	-2.69765	down
Lszp210009	Linarionoside A	Others	Others	C19H34O7	3	-	119800	42148.3	138535	56739.4	82699.3	60517.2	0.446212	0.37478	0.467639	1.50275	0.587606	insig
MWSmce338	N-Hydroxypipecolic acid	Alkaloids	Piperidine alkaloids	C6H11NO3	3	115819-92-6	140797	155488	161412	154043	98481.7	148410	0.561804	0.399904	0.494819	1.14158	0.191029	insig
MWS1840	Triethylamine	Alkaloids	Alkaloids	C6H15N	3	121-44-8	196757	182498	240151	23733.6	23733.6	23733.6	1.24378	0.00888148	0.0337818	8.69942	3.12092	up
Lcsp000520	Alanylproline	Amino acids and derivatives	Amino acids and derivatives	C8H14N2O3	3	13485-59-1	816362	614855	751520	286844	317722	402854	1.18192	0.00880904	0.0336588	2.16666	1.11547	up
Rfn0518	2-Methylpyrrolidine-2-carboxylic acid	Alkaloids	Alkaloids	C6H11NO2	2	16277-06-8	5.40931e+06	5.12986e+06	5.10165e+06	3.12298e+06	3.24205e+06	3.05503e+06	1.24105	0.000267352	0.00647301	1.66037	0.731507	insig
ML10181668	1-Aminocyclopentanecarboxylate	Amino acids and derivatives	Amino acids and derivatives	C6H11NO2	2	52-52-8	5.40931e+06	5.12986e+06	5.10165e+06	3.12298e+06	3.24205e+06	3.05503e+06	1.24105	0.000267352	0.00647301	1.66037	0.731507	insig
ZbWp003008	N-Ethylphenylalanine	Amino acids and derivatives	Amino acids and derivatives	C11H15NO2	3	-	225299	323241	199603	262578	277488	271856	0.416504	0.630165	0.706795	0.921448	-0.118025	insig
pme2828	4-Nitrophenol	Others	Others	C6H5NO3	3	100-02-7	1.07798e+06	1.07798e+06	1.07798e+06	9.50414e+06	1.11027e+07	1.10458e+07	1.24608	0.00304159	0.01916	0.102169	-3.29097	down
Lmqp002349	Kaempferol-3-O-(6''''-malonyl)sophorotrioside	Flavonoids	Flavonols	C36H42O24	3	-	679648	1.31816e+06	1.40232e+06	411977	666605	617014	0.961998	0.1187	0.187272	2.00527	1.0038	insig
pmp000008	5-Desmethylsinensetin	Flavonoids	Flavones	C19H18O7	3	21763-80-4	24638.6	68969.9	44223.9	4927.72	4927.72	4927.72	1.20187	0.0854411	0.144873	9.32361	3.22089	up
pme2836	5-Hydroxytryptophol	Alkaloids	Plumerane	C10H11NO2	3	154-02-9	2.81423e+06	4.13121e+06	3.61189e+06	320457	376633	354464	1.24036	0.0141697	0.0440217	10.0397	3.32765	up
Wbmp007967	Vitexifolin F	Terpenoids	Ditepenoids	C22H36O4	3	-	7.54626e+06	7.17404e+06	5.88597e+06	290537	605430	720938	1.21798	0.00414781	0.0230048	12.7443	3.67178	up
MWSmce232	Dicumarol	Lignans and Coumarins	Coumarins	C19H12O6	3	66-76-2	65388.9	29635.4	25803.5	163426	176375	167659	1.16552	0.00577171	0.0268892	0.238103	-2.07034	down
MWS00327g	L-Isoserine	Amino acids and derivatives	Amino acids and derivatives	C3H7NO3	3	632-13-3	4.39938e+06	4.72627e+06	3.69917e+06	57712.9	57712.9	57712.9	1.24661	0.00512111	0.0256361	74.0726	6.21087	up
Lssp210111	2α-Acetoxy-14β-[(S)-2-methyl-butyryloxy]-4(20),11-taxadiene	Others	Others	C27H42O6	3	-	176689	231338	169520	29874.7	29874.7	29874.7	1.24047	0.0141022	0.043896	6.44411	2.68798	up
zjbp111629	2-[(2β,4αβ,8β,8αβ)-decahydro-4α-hydroxy-8,8α-dimethylnaphthalen-2-yl]prop-2-enal	Terpenoids	Sesquiterpenoids	C15H24O2	3	-	91894.3	66021.1	53013.9	110012	133590	129673	1.08074	0.0222754	0.0585992	0.565078	-0.823479	insig
Latp004059	4-(Trans)-acetul-3,6,8-trihydroxy-3-methyl-dihydronapht halenone	Others	Chromone	C13H14O5	3	-	281755	322937	353696	290895	299185	293718	0.623008	0.354988	0.445371	1.0844	0.116893	insig
Wdgp004715	Strictamine	Alkaloids	Alkaloids	C20H22N2O2	3	6475-05-4	1.97931e+06	4.12323e+06	1.75932e+06	5.57251e+06	6.92902e+06	3.3273e+06	0.908459	0.116307	0.184422	0.496679	-1.00961	insig
Wcfp004977	Malonyltryptophan	Amino acids and derivatives	Amino acids and derivatives	C14H14N2O5	3	-	489221	637974	495189	302894	430390	333123	1.04915	0.0430971	0.0911155	1.52136	0.605358	insig
Hmgp001902	Pectolinarigenin-7-O-glucoside	Flavonoids	Flavones	C23H24O11	3	-	9.06724e+06	9.75631e+06	7.26287e+06	1.12154e+06	1.12154e+06	1.12154e+06	1.24262	0.00949712	0.0348597	7.75313	2.95478	up
WapTKC211407	Demethylalangiside	Alkaloids	Quinorisidine alkaloids	C24H29NO10	2	47763-23-5	1.56966e+06	1.89018e+06	1.43777e+06	72718.9	72718.9	72718.9	1.24564	0.00733482	0.0306795	22.45	4.48864	up
pmb0681	Apigenin-8-C-Arabinoside	Flavonoids	Flavones	C20H18O9	3	-	18308.9	18308.9	18308.9	140058	149761	94783.9	1.23398	0.0229521	0.059703	0.142814	-2.80779	down
Wbmp010259	3-Hydroxyabieta-8,11,13-trien-7-one	Terpenoids	Ditepenoids	C20H28O2	2	-	5964.46	5964.46	5964.46	84524.9	29822.3	47016.1	1.19927	0.0976292	0.160046	0.110889	-3.17281	down
Lafp004391	Malonyl byzantionoside A	Terpenoids	Sesquiterpenoids	C22H32O10	3	-	1.88783e+06	1.92995e+06	1.51538e+06	657054	300191	783562	1.11064	0.00371741	0.0217052	3.06362	1.61524	up
mws4074	Glabranin	Flavonoids	Flavanones	C20H20O4	3	41983-91-9	11291.2	40147.7	48296.1	67377.8	93947.3	110784	0.959615	0.0278784	0.0681392	0.366526	-1.44801	insig
pmb0998	GMP	Nucleotides and derivatives	Nucleotides and derivatives	C10H14N5O8P	3	85-32-5	226677	131268	190006	281558	460088	843286	1.01154	0.169105	0.247994	0.345725	-1.5323	down
Lmhp001884	Kelampayoside A[3,4,5-Trimethoxyphenol-β-D-apiosyl-(1→6)-β-D-glucoside]	Phenolic acids	Phenolic acids	C20H30O13	3	87562-76-3	174827	229588	184554	2275.65	2275.65	2275.65	1.24646	0.00747151	0.031045	86.2712	6.43081	up
MWS2673	5,6-DHET	Lipids	Free fatty acids	C20H34O4	3	213382-49-1	7209.53	7209.53	7209.53	256776	431866	473447	1.24154	0.0291693	0.0702183	0.0186118	-5.74764	down
Lmlp001436	3,4-Dihydroxyphenylpropanoate	Phenolic acids	Phenolic acids	C9H10O4	3	1078-61-1	156544	245875	182547	31167.7	31167.7	31167.7	1.23423	0.025233	0.0636072	6.25612	2.64527	up
Lmnp002448	Nepetin-8-C-[glucosyl-(1-2)]-glucoside	Flavonoids	Flavones	C28H32O17	3	-	87121.8	87121.8	87121.8	983340	729418	713460	1.24198	0.0143612	0.0444244	0.107725	-3.21457	down
Lcfp121224	Isoleucyl-phenylalanyl-threonine	Amino acids and derivatives	Amino acids and derivatives	C19H29N3O5	2	-	367098	293553	232233	186484	277606	336611	0.332316	0.627725	0.70563	1.11513	0.157208	insig
MW0107643	Lactacystin	Amino acids and derivatives	Amino acids and derivatives	C15H24N2O7S	3	133343-34-7	669070	868874	1.04698e+06	133814	133814	133814	1.2352	0.0217596	0.0577352	6.43909	2.68686	up
MWS3105	Aniline	Alkaloids	Alkaloids	C6H7N	3	62-53-3	218295	144452	226880	11840	11840	11840	1.24073	0.0194799	0.0536656	16.5998	4.05309	up
Lcsp001149	Pro-Val-Thr	Amino acids and derivatives	Amino acids and derivatives	C14H25N3O5	2	-	548909	530581	426306	111089	75283.4	104078	1.22882	0.00555023	0.0267552	5.18435	2.37416	up
MWS201388	Asn-Hyp	Amino acids and derivatives	Amino acids and derivatives	C9H15N3O5	3	844640-50-2	84831.6	86782.3	91505.4	94233	112294	87395	0.702189	0.299179	0.387517	0.895201	-0.159716	insig
MWStz563	N-Feruloyl-3-methoxytyramine*	Alkaloids	Phenolamine	C19H21NO5	2	78510-19-7	404773	369403	394909	57903.7	57903.7	57903.7	1.24683	0.00100725	0.0120774	6.73006	2.75062	up
Lmdp006479	5,6,4'-Trihydroxy-7,3'-dimethoxyflavone	Flavonoids	Flavones	C17H14O7	1	-	19975.8	24086.7	25280	49597.9	21424.7	31753.1	0.696058	0.307141	0.396199	0.674698	-0.567687	insig
pmc0960	LysoPC 20:4	Lipids	LPC	C28H50NO7P	3	-	24515	20910.2	26669.7	16451.6	21111	17899.3	0.984423	0.0655029	0.119174	1.2999	0.378401	insig
ZbWp002277	(2-phenylacetyl)-L-histidine	Amino acids and derivatives	Amino acids and derivatives	C14H15N3O3	3	-	494506	531410	377597	48247.2	48247.2	48247.2	1.24207	0.011989	0.0396693	9.69667	3.27749	up
MW0105524	Ala-Lys	Amino acids and derivatives	Amino acids and derivatives	C9H19N3O3	3	6366-77-4	1.1844e+07	1.38577e+07	1.17368e+07	1.32412e+06	1.32412e+06	1.32412e+06	1.24588	0.00380167	0.0219053	9.42474	3.23645	up
Qmyp101333	Septemlobin F	Terpenoids	Sesquiterpenoids	C18H28O3	3	-	60365.4	27451.4	44778.2	440324	328162	561237	1.21344	0.0253682	0.063686	0.0997163	-3.32603	down
Zblp004877	Tetrahydrorengyoxide-glucose-sinapoyl	Phenolic acids	Phenolic acids	C24H28O11	3	-	684706	676092	408373	64176.4	64176.4	64176.4	1.2325	0.0285224	0.0690495	9.18911	3.19992	up
MWSmce182	Isatin	Alkaloids	Plumerane	C8H5NO2	3	91-56-5	998971	848134	1.14128e+06	24683.6	168564	456890	0.960757	0.0100069	0.0361067	4.59655	2.20055	insig
Zmjp004311	Chrysosplenetin-4'-O-glucoside*	Flavonoids	Flavonols	C25H28O13	3	23279-19-8	115983	116807	149081	69694.4	89316.8	90654	1.08928	0.0349991	0.0785518	1.52953	0.61309	insig
Safp001974	3-(4-Hydroxy-3-methoxyphenyl)propanal	Phenolic acids	Phenolic acids	C10H12O3	3	80638-48-8	952446	899078	811789	619486	776298	649353	1.05852	0.032173	0.0745276	1.30227	0.381025	insig
mws3141	5-Methoxy-DL-tryptophan	Amino acids and derivatives	Amino acids and derivatives	C12H14N2O3	3	28052-84-8	1.46665e+06	1.79242e+06	2064889	293330	293330	293330	1.23976	0.0133551	0.0424063	6.05002	2.59694	up
pmb0490	p-Coumaroylputrescine	Alkaloids	Phenolamine	C13H18N2O2	3	34136-53-3	174551	245659	392358	265378	178585	351591	0.00702192	0.947911	0.963212	1.02139	0.0305291	insig
MWS2984	8-Azaguanine	Nucleotides and derivatives	Nucleotides and derivatives	C4H4N6O	3	134-58-7	307169	186466	266501	233623	241624	283277	0.059973	0.989868	0.991837	1.00212	0.00306089	insig
Zmsp00487	Allantoin	Organic acids	Organic acids	C4H6N4O3	3	97-59-6	98876.6	288796	269820	417431	413206	330205	0.854171	0.0912597	0.152818	0.566393	-0.820125	insig
MWSHC20182	Cyclo(L-tyrosyl-D-proline)*	Amino acids and derivatives	Amino acids and derivatives	C14H16N2O3	3	61117-56-4	37811.4	74894.2	99911.3	1088.23	1088.23	1088.23	1.23521	0.0607922	0.114577	65.1264	6.02517	up
MWSHC2030	Maculosin*	Amino acids and derivatives	Amino acids and derivatives	C14H16N2O3	3	19786-36-8	37811.4	74894.2	99911.3	1088.23	1088.23	1088.23	1.23521	0.0607922	0.114577	65.1264	6.02517	up
mws0260	L-Arginine	Amino acids and derivatives	Amino acids and derivatives	C6H14N4O2	1	74-79-3	744250	814135	761275	148850	148850	148850	1.24666	0.00113359	0.0127534	5.19463	2.37702	up
Hmjp003248	Luteolin-7-O-(6''-malonyl)glucuronide-5-O-rhamnoside	Flavonoids	Flavones	C30H30O19	3	-	85474.4	88204.7	143996	7819.77	7819.77	7819.77	1.23679	0.0357872	0.0800076	13.5415	3.75932	up
Zmdp000446	γ-L-Glutamyl-S-methyl-L-cysteine	Amino acids and derivatives	Amino acids and derivatives	C9H16N2O5S	3	-	343955	299378	293939	108551	128859	71266.3	1.18735	0.000839243	0.0111999	3.03642	1.60237	up
Wcgp010436	3-(Cyclohexen-1-yl)-2-hydroxy-4a,5-dimethyl-2,3,4,5,6,8a-hexahydronaphthalen-1-one	Others	Others	C18H26O2	3	-	830529	858389	618089	521990	462498	596497	1.02911	0.0662314	0.119979	1.45922	0.545199	insig
Wayp001104	N-(1-Deoxy-1-fructosyl)Tyrosine	Amino acids and derivatives	Amino acids and derivatives	C15H21NO8	3	-	895532	567992	706199	552659	413290	165541	0.868704	0.0811477	0.139189	1.91758	0.939287	insig
MW0155956	Pro-Phe-Gln	Amino acids and derivatives	Amino acids and derivatives	C19H26N4O5	3	-	739092	818443	702956	577855	756631	719222	0.588313	0.354227	0.445081	1.10069	0.138405	insig
Waptp02740	6-Methoxycoumarin*	Lignans and Coumarins	Coumarins	C10H8O3	1	-	6276.76	6276.76	6276.76	96047.3	105243	75727.7	1.24405	0.0101101	0.036264	0.0679748	-3.87886	down
Walp001919	1-O-p-Coumaroylgalactaric acid	Phenolic acids	Phenolic acids	C15H16O10	1	-	1.11555e+06	483681	695599	3.73013e+06	2.03468e+06	2.12055e+06	1.11724	0.0651295	0.118666	0.291023	-1.78079	down
MWStz073	5-Hydroxy-2-pyrrolidinone	Alkaloids	Pyrrole alkaloids	C4H7NO2	3	62312-55-4	3.32861e+06	3.26772e+06	3.08253e+06	2.9215e+06	3.46334e+06	3.55434e+06	0.218102	0.71287	0.778069	0.973808	-0.0382908	insig
Lalp004159	Plantarenaloside	Terpenoids	Monoterpenoids	C16H24O9	2	72396-01-1	353294	373302	492763	581738	423676	470282	0.711143	0.25305	0.336954	0.826294	-0.275273	insig
PDP158388	Dihydrozeatin-O-glucoside*	Alkaloids	Alkaloids	C16H25N5O6	2	62512-96-3	952732	937659	764919	141456	141456	141456	1.24361	0.00650015	0.0288678	6.2571	2.64549	up
Lsjp211261	(6R,9S)-3-Oxo-α-ionol	Terpenoids	Monoterpenoids	C13H20O2	3	-	6.28703e+06	5.77597e+06	7.53082e+06	808765	808765	808765	1.24386	0.00819031	0.0322238	8.07561	3.01357	up
Lcsp001749	Gly-Glu-Leu	Amino acids and derivatives	Amino acids and derivatives	C13H23N3O6	3	-	154974	137849	186315	13648.1	13648.1	13648.1	1.24418	0.00930648	0.0344726	11.7022	3.54871	up
pmp000679	11-methyl-forsythide	Terpenoids	Monoterpenoids	C17H24O11	3	159598-00-2	59568.6	83563.9	80068.2	11016.4	11016.4	11016.4	1.23958	0.0136572	0.0429202	6.75358	2.75565	up
Sadp004757	beta-Hydroxypropiovanillone 3-glucoside	Organic acids	Organic acids	C16H22O9	2	114226-07-2	64596.1	64596.1	64596.1	1.07315e+06	322981	1.41967e+06	1.17242	0.11413	0.181426	0.0688217	-3.86099	down
MW0155795	Pro-Asn-Glu	Amino acids and derivatives	Amino acids and derivatives	C14H22N4O7	3	-	64596.1	64596.1	64596.1	1.07315e+06	322981	1.41967e+06	1.17242	0.11413	0.181426	0.0688217	-3.86099	down
Cmcp005583	Deacetylvindoline	Alkaloids	Plumerane	C23H30N2O5	3	3633-92-9	198901	213977	228798	40360.3	3796.5	41510.8	1.04629	0.000476128	0.00881538	7.4903	2.90502	up
Hmjp003123	Quercetin-5-O-glucuronide	Flavonoids	Flavonols	C21H18O13	3	-	180478	148466	196542	136090	181126	146042	0.584643	0.350816	0.441899	1.13433	0.181836	insig
MW0145726	Asn-Gln-Leu	Amino acids and derivatives	Amino acids and derivatives	C15H27N5O6	3	-	323186	1.07462e+06	81811.7	544514	626008	610262	0.507619	0.769335	0.82892	0.830878	-0.267291	insig
pma0110	4-O-Sinapoylquinic acid	Phenolic acids	Phenolic acids	C18H22O10	3	-	327681	104031	211855	155747	253005	283238	0.23276	0.842706	0.885245	0.930025	-0.104659	insig
MWSHY0039	Daidzin*	Flavonoids	Isoflavones	C21H20O9	3	552-66-9	621077	722033	546389	294787	394396	74391.9	0.911032	0.0382164	0.0837833	2.47454	1.30716	insig
MW0150525	Gly-Tyr-Val	Amino acids and derivatives	Amino acids and derivatives	C16H23N3O5	3	-	1.57866e+06	1.67927e+06	1.34846e+06	101196	101196	101196	1.24588	0.00462756	0.024257	15.1732	3.92346	up
pme2433	Diethanolamine	Alkaloids	Alkaloids	C4H11NO2	3	111-42-2	289405	340618	311983	25735.7	25735.7	25735.7	1.24645	0.00263207	0.0174995	12.201	3.60893	up
pmb1754	Choline phosphate	Alkaloids	Alkaloids	C5H15NO4P+	3	107-73-3	1.22249e+07	1.40722e+07	1.2352e+07	1.11485e+06	1.11485e+06	1.11485e+06	1.24648	0.00255261	0.0173247	11.5559	3.53055	up
Wagp003695	N-(Isoferuloyl)-Glutamic Acid	Alkaloids	Phenolamine	C15H17NO7	1	-	8.54417e+06	1.93076e+06	8.52591e+06	103512	158025	140151	1.20178	0.106341	0.171645	47.3025	5.56384	up
Qmhp090801	4-Methoxy-1H-quinolin-2-one	Alkaloids	Phenolamine	C10H9NO2	3	-	365584	224239	189140	295690	230975	286309	0.223669	0.858537	0.896901	0.958165	-0.0616535	insig
Lmyp004963	Apigenin-6-C-(2''-rhamnosyl)glucoside	Flavonoids	Flavones	C27H30O14	3	-	33371.1	71625.3	33998.3	38619.4	23488.9	49227.1	0.358426	0.57164	0.652784	1.24843	0.320116	insig
PDP064902	Xylarinorditerpene R	Terpenoids	Ditepenoids	C18H28O2	1	-	474142	531899	328582	53027.7	53027.7	53027.7	1.23561	0.0230107	0.0597158	8.38947	3.06858	up
Rfn09756	(4aS,6R,8aR)-8a-methyl-4-methylidene-6-(prop-1-en-2-yl)-decahydronaphthalen-1-one	Terpenoids	Sesquiterpenoids	C15H22O	2	-	98312.9	107624	91890	192148	194743	203531	1.23483	0.000114706	0.00460433	0.504431	-0.98727	insig
Ladp003640	3-Hydroxy-1-(3,4-dihydroxyphenethyl)pyrrolidine-2,5-dione	Alkaloids	Pyrrole alkaloids	C12H13NO5	3	-	1.5787e+06	1.3394e+06	1.18623e+06	237246	237246	237246	1.24174	0.0100446	0.0361837	5.76661	2.52772	up
Zmqp003920	Ile-Trp	Amino acids and derivatives	Amino acids and derivatives	C17H23N3O3	1	13589-06-5	129678	196037	87782.6	17556.5	17556.5	17556.5	1.21523	0.0623086	0.115618	7.8508	2.97284	up
Lmfp006902	Centrolobol	Phenolic acids	Phenolic acids	C19H24O3	3	30359-01-4	3082.45	3082.45	3082.45	29474.7	20022.9	15412.2	1.22394	0.0463298	0.0960943	0.142464	-2.81133	down
Qmjp110218	N-Feruloyl dopamine*	Alkaloids	Phenolamine	C18H19NO5	1	142350-99-0	2.0697e+06	1.9263e+06	1.95466e+06	297401	297401	297401	1.24701	0.000675428	0.0101581	6.66963	2.73761	up
MWSHY0121	Luteolin 7-O-glucuronide	Flavonoids	Flavones	C21H18O12	3	29741-10-4	127214	254670	188801	25442.8	25442.8	25442.8	1.22219	0.0464276	0.0962178	7.47672	2.90241	up
Zbkp010222	Dehydrocurdione	Terpenoids	Ditepenoids	C15H22O2	2	38230-32-9	26058.4	26058.4	26058.4	130292	230366	302893	1.2131	0.0599097	0.113765	0.117813	-3.08542	down
Walp006014	Cleomiscosin A	Lignans and Coumarins	Lignans	C20H18O8	3	76948-72-6	5.61788e+06	6.50216e+06	5.82537e+06	739327	739327	739327	1.24623	0.00258354	0.0174044	8.09088	3.0163	up
Zmdp003457	Myricetin-3-O-galactoside-3'-O-rhamnoside*	Flavonoids	Flavonols	C27H30O17	1	-	209447	57417.3	381171	228985	211668	234490	0.325411	0.931933	0.949659	0.959847	-0.059123	insig
Zbsp003849	Myricetin-3-O-rutinoside*	Flavonoids	Flavonols	C27H30O17	1	-	209447	57417.3	381171	228985	211668	234490	0.325411	0.931933	0.949659	0.959847	-0.059123	insig
MWSmce475	Quinidine	Alkaloids	Quinoline alkaloids	C20H24N2O2	3	56-54-2	2.02834e+06	1.42509e+06	796117	159223	159223	159223	1.20779	0.0715671	0.126816	8.8964	3.15322	up
Lamp007045	3-(4-hydroxybenzene)-5,7-dihydroxy-6-methoxychroman-4-one glucoside	Flavonoids	Other Flavonoids	C23H24O11	3	-	23687.5	23687.5	23687.5	216732	134633	189829	1.23509	0.0229612	0.059703	0.131307	-2.92898	down
pmb0504	N-(4'-O-glycosyl)-feruloyl agmatine	Alkaloids	Phenolamine	C21H32N4O8	3	-	15987	15987	15987	79934.9	128588	141569	1.22744	0.0329891	0.0761533	0.136995	-2.8678	down
Lmhp010757	LysoPE 20:2	Lipids	LPE	C25H48NO7P	2	-	39929.8	31363.8	43801.7	17972.4	30329	35220.8	0.76199	0.178137	0.258071	1.37802	0.462599	insig
Rfn07346	3-Methyleneindolenine	Alkaloids	Plumerane	C9H7N	2	40642-83-9	653275	685122	622348	77697.2	77697.2	77697.2	1.24691	0.000988763	0.0119697	8.41191	3.07243	up
pmp000208	Indirubin	Alkaloids	Plumerane	C16H10N2O2	3	479-41-4	20017.6	34458.1	26449.4	58906.6	43373.3	65331.9	1.09741	0.0269198	0.0667167	0.482812	-1.05047	down
MWSHY0151	Quercetagetin	Flavonoids	Flavonols	C15H10O8	3	90-18-6	573315	471547	720300	473615	524848	492889	0.651985	0.332863	0.422985	1.1836	0.24318	insig
Wbhp009564	Methyl 8,9-epoxypimaran-18-oate	Terpenoids	Terpene	C21H34O3	3	42855-38-9	8.53164e+06	1.06622e+07	9.76857e+06	1.12362e+06	1.12362e+06	1.12362e+06	1.24506	0.00520219	0.0258365	8.592	3.10299	up
pmp001264	Hexadecylsphingosine	Lipids	Sphingolipids	C16H35NO2	1	-	3.82127e+06	4.09425e+06	3.28655e+06	2.36209e+06	2.45465e+06	2.43031e+06	1.19285	0.0294652	0.0706603	1.54574	0.628298	insig
PD0171395	Pro Ala Leu	Amino acids and derivatives	Amino acids and derivatives	C14H25N3O4	2	-	490246	655663	584966	91705	91705	91705	1.24205	0.00961146	0.03508	6.29146	2.6534	up
Lhqp101807	Osthol	Lignans and Coumarins	Coumarins	C15H16O3	3	484-12-8	24399.7	24399.7	24399.7	258792	232821	300757	1.24487	0.00674737	0.0292929	0.0923798	-3.43628	down
Labp001546	Anabasine	Alkaloids	Pyridine alkaloids	C10H14N2	3	13078-04-1	462557	405476	546248	617283	614006	440913	0.625462	0.300606	0.388965	0.845759	-0.241681	insig
Lcsp003365	cis-Zeatin riboside	Alkaloids	Alkaloids	C15H21N5O5	3	15896-46-5	318088	225149	165888	33177.5	33177.5	33177.5	1.22423	0.0443776	0.0928632	7.12455	2.8328	up
Zkep008998	O-Phospho-L-homoserine	Organic acids	Organic acids	C4H10NO6P	3	4210-66-6	694656	694656	694656	8.4304e+06	7.9801e+06	8.72524e+06	1.24706	0.000794082	0.0108944	0.0829086	-3.59233	down
HJAP104	Benzaldehyde	Others	Aldehyde compounds	C7H6O	3	100-52-7	4.09077e+06	4.60742e+06	3.61856e+06	358397	358397	358397	1.24528	0.00575706	0.0268892	11.4554	3.51796	up
MWSmce571	N-Methylbenzylamine	Alkaloids	Alkaloids	C8H11N	2	103-67-3	46665.1	48786.3	51507.1	15624.6	23897.1	30493.8	1.11231	0.0189509	0.0528012	2.09894	1.06966	up
MWS1784	Cyclohexylamine	Alkaloids	Alkaloids	C6H13N	3	108-91-8	1.00876e+06	1.05805e+06	993796	198759	198759	198759	1.247	0.00055789	0.00955013	5.13285	2.35976	up
mws1641	2,4-Dihydroxypteridine	Nucleotides and derivatives	Nucleotides and derivatives	C6H4N4O2	3	487-21-8	191565	265990	297127	19636.1	19636.1	19636.1	1.24066	0.0177476	0.0507824	12.8111	3.67932	up
MWStz324	Brucine	Alkaloids	Plumerane	C23H26N2O4	3	357-57-3	128641	149994	99622.1	11417	11417	11417	1.24112	0.0158213	0.0471456	11.0437	3.46515	up
Lcsp001705	Pro-Ile-Asp*	Amino acids and derivatives	Amino acids and derivatives	C15H25N3O6	2	-	831002	743423	901732	89607.3	89607.3	89607.3	1.24577	0.00384996	0.0219823	9.21114	3.20338	up
Lcsp001547	Pro-Leu-Asp*	Amino acids and derivatives	Amino acids and derivatives	C15H25N3O6	2	-	831002	743423	901732	89607.3	89607.3	89607.3	1.24577	0.00384996	0.0219823	9.21114	3.20338	up
Zayp004030	Myricetin-3-O-(2''-galloyl)glucoside	Flavonoids	Flavonols	C28H24O17	3	-	336287	961877	1.13992e+06	62417.9	62417.9	62417.9	1.1905	0.0912781	0.152818	13.0202	3.70268	up
Hmzp004605	Ladanetin-6-O-β-D-glucoside	Flavonoids	Flavones	C22H22O11	3	-	44778.9	44778.9	44778.9	1.50905e+06	835368	1.04294e+06	1.24016	0.032128	0.0745276	0.0396583	-4.65623	down
Labp005299	Malonyl myrsinionoside A	Terpenoids	Sesquiterpenoids	C22H34O10	3	-	249038	300721	231431	240989	209462	282004	0.339571	0.611791	0.689566	1.06653	0.092931	insig
Lmhp009890	LysoPC 20:3	Lipids	LPC	C28H52NO7P	3	1199257-41-4	40624.7	69715.9	74753.8	49720.3	106350	81230.9	0.463597	0.430995	0.524526	0.779996	-0.358461	insig
Lcfp121046	Dihydrozeatin-9-glucoside	Nucleotides and derivatives	Nucleotides and derivatives	C16H25N5O6	2	-	854229	1.02571e+06	780433	102120	102120	102120	1.24386	0.00846405	0.0329405	8.68383	3.11833	up
PD0087169	Dihydrozeatin-9-N-glucoside*	Alkaloids	Alkaloids	C16H25N5O6	2	1226978-31-9	854229	1.02571e+06	780433	102120	102120	102120	1.24386	0.00846405	0.0329405	8.68383	3.11833	up
MWStz063	2-Ethyl-2,6,6-trimethylpiperidin-4-one	Alkaloids	Piperidine alkaloids	C10H19NO	3	133568-79-3	69884.1	108930	104153	3922.68	3922.68	3922.68	1.2424	0.0180049	0.0510544	24.0454	4.58769	up
Rfn001798	H-Pro-Ile-OH	Amino acids and derivatives	Amino acids and derivatives	C11H20N2O3	1	51926-51-3	1.60643e+06	1.33293e+06	1.50137e+06	620250	458265	545494	1.22209	0.00145901	0.0140182	2.73443	1.45124	up
MADP0532	6-Methylthioguanine	Nucleotides and derivatives	Nucleotides and derivatives	C6H7N5S	3	1198-47-6	5.72954e+06	6.89193e+06	6.14929e+06	2316.61	2316.61	2316.61	1.24722	0.00293924	0.0189284	2700.9	11.3992	up
WaXYp01004	N-Methyltyramine β-D-glucoside	Alkaloids	Plumerane	C15H23NO6	2	-	100806	200717	86133.4	96108.9	27805.4	52345.7	0.859126	0.18183	0.261777	2.19934	1.13707	insig
Wcdp001930	3ξ-(1ξ-hydroxyethyl)-7-hydroxy-1-isobenzofuranone	Others	Others	C10H10O4	3	-	1.24593e+06	1.17708e+06	1.10876e+06	1.23058e+06	1.26799e+06	1.04156e+06	0.0009688	0.974493	0.981509	0.997642	-0.00340588	insig
MWSslk120	N-Acetyl-L-phenylalanine	Amino acids and derivatives	Amino acids and derivatives	C11H13NO3	3	2018-61-3	2.92718e+06	3.27909e+06	4.24709e+06	304963	304963	304963	1.24224	0.0150572	0.0457242	11.4258	3.51422	up
Lmqp002761	Alnusonol	Others	Others	C19H20O4	3	52330-12-8	299808	104561	288160	163553	433851	467840	0.510548	0.350207	0.441352	0.650113	-0.621237	insig
Zbqp002379	Phe-Gln	Amino acids and derivatives	Amino acids and derivatives	C14H19N3O4	2	-	455654	319929	472093	230185	355073	257931	0.922202	0.0965362	0.158771	1.47971	0.565315	insig
Lcsp002477	Gly-Val-Leu	Amino acids and derivatives	Amino acids and derivatives	C13H25N3O4	3	-	606132	233278	714243	859293	321312	831710	0.344992	0.539745	0.622193	0.772073	-0.373191	insig
Zmdp001857	γ-Glu-Tyr	Amino acids and derivatives	Amino acids and derivatives	C14H18N2O6	2	7432-23-7	19077	19077	19077	117213	95385.1	155023	1.23292	0.0271993	0.0668827	0.15568	-2.68335	down
Rlp001064	Cyclopenta[c]pyran-3(5H)-one	Others	Others	C8H6O2	1	880161-56-8	3.93195e+07	3.16656e+07	3.21304e+07	4.81114e+06	4.81114e+06	4.81114e+06	1.24418	0.00695085	0.0295147	7.14422	2.83678	up
Qaxp004683	Arillatose B	Phenolic acids	Phenolic acids	C22H30O14	2	137941-45-8	165184	141490	249136	185164	261869	272957	0.683155	0.271557	0.357813	0.771969	-0.373386	insig
Waqkp02147	N-Feruloylhydroxyagmatine	Alkaloids	Phenolamine	C15H22N4O4	2	-	53091.9	53091.9	53091.9	373645	402726	363050	1.24674	0.00131529	0.0133544	0.139787	-2.8387	down
pmb0235	O-Feruloyl coumarin	Lignans and Coumarins	Coumarins	C19H14O5	3	-	53091.9	53091.9	53091.9	373645	402726	363050	1.24674	0.00131529	0.0133544	0.139787	-2.8387	down
MWS201242	Cys-Trp	Amino acids and derivatives	Amino acids and derivatives	C14H17N3O3S	3	-	179055	150893	177708	25892.7	25892.7	25892.7	1.24515	0.0040693	0.02277	6.53539	2.70827	up
MWSHY0116	Hesperidin*	Flavonoids	Flavanones	C28H34O15	3	520-26-3	3.53102e+06	1.93826e+06	5.81656e+06	7.26207e+06	7.21258e+06	6.63493e+06	0.934674	0.0962831	0.158458	0.534631	-0.903384	insig
Zblp002245	Petunidin 3-O-glucoside	Flavonoids	Anthocyanidins	C22H23O12+	3	71991-88-3	558791	559340	606734	305325	335997	402350	1.18262	0.00538156	0.0263634	1.65269	0.724814	insig
Lmqp003432	6,9-Dihydroxy-7-megastigmen-3-one	Terpenoids	Sesquiterpenoids	C13H22O3	1	-	155791	155791	155791	854579	797802	868812	1.24673	0.00100232	0.0120758	0.185378	-2.43146	down
Labp004808	3-Oxo-Alpha-Ionol diglucoside	Terpenoids	Sesquiterpenoids	C25H40O12	3	-	167111	163750	47469.9	80431.7	12096.5	176917	0.438159	0.590294	0.669532	1.40411	0.489654	insig
Lmmp003167	Bis(Caffeoyl)Spermidine	Alkaloids	Phenolamine	C25H31N3O6	3	124935-80-4	55077.6	32925.6	32637.9	100760	155956	121756	1.16989	0.0193198	0.0533998	0.318758	-1.64947	down
Wbsp000187	Apigenin-4'-O-(6''-O-p-coumaroyl)-β-D-glucopyranoside	Flavonoids	Flavones	C30H26O12	3	-	54118	46703.6	77026.1	93281.5	90117.9	50770.7	0.584296	0.325756	0.416795	0.759481	-0.396915	insig
MW0168290	Isoleucylleucine*	Amino acids and derivatives	Amino acids and derivatives	C12H24N2O3	1	-	1.20852e+06	1.22934e+06	522548	104510	104510	104510	1.2072	0.0628102	0.11612	9.44221	3.23912	up
Sadp000870	1,5-dihydroxypentan-3-yl dihydrogen phosphate	Others	Others	C5H13O6P	2	-	2.04008e+07	2.28821e+07	1.99172e+07	1.82448e+07	1.72184e+07	1.90665e+07	1.01722	0.0672353	0.1211	1.159	0.212885	insig
MWSprf104	4',6,7-Trihydroxyisoflavone	Flavonoids	Isoflavones	C15H10O5	3	17817-31-1	10392.5	10392.5	10392.5	112537	51962.5	98733.2	1.2157	0.051824	0.103484	0.118441	-3.07776	down
Zjyp102902	p-menth-3-ene-1,2-diol	Terpenoids	Monoterpenoids	C10H18O2	2	-	104023	66921.1	44903.7	81773.4	60312.4	106667	0.353758	0.643429	0.717352	0.867721	-0.204697	insig
Zadp006809	3β,12-dihydroxy-13-methyl-podocarpane-8,10,13-tiene	Terpenoids	Ditepenoids	C18H26O2	1	-	466353	431618	480590	180396	275575	102341	1.07489	0.0245811	0.0625835	2.46916	1.30402	up
Lmdp002969	Myricetin-3-O-galactoside*	Flavonoids	Flavonols	C21H20O13	2	15648-86-9	237402	237402	237402	1.3859e+06	1.18701e+06	1.65856e+06	1.23993	0.0133047	0.0423607	0.168312	-2.57079	down
Lmmp001947	Gossypetin-3-O-glucoside*	Flavonoids	Flavonols	C21H20O13	2	-	237402	237402	237402	1.3859e+06	1.18701e+06	1.65856e+06	1.23993	0.0133047	0.0423607	0.168312	-2.57079	down
Lmtp003948	3',5',5,7-Tetrahydroxy-4'-methoxyflavanone-3'-O-glucoside	Flavonoids	Flavanones	C22H24O12	3	-	1.91517e+06	1.99174e+06	2.36379e+06	2.92065e+06	2.8426e+06	3.39912e+06	1.13791	0.0136937	0.0429202	0.684397	-0.547095	insig
Lmpp003465	Myricetin-3-O-β-D-glucoside*	Flavonoids	Flavonols	C21H20O13	2	19833-12-6	1.91517e+06	1.99174e+06	2.36379e+06	2.92065e+06	2.8426e+06	3.39912e+06	1.13791	0.0136937	0.0429202	0.684397	-0.547095	insig
Hmgp002238	Jaceoside*	Flavonoids	Flavones	C23H24O12	2	25474-11-7	5.01463e+06	5.72967e+06	3.35815e+06	8.06693e+06	8.25265e+06	7.84687e+06	1.08258	0.0379814	0.0834529	0.583555	-0.777059	insig
pmb0736	Tricin-7-O-Glucoside*	Flavonoids	Flavones	C23H24O12	2	32769-01-0	5.01463e+06	5.72967e+06	3.35815e+06	8.06693e+06	8.25265e+06	7.84687e+06	1.08258	0.0379814	0.0834529	0.583555	-0.777059	insig
Laxp003920	CaffeoylTyrosine	Alkaloids	Alkaloids	C18H17NO6	3	-	10786.2	10786.2	10786.2	224095	92764.3	239128	1.21784	0.0641774	0.117612	0.0582004	-4.10283	down
Sahp003947	Staphylionoside A	Terpenoids	Sesquiterpenoids	C19H30O8	3	-	723438	2.54626e+06	1.58741e+06	616076	1.97355e+06	2.21183e+06	0.0319271	0.98079	0.98617	1.01159	0.0166247	insig
WaXYp03037	2,3-Dihydroxy-3,7-dimethyl-6-octenyl β-D-glucopyranoside	Terpenoids	Monoterpenoids	C16H30O8	2	-	52685.3	11033.3	104814	2206.67	2206.67	2206.67	1.13229	0.184945	0.265278	25.458	4.67005	up
Lcsp002249	Gly-Trp-Asp	Amino acids and derivatives	Amino acids and derivatives	C17H20N4O6	3	-	151127	56644.3	16985.3	3397.07	3397.07	3397.07	1.13248	0.214063	0.296811	22.054	4.46297	up
PDP123557	(2R,3R,4S)-2-(6-aminopurin-9-yl)-4-(hydroxymethyl)oxolan-3-ol	Nucleotides and derivatives	Nucleotides and derivatives	C10H13N5O3	2	19200-56-7	872939	836204	867150	1.10876e+06	810906	1.27845e+06	0.738959	0.268122	0.353657	0.805566	-0.311926	insig
pma1840	4-Coumaroylcholine	Alkaloids	Phenolamine	C14H20NO3+	3	-	363551	333332	315327	36810.6	36810.6	36810.6	1.24646	0.00218356	0.016166	9.16592	3.19628	up
Zmhp002814	5,7,8-Tetrahydroxy-6-methoxyflavone	Flavonoids	Flavones	C16H12O6	3	-	81724	63386.4	131368	7073.21	7073.21	7073.21	1.22986	0.0525105	0.104193	13.0293	3.70369	up
FQtp001338	2-Caffeoylisocitrate	Phenolic acids	Phenolic acids	C15H14O10	1	-	9.29616e+06	7.5664e+06	1.09233e+07	2.378e+07	7.54819e+06	2.28277e+07	0.724697	0.234055	0.319358	0.513071	-0.96277	insig
Hmpp003624	Tsaokoarylone	Others	Ketone compounds	C20H20O4	3	811471-20-2	37274.2	31831.4	26633.7	139630	134847	144654	1.23638	1.41897e-05	0.00162408	0.228423	-2.13022	down
MWS4309	Glycyl-tryptophan	Amino acids and derivatives	Amino acids and derivatives	C13H15N3O3	2	2390-74-1	1.07622e+06	982652	735609	357201	315342	205334	1.17829	0.0130622	0.0420595	3.18323	1.67049	up
Zmmp002167	L-Glutamyl-L-Tyrosine	Amino acids and derivatives	Amino acids and derivatives	C14H18N2O6	3	-	1.02982e+07	1.20302e+07	1.08864e+07	213516	280030	190037	1.24481	0.00213905	0.016078	48.5892	5.60256	up
Zbcp002979	Petunidin-3-O-rutinoside	Flavonoids	Anthocyanidins	C28H33O16+	3	39824-84-5	16590.8	16590.8	16590.8	107749	170478	129694	1.23728	0.022889	0.059703	0.122015	-3.03487	down
pmp001141	Cimicifugamide	Alkaloids	Phenolamine	C25H31NO10	3	-	496858	402756	697528	31714.9	31714.9	31714.9	1.23928	0.028847	0.0696422	16.7865	4.06923	up
mws0052	Baicalin	Flavonoids	Flavones	C21H18O11	3	21967-41-9	12109.7	12109.7	12109.7	77304.1	74884.9	60548.4	1.24269	0.0078146	0.0316863	0.170769	-2.54988	down
MWStz446	Isorhamnetin-7-O-glucoside (Brassicin)*	Flavonoids	Flavonols	C22H22O12	1	6743-96-0	2.37564e+06	2.30597e+06	1.89032e+06	378064	378064	378064	1.24315	0.00691388	0.0295147	5.79437	2.53465	up
Lmhp002501	N-Feruloylhydroxyputrescine	Alkaloids	Phenolamine	C14H20N2O4	3	-	311064	231999	167740	19223.5	19223.5	19223.5	1.23461	0.0343856	0.0776257	12.3252	3.62354	up
Lcsp001896	Ser-Gly-Phe	Amino acids and derivatives	Amino acids and derivatives	C14H19N3O5	3	-	68999.5	66160.9	64751.9	12950.4	12950.4	12950.4	1.24701	0.000540882	0.00939648	5.1456	2.36334	up
MWStz493	myricetin-3-O-β-D-xylopyranosyl-(1→2)-β-D-glucopyranoside	Flavonoids	Flavonols	C26H28O17	3	142449-93-2	91065.9	70679	105807	22340.9	19274	45972.8	1.11717	0.0113901	0.0388639	3.05467	1.61102	up
MWS20172	5-Hydroxymethyl-2-furaldehyde	Others	Aldehyde compounds	C6H6O3	3	67-47-0	190706	246112	254428	21248.6	21248.6	21248.6	1.2437	0.00901854	0.033843	10.8438	3.4388	up
WapTKC019139	5,8-Dihydroxy-2-Bornanone	Terpenoids	Monoterpenoids	C10H16O3	1	1446307-24-9	55566.6	82179.8	65880.6	6300.17	6300.17	6300.17	1.24164	0.0154629	0.0462968	10.7736	3.42943	up
Zmhp005586	Herbacetin-7-O-(3''-glucosyl)rhamnoside; Rhodiosin	Flavonoids	Flavonols	C27H30O16	3	86831-54-1	2.33978e+06	1.99659e+06	3.24606e+06	48031.8	48031.8	48031.8	1.24409	0.0218568	0.0578102	52.6209	5.71757	up
MWSHY0019	Neohesperidin*	Flavonoids	Flavanones	C28H34O15	3	13241-33-3	2.33978e+06	1.99659e+06	3.24606e+06	48031.8	48031.8	48031.8	1.24409	0.0218568	0.0578102	52.6209	5.71757	up
pmb0751	4-Coumaroylshikimate	Phenolic acids	Phenolic acids	C16H16O7	3	-	620222	193526	228251	79900.5	79090.4	38931.8	1.09115	0.174864	0.254072	5.26468	2.39635	up
Wagp006311	Gardenin B 5-(6''-Malonyl)Glucoside	Flavonoids	Flavones	C28H30O15	3	-	235707	111926	151805	126104	108881	54631.9	0.796137	0.190436	0.27076	1.72448	0.786161	insig
MWSmce221	5,7-Dihydroxy-4-methylcoumarin	Lignans and Coumarins	Coumarins	C10H8O4	3	2107-76-8	1.70162e+06	1.71755e+06	1.4287e+06	234617	234617	234617	1.24492	0.00457383	0.0241445	6.88763	2.78401	up
Zmwp003705	Crinamine	Alkaloids	Isoquinoline alkaloids	C17H19NO4	2	-	108486	133191	145385	18282.5	18282.5	18282.5	1.24243	0.00947037	0.0348597	7.05706	2.81907	up
MWStz177	Sarpagine	Alkaloids	Plumerane	C19H22N2O2	2	482-68-8	512331	799097	511369	47901.6	47901.6	47901.6	1.23872	0.0280411	0.068418	12.6843	3.66497	up
MWSmce346	1,3-Dicaffeoylquinic acid	Phenolic acids	Phenolic acids	C25H24O12	3	30964-13-7	143131	409125	147686	86122.9	142887	131996	0.738734	0.326663	0.417532	1.93887	0.955213	insig
pma0692	N1,N8-Bis(4-coumaroyl)spermidine	Alkaloids	Phenolamine	C25H31N3O4	3	114916-05-1	53103.1	97505.9	134584	30836.5	54799	78344.7	0.728738	0.228903	0.314273	1.73919	0.798416	insig
PD0904567	Threoninyl-Proline	Amino acids and derivatives	Amino acids and derivatives	C9H16N2O4	2	-	2.19626e+07	16880583	1.75123e+07	6.3781e+06	4.57747e+06	5.60082e+06	1.22152	0.00879618	0.0336588	3.40385	1.76717	up
Qatp010618	Lignans Machilin F*	Lignans and Coumarins	Lignans	C20H22O5	3	-	355899	352717	782057	332568	391532	202263	0.68979	0.318848	0.408997	1.60917	0.686315	insig
Lazn006152	Isoshonanin*	Lignans and Coumarins	Lignans	C20H22O5	3	-	355899	352717	782057	332568	391532	202263	0.68979	0.318848	0.408997	1.60917	0.686315	insig
MWStz415	N-p-Coumaroyltyrosine	Amino acids and derivatives	Amino acids and derivatives	C18H17NO5	3	77201-66-2	100527	129718	63315.7	12663.1	12663.1	12663.1	1.22074	0.0472957	0.0971279	7.72743	2.94999	up
Laxp004467	Cis-N-(4-hydroxycinnamyl)tyrosine	Alkaloids	Alkaloids	C18H17NO5	3	-	100527	129718	63315.7	12663.1	12663.1	12663.1	1.22074	0.0472957	0.0971279	7.72743	2.94999	up
Lmmp002143	Gossypetin-3-O-(6''-malonyl)glucoside	Flavonoids	Flavonols	C24H22O16	3	-	114510	100002	81339.1	16267.8	16267.8	16267.8	1.2397	0.0133208	0.0423607	6.0621	2.59982	up
Lazn003443	Orientin-2''-O-rhamnoside	Flavonoids	Flavones	C27H30O15	3	-	207673	53528.2	110212	81434.8	10705.6	196513	0.408734	0.715824	0.780956	1.28671	0.363687	insig
Wayp003244	3-Succinoylpyridine	Alkaloids	Pyridine alkaloids	C9H9NO3	3	4192-31-8	729343	653270	757991	129360	129360	129360	1.24566	0.00284876	0.0187007	5.51586	2.46359	up
Walbp08429	MG(16:3) (2n isomer)	Lipids	Glycerol ester	C19H32O4	1	-	29698.6	33879.6	56029.6	24460.9	38306.1	53225.9	0.0861736	0.922603	0.942822	1.03116	0.0442751	insig
Sadp013450	Monoisobutyl phthalate	Others	Others	C12H14O4	2	30833-53-5	31212.3	31212.3	31212.3	580447	410801	427434	1.24332	0.0146155	0.04499	0.0660028	-3.92133	down
MW0155856	Pro-Glu-Leu	Amino acids and derivatives	Amino acids and derivatives	C16H27N3O6	3	-	321464	318686	431536	61036.1	61036.1	61036.1	1.23942	0.0153798	0.0462063	5.85275	2.54911	up
Lhkp101525	Apiosylskimmin (Adicardin)	Lignans and Coumarins	Coumarins	C20H24O12	3	103529-94-8	9908.93	28085.6	18523.8	54220.4	71986.4	88489	1.12567	0.0175717	0.0503937	0.263248	-1.9255	down
pme0489	N-Methylnicotinamide	Alkaloids	Pyridine alkaloids	C7H8N2O	3	114-33-0	8742.75	8742.75	8742.75	63172.3	77671.6	105135	1.2363	0.0270772	0.0667541	0.106628	-3.22934	down
Xmgp006913	2,4,2',4'-tetrahydroxy-3'-prenylchalcone	Flavonoids	Chalcones	C20H20O5	3	-	32885.4	32885.4	32885.4	184302	223749	164427	1.24085	0.0119645	0.0396403	0.172332	-2.53674	down
pmp001048	Ixoroside	Terpenoids	Monoterpenoids	C16H24O9	2	58514-30-0	18497.3	18497.3	18497.3	223959	332408	296781	1.2427	0.0141032	0.043896	0.0650437	-3.94245	down
Lmsp011263	6-Hydroxy-4',5,7-trimethoxyflavone	Flavonoids	Flavones	C18H16O6	3	6938-19-8	1371.12	1371.12	1371.12	11795.6	6855.61	24909.5	1.18189	0.134729	0.207112	0.0944284	-3.40464	down
Zmdp000976	S-(2-Carboxypropyl)cysteine	Amino acids and derivatives	Amino acids and derivatives	C7H13NO4S	3	6852-42-2	238036	161981	219052	32396.3	32396.3	32396.3	1.23739	0.0168254	0.0489643	6.36975	2.67124	up
Zmsp000306	1,4-dideoxy-1,4-imino-D-arabinitol	Alkaloids	Pyrrole alkaloids	C5H11NO3	3	-	2271.8	2271.8	2271.8	17865.7	41685.3	30966.8	1.22394	0.0558805	0.108738	0.0752936	-3.73133	down
Lskp211415	26-hydroxyintegristerone A	Steroids	Steroid	C27H44O9	3	-	224843	182955	1.77034e+06	851917	827128	981187	0.571902	0.787832	0.843077	0.818778	-0.288455	insig
MWS1805	Hexylamine	Alkaloids	Alkaloids	C6H15N	3	111-26-2	31893.9	24546.8	53954	4909.35	4909.35	4909.35	1.21396	0.0689361	0.12302	7.49553	2.90603	up
MWS201396	Hyp-Trp	Amino acids and derivatives	Amino acids and derivatives	C16H19N3O4	3	-	87191.9	48014	69987.5	9602.8	9602.8	9602.8	1.2276	0.035231	0.0789952	7.12269	2.83242	up
Lmbp003208	Fraxidinglucoside*	Lignans and Coumarins	Coumarins	C17H20O10	2	58970-71-1	506055	324881	537943	559712	431711	511664	0.376528	0.59625	0.674767	0.910712	-0.134933	insig
mws0072	Apigenin-5-O-glucoside	Flavonoids	Flavones	C21H20O10	3	28757-27-9	562331	461830	327860	54565.9	54565.9	54565.9	1.23331	0.0281616	0.0686455	8.25926	3.04601	up
Wafp003158	N-Feruloylhomoagmatine	Alkaloids	Phenolamine	C16H24N4O3	3	-	16576.2	16576.2	16576.2	111591	131426	144034	1.244	0.00697857	0.0295825	0.128481	-2.96038	down
Qmyp101417	Ctroside	Terpenoids	Sesquiterpenoids	C19H30O8	3	-	35364.2	35364.2	35364.2	975306	253020	976701	1.19003	0.100993	0.164489	0.0481139	-4.3774	down
Lmwp102712	5Z,8Z-tetradecadienoic acid	Lipids	Free fatty acids	C14H24O2	2	39039-37-7	27234.3	27234.3	27234.3	772912	198395	312044	1.19188	0.150167	0.226013	0.0636636	-3.97339	down
pmp000013	Eupatilin-7-O-glucoside	Flavonoids	Flavones	C24H26O12	3	-	20462.7	20462.7	20462.7	289597	249255	215457	1.24448	0.00849882	0.0329739	0.0813833	-3.61912	down
MW0156842	Ser-Lys-His	Amino acids and derivatives	Amino acids and derivatives	C15H26N6O5	3	-	415165	300555	140899	243197	438768	250834	0.230391	0.816288	0.863982	0.918332	-0.122913	insig
Rfn03390	Xylariterpenoid E	Others	Others	C12H16O3	3	-	490269	692053	523359	693385	1.22446e+06	1.17843e+06	1.00498	0.0985527	0.16114	0.550882	-0.860184	insig
Walbp04045	7-Methoxy-6-methyldihydrocoumarin	Lignans and Coumarins	Coumarins	C11H12O3	1	-	281086	281086	281086	2.96454e+06	4.90377e+06	2.83766e+06	1.23535	0.0389549	0.0848516	0.0787653	-3.6663	down
Walp003534	Isofraxidin-7-O-glucoside*	Lignans and Coumarins	Coumarins	C17H20O10	2	483-91-0	554498	295129	590723	455637	459119	540751	0.141669	0.962606	0.973431	0.989586	-0.0151031	insig
pmb0746	Tricin-4'-O-(guaiacylglycerol)ether	Flavonoids	Flavones	C27H26O11	3	-	2821.77	2821.77	2821.77	18890.7	24644.6	14518	1.23163	0.0300601	0.0713984	0.14582	-2.77774	down
Lhjp111622	Dehydroxysecologanic acid	Terpenoids	Monoterpenoids	C16H22O9	1	-	207061	32855.9	131791	6571.18	6571.18	6571.18	1.15319	0.145537	0.22076	18.8554	4.23691	up
pme1936	Creatinine	Alkaloids	Alkaloids	C4H7N3O	3	60-27-5	657662	721704	731811	542306	754534	678357	0.42581	0.550951	0.632601	1.06884	0.0960508	insig
NK10264324	Phloroglucinol	Others	Others	C6H6O3	3	108-73-6	399690	211675	320013	42334.9	42334.9	42334.9	1.22542	0.0389001	0.0848057	7.3334	2.87448	up
Lcsp001958	Pro-Asn-Leu	Amino acids and derivatives	Amino acids and derivatives	C15H26N4O5	3	-	400428	315850	264949	42633	42633	42633	1.23868	0.0187533	0.0525844	7.67189	2.93958	up
Zbqp000579	3-(Pyrazol-1-yl)-L-alanine	Amino acids and derivatives	Amino acids and derivatives	C6H9N3O2	3	2734-48-7	6.7693e+06	8.93939e+06	6.57535e+06	2.61301e+06	2.84422e+06	1.99269e+06	1.20562	0.0150901	0.0457242	2.99118	1.58071	up
Zbzp000519	Retronecine	Alkaloids	Pyrrole alkaloids	C8H13NO2	2	480-85-3	6.7693e+06	8.93939e+06	6.57535e+06	2.61301e+06	2.84422e+06	1.99269e+06	1.20562	0.0150901	0.0457242	2.99118	1.58071	up
Lmsp102909	Deoxysappanol	Others	Others	C19H30O7	3	-	27197.5	27197.5	27197.5	187010	177867	251887	1.24006	0.0166345	0.0486477	0.132291	-2.91821	down
HX1188	1,7-Bis-(3,4-dihydroxyphenyl)-5-methoxy-3-heptanone	Others	Ketone compounds	C20H24O6	1	-	178416	341458	372463	26537.9	26537.9	26537.9	1.22402	0.0459771	0.0954413	11.2083	3.4865	up
Wbhp009515	Tagalsin Q	Terpenoids	Ditepenoids	C18H26O2	3	1253641-44-9	731053	649658	628322	80157	80157	80157	1.24616	0.00280703	0.0185029	8.35458	3.06257	up
mws0255	Cytosine	Nucleotides and derivatives	Nucleotides and derivatives	C4H5N3O	3	71-30-7	1.02579e+06	1.06834e+06	1.14693e+06	170427	170427	170427	1.24657	0.0015171	0.0141087	6.33911	2.66428	up
MWS201421	Met-Phe	Amino acids and derivatives	Amino acids and derivatives	C14H20N2O3S	3	14492-14-9	22428.4	16718.6	14849.1	1189.49	1189.49	1189.49	1.24222	0.0179004	0.0509752	15.1314	3.91948	up
ZbWp001588	3-(((S)-1-carboxy-2-phenylethyl)amino)-2,5-dihydroxycyclopentane-1-carboxylic acid	Others	Others	C15H19NO6	3	-	567687	505806	533216	109428	158840	149699	1.22826	8.67203e-05	0.00389932	3.8441	1.94265	up
Lmhp009349	LysoPE 20:4(2n isomer)	Lipids	LPE	C25H44NO7P	3	-	5706.48	11017.3	1902	380.4	380.4	380.4	1.15782	0.158264	0.235049	16.3212	4.02868	up
Wagp005066	Boscialin 4-O-malonyl glucoside	Others	Others	C22H34O11	3	-	212611	111482	435218	22296.4	22296.4	22296.4	1.17915	0.137187	0.21012	11.3518	3.50484	up
Lcsp001322	L-Glutaminyl-L-isoleucine	Amino acids and derivatives	Amino acids and derivatives	C11H21N3O4	1	86416-45-7	283680	201716	147198	16820.6	16820.6	16820.6	1.23315	0.0393326	0.0854525	12.5361	3.64802	up
Lmmp004257	6-C-Methylquercetin-3-O-rhamnoside	Flavonoids	Flavonols	C22H22O11	3	-	561642	871894	715597	78689.5	78689.5	78689.5	1.23902	0.019161	0.0530773	9.10385	3.18648	up
mws5037	L-Alanyl-L-leucine	Amino acids and derivatives	Amino acids and derivatives	C9H18N2O3	3	3303-34-2	3.9992e+06	4.01098e+06	4.22564e+06	1.9583e+06	2.17853e+06	1.79719e+06	1.23143	0.000228725	0.00617287	2.06198	1.04403	up
Rlp0787	2-amino-2-(1-methyl-1H-pyrazol-4-yl)acetic acid	Alkaloids	Alkaloids	C6H9N3O2	1	195070-68-9	7.54881e+06	8.4112e+06	5.80397e+06	2.23475e+06	3.03098e+06	1.7814e+06	1.18354	0.0117253	0.0392493	3.08834	1.62683	up
PD0212796	(3R)-3-(4-hydroxyphenyl)butanoic acid	Phenolic acids	Phenolic acids	C10H12O3	2	-	633496	604445	542532	689127	658953	693682	1.02138	0.067304	0.121138	0.872028	-0.197553	insig
Rfn01235	(3S)-6,7-Dihydroxy-1,2,3,4-tetrahydroisoquinoline-3-carboxylic acid	Alkaloids	Quinoline alkaloids	C10H11NO4	2	34312-81-7	5.06262e+06	4.20557e+06	4.2198e+06	392129	321376	187101	1.23022	0.00330305	0.0201871	14.9766	3.90463	up
MWStz421	Ternatumoside II	Flavonoids	Flavonols	C27H30O15	3	1473419-87-2	1.02042e+07	2.58709e+07	3.12817e+07	3.95832e+07	6.67559e+06	1.72642e+07	0.196586	0.91823	0.939116	1.06035	0.0845467	insig
Lmtp008852	Rhamnazin (3,4',5-Trihydroxy-3',7-dimethoxyflavone)	Flavonoids	Flavonols	C17H14O7	1	552-54-5	67755.2	74343.2	91487.4	12335.7	12335.7	12335.7	1.24156	0.0114522	0.0388639	6.31194	2.65808	up
Wayp002004	N-Formyl nornicotine	Alkaloids	Pyridine alkaloids	C10H12N2O	2	3000-81-5	2.53887e+06	1.97081e+06	2.92285e+06	2.34014e+06	2.26389e+06	1.90972e+06	0.528192	0.394494	0.488638	1.14105	0.190365	insig
MWSslk070	Cyclen	Alkaloids	Alkaloids	C8H20N4	3	294-90-6	23542.2	23542.2	23542.2	163149	117711	165486	1.2382	0.0150689	0.0457242	0.158233	-2.65988	down
pmb0475	Gallic acid-4-O-(6'''-feruloyl)sophoroside	Phenolic acids	Phenolic acids	C29H34O18	3	-	872874	807519	223258	394153	411404	483538	0.313755	0.426077	0.52106	1.47674	0.562411	insig
Zmsp000758	1-(Hydroxymethyl)hexahydro-1h-pyrrolizin-2-ol	Alkaloids	Pyrrole alkaloids	C8H15NO2	3	-	7.53845e+06	7.35016e+06	7.35231e+06	1.27865e+07	1.48298e+07	1.37881e+07	1.23516	0.00787893	0.0318445	0.537163	-0.896569	insig
Cmmn012461	Dehydroabietic acid	Terpenoids	Ditepenoids	C20H28O2	3	1740-19-8	1.42037e+06	939569	1.41451e+06	2.56933e+06	2.52372e+06	2.65881e+06	1.16815	0.0105423	0.0372308	0.486909	-1.03828	down
Wasyqn3683	3-O-p-Coumaroyl Methylglucaric Acid*	Phenolic acids	Phenolic acids	C16H18O10	1	-	9.02535e+06	2.78355e+07	8.32232e+06	1.1158e+07	1.10811e+07	6.73875e+06	0.423837	0.489387	0.579622	1.55923	0.640834	insig
Safn009833	5-[(1S,2R,3R,5S)-3,5-dihydroxy-2-[(E,3S)-3-hydroxyoct-1-enyl]cyclopentyl]pentanoic acid	Lipids	Free fatty acids	C18H32O5	1	-	1.70224e+06	1.95971e+06	1.833e+06	745361	805138	761642	1.2401	0.00329095	0.0201621	2.37657	1.24888	up
Zbjn005825	Kaempferide-3-O-(6'-O-acetyl)glucoside*	Flavonoids	Flavonols	C24H24O12	3	-	119573	85575.5	112121	291255	201540	196199	1.14785	0.0451792	0.0942513	0.460481	-1.11879	down
Zbsn005918	Chrysoeriol-7-O-(6''-acetyl)glucoside*	Flavonoids	Flavones	C24H24O12	3	-	119573	85575.5	112121	291255	201540	196199	1.14785	0.0451792	0.0942513	0.460481	-1.11879	down
mws1080	alpha-D-Galactosyl-(1->3)-1D-myo-inositol	Others	Saccharides	C12H22O11	3	3687-64-7	1.99513e+07	1.21449e+07	1.19187e+07	1.76137e+06	1.62101e+06	1.18197e+06	1.22651	0.0375261	0.0828139	9.64317	3.26951	up
MWS1983	Maltitol	Others	Saccharides	C12H24O11	3	585-88-6	466594	300068	244038	35223.7	41530.3	54282.7	1.21656	0.0473296	0.0971279	7.7131	2.94731	up
Lmhn003801	Feruloylsinapoyltartaric acid	Phenolic acids	Phenolic acids	C25H24O13	3	-	66296.2	64178.4	93884.1	25463.1	16401.9	31685.4	1.15722	0.0201242	0.0546043	3.0504	1.609	up
Lmhn002895	Feruloylcaffeoyltartaric acid	Phenolic acids	Phenolic acids	C23H20O12	3	-	44799.1	31732.9	47529.3	39676.9	35747.2	30640.9	0.559191	0.356078	0.446071	1.16967	0.226105	insig
Lmqn009304	Eucalyptin (5-Hydroxy-7,4'-dimethoxy-6,8-dimethylflavone)	Flavonoids	Flavones	C19H18O5	3	3122-88-1	586043	570204	596426	682750	657151	761888	1.10911	0.0590353	0.112957	0.833895	-0.262062	insig
mws0038	5,4'-Dihydroxy-3,7-dimethoxyflavone(Kumatakenin)*	Flavonoids	Flavonols	C17H14O6	2	3301-49-3	199215	185820	185409	118704	127108	107406	1.21663	0.000737335	0.0105489	1.61499	0.691521	insig
Zbsn009679	Velutin (5,4'-dihydroxy-7,3'-dimethoxyflavone)*	Flavonoids	Flavones	C17H14O6	2	25739-41-7	199215	185820	185409	118704	127108	107406	1.21663	0.000737335	0.0105489	1.61499	0.691521	insig
MWSslk133	1,14-Tetradecanedioic Acid	Lipids	Free fatty acids	C14H26O4	1	821-38-5	242770	225798	231160	268577	289473	275771	1.17759	0.00543831	0.0264868	0.839182	-0.252944	insig
mws0597	5-Hydroxyindoleacetate	Alkaloids	Plumerane	C10H9NO3	3	54-16-0	906878	1.00435e+06	896984	985308	1.0377e+06	1.1374e+06	0.908837	0.109772	0.176577	0.888559	-0.17046	insig
Wasyqn3917	3-O-Feruloyl Methylglucaric Acid	Phenolic acids	Phenolic acids	C17H20O11	2	-	1.18461e+06	621238	1.44142e+06	585264	795537	403611	0.833455	0.171056	0.249258	1.8198	0.863781	insig
MWS2430	13-methylmyristic acid	Lipids	Free fatty acids	C15H30O2	1	2485-71-4	263422	220395	223989	154911	310095	292628	0.0701319	0.771704	0.830762	0.934231	-0.0981492	insig
Zbqn004590	N-(acetyl)phenylalanine	Amino acids and derivatives	Amino acids and derivatives	C11H13NO3	3	-	1.72072e+07	1.63879e+07	1.83829e+07	1.1488e+07	1.14693e+07	1.25798e+07	1.21367	0.00260209	0.0174213	1.46264	0.548574	insig
pmn001686	10,16-Dihydroxyhexadecanoic acid	Lipids	Free fatty acids	C16H32O4	3	3233-90-7	22250.2	15728.2	13747	14504.5	17536.3	15194.2	0.286782	0.628271	0.705929	1.09507	0.131017	insig
Lmbn004847	4-Methoxyphenylpropionic acid	Phenolic acids	Phenolic acids	C10H12O3	3	-	148843	110099	135271	200999	191907	228925	1.13769	0.00883952	0.033699	0.633956	-0.657546	insig
Lmmn006246	7β-Hydroxydarutigenol	Terpenoids	Ditepenoids	C20H34O4	3	1188281-99-3	20165.8	16449.5	16377.3	21173.6	15063.5	20003.4	0.259915	0.659234	0.732223	0.942248	-0.0858213	insig
Lmbn005369	13(S)-HODE*	Lipids	Free fatty acids	C18H32O3	1	10219-69-9	1.6336e+06	1.01543e+06	1.63651e+06	620582	660598	680039	1.14825	0.0632976	0.11685	2.18515	1.12773	up
Safn009192	Myricetin 3,4'-dimethyl ether	Flavonoids	Flavonols	C17H14O8	3	71325-90-1	36169.2	46303.9	37790.1	60432.8	91547.5	50487.7	0.985837	0.150154	0.226013	0.593987	-0.751497	insig
Lakn002075	4-Hydroxybenzoic acid glucosyl xyloside	Phenolic acids	Phenolic acids	C18H24O12	3	-	232441	215522	178950	83897.3	72980.9	99678.2	1.20555	0.0065453	0.0288678	2.44357	1.28899	up
Safn011825	(10E,12Z,15Z)-9-oxooctadeca-10,12,15-trienoic acid	Lipids	Free fatty acids	C18H28O3	1	125559-74-2	1.14544e+06	696373	1.13618e+06	549513	528302	526466	1.08999	0.0903219	0.151418	1.85627	0.89241	insig
Lchn000012	Alangilignoside D	Lignans and Coumarins	Lignans	C26H34O12	3	-	1.55313e+06	1.55458e+06	534865	1.76692e+06	2.46203e+06	6.41662e+06	0.870707	0.244935	0.329458	0.342169	-1.54722	insig
MWS1900	Undecanedioic acid	Lipids	Free fatty acids	C11H20O4	3	1852-04-6	239077	256608	259135	219638	227654	222700	1.13218	0.0339054	0.0772614	1.12661	0.171989	insig
Lakn002368	2-Hydroxy-5-methylbenzoyl-1-O-glucose	Phenolic acids	Phenolic acids	C14H18O8	1	-	526366	292867	303660	38681.3	98896.7	47783	1.16987	0.0474893	0.097218	6.05787	2.59881	up
Lazn003560	Methoxy-erythro-Guaiacyl glycerol β-threo-syringyl glycerol ether	Lignans and Coumarins	Lignans	C22H30O11	3	-	124795	176180	165905	276089	245574	261440	1.14856	0.0086856	0.0333898	0.596193	-0.746148	insig
Safn004300	6-Deoxylamioside	Terpenoids	Monoterpenoids	C18H28O10	3	-	2.60651e+06	1.61678e+06	2.23887e+06	1.87817e+06	1.53498e+06	2.12242e+06	0.488757	0.420336	0.515541	1.16739	0.223284	insig
Hmcn001415	Majoroside	Terpenoids	Monoterpenoids	C17H24O10	1	134140-02-6	1.07405e+06	980405	978812	1.02925e+06	1.12389e+06	1.12397e+06	0.840325	0.142334	0.216685	0.925593	-0.11155	insig
Lmxn007955	Sudachitin	Flavonoids	Flavones	C18H16O8	1	4281-28-1	430603	423717	453433	643164	677505	664543	1.23813	7.99937e-05	0.00378677	0.658747	-0.602203	insig
Zmzn000113	L-threo-3-Methylaspartate	Amino acids and derivatives	Amino acids and derivatives	C5H9NO4	1	6061-13-8	1.6711e+06	1.48598e+06	1.31805e+06	4.15919e+06	3.99628e+06	3.86605e+06	1.23457	5.79285e-05	0.00310349	0.37226	-1.42562	down
Zbfn002396	6-O-Dihydrocaffeoylglucose	Phenolic acids	Phenolic acids	C15H20O9	1	-	2.94385e+06	3.00431e+06	2.51258e+06	1.92418e+06	1.79748e+06	975988	1.01654	0.0330658	0.0762451	1.80106	0.848845	insig
Sacn002893	10-acetylmonomelittoside*	Terpenoids	Monoterpenoids	C17H24O11	3	-	458514	435375	526014	571847	797652	706507	1.06871	0.0631384	0.116642	0.683959	-0.548019	insig
Lmbn007891	Hydroxy ricinoleic acid	Lipids	Free fatty acids	C18H34O4	3	-	142469	136280	131315	23693.3	19032.5	16138.2	1.23891	2.23504e-05	0.00186032	6.9663	2.80039	up
pmn001681	1-(4-Methoxyphenyl)-1-propanol	Others	Alcohol compounds	C10H14O2	3	5349-60-0	404627	373184	304646	932868	811044	872497	1.22056	0.000433804	0.00840244	0.413718	-1.27328	down
mws1505	Phenethyl caffeate	Phenolic acids	Phenolic acids	C17H16O4	1	104594-70-9	331791	310720	328260	134711	141465	117474	1.23674	4.01238e-05	0.00262062	2.46607	1.30221	up
Zmyn000083	alpha-D-Glucose 1,6-bisphosphate	Others	Saccharides	C6H14O12P2	3	10139-18-1	131748	184824	127981	19273.1	28562	28554.3	1.22313	0.0192846	0.0533612	5.81957	2.54091	up
Zmzn000079	D-Erythrose 4-phosphate	Others	Saccharides	C4H9O7P	3	585-18-2	1.50585e+06	1.94456e+06	1.33937e+06	736900	795970	698071	1.19151	0.0391132	0.0850492	2.14698	1.10231	up
Walbn00444	6''-Carboxyraffinose	Others	Saccharides	C18H30O17	1	104880-42-4	1.29381e+07	5.80796e+06	5.26935e+06	1.24807e+06	1.01358e+06	949208	1.19248	0.106802	0.172279	7.47942	2.90293	up
Zmpn000199	D-Galactarate	Others	Saccharides	C6H10O8	1	526-99-8	1.34838e+07	1.36385e+07	1.22255e+07	1.51152e+06	1.34864e+06	1.23507e+06	1.24506	0.00107176	0.0124844	9.60821	3.26427	up
Sasn000277	myo-Inositol 4-phosphate	Others	Saccharides	C6H13O9P	1	142760-33-6	1.32359e+07	1.67395e+07	1.15998e+07	5.52032e+06	5.25675e+06	5.19327e+06	1.21544	0.0296708	0.0709507	2.60327	1.38033	up
Hmcn000192	Sedoheptulose	Others	Saccharides	C7H14O7	2	3019-74-7	5.92365e+06	6.52988e+06	4.15808e+06	617993	582186	593771	1.23763	0.020103	0.0546043	9.25979	3.21098	up
Lmqn000432	sn-Glycero-3-phospho-1-inositol	Others	Saccharides	C9H19O11P	2	129830-95-1	5.42386e+07	4.20459e+07	4.36815e+07	8.80203e+06	7.62195e+06	8.23651e+06	1.24072	0.00930952	0.0344726	5.67571	2.5048	up
pmn001692	3-O-Acetylhamayne	Alkaloids	Isoquinoline alkaloids	C18H19NO5	1	-	1.69358e+06	1.51546e+06	1.42581e+06	2.06558e+06	2.08799e+06	2.97854e+06	1.05845	0.101108	0.164571	0.649858	-0.621804	insig
mws0854	Rhamnose*	Others	Saccharides	C6H12O5	3	3615-41-6	271538	340777	169877	108364	85594.4	79658.6	1.14082	0.0718886	0.127132	2.85871	1.51536	up
mws1595	L-Fucose*	Others	Saccharides	C6H12O5	3	-	271538	340777	169877	108364	85594.4	79658.6	1.14082	0.0718886	0.127132	2.85871	1.51536	up
Wafn011571	alpha-Hydroxylinoleic acid*	Lipids	Free fatty acids	C18H32O3	1	57818-44-7	1.74513e+06	1.05176e+06	1.62512e+06	644891	669265	697501	1.15085	0.0634575	0.116896	2.19819	1.13632	up
Rfmb091	9(S)-HODE*	Lipids	Free fatty acids	C18H32O3	1	15514-85-9	1.59648e+06	1.02615e+06	1.5854e+06	593345	614903	643961	1.17003	0.0521684	0.103779	2.2719	1.1839	up
Zmhn002269	2,5-Dimethylchromone-7-O-sulfate	Others	Chromone	C11H10O6S	3	-	161407	193157	142683	166506	158907	169220	0.0152202	0.958716	0.97058	1.00529	0.00760481	insig
Wcgn003981	Methyl 3-O-glucosyl-4-hydroxybenzoate	Phenolic acids	Phenolic acids	C14H18O9	3	155112-92-8	296628	279921	329912	381466	351051	458049	1.0283	0.0789802	0.136307	0.76137	-0.393331	insig
Lmtn002565	1-O-Vanilloyl-beta-D-glucose	Phenolic acids	Phenolic acids	C14H18O9	3	-	324629	228911	330291	403817	383014	331043	0.843879	0.129604	0.200826	0.790636	-0.338915	insig
Lmsn004132	6-Hydroxy-4',5,7-trimethoxyflavanone	Flavonoids	Flavanones	C18H18O6	3	6626-61-5	305239	271305	328507	364346	410692	350765	1.0369	0.0406634	0.0872261	0.803916	-0.314884	insig
Safn000198	2-Methyl-d-erythritol 2,4-cyclodiphosphate(2,4,7-trihydroxy-6-(hydroxymethyl)-6-methyl-1,3,5,2,4-trioxadiphosphocane 2,4-dioxide)	Others	Others	C5H12O9P2	3	143488-44-2	800469	1.01318e+06	493744	915173	908631	924860	0.570456	0.432163	0.525694	0.83946	-0.252466	insig
mws0866	D-Glucose 6-phosphate*	Others	Saccharides	C6H13O9P	1	56-73-5	1.6516e+07	2.09993e+07	1.33399e+07	6.61994e+06	6.08828e+06	6.27894e+06	1.20252	0.0404792	0.0869681	2.6784	1.42137	up
MWS2442	D-Fructose 6-phosphate*	Others	Saccharides	C6H13O9P	1	643-13-0	1.6516e+07	2.09993e+07	1.33399e+07	6.61994e+06	6.08828e+06	6.27894e+06	1.20252	0.0404792	0.0869681	2.6784	1.42137	up
Wasn000410	sn-glycero-3-phospho-(1'-sn-glycerol)	Others	Others	C6H15O8P	3	-	2.01822e+07	2.3055e+07	1.3969e+07	6.51379e+06	4.69789e+06	6.6165e+06	1.18686	0.0336655	0.0769236	3.20875	1.68201	up
mws0704	Ethanolamine phosphate	Alkaloids	Alkaloids	C2H8NO4P	3	1071-23-4	166893	192517	129682	58177	60221.9	60415.2	1.21451	0.0295644	0.0707862	2.7352	1.45165	up
pme0534	D-Gluconic acid	Others	Saccharides	C6H12O7	1	526-95-4	2.71307e+06	2.2747e+06	1.8186e+06	1.33393e+06	1.25176e+06	1.05207e+06	1.14184	0.0440029	0.0922956	1.87104	0.903839	insig
pmn001421	3-O-p-Coumaroylquinic acid	Phenolic acids	Phenolic acids	C16H18O8	3	87099-71-6	856783	1.11726e+06	719808	498833	530294	495906	1.12923	0.0777739	0.134923	1.76642	0.82083	insig
Safn013952	4-undecylbenzene-1-sulfonic acid	Others	Others	C17H28O3S	2	-	7.76972e+06	6.33149e+06	9.74032e+06	3.12813e+06	1.11983e+07	1.08848e+07	0.108326	0.883259	0.914869	0.945668	-0.080594	insig
Zbfn007626	1-Linoleoyl-2-Lysophosphatidic Acid Monobutylamine Ester*	Lipids	Glycerol ester	C25H48NO7P	1	-	2.99422e+07	1.94411e+07	2.11977e+07	7.32213e+07	7.08783e+07	7.51041e+07	1.21529	0.00166407	0.0146655	0.321988	-1.63492	down
Rfn048602	Melilotoside	Phenolic acids	Phenolic acids	C15H18O8	1	618-67-7	5.21756e+06	5.58288e+06	2.6934e+06	2.99719e+06	3.21244e+06	2.01326e+06	0.807068	0.183344	0.263656	1.64101	0.714583	insig
Wasyqn2983	3-[4-(Beta-D-Glucopyranosyloxy)Phenyl]Propionic Acid*	Phenolic acids	Phenolic acids	C15H20O8	1	-	1.00527e+06	1.03635e+06	993110	1.64316e+06	982782	947444	0.428977	0.510761	0.59735	0.849259	-0.235723	insig
pmb3101	alpha-Isopropylmalate	Organic acids	Organic acids	C7H12O5	1	49601-06-1	1.90608e+07	2.34237e+07	2.24811e+07	765296	923987	803887	1.24566	0.00398794	0.0223645	26.0574	4.70362	up
Walbn07904	Benzhydryl methyl ether*	Others	Others	C14H14O	1	1016-09-7	2.77725e+06	2.87539e+06	2.85013e+06	3.1509e+06	3.05834e+06	3.82587e+06	0.934707	0.167354	0.245713	0.847303	-0.239051	insig
mws0355	Catechin gallate*	Flavonoids	Flavanols	C22H18O10	3	130405-40-2	398329	336553	507569	484785	448022	592710	0.735299	0.228646	0.314091	0.814446	-0.29611	insig
mws1397	Epicatechin gallate*	Flavonoids	Flavanols	C22H18O10	3	1257-08-5	398329	336553	507569	484785	448022	592710	0.735299	0.228646	0.314091	0.814446	-0.29611	insig
Cmdn004285	6'-O-β-D-glucosylbarlerin	Terpenoids	Monoterpenoids	C25H38O17	3	927691-88-1	158168	93994.5	136131	161713	174968	123114	0.541733	0.386158	0.480646	0.844494	-0.243841	insig
mws0724	8-Hydroxyguanosine	Nucleotides and derivatives	Nucleotides and derivatives	C10H13N5O6	3	3868-31-3	139662	75344.3	68221.4	96973.2	133658	75351.6	0.226101	0.803507	0.853954	0.925632	-0.111489	insig
Wcfn005424	2-[2-[(Z)-pent-2-enyl]-3-[3,4,5-trihydroxy-6-(hydroxymethyl)oxan-2-yl]oxycyclopentyl]acetic acid	Others	Others	C18H30O8	3	-	613989	591829	623922	343969	414530	331329	1.20362	0.00560832	0.0268474	1.67893	0.747538	insig
Wmmn000117	mudanoside B*	Phenolic acids	Phenolic acids	C18H24O14	3	203511-37-9	970314	879219	937839	352104	284912	438839	1.2059	0.00108277	0.0125064	2.59084	1.37342	up
Labn002264	Grevilloside G	Phenolic acids	Phenolic acids	C14H20O8	3	791846-69-0	1.5288e+07	1.03035e+07	1.4286e+07	5.42592e+06	7.25785e+06	7.66775e+06	1.12253	0.0342427	0.0776092	1.95944	0.97044	insig
MWSmce264	Hydroxytyrosol	Others	Alcohol compounds	C8H10O3	3	10597-60-1	2.13763e+06	1.45526e+06	1.87862e+06	1.47619e+06	1.28249e+06	1.79536e+06	0.646191	0.291178	0.377931	1.20146	0.26479	insig
Lcfn121182	2-(acetyloxy)-5-ethyl-2,3-dimethylhexanedioicacid	Organic acids	Organic acids	C12H20O6	2	-	1.14396e+06	1.25137e+06	1.20862e+06	1.22012e+06	1.17143e+06	1.20078e+06	0.0583816	0.917641	0.938895	1.00324	0.00466091	insig
pmn001420	1-Caffeoyl-beta-D-glucose*	Phenolic acids	Phenolic acids	C15H18O9	1	14364-08-0	2.13796e+06	1.79619e+06	2.34244e+06	2.44358e+06	3.13332e+06	2.97695e+06	1.02099	0.0483116	0.0983416	0.733774	-0.446592	insig
Zmhn001793	6-O-Caffeoyl-D-glucose*	Phenolic acids	Phenolic acids	C15H18O9	1	-	2.13796e+06	1.79619e+06	2.34244e+06	2.44358e+06	3.13332e+06	2.97695e+06	1.02099	0.0483116	0.0983416	0.733774	-0.446592	insig
Waptn06507	DGMG 18:1	Lipids	Glycerol ester	C33H60O14	1	-	76719.2	24977.1	11493.8	317982	329051	199113	1.11449	0.0146713	0.0450807	0.133771	-2.90216	down
Wmmn000125	mudanpioside E	Terpenoids	Monoterpenoids	C24H30O13	3	172705-25-8	51960.5	65120.8	115089	364353	477667	506475	1.1995	0.00580239	0.0269565	0.17217	-2.5381	down
Labn003049	Galloyl xylosyl rhamnosyl gallic acid	Phenolic acids	Phenolic acids	C25H28O17	2	-	491243	567948	614337	305015	396080	457234	1.01379	0.0415066	0.0885541	1.44478	0.53085	insig
Lmyn005330	Demethyl-dehydroxysecoisolariciresinol	Lignans and Coumarins	Lignans	C19H24O5	3	-	49086.3	67272.7	58870.8	49508.3	69383.1	43170.7	0.323193	0.670957	0.743278	1.08125	0.112702	insig
Zmhn001420	5,7-Dihydroxy-1(3H)-isobenzofuranone	Others	Lactones	C8H6O4	3	27979-58-4	342836	593598	649762	850435	843552	899201	0.992946	0.0661991	0.119979	0.611678	-0.709155	insig
pme0281	Terephthalate	Phenolic acids	Phenolic acids	C8H6O4	1	100-21-0	342836	593598	649762	850435	843552	899201	0.992946	0.0661991	0.119979	0.611678	-0.709155	insig
Lcfn121170	4,6-diethyl-3,6-dihydroxy-8-methyldodec-4-enoicacid	Lipids	Free fatty acids	C17H32O4	1	-	68536.5	41521.7	65170.9	82832.4	88137.9	89449.1	0.989252	0.0719534	0.127143	0.672873	-0.571595	insig
MWSHC20105	4-ketopinoresinol	Lignans and Coumarins	Lignans	C20H20O7	3	66288-89-9	57176.8	75099.2	83066	54753.6	45316.5	61678.1	0.875574	0.132199	0.20422	1.33134	0.412879	insig
mws2212	Caffeate	Phenolic acids	Phenolic acids	C9H8O4	2	331-39-5	7.14362e+06	7.33355e+06	7.22039e+06	3.40875e+06	5.16282e+06	5.10276e+06	1.08367	0.042121	0.0895783	1.58674	0.666063	insig
mws0396	(9E)-Octadecenoic acid*	Lipids	Free fatty acids	C18H34O2	1	112-79-8	328402	498862	670982	581991	759341	801596	0.807158	0.156405	0.23331	0.699158	-0.516309	insig
Sasn008558	Corchorifatty acid B	Lipids	Free fatty acids	C18H28O4	3	-	94904.4	114315	103050	46007.3	37917.9	47873.2	1.22126	0.00227835	0.0164381	2.3693	1.24446	up
pme1611	Isohemiphloin	Flavonoids	Flavanones	C21H22O10	3	3682-02-8	779095	664226	824105	1.17139e+06	1.13352e+06	1.45027e+06	1.15757	0.0228326	0.0596981	0.603813	-0.727826	insig
ML10177402	4-Aminosalicylate	Phenolic acids	Phenolic acids	C7H7NO3	3	65-49-6	109730	159359	157874	111449	112903	58198.1	0.824451	0.119163	0.187532	1.51111	0.595606	insig
Lmbn005487	12,13-DHOME	Lipids	Free fatty acids	C18H34O4	1	263399-35-5	129900	78879.4	147381	149595	128012	131338	0.494408	0.487978	0.579043	0.870926	-0.199378	insig
Zmhn002032	4-O-(6'-O-Glucosylcaffeoylglucosyl)-4-hydroxybenzyl alcohol	Phenolic acids	Phenolic acids	C28H34O15	3	-	3.64761e+06	2.86031e+06	3.37758e+06	2.375e+06	2.87412e+06	2.6951e+06	0.955078	0.0889486	0.149814	1.24436	0.315408	insig
Lmhn002321	Vnilloylcaffeoyltartaric acid	Phenolic acids	Phenolic acids	C21H18O12	3	-	28753.7	34474.7	41449.6	50083.4	33701.2	24791.9	0.0169435	0.885296	0.915651	0.964093	-0.0527557	insig
Wasyqn3916	1-O-p-Coumaroyl Methylglucaric Acid*	Phenolic acids	Phenolic acids	C16H18O10	1	-	1.22941e+07	1.57918e+07	1.41923e+07	8.07742e+06	7.78338e+06	4.34477e+06	1.09068	0.0100089	0.0361067	2.0924	1.06516	up
MWStz384	Regaloside F*	Phenolic acids	Phenolic acids	C19H26O11	2	120601-65-2	1.30143e+06	1.32923e+06	1.50607e+06	770533	741247	715980	1.23112	0.00720804	0.0303003	1.8569	0.892893	insig
Lmhn002926	p-Coumaroylmalic acid	Phenolic acids	Phenolic acids	C13H12O7	1	-	662304	1.62431e+06	596915	1.85489e+06	1.49535e+06	946699	0.662786	0.33199	0.422624	0.671066	-0.575473	insig
Lmtn004049	Abscisate	Terpenoids	Sesquiterpenoids	C15H20O4	3	21293-29-8	87499.3	91801.9	80006.9	145449	151689	160739	1.22879	0.000413485	0.00812401	0.566328	-0.82029	insig
Waln011009	2-(2,3-dihydroxypropoxy)-3-(((2-(dimethylamino)ethoxy)(hydroxy)phosphoryl)oxy)propyl (11Z,14Z)-octadeca-11,14-dienoate	Lipids	LPE	C28H54NO9P	1	-	1.81165e+06	405448	1.14217e+06	1.42124e+06	5.45697e+06	5.73654e+06	0.898955	0.148905	0.225056	0.266297	-1.90889	insig
Lmgn009690	3,5-Dihydroxy-7,4'-dimethoxyflavone	Flavonoids	Flavonols	C17H14O6	1	15486-33-6	19405.7	27997.9	21574	23183	19806.4	18071.1	0.501578	0.437711	0.531395	1.12966	0.175889	insig
Safn011802	Dihydromonacolin L acid	Others	Others	C19H32O4	3	-	734596	461679	735034	89330	86182.3	86610.7	1.23222	0.025735	0.0644142	7.36795	2.88126	up
WaYn004518	2,3-Butanediol 2-O-(6''-O-p-coumaroyl)glucoside	Phenolic acids	Phenolic acids	C19H26O9	2	-	127933	128350	131054	183397	152343	179558	1.15032	0.0474387	0.0971933	0.751674	-0.411821	insig
Cmjn004337	Benzyl-(2''-O-xylosyl)glucoside*	Others	Others	C18H26O10	3	-	236813	315292	438804	41172	24900.3	38452.3	1.22022	0.0365421	0.0809975	9.48016	3.24491	up
Wafn003834	Hydroxygeranyl 6-O-xylopyranosyl-glucopyranoside	Terpenoids	Monoterpenoids	C21H36O11	3	-	121378	145451	131246	52462.3	96775.9	82267.8	1.03775	0.0319493	0.0742575	1.7195	0.781992	insig
MWSmce455	Vanillic acid methyl ester	Phenolic acids	Phenolic acids	C9H10O4	3	3943-74-6	32147.2	45540.4	37017.2	19233.4	18359.9	20037.9	1.19233	0.0380396	0.0835081	1.99033	0.993004	insig
MWSHC20155	Scopoletin	Lignans and Coumarins	Coumarins	C10H8O4	3	92-61-5	153240	130745	134110	49580	65863.7	65960.2	1.20897	0.00115396	0.0128003	2.30477	1.20463	up
Safn010504	2,3-dinor-9S,11R,15S-trihydroxy-5Z,13E-prostadienoic acid	Lipids	Free fatty acids	C18H30O5	3	-	19951.2	19129.3	19013.1	40714.9	47151.3	34874.9	1.21339	0.0253411	0.0636816	0.473302	-1.07917	down
mws0089	Kaempferol-7-O-glucoside*	Flavonoids	Flavonols	C21H20O11	3	16290-07-6	6.38036e+06	7.0827e+06	5.91208e+06	5.21599e+06	5.98436e+06	5.67789e+06	0.898088	0.12129	0.189813	1.14794	0.199043	insig
pmn001716	Carthamone*	Flavonoids	Chalcones	C21H20O11	3	86579-00-2	4.15089e+06	4.66337e+06	3.71398e+06	3.35864e+06	4.22994e+06	3.86155e+06	0.539546	0.39008	0.485048	1.09416	0.12982	insig
ZBN0292	Luteolin-4'-O-glucoside*	Flavonoids	Flavones	C21H20O11	3	6920-38-3	6.38036e+06	7.0827e+06	5.91208e+06	5.21599e+06	5.98436e+06	5.67789e+06	0.898088	0.12129	0.189813	1.14794	0.199043	insig
WaYn005089	Neosakuranin	Flavonoids	Chalcones	C22H24O10	3	31187-54-9	6.38036e+06	7.0827e+06	5.91208e+06	5.21599e+06	5.98436e+06	5.67789e+06	0.898088	0.12129	0.189813	1.14794	0.199043	insig
Zbsn007741	Tectorigenin*	Flavonoids	Isoflavones	C16H12O6	3	548-77-6	24378.6	42825.9	43148.9	31214.8	26883.6	37388.4	0.341822	0.526605	0.611056	1.15569	0.208758	insig
Lmhn005110	Aracarpene 1*	Flavonoids	Isoflavones	C16H12O6	3	1261245-78-6	24378.6	42825.9	43148.9	31214.8	26883.6	37388.4	0.341822	0.526605	0.611056	1.15569	0.208758	insig
Safn001322	2-Methylguanosine	Nucleotides and derivatives	Nucleotides and derivatives	C11H15N5O5	3	2140-77-4	556029	434616	466321	522467	468798	292113	0.455115	0.514272	0.600899	1.13526	0.18302	insig
Wafn005087	Hydroxyundecadienoic acid sulfate	Others	Others	C11H18O6S	3	-	507292	454451	376121	479604	351716	454687	0.19436	0.767514	0.827666	1.04032	0.0570316	insig
Lmyn007883	9,16-Dihydroxypalmitic acid	Lipids	Free fatty acids	C16H32O4	1	38076-49-2	646765	634543	664430	649598	618960	709122	0.216889	0.733242	0.797195	0.983849	-0.0234916	insig
mws0918	Prunetin	Flavonoids	Isoflavones	C16H12O5	3	552-59-0	225504	233829	221185	170735	167529	151431	1.211	0.00182997	0.0149879	1.38968	0.474749	insig
ZBN0043	Kaempferol-3-O-(2''-p-Coumaroyl)galactoside*	Flavonoids	Flavonols	C30H26O13	1	-	1.31498e+06	1.22579e+06	1.32276e+06	1.17315e+06	1.16689e+06	1.20989e+06	1.05101	0.0613419	0.115096	1.08834	0.122133	insig
mws0791	Poncirin*	Flavonoids	Flavanones	C28H34O14	2	14941-08-3	1.31498e+06	1.22579e+06	1.32276e+06	1.17315e+06	1.16689e+06	1.20989e+06	1.05101	0.0613419	0.115096	1.08834	0.122133	insig
Wasyqn2135	Gallic Acid 4-O-Glucoside	Phenolic acids	Phenolic acids	C13H16O10	1	-	3.08421e+06	2.91556e+06	2.88546e+06	4.18012e+06	3.49469e+06	3.94057e+06	1.14744	0.0359622	0.0801472	0.764954	-0.386555	insig
mws0474	Dodecanedioic acid	Lipids	Free fatty acids	C12H22O4	1	693-23-2	19518.7	16330.8	19704.7	19034.6	19138.5	12456.3	0.411612	0.554404	0.635697	1.09728	0.133926	insig
Walbn07770	3-(((2-(dimethylamino)ethoxy)(hydroxy)phosphoryl)oxy)-2-hydroxypropyl (9Z,12Z,15E)-octadeca-9,12,15-trienoate	Lipids	LPE	C25H46NO7P	1	-	3.19925e+07	3.19735e+07	3.17728e+07	5.04057e+07	4.8299e+07	5.52511e+07	1.23004	0.0109923	0.0379159	0.621859	-0.685341	insig
Safn012694	2-hydroxypentadecanoic acid	Lipids	Free fatty acids	C15H30O3	1	-	2.68626e+06	1.72213e+06	2.65172e+06	785181	788608	783718	1.20385	0.0382648	0.0837833	2.99473	1.58243	up
mws0264	alpha,alpha-Trehalose*	Others	Saccharides	C12H22O11	1	99-20-7	1.20171e+07	6.48155e+06	5.2506e+06	792449	1.00418e+06	890718	1.21199	0.0776201	0.134824	8.83745	3.14363	up
pme0519	Sucrose*	Others	Saccharides	C12H22O11	1	57-50-1	1.20171e+07	6.48155e+06	5.2506e+06	792449	1.00418e+06	890718	1.21199	0.0776201	0.134824	8.83745	3.14363	up
Labn001995	3,5-dihydroxy-4-[(2S,3R,4S,5S,6R)-3,4,5-trihydroxy-6-(sulfooxymethyl)oxan-2-yl]oxybenzoic acid*	Phenolic acids	Phenolic acids	C13H16O13S	1	-	1.1609e+06	1.20639e+06	1.47263e+06	1.61976e+06	1.93926e+06	2.03717e+06	1.09842	0.023686	0.0607346	0.686167	-0.543367	insig
Ladn001231	3,5-dihydroxy-4-{[(2s,3r,4s,5s,6r)-3,4,5-trihydroxy-6-[(sulfooxy)methyl]oxan-2-yl]oxy}benzoic acid*	Phenolic acids	Phenolic acids	C13H16O13S	1	-	1.1609e+06	1.20639e+06	1.47263e+06	1.61976e+06	1.93926e+06	2.03717e+06	1.09842	0.023686	0.0607346	0.686167	-0.543367	insig
Lcfn087781	Okanin4'-(6''-acetylglucoside)	Flavonoids	Chalcones	C23H24O12	2	-	317962	290658	311248	740756	612063	477163	1.16341	0.0559978	0.108798	0.502665	-0.992331	insig
Wahsn08389	Kaempferol-3-O-(4',6'-O-di-p-coumaroyl)-glucoside	Flavonoids	Flavonols	C39H32O15	2	-	32147	32769.1	33705.3	40128.7	40245.8	42428.7	1.2212	0.00183709	0.0149879	0.803085	-0.316376	insig
Hmdn001667	Ellagic acid-4-O-glucoside	Tannins	Tannin	C20H16O13	3	-	4.43271e+06	4.74901e+06	4.10282e+06	9.87259e+06	1.04604e+07	8.90252e+06	1.23165	0.00285189	0.0187007	0.454398	-1.13797	down
mws0988	Rhamnetin	Flavonoids	Flavonols	C16H12O7	3	90-19-7	49071.7	50008.2	49116.5	18289.2	16522.6	14554.7	1.23835	0.000492965	0.0089374	3.00197	1.58591	up
MWSprf135	(15Z)-Tetracosenoic acid	Lipids	Free fatty acids	C24H46O2	1	506-37-6	156693	80780.5	139707	90747.8	149715	107439	0.157234	0.753939	0.815122	1.08416	0.116577	insig
mws0344	D-Xylonate*	Others	Saccharides	C5H10O6	1	526-91-0	9.23168e+06	8.19339e+06	7.43868e+06	6.39972e+06	5.92306e+06	5.69054e+06	1.13883	0.034111	0.0775982	1.3803	0.46498	insig
Wasyqn0366	D-Arabinonate*	Others	Saccharides	C5H10O6	1	32609-14-6	4.82562e+06	4.65792e+06	3.88122e+06	3.61952e+06	3.11515e+06	3.3593e+06	1.08041	0.0452818	0.094387	1.32403	0.404939	insig
Hmyn007168	LysoPG 16:0	Lipids	Glycerol ester	C22H45O9P	3	-	668682	6.71643e+06	1.01277e+07	645422	1.34239e+07	1.46998e+07	0.159222	0.523253	0.60885	0.608735	-0.716113	insig
pme3007	UDP	Nucleotides and derivatives	Nucleotides and derivatives	C9H14N2O12P2	3	27821-45-0	385205	492671	265465	302620	316181	270208	0.640282	0.324634	0.415571	1.28609	0.362987	insig
pmb2804	(9Z,11E)-(13S)-13-Hydroperoxyoctadeca-9,11-dienoic acid	Lipids	Free fatty acids	C18H32O4	3	33964-75-9	60577.3	71995.3	62219.9	190170	170196	194350	1.23708	0.00089492	0.0113237	0.351158	-1.50981	down
ZBN0142	Quercetin-3-O-(2''-O-rhamnosyl)galactoside	Flavonoids	Flavonols	C27H30O16	2	-	1.10388e+06	1.31339e+06	1.6806e+06	1.56577e+06	1.71081e+06	2.05084e+06	0.849627	0.139744	0.21352	0.769205	-0.37856	insig
Lcfn121082	PyroGlu-Ile	Amino acids and derivatives	Amino acids and derivatives	C11H18N2O4	1	-	542674	547945	458723	105439	195407	134379	1.19788	0.000719131	0.0104669	3.55987	1.83182	up
Wasyqn3393	Trans-Ferulic Acid 4-O-[Apiosyl-(1→6)-Glucosyl] Ester	Phenolic acids	Phenolic acids	C21H28O13	3	-	22563.4	40880.8	35863.7	16705.7	30184.4	31655.2	0.506589	0.39452	0.488638	1.26434	0.338383	insig
Wahsn03908	3-O-p-Coumaroyl 3-methylglucaric acid*	Phenolic acids	Phenolic acids	C16H18O10	1	-	9.81391e+06	1.18265e+07	1.87009e+07	9.95927e+06	1.29826e+07	7.00818e+06	0.605932	0.349112	0.440413	1.34695	0.429698	insig
Waptn06085	DGMG 18:3(2n isomer)	Lipids	Glycerol ester	C33H56O14	1	-	110268	77795.3	41256.4	109507	217256	338827	0.955741	0.150534	0.226025	0.344536	-1.53727	insig
pmn001694	9,10,13-TriHOME	Lipids	Free fatty acids	C18H34O5	1	29907-57-1	867030	905746	900978	263861	291766	326088	1.23956	3.1309e-05	0.00225246	3.03245	1.60048	up
Hmqn003054	9,10,11-Trihydroxy-12-octadecenoic acid	Lipids	Free fatty acids	C18H34O5	1	61911-67-9	72309.3	60268.6	75674.1	18628.3	28306.7	20649.3	1.20925	0.00217603	0.016166	3.08136	1.62357	up
Lmmn001643	trans-2-Hydroxycinnamate	Phenolic acids	Phenolic acids	C9H8O3	3	583-17-5	4.1286e+06	4.09606e+06	4.3844e+06	3.28656e+06	3.13079e+06	2.83751e+06	1.19105	0.0033757	0.0205314	1.36243	0.446179	insig
Walbn04139	Methylprotocatechuate 3-(6''-acetylglucoside)*	Phenolic acids	Phenolic acids	C16H20O10	2	-	1.02046e+06	1.12544e+06	877433	959306	895481	1.1093e+06	0.120525	0.846926	0.888512	1.01999	0.0285528	insig
Walbn04343	Methylprotocatechuate 4-(6''-acetylglucoside)*	Phenolic acids	Phenolic acids	C16H20O10	2	-	1.11143e+06	985640	941102	926365	1.00694e+06	1.11593e+06	0.0270564	0.963115	0.973555	0.99637	-0.0052461	insig
Zbhn006453	Pedalitin	Flavonoids	Flavones	C16H12O7	1	22384-63-0	1.3584e+06	1.54567e+06	1.36859e+06	2.11895e+06	2.11939e+06	2.18266e+06	1.22067	0.00354561	0.0211684	0.66542	-0.587662	insig
Lmqn005782	4,5,8-Trihydroxy-α-tetralone	Quinones	Naphthol	C10H10O4	3	-	400302	373932	402271	338507	345915	346784	1.16707	0.0263229	0.065366	1.1409	0.190175	insig
Lmyn012331	(6Z)-Octadecenoic acid*	Lipids	Free fatty acids	C18H34O2	1	593-39-5	42195.1	60540.7	72536.3	65345.3	76315.3	81925.7	0.756427	0.204961	0.286877	0.783912	-0.351236	insig
Walbn08698	3-(((2-(dimethylamino)ethoxy)(hydroxy)phosphoryl)oxy)-2-hydroxypropyl oleate	Lipids	LPE	C25H50NO7P	1	-	3.75171e+06	1.66544e+06	3.56124e+06	5.54799e+06	5.64928e+06	4.98342e+06	0.965836	0.0582371	0.112198	0.554883	-0.849743	insig
Lmdn008298	Eucalyptol; 1,8-Cineole	Terpenoids	Monoterpenoids	C10H18O	3	470-82-6	193602	183863	179514	197232	209402	204709	1.06642	0.030688	0.0722847	0.911074	-0.13436	insig
ZBN0301	3,7-Di-O-methylquercetin	Flavonoids	Flavonols	C17H14O7	1	2068-02-2	131011	121215	126064	63297.7	65494.8	64891.4	1.24398	0.00133461	0.0134422	1.95313	0.965788	insig
Hmln001682	Quercetin-3-O-(6''-O-acetyl)glucosyl-(1→3)-Galactoside	Flavonoids	Flavonols	C29H32O18	3	-	14033.4	23507.6	23538.6	17494.9	19277.5	25726.1	0.110339	0.912564	0.93522	0.977298	-0.0331295	insig
Sahp008995	Sonnerstigmane D Aglycon	Terpenoids	Sesquiterpenoids	C13H20O3	3	-	103364	104626	103295	93038.5	90709.8	90146.3	1.23077	0.00124949	0.0131641	1.13651	0.184615	insig
Zmdn002353	Epicatechin-6-C-β-D-glucopyranoside*	Flavonoids	Flavanols	C21H24O11	2	103215-49-2	120307	94605.9	90016	80478	109212	129779	0.133342	0.793258	0.846353	0.954488	-0.0672015	insig
Zmdn002400	Epicatechin-3'-O-β-D-glucopyranoside*	Flavonoids	Flavanols	C21H24O11	2	-	120307	94605.9	90016	80478	109212	129779	0.133342	0.793258	0.846353	0.954488	-0.0672015	insig
Lmyn002403	Mandelic acid-β-glucoside	Phenolic acids	Phenolic acids	C14H18O8	1	-	3.98981e+06	3.47986e+06	3.91023e+06	91948.1	70958	231753	1.22158	0.000788861	0.0108944	28.8348	4.84974	up
HJN090	Isocoreopsin*	Flavonoids	Flavanones	C21H22O10	3	-	182366	246645	227689	963560	850024	807229	1.2335	0.00178809	0.0149879	0.250571	-1.99671	down
HJN087	Naringenin-4'-O-glucoside*	Flavonoids	Flavanones	C21H22O10	3	-	182366	246645	227689	963560	850024	807229	1.2335	0.00178809	0.0149879	0.250571	-1.99671	down
pme2827	Hexadecanal	Lipids	Free fatty acids	C16H32O	3	629-80-1	3.7094e+07	3.46032e+07	3.50274e+07	8.29374e+07	7.99831e+07	7.95845e+07	1.24503	9.84585e-06	0.00146092	0.440092	-1.18412	down
Waqkn04503	Isorhamnetin 3-(2''-acetylglucoside)	Flavonoids	Flavonols	C24H24O13	2	-	3.64045e+06	4.60876e+06	3.62061e+06	5.52468e+06	6.0595e+06	6.31773e+06	1.14696	0.00958221	0.0350698	0.663048	-0.592815	insig
Saln004355	Luzonoside C	Terpenoids	Monoterpenoids	C26H32O12	3	-	1.03085e+06	1.2126e+06	936928	1.05398e+06	995014	1.69876e+06	0.439527	0.497516	0.586217	0.848611	-0.236825	insig
Lmtn002796	Aromadendrin-7-O-glucoside	Flavonoids	Flavanonols	C21H22O11	2	28189-90-4	1.47645e+06	1.5305e+06	1.29327e+06	1.99086e+06	2.07717e+06	2.17735e+06	1.19279	0.00258509	0.0174044	0.688544	-0.538379	insig
Lmbn003970	9,12,13-TriHOME	Lipids	Free fatty acids	C18H34O5	2	97134-11-7	1.29737e+06	1.35344e+06	1.27072e+06	436320	444802	465541	1.24579	0.000227132	0.00617287	2.91203	1.54203	up
Lamn004461	4'-demethyl-3,9-dihydroeucomin glucosyl rhamnosyl glucoside	Flavonoids	Other Flavonoids	C34H44O19	3	-	2.0848e+06	2.67988e+06	2.16223e+06	1.90066e+06	2.2159e+06	3.50609e+06	0.205452	0.69342	0.762307	0.908727	-0.138081	insig
mws0341	(R)-2-Hydroxyisocaproate	Organic acids	Organic acids	C6H12O3	3	20312-37-2	2.12098e+06	2.27175e+06	2.01448e+06	484372	462561	467500	1.24578	0.00187174	0.0150742	4.52989	2.17947	up
WaYn002313	Homosyringic Acid 4'-O-Glucoside	Phenolic acids	Phenolic acids	C16H22O10	1	-	6.23289e+06	5.15947e+06	6.01779e+06	2.88618e+06	3.31368e+06	4.25149e+06	1.1205	0.0122076	0.0399724	1.66583	0.736239	insig
Lmbn003524	9-Oxononanoic acid	Lipids	Free fatty acids	C9H16O3	3	2553-17-5	26937.8	16466.6	19709.5	32858.2	46125.1	44378.1	1.10318	0.020847	0.0559624	0.511618	-0.966861	insig
Zbfn002690	1-(4-Hydroxybenzoyl)Glucose; 25545-07-7	Phenolic acids	Phenolic acids	C13H16O8	2	-	1.61717e+06	1.58949e+06	1.17001e+06	1.38714e+06	781784	1.40376e+06	0.572077	0.351266	0.442243	1.22504	0.292824	insig
Lmdn005428	Thymuside A	Terpenoids	Monoterpenoids	C16H26O7	3	-	1.37748e+07	1.33863e+07	1.36296e+07	1.27826e+07	1.31257e+07	1.22367e+07	1.04304	0.0592065	0.113034	1.06936	0.0967436	insig
Waln013216	10-Hydroxystearic Acid	Lipids	Free fatty acids	C18H36O3	3	638-26-6	5107.97	4735.83	6429.51	6972.79	7446.63	8321.53	1.06025	0.0321643	0.0745276	0.715594	-0.482786	insig
mws0021	Resveratrol	Others	Stilbene	C14H12O3	3	501-36-0	67938.2	70950.3	70427.9	68283.6	84193.7	87349	0.800971	0.224811	0.309668	0.872784	-0.196304	insig
mws0884	3',5'-Cyclic AMP	Nucleotides and derivatives	Nucleotides and derivatives	C10H12N5O6P	2	60-92-4	1.92237e+06	1.45871e+06	1.11895e+06	267492	307051	275941	1.22382	0.0344354	0.0776262	5.29114	2.40358	up
MWS2070	Propyl 4-hydroxybenzoate	Phenolic acids	Phenolic acids	C10H12O3	3	94-13-3	63086.5	59974.3	60789.9	96977.4	98472.9	101452	1.24294	4.57254e-05	0.00274135	0.619229	-0.691455	insig
HJN076	Pinocembrin 7-rhamnosylglucoside*	Flavonoids	Flavanones	C27H32O13	3	13241-31-1	205275	225963	204779	468418	498905	494894	1.24219	4.13249e-05	0.00262062	0.434968	-1.20102	down
Lmhn003373	4-Hydroxybenzoylmalic acid	Phenolic acids	Phenolic acids	C11H10O7	3	-	150147	144060	195240	166255	143808	171394	0.0575442	0.893026	0.921951	1.0166	0.0237475	insig
Lmhn003802	Sinapoylsinapoyltartaric acid	Phenolic acids	Phenolic acids	C26H26O14	3	-	155845	135798	71754.2	123076	109771	112091	0.00207528	0.832015	0.876942	1.05352	0.0752112	insig
mws1015	Esculin	Lignans and Coumarins	Coumarins	C15H16O9	1	531-75-9	1.24246e+07	1.1679e+07	1.0498e+07	7.97281e+06	1.07752e+07	1.12866e+07	0.664931	0.282681	0.369761	1.15205	0.204208	insig
mws0179	Chlorogenic acid methyl ester	Phenolic acids	Phenolic acids	C17H20O9	3	29708-87-0	135029	134291	67091.4	141829	156245	101843	0.450947	0.49252	0.581368	0.841204	-0.249472	insig
Wasyqn3389	1-O-P-Coumaroyl-(B-D-Glucose 6-O-Sulfate)	Phenolic acids	Phenolic acids	C15H18O11S	2	-	1.03717e+06	956828	1.0496e+06	588471	884304	761161	0.99334	0.0753611	0.131961	1.36244	0.44619	insig
Wcsn010524	8,11-Heptadecadienoic acid	Lipids	Free fatty acids	C17H30O2	1	-	839789	607550	866739	417152	379375	434583	1.16287	0.0436247	0.0919221	1.87967	0.910478	insig
Lmmn002164	Monomethyl succinate	Organic acids	Organic acids	C5H8O4	3	3878-55-5	211599	270390	260625	92270.1	92477.1	128668	1.19195	0.00450943	0.0241445	2.36942	1.24454	up
Laln002027	3,4-dihydroxybenzaldehyde-xylose-glucoside	Others	Aldehyde compounds	C18H24O12	3	-	200703	202030	182908	74484	49153.3	83717.1	1.19142	0.00126902	0.0132131	2.82435	1.49792	up
Smln006854	Xanthorin	Quinones	Anthraquinone	C16H12O6	3	17526-15-7	240256	342197	391954	373870	226978	310207	0.201446	0.749268	0.811117	1.06954	0.0969875	insig
MWSslk252	Didymin (Isosakuranetin-7-O-rutinoside)*	Flavonoids	Flavanones	C28H34O14	2	14259-47-3	1.34451e+06	1.34749e+06	1.4057e+06	1.31402e+06	1.20183e+06	1.48159e+06	0.27624	0.724572	0.788791	1.02508	0.0357374	insig
MWSN0086	Tribuloside*	Flavonoids	Flavonols	C30H26O13	1	20316-62-5	1.34451e+06	1.34749e+06	1.4057e+06	1.31402e+06	1.20183e+06	1.48159e+06	0.27624	0.724572	0.788791	1.02508	0.0357374	insig
Wcdn004423	Lyoniresinol-3-O-glucoside*	Lignans and Coumarins	Lignans	C28H38O13	2	-	599452	608350	627144	1.27862e+06	1.14982e+06	858307	1.14973	0.0595228	0.113287	0.558285	-0.840927	insig
MWStz638	(+)-Lyoniresinol 9'-O-glucoside*	Lignans and Coumarins	Lignans	C28H38O13	2	87585-32-8	599452	608350	627144	1.27862e+06	1.14982e+06	858307	1.14973	0.0595228	0.113287	0.558285	-0.840927	insig
Walbn07068	15-Amino-15-oxopentadecanoic acid	Lipids	Free fatty acids	C15H29NO3	1	-	293207	284812	279956	301657	303617	283486	0.702037	0.256581	0.340853	0.965361	-0.050859	insig
Lman004552	Robustaside A;[6'-p-Coumarylarbutin]	Phenolic acids	Phenolic acids	C21H22O9	3	148810-39-3	56689.8	43221.9	55487.6	64773.3	33676.5	66669.8	0.0580744	0.799297	0.851006	0.941131	-0.0875326	insig
WaYn006941	Hedyotisol B*	Lignans and Coumarins	Lignans	C42H50O16	3	95839-45-5	30313.9	29453.7	39792.5	20992.1	37225.1	42319.5	0.0636489	0.966942	0.976638	0.990287	-0.0140817	insig
Wahln09353	4-Phenethylphenol*	Others	Others	C14H14O	1	834-14-0	3.50708e+06	3.29906e+06	3.63002e+06	3.95146e+06	3.7652e+06	4.35307e+06	1.01838	0.0678628	0.121649	0.864655	-0.209803	insig
pmb3068	1-O-p-Coumaroylquinic acid*	Phenolic acids	Phenolic acids	C16H18O8	2	-	6.94518e+06	5.53389e+06	6.50097e+06	3.52733e+06	3.53349e+06	4.3502e+06	1.16594	0.0104983	0.0371797	1.66331	0.734056	insig
Lmbn000193	Tartronate semialdehyde*	Organic acids	Organic acids	C3H4O4	3	2480-77-5	130950	142849	115319	143666	193224	134988	0.732663	0.265927	0.351683	0.824615	-0.278208	insig
ML10172161	Hydroxypyruvate*	Organic acids	Organic acids	C3H4O4	3	1113-60-6	130950	142849	115319	143666	193224	134988	0.732663	0.265927	0.351683	0.824615	-0.278208	insig
Labn002107	galloyl xylosyl glucoside*	Phenolic acids	Phenolic acids	C18H24O14	3	-	908210	698229	729039	319456	248895	396573	1.17691	0.0067466	0.0292929	2.42037	1.27523	up
Zmhn001358	4-O-Glucosyl-4-hydroxybenzoic acid	Phenolic acids	Phenolic acids	C13H16O8	1	-	3.48319e+06	3.19408e+06	3.37993e+06	239056	375475	347535	1.23851	8.23748e-05	0.00378677	10.4538	3.38595	up
Lmhn004960	7-O-Galloyltricetiflavan	Flavonoids	Flavanols	C22H18O10	3	-	118430	142268	97911.5	135333	155442	160335	0.879849	0.123362	0.192815	0.794948	-0.331068	insig
pme0256	Xanthine	Nucleotides and derivatives	Nucleotides and derivatives	C5H4N4O2	3	69-89-6	56909.6	48578.9	53941.8	63964.1	111389	90215.4	1.02618	0.11899	0.187378	0.600337	-0.736155	insig
Wasyqn2995	Trans-Caffeic Acid 4-O-[Apiosyl-(1→6)-Glucosyl] Ester	Phenolic acids	Phenolic acids	C20H26O13	1	-	156707	139334	194751	98579.8	104168	101811	1.14809	0.0616554	0.115228	1.61148	0.68839	insig
mws0367	(9Z,12Z,15Z)-Octadecatrienoic acid	Lipids	Free fatty acids	C18H30O2	1	463-40-1	1.25622e+08	9.93997e+07	1.54311e+08	2.31048e+08	199047761	2.27864e+08	1.12407	0.0117759	0.0392693	0.57653	-0.794533	insig
Lmmn005092	Medicagenic acid-3-O-glucuronide-28-O-rhamnosyl(1,2)-arabinoside	Terpenoids	Triterpene Saponin	C47H72O20	3	-	1.15843e+06	997178	964884	5.06034e+06	4.73378e+06	5.03569e+06	1.24365	4.16301e-05	0.00262062	0.21042	-2.24866	down
MWSmce501	Protocatechuic Acid Methyl Ester	Phenolic acids	Phenolic acids	C8H8O4	3	2150-43-8	596659	633456	606841	805507	849461	746346	1.19104	0.0153537	0.0462063	0.764979	-0.386507	insig
mws1350	Syringaldehyde; 4-Hydroxy-3,5-Dimethoxybenzaldehyde	Others	Aldehyde compounds	C9H10O4	2	134-96-3	1.56515e+06	1.25085e+06	1.74279e+06	2.36022e+06	2.11611e+06	2.50277e+06	1.11303	0.0130861	0.0420827	0.653205	-0.614393	insig
Zken114088	cis-beta-D-Glucosyl-2-hydroxycinnamate	Phenolic acids	Phenolic acids	C15H18O8	1	2446-60-8	1.41729e+06	1.39878e+06	1.37976e+06	1.04478e+06	1.07386e+06	1.14885e+06	1.21484	0.00528017	0.026093	1.28411	0.360774	insig
Lmdn003868	Frehmaglutoside G	Terpenoids	Monoterpenoids	C21H36O9	3	-	70241.2	123235	125748	185803	449516	220199	1.02053	0.158128	0.235049	0.373136	-1.42223	down
Wcgn005541	Cyrtominetin	Flavonoids	Flavones	C17H16O6	3	95272-99-4	1.38835e+06	1.46813e+06	959155	1.54036e+06	1.50169e+06	1.62146e+06	0.780356	0.211583	0.294835	0.818189	-0.289494	insig
Zayn001165	Malic acid-1-O-glucopyranoside	Organic acids	Organic acids	C10H16O10	2	-	148826	181974	92141.7	448701	380832	287636	1.12337	0.0206889	0.0557162	0.378583	-1.40132	down
MWS1875	2-Naphthol*	Others	Others	C10H8O	3	135-19-3	10314.8	17262.5	12216.7	16628.7	18298.6	18146.3	0.883939	0.159508	0.236399	0.749788	-0.415446	insig
MWS2066	1-Naphthol*	Others	Others	C10H8O	3	90-15-3	10314.8	17262.5	12216.7	16628.7	18298.6	18146.3	0.883939	0.159508	0.236399	0.749788	-0.415446	insig
Lmxn006423	2(3H)-Benzothiazolone	Alkaloids	Alkaloids	C7H5NOS	2	934-34-9	174190	165451	145426	229719	211761	188107	1.06641	0.0360969	0.0802224	0.770453	-0.376221	insig
ZBN0428	6-Hydroxykaempferol-3,6-O-diglucoside	Flavonoids	Flavonols	C27H30O17	2	142674-16-6	333759	292435	280260	624790	503987	451088	1.1593	0.0386193	0.0844128	0.573754	-0.801497	insig
Yaan003788	[(2R,3R,4S,5S)-4-hydroxy-5-(hydroxymethyl)-2-[[(2R,3S,4S,5R,6S)-3,4,5-trihydroxy-6-[2-[(1R)-4-methylcyclohex-3-en-1-yl]propan-2-yloxy]oxan-2-yl]methoxy]oxolan-3-yl]3,4,5-trihydroxybenzoate	Others	Others	C28H40O14	3	-	332309	66638	60594.3	85756.5	218951	706304	0.524745	0.446384	0.539345	0.454536	-1.13753	insig
Lcfn121126	4-Methylene-2-octyl-5-oxotetrahydrofuran-3-carboxylicacid(C75)	Others	Lactones	C14H22O4	1	218137-86-1	107215	104923	96478.6	58084.3	72462.8	61832.3	1.19206	0.00260835	0.0174213	1.60421	0.681865	insig
MWSmce025	Fraxin	Lignans and Coumarins	Coumarins	C16H18O10	2	524-30-1	7.29771e+06	7.64341e+06	7.80774e+06	1.43276e+06	1.41956e+06	1.50742e+06	1.24667	0.000416202	0.00812401	5.21794	2.38348	up
Lmmn003323	2-Hydroxyhexadecanoic acid*	Lipids	Free fatty acids	C16H32O3	1	764-67-0	6.46813e+06	4.87698e+06	7.1969e+06	1.3737e+06	1.1894e+06	1.18725e+06	1.232	0.0180976	0.0512581	4.94407	2.3057	up
Lcsn006335	2-Hydroxymyristic acid	Lipids	Free fatty acids	C14H28O3	1	2507-55-3	1.43395e+06	898254	1.36456e+06	726467	582332	652222	1.10525	0.0675196	0.121352	1.88513	0.914661	insig
Sasn000615	lactobionic acid	Others	Saccharides	C12H22O12	3	96-82-2	144438	196929	151615	100256	64337.1	91213.7	1.11601	0.0211163	0.0565047	1.92716	0.946479	insig
mws0236	Taurine	Organic acids	Organic acids	C2H7NO3S	3	107-35-7	264976	244723	242244	85728.3	89122.7	78334.7	1.24256	0.000396556	0.00798822	2.96992	1.57043	up
Labn009890	7-Hydroxycadalene	Terpenoids	Sesquiterpenoids	C15H18O	3	2102-75-2	20781.9	12451.4	20323.5	5001.59	4532.15	5003.17	1.20537	0.0401917	0.0868288	3.6842	1.88135	up
Waymn03248	4-O-Feruloylquinic acid	Phenolic acids	Phenolic acids	C17H20O9	3	2613-86-7	2.80246e+06	2.86433e+06	2.91739e+06	1.623e+06	2.04256e+06	1.90897e+06	1.18898	0.0106954	0.0375083	1.5399	0.622833	insig
Wbmp003345	Cimicifugic acid A-glucose	Phenolic acids	Phenolic acids	C27H30O16	1	-	2.97195e+06	2.93923e+06	2.79381e+06	2.96052e+06	2.66224e+06	2.82399e+06	0.487494	0.454653	0.546974	1.03057	0.0434467	insig
WaYn004793	Isosakuranetin 7-Alpha-L-Arabinofuranosyl-(1→6)-Glucoside	Flavonoids	Flavanones	C27H32O14	3	-	185373	171438	173437	201072	199229	160500	0.392456	0.528671	0.612797	0.945518	-0.0808229	insig
Hmsn002598	Salirepin	Others	Others	C13H18O8	2	26652-12-0	1.52446e+06	1.32537e+06	1.30669e+06	857278	422408	800258	1.05721	0.0206127	0.0555704	1.99838	0.998832	insig
MWSHC2092	Chikusetsusaponin IVa	Terpenoids	Triterpene Saponin	C42H66O14	2	51415-02-2	53348.5	136099	102002	107026	85480.8	56011.2	0.223979	0.643566	0.717352	1.17275	0.229898	insig
mws0248	Uridine	Nucleotides and derivatives	Nucleotides and derivatives	C9H12N2O6	1	58-96-8	169912	77351.8	98763.9	374492	584116	459414	1.17115	0.0152055	0.0460187	0.244022	-2.03492	down
MWS0132	Glutathione disulfide	Amino acids and derivatives	Amino acids and derivatives	C20H32N6O12S2	1	27025-41-8	2.64944e+06	1.28712e+06	2.97084e+06	272493	310342	255581	1.20682	0.0592102	0.113034	8.23863	3.04241	up
Walbn06565	13-Amino-13-oxotridecanoic acid	Lipids	Free fatty acids	C13H25NO3	1	-	5.04029e+06	5.7786e+06	5.51767e+06	6.14598e+06	6.21823e+06	6.5292e+06	1.0681	0.0387522	0.0846298	0.86467	-0.209779	insig
Sasn008206	(E)-12-hydroxydodec-2-enoic acid	Lipids	Free fatty acids	C12H22O3	1	-	4739.68	5756.36	8085.9	365137	363144	402535	1.2436	0.00112388	0.0127534	0.0164323	-5.92732	down
MWStz398	4'-O-beta-D-Glucosyl-cis-p-coumarate	Phenolic acids	Phenolic acids	C15H18O8	1	117405-48-8	2.03665e+06	2.11566e+06	1.53959e+06	342120	262410	878722	1.10928	0.00615641	0.0280202	3.83745	1.94015	up
Wasyqn2170	Vanillic acid glucoside	Phenolic acids	Phenolic acids	C14H18O9	2	32142-31-7	973655	989351	764051	722889	554792	869805	0.781144	0.175901	0.255432	1.26988	0.344696	insig
Lmbn004240	9,10-Dihydroxy-12,13-epoxyoctadecanoate	Lipids	Free fatty acids	C18H34O5	3	-	26587.6	24794.2	39663.3	43819.7	35198.3	32545.1	0.668297	0.308821	0.398139	0.816087	-0.293205	insig
Sadn011058	[(2R,3S,4S,5R,6S)-6-{[4,7-dihydroxy-3-(hydroxymethyl)-9,10-dioxo-9,10-dihydroanthracen-2-yl]oxy}-3,4,5-trihydroxyoxan-2-yl]methyl acetate	Quinones	Anthraquinone	C23H22O12	1	-	8.95015e+06	9.65004e+06	9.47354e+06	1.57608e+07	1.6806e+07	1.66509e+07	1.24015	0.000159434	0.00514685	0.570398	-0.80996	insig
Zbfn002169	3'-p-Coumaroyl-sucrose	Phenolic acids	Phenolic acids	C21H28O13	2	-	271834	378955	414125	193839	203269	241012	1.08114	0.067375	0.121179	1.66883	0.738838	insig
WaYn003084	Guaiacylglycerol 8-O-(1''-O-Glucosyl)Vanillic Acid Ether	Phenolic acids	Phenolic acids	C24H30O13	3	-	60608.4	81297.5	95175.7	290226	401832	448448	1.21373	0.0196746	0.0538486	0.207874	-2.26622	down
Lmdn001925	Olivil-4'-O-glucoside	Lignans and Coumarins	Lignans	C26H34O12	2	76880-93-8	137342	220622	212105	462185	440640	632399	1.16615	0.0205264	0.0554564	0.371326	-1.42924	down
Safn002792	Kaempferol-3-O-Gentiobioside-7-O-Rhamnoside	Flavonoids	Flavonols	C33H40O20	1	-	1.06649e+07	1.03189e+07	6.85689e+06	6.70189e+06	9.03298e+06	9.13922e+06	0.354283	0.539032	0.622193	1.11927	0.162552	insig
mws0668	Xanthosine	Nucleotides and derivatives	Nucleotides and derivatives	C10H12N4O6	1	146-80-5	7.04692e+06	1.37043e+07	1.31028e+07	2.25766e+06	1.59182e+06	2.12264e+06	1.20059	0.047388	0.0971685	5.66867	2.50301	up
pmb2787	9-OxoODE*	Lipids	Free fatty acids	C18H30O3	3	54232-59-6	746685	479773	816245	262579	244359	269467	1.17592	0.0535567	0.105686	2.63098	1.3956	up
mws0437	L-Arabitol*	Others	Saccharides	C5H12O5	3	488-82-4	103962	97108.1	78568.3	77453.4	68682.8	102275	0.496324	0.458399	0.550166	1.1257	0.170828	insig
MWS5235	12-Hydroxyoctadecanoic acid	Lipids	Free fatty acids	C18H36O3	1	106-14-9	66079	37715.6	63440.2	54887.8	65627.4	60907	0.34798	0.661653	0.734263	0.9218	-0.117475	insig
Rfn045100	Dihydrocoumaroyl Hexoside*	Phenolic acids	Phenolic acids	C15H20O8	1	-	735960	1.15747e+06	1.29796e+06	1.49346e+06	957378	720781	0.0530313	0.9827	0.986618	1.00623	0.00896522	insig
mws0059	Rutin*	Flavonoids	Flavonols	C27H30O16	1	153-18-4	3.37192e+06	3.17949e+06	3.70962e+06	4.9167e+06	4.73502e+06	4.99481e+06	1.20517	0.00380064	0.0219053	0.700577	-0.513384	insig
ZBN0082	Quercetin-3-O-glucoside-7-O-rhamnoside*	Flavonoids	Flavonols	C27H30O16	1	-	2.95637e+06	3.60778e+06	3.93061e+06	4.91354e+06	4.88849e+06	4.62322e+06	1.10057	0.034506	0.077694	0.727528	-0.458926	insig
pmn001583	Quercetin-3-O-robinobioside	Flavonoids	Flavonols	C27H30O16	2	52525-35-6	4.75636e+06	4.96606e+06	5.707e+06	7.0022e+06	7.47107e+06	7.2514e+06	1.18201	0.00840688	0.0328704	0.710225	-0.493652	insig
Lcfn121063	N-Salicyloylasparticacid	Amino acids and derivatives	Amino acids and derivatives	C11H11NO6	2	56145-94-9	1.30172e+06	1.23346e+06	1.40268e+06	1.44912e+06	1.61269e+06	1.80848e+06	1.01876	0.077639	0.134824	0.808548	-0.306594	insig
MA10074217	4-Hydroxyquinoline	Alkaloids	Quinoline alkaloids	C9H7NO	3	611-36-9	1.5172e+06	1.5768e+06	1.38773e+06	69793.8	66383.1	74856.7	1.24664	0.00150574	0.0141087	21.237	4.40851	up
MWSprf094	Tracheloside*	Lignans and Coumarins	Lignans	C27H34O12	3	33464-71-0	479329	400696	470280	668599	362212	675912	0.524144	0.369624	0.462122	0.791169	-0.337943	insig
Zmdn006929	Aloe emodin anthrone	Quinones	Anthraquinone	C15H12O4	1	6247-99-0	128863	127184	149492	63564	77259.2	57380.7	1.2006	0.00200801	0.0156538	2.04607	1.03286	up
Zbkn004627	cyclo-Dopa 5-O-glucoside	Alkaloids	Alkaloids	C15H19NO9	3	-	2.13304e+06	1.77513e+06	2.63653e+06	1.53142e+06	1.40235e+06	2.13114e+06	0.754923	0.216688	0.299627	1.29216	0.36979	insig
MWSmce466	4'-Hydroxyacetophenone	Others	Ketone compounds	C8H8O2	3	99-93-4	247454	237314	239844	3.67983e+06	4.2934e+06	5.00934e+06	1.24488	0.00872143	0.0334399	0.0558142	-4.16322	down
mws0097	(+)-Pinoresinol*	Lignans and Coumarins	Lignans	C20H22O6	1	487-36-5	291425	291256	326102	202043	255268	257714	1.0126	0.0493209	0.099671	1.27098	0.345944	insig
MWSHC20189	Epipinoresinol*	Lignans and Coumarins	Lignans	C20H22O6	1	24404-50-0	229355	295203	276913	188938	193882	212633	1.0826	0.0589722	0.112922	1.34598	0.42866	insig
MWStz451	Clemaphenol A*	Lignans and Coumarins	Lignans	C20H22O6	1	362606-60-8	229355	295203	276913	188938	193882	212633	1.0826	0.0589722	0.112922	1.34598	0.42866	insig
MWS1877	4-tert-Octylphenol	Others	Others	C14H22O	1	140-66-9	22031.5	17947.2	21680.8	33634.9	25352	25100.1	0.991732	0.0996191	0.162567	0.733282	-0.44756	insig
WaYn003112	Erythro-Guaiacylglycerol-β-threo-syringylglycerol Ether	Lignans and Coumarins	Lignans	C21H28O10	3	1313434-74-0	97140.3	133001	88525.6	121247	159800	234479	0.886437	0.177078	0.256697	0.618139	-0.693997	insig
Ymjm000152	p-Hydroxypheny-β-D-allopyranoside	Others	Others	C12H16O7	1	-	631391	324691	306116	937250	839141	820470	1.06638	0.0402213	0.0868288	0.486047	-1.04083	down
Wahln03557	Dihydrosinapic Acid glucoside	Phenolic acids	Phenolic acids	C17H24O10	2	-	589223	901367	416703	1.03146e+06	508438	1.19117e+06	0.558975	0.341385	0.43153	0.698371	-0.517934	insig
Wamxn06905	3-((2,4-dihydroxy-6-(1-hydroxy-2-oxoundec-8-en-1-yl)-5-(sulfooxy)tetrahydro-2H-pyran-3-yl)oxy)-3-oxopropanoic acid	Others	Others	C19H30O13S	3	-	526121	505876	416828	307255	319461	296077	1.18188	0.0306207	0.0721938	1.57004	0.650805	insig
mws1150	Echinacoside	Phenolic acids	Phenolic acids	C35H46O20	3	82854-37-3	570817	300219	784563	1.20229e+06	979013	1.24398e+06	1.00514	0.0318041	0.0740137	0.483346	-1.04887	down
Safn004633	Ilicifolinoside B	Others	Others	C19H32O8	3	-	865010	544197	331351	1.48604e+06	797317	722717	0.776087	0.229211	0.314525	0.579015	-0.788328	insig
Zbfn006124	2,6-Di-Feruloyl glucoside	Phenolic acids	Phenolic acids	C26H28O12	3	-	703940	720842	508461	137789	166832	89222.8	1.20437	0.0108769	0.0377246	4.90866	2.29533	up
mws0028	Vanillate	Phenolic acids	Phenolic acids	C8H8O4	3	121-34-6	1.54954e+06	2.15338e+06	3.02319e+06	2.72671e+06	3.34143e+06	3.39362e+06	0.838657	0.154428	0.231045	0.710872	-0.492338	insig
MWSmce675	Arbutin	Others	Others	C12H16O7	1	497-76-7	543060	354330	270073	914437	827310	669015	1.07526	0.018991	0.052839	0.484271	-1.04611	down
HJN079	Pinocembrin-7-O-rutinoside*	Flavonoids	Flavanones	C27H32O13	3	118985-31-2	219649	225005	216909	546924	535173	531925	1.24677	8.92847e-06	0.00146092	0.409884	-1.28671	down
mws0282	Tryptophan	Amino acids and derivatives	Amino acids and derivatives	C11H12N2O2	1	54-12-6	1.77418e+08	1.77031e+08	1.68373e+08	1.60813e+07	1.64262e+07	2.1651e+07	1.24285	9.86326e-06	0.00146092	9.65353	3.27106	up
pme0376	Naringenin	Flavonoids	Flavanones	C15H12O5	3	480-41-1	37836.7	38700.3	48857.4	43595.2	50440.6	56358.9	0.795577	0.178441	0.258227	0.833769	-0.262281	insig
Zmyn000108	D-Glucarate	Others	Saccharides	C6H10O8	1	87-73-0	1.37072e+07	1.61332e+07	1.13114e+07	1.46086e+06	1.34591e+06	1.35072e+06	1.24195	0.0124554	0.0406781	9.89822	3.30717	up
MWS2040	Methanesulfonic acid	Organic acids	Organic acids	CH4O3S	3	75-75-2	101354	243583	104488	65078.9	57917	64529.5	1.00432	0.203462	0.285572	2.39661	1.26099	up
MWSN0164	Kaempferol-3-O-glucorhamnoside*	Flavonoids	Flavonols	C27H30O15	3	40437-72-7	3.25319e+07	3.34144e+07	2.80727e+07	4.68578e+07	4.91743e+07	4.45189e+07	1.19377	0.00221186	0.016166	0.668932	-0.580069	insig
MWSN0089	Kaempferol-3-O-neohesperidoside*	Flavonoids	Flavonols	C27H30O15	3	32602-81-6	3.25319e+07	3.34144e+07	2.80727e+07	4.68578e+07	4.91743e+07	4.45189e+07	1.19377	0.00221186	0.016166	0.668932	-0.580069	insig
Lmyn005006	Eriodictyol-7-O-(6''-O-p-coumaroyl)glucoside	Flavonoids	Flavanones	C30H28O13	3	-	2.79453e+06	3.17094e+06	2.90933e+06	3.36843e+06	3.13269e+06	3.50578e+06	0.961441	0.0726289	0.128157	0.886868	-0.173208	insig
Qahn003953	Erigeside B	Others	Others	C12H22O6	1	95632-87-4	502274	516349	714268	904516	898964	717615	1.01579	0.046676	0.0964404	0.687356	-0.54087	insig
Qahn004265	Magnolignan A-2-O-glucoside	Lignans and Coumarins	Lignans	C24H30O9	2	1035846-18-4	390921	375322	360225	485474	580331	526815	1.18466	0.0214668	0.0572065	0.707305	-0.499596	insig
Zbqn003921	N-carboxy-N-(2-oxo-2-phenylethyl)-L-alanine	Amino acids and derivatives	Amino acids and derivatives	C12H13NO5	2	-	7.61998e+07	7.59334e+07	8.3421e+07	489535	535844	580891	1.24701	0.000986559	0.0119697	146.647	7.1962	up
mws0102	Indole-5-carboxylic acid*	Alkaloids	Plumerane	C9H7NO2	3	1670-81-1	427059	505727	516726	104026	103469	114380	1.24222	0.0050319	0.0254209	4.50333	2.17099	up
mws1417	Indole-3-carboxylate*	Alkaloids	Plumerane	C9H7NO2	3	771-50-6	775068	743384	833083	225925	196460	208009	1.24341	0.000869071	0.0111999	3.73026	1.89928	up
Wasn005621	Glucosyl 9-hydroxy-3-methyldec-2-enoic acid	Terpenoids	Monoterpenoids	C17H30O8	1	-	402147	372245	342425	623542	692524	618650	1.21972	0.00116411	0.0128004	0.577251	-0.792729	insig
Lmbn005662	9(10)-EpOME	Lipids	Free fatty acids	C18H32O3	1	16833-56-0	523181	311962	462956	48072.8	36654.8	45440	1.23272	0.0247735	0.0628195	9.97253	3.31796	up
Lmbn006032	Hypolaetin*	Flavonoids	Flavones	C15H10O7	3	27696-41-9	93265.8	126391	103239	434782	469595	523966	1.23527	0.00198086	0.0154901	0.226063	-2.1452	down
Wdbn005328	3,3'-Bis(3,4-dihydro-4-hydroxy-6,8-dimethoxy-2H-1-benzopyran)	Lignans and Coumarins	Lignans	C22H26O8	3	-	6.11673e+06	5.54393e+06	6.45727e+06	6.17183e+06	7.70925e+06	7.21993e+06	0.855103	0.148389	0.224815	0.858629	-0.219893	insig
mws0237	Azelaic acid	Lipids	Free fatty acids	C9H16O4	1	123-99-9	3.05725e+06	3.43216e+06	3.15256e+06	8.96218e+06	9.54738e+06	8.79685e+06	1.24323	0.000209578	0.00599678	0.353103	-1.50184	down
Lmdn003665	Farrerol-5,7-di-O-glucoside	Flavonoids	Flavanones	C29H36O15	3	-	1.15071e+06	1.14004e+06	1.19985e+06	1.9624e+06	1.82703e+06	2.08516e+06	1.23177	0.00614649	0.0280202	0.594186	-0.751014	insig
Hmsn001911	2-Beta-Glucopyranosyloxy-3-Hydroxybenzyl Alcohol	Phenolic acids	Phenolic acids	C13H18O8	3	20331-85-5	981733	1.24534e+06	1.33072e+06	427086	739842	738101	1.05437	0.020338	0.0550658	1.86758	0.901169	insig
pmn001690	3-Hydroxy-4-isopropylbenzylalcohol-3-O-glucoside	Others	Alcohol compounds	C16H24O7	3	-	4.16592e+06	5.06869e+06	5.07582e+06	200430	243290	201888	1.24517	0.00430245	0.0236225	22.1658	4.47027	up
Wbtn007675	Calyxanthone*	Flavonoids	Other Flavonoids	C15H10O6	1	98973-45-6	1.39234e+06	1.24455e+06	1.41694e+06	1.27483e+06	1.00643e+06	1.24719e+06	0.79856	0.17044	0.248851	1.1489	0.200248	insig
Zdhn005610	Citreorosein	Quinones	Anthraquinone	C15H10O6	3	481-73-2	28557.8	54311.5	33500.4	33988	33787.6	47615	0.0471704	0.97357	0.980972	1.00848	0.0121895	insig
Lmmn001294	Koaburaside	Others	Others	C14H20O9	1	41653-73-0	1.83103e+06	1.7214e+06	1.51857e+06	1.29007e+06	1.03587e+06	1.3924e+06	1.03987	0.0332717	0.0764119	1.36378	0.447612	insig
Jmwn002117	2,6-dimethoxybenzene-1,4-diol 1-O-β-D-glucopyranoside	Phenolic acids	Phenolic acids	C14H20O9	1	-	1.73547e+06	1.54292e+06	1.38347e+06	1.34747e+06	958072	1.28745e+06	0.909623	0.0893241	0.15033	1.29749	0.375719	insig
Waptn06702	(9S)-Hydroxyoctadecadienoic acid	Lipids	Free fatty acids	C18H32O3	1	73543-67-6	6.2922e+06	3.87906e+06	6.07664e+06	2.01882e+06	2.05473e+06	2.09834e+06	1.18444	0.0487461	0.0987471	2.63257	1.39647	up
Zbfn004495	3-O-(3,5-Dimethoxy-4-hydroxybenzoyl)-4-O-caffeoylquinic acid	Phenolic acids	Phenolic acids	C25H26O13	3	-	117414	107599	187201	116142	80644.3	87541.6	0.815594	0.225377	0.310109	1.44978	0.535835	insig
Sakn004407	3,4-Dihydroxyphenethyl alcohol-8-O-[4-O-caffeoyl-β-D-apinosyl(1→3)-β-D-glucosyl(1→6)]-β-D-glucoside	Others	Alcohol compounds	C34H44O20	3	-	2.44354e+06	3.81305e+06	3.40301e+06	1.54966e+07	6.25701e+06	3.71783e+06	0.847446	0.277976	0.365153	0.379233	-1.39884	insig
Hmln000873	2-O-Galloyl-D-glucose	Phenolic acids	Phenolic acids	C13H16O10	1	-	278869	343307	379369	2.64401e+06	3.56623e+06	1.38986e+06	1.19555	0.072984	0.12853	0.13178	-2.92379	down
Safn009506	Monobutyl phthalate	Phenolic acids	Phenolic acids	C12H14O4	1	131-70-4	1.5346e+06	1.61193e+06	1.84476e+06	989086	1.11047e+06	1.09281e+06	1.19616	0.0134053	0.0425121	1.56351	0.644787	insig
Rln001942	2-Acetamido-3-hydroxy-3-phenylpropanoic acid	Alkaloids	Alkaloids	C11H13NO4	1	-	2.00458e+06	1.95818e+06	2.10391e+06	740153	861802	1.01037e+06	1.21907	0.000837384	0.0111999	2.32233	1.21557	up
Zmpn001713	3-Nitrophenol	Others	Others	C6H5NO3	3	554-84-7	679224	486783	454477	521034	492859	575780	0.0254978	0.90046	0.926965	1.01938	0.0276946	insig
pme0282	Phthalate	Phenolic acids	Phenolic acids	C8H6O4	1	88-99-3	414790	482951	470540	257209	361547	385502	0.959072	0.0712872	0.126409	1.36248	0.446235	insig
Lakn002165	Protocatechuic acid glucosyl xyloside*	Phenolic acids	Phenolic acids	C18H24O13	1	-	1.06852e+06	930197	915714	1.24086e+06	931181	1.34937e+06	0.736538	0.243049	0.327622	0.827632	-0.272939	insig
Lmln010063	2,6-Di-tert-butylphenol	Others	Others	C14H22O	1	128-39-2	5.18426e+06	2.75306e+06	4.73229e+06	5.2901e+06	4.70099e+06	5.48733e+06	0.623541	0.336668	0.42667	0.818534	-0.288886	insig
Labn002716	galloyl acetyl glucoside	Phenolic acids	Phenolic acids	C15H18O11	2	-	1.01961e+06	902397	745790	660386	671267	729286	0.990357	0.116999	0.185168	1.29446	0.37235	insig
MWSHC20125	5-O-Caffeoylshikimic acid	Phenolic acids	Phenolic acids	C16H16O8	2	73263-62-4	1.83231e+06	1.5214e+06	1.96981e+06	280422	322338	324235	1.24074	0.00754532	0.0311772	5.74276	2.52174	up
Zaln004057	4-caffeoylshikimic acid	Phenolic acids	Phenolic acids	C16H16O8	2	-	2.36925e+06	2.08385e+06	2.35063e+06	363749	338398	340012	1.24573	0.00214659	0.0160866	6.52849	2.70675	up
MWStz549	Lyoniside	Lignans and Coumarins	Lignans	C27H36O12	2	34425-25-7	3.30919e+06	3.11274e+06	3.56009e+06	3.57679e+06	3.19966e+06	3.31586e+06	0.138952	0.84039	0.884149	0.989072	-0.0158519	insig
MWS0274	DL-3-Phenyllactic acid*	Phenolic acids	Phenolic acids	C9H10O3	1	828-01-3	3.73027e+06	4.04293e+06	3.62261e+06	147153	124870	171351	1.24515	0.00106477	0.0124844	25.7024	4.68383	up
ZBN0159	3,4,3'-Tri-O-methylellagic acid	Tannins	Tannin	C17H12O8	2	1617-49-8	372176	309569	301369	353283	299520	324436	0.0287716	0.946501	0.962168	1.00601	0.00864895	insig
Safn004271	butyl 3-{[3,4,5-trihydroxy-6-(hydroxymethyl)oxan-2-yl]oxy}butanoate	Others	Others	C14H26O8	1	-	679562	561252	1.21343e+06	1.24235e+06	1.04387e+06	1.01919e+06	0.734348	0.291126	0.377931	0.742492	-0.429552	insig
Wasdn02417	3-hydroxybenzoyl-β-D-glucose*	Phenolic acids	Phenolic acids	C13H16O8	1	-	4.36535e+06	3.56782e+06	3.95526e+06	3.28948e+06	3.44502e+06	4.28317e+06	0.460694	0.496058	0.584773	1.07903	0.10974	insig
Zmhn001926	1-O-Salicyloyl-β-D-glucose*	Phenolic acids	Phenolic acids	C13H16O8	1	60517-74-0	4.36535e+06	3.56782e+06	3.95526e+06	3.28948e+06	3.44502e+06	4.28317e+06	0.460694	0.496058	0.584773	1.07903	0.10974	insig
mws0277	Quinate	Organic acids	Organic acids	C7H12O6	2	77-95-2	8.42168e+06	7.93556e+06	8.57053e+06	4.54281e+06	5.86029e+06	4.63441e+06	1.18367	0.00740433	0.0308472	1.65771	0.729188	insig
pmf0175	2-Decanol*	Others	Alcohol compounds	C10H22O	3	1120-06-5	4.15868e+06	4.2994e+06	3.84362e+06	4.91772e+06	4.77416e+06	5.17168e+06	1.14667	0.00912447	0.0341571	0.827641	-0.272922	insig
mws0219	L-Aspartate	Amino acids and derivatives	Amino acids and derivatives	C4H7NO4	1	56-84-8	2.90103e+06	2.53029e+06	2.01272e+06	1.20398e+07	1.13706e+07	1.03706e+07	1.23336	0.00048919	0.0089374	0.220362	-2.18205	down
Lmyn000160	Mucic acid Dimethyl Ester	Organic acids	Organic acids	C8H14O8	1	-	1.63283e+06	634907	1.13753e+06	1.61748e+06	1.11785e+06	1.50802e+06	0.529865	0.453361	0.545681	0.802496	-0.317434	insig
mws1090	D-Glucose-1-phosphate*	Others	Saccharides	C6H13O9P	1	59-56-3	1.34415e+07	1.48004e+07	9.6275e+06	4.87835e+06	4.25795e+06	4.49777e+06	1.20399	0.033332	0.0764119	2.77755	1.47382	up
Zbkn000353	myo-Inositol 5-phosphate*	Others	Saccharides	C6H13O9P	1	-	1.34415e+07	1.48004e+07	9.6275e+06	4.87835e+06	4.25795e+06	4.49777e+06	1.20399	0.033332	0.0764119	2.77755	1.47382	up
pmb2799	12(13)-EpOME	Lipids	Free fatty acids	C18H32O3	1	6799-85-5	212195	143311	201408	59738.5	51123.6	58033	1.21734	0.0248325	0.0628424	3.2974	1.72133	up
Walbn00312	Octose*	Others	Saccharides	C8H16O8	1	6291-04-9	2.46399e+06	1.37151e+06	993823	1.76888e+06	1.60292e+06	2.03304e+06	0.388669	0.711105	0.777506	0.893519	-0.162429	insig
Lcfn121077	1,3,4,5,6,7,8-heptahydroxyoctan-2-one*	Others	Saccharides	C8H16O8	1	-	2.46399e+06	1.37151e+06	993823	1.76888e+06	1.60292e+06	2.03304e+06	0.388669	0.711105	0.777506	0.893519	-0.162429	insig
MWSmce165	L-Fucitol	Others	Saccharides	C6H14O5	2	13074-06-1	1.78443e+06	1.61668e+06	1.27598e+06	1.0178e+06	951359	1.0203e+06	1.13061	0.0609697	0.11474	1.56452	0.645723	insig
Zmgn000173	D-Ribose	Others	Saccharides	C5H10O5	3	50-69-1	173611	161919	187798	82724.9	87894.7	72607.7	1.22659	0.00116922	0.0128004	2.1516	1.10541	up
mws0147	3-Hydroxyisovalerate	Organic acids	Organic acids	C5H10O3	3	625-08-1	2.67112e+06	3.47921e+06	3.01711e+06	771460	982450	761497	1.2288	0.00678354	0.0293945	3.64452	1.86573	up
Wbmn006856	Coeloginin	Terpenoids	Triterpene Saponin	C17H14O6	3	82358-34-7	428236	412272	378953	326012	330109	281990	1.12788	0.0115044	0.0388639	1.29991	0.378412	insig
pme0428	3,4,5-Trimethoxycinnamic acid	Phenolic acids	Phenolic acids	C12H14O5	3	90-50-6	23109.5	18195.9	23380.3	22457.7	17522.5	27170.8	0.114515	0.815673	0.863694	0.963289	-0.0539593	insig
Lmhn002051	Vnilloylmalic acid	Phenolic acids	Phenolic acids	C12H12O8	3	-	2.47343e+06	2.43972e+06	2.29398e+06	1.96944e+06	2.45455e+06	2.79102e+06	0.0515119	0.992321	0.99311	0.998907	-0.00157783	insig
Lmln007483	6,9,10-Trihydroxyoctadec-7-enoic acid; Sanleng acid	Lipids	Free fatty acids	C18H34O5	1	-	849726	850063	843850	555145	629314	617677	1.21667	0.00818984	0.0322238	1.41146	0.497186	insig
Lmqn004838	3-O-Methylellagic acid	Tannins	Tannin	C15H8O8	3	-	4.69039e+06	5.29578e+06	5.88023e+06	6.83462e+06	6.54762e+06	5.61662e+06	0.892278	0.106905	0.172335	0.835124	-0.259938	insig
MWS5231	Tridecanedioic acid	Lipids	Free fatty acids	C13H24O4	1	505-52-2	795781	875292	850126	1.10464e+06	994200	992557	1.13983	0.0177298	0.0507824	0.815554	-0.294148	insig
Zbjn004215	Kaempferol 3-O-beta-D-glucosyl-(1->2)-beta-D-glucoside	Flavonoids	Flavonols	C27H30O16	3	19895-95-5	106936	80528.5	149685	134639	115886	97657.7	0.170732	0.881989	0.913929	0.968312	-0.0464556	insig
Zmcn004806	kaempferol-3-p-coumaroyldiglucoside	Flavonoids	Flavonols	C36H36O18	2	-	103258	103517	102485	98157.2	123611	133590	0.718484	0.282463	0.369701	0.870277	-0.200453	insig
mws0093	Coniferyl alcohol	Others	Alcohol compounds	C10H12O3	3	458-35-5	691337	673929	367436	825877	793416	901703	0.874612	0.119698	0.18814	0.687308	-0.540971	insig
Lmgn007652	9,12,13-Trihydroxy-10-octadecenoic acid	Lipids	Free fatty acids	C18H34O5	1	-	1.27423e+06	1.35359e+06	1.32389e+06	439005	444180	474300	1.24542	8.27134e-05	0.00378677	2.91104	1.54154	up
Wchn003447	4-(3-Hydroxyphenyl)-4-(beta-D-glucopyranosyloxy)butyric acid	Others	Others	C16H22O9	1	-	530365	341754	451698	694645	339031	343439	0.0091638	0.900369	0.926965	0.961298	-0.0569451	insig
Waptn02053	5-{[2-O-(beta-d-apiofuranosyl)-beta-d-glucopyranosyl]oxy}-2-hydroxybenzoic acid*	Phenolic acids	Phenolic acids	C18H24O13	1	-	1.18043e+06	983989	1.06473e+06	1.34642e+06	1.19358e+06	1.41851e+06	1.01189	0.0510671	0.102541	0.815746	-0.293808	insig
mws0976	Pseudouridine	Nucleotides and derivatives	Nucleotides and derivatives	C9H12N2O6	3	1445-07-4	1.08665e+06	675032	1.14072e+06	361537	227151	386002	1.14469	0.0375608	0.0828179	2.97778	1.57424	up
Safn000570	9-hydroxy-8-{[(2S,3R,4S,5S,6R)-3,4,5-trihydroxy-6-(hydroxymethyl)oxan-2-yl]oxy}-1H,3H-naphtho[2,3-c]furan-1-one	Others	Others	C18H18O9	1	-	1.49085e+06	1.48739e+06	857140	933029	989197	771563	0.792272	0.206169	0.287928	1.42379	0.509733	insig
Wasn001627	Glucosyl 2,3-Dihydroxy-2-Methylbutanoic Acid	Organic acids	Organic acids	C11H20O9	1	-	2.05077e+06	4.05298e+06	3.6771e+06	1.24166e+07	1.26387e+07	1.03127e+07	1.18235	0.00104435	0.0124041	0.276545	-1.85441	down
Lazn006513	(1R,2S)-2-[4-[(3R,3aR,6R,6aS)-3-(4-Hydroxy-3,5-dimethoxyphenyl)-1,3,3a,4,6,6a-hexahydrofuro[3,4-c]furan-6-yl]-2,6-dimethoxyphenoxy]-1-(4-hydroxy-3,5-dimethoxyphenyl)propane-1,3-diol	Lignans and Coumarins	Lignans	C33H40O13	3	-	124751	161864	85587.7	84892.9	104848	59693.7	0.775516	0.201242	0.283247	1.49219	0.577428	insig
Zadn009075	Hydroperoxylinoleic acid*	Lipids	Free fatty acids	C18H32O4	1	34444-18-3	431977	394644	348640	31451.1	45449.7	44533.5	1.23875	0.0036544	0.0215762	9.67817	3.27473	up
MWStz698	Pinocembrin chalcone	Flavonoids	Chalcones	C15H12O4	2	4197-97-1	116751	132155	98501.3	57357.2	60433	53749.6	1.20646	0.0229127	0.059703	2.02523	1.01808	up
Lmjn005592	Cirsilineol	Flavonoids	Flavones	C18H16O7	1	41365-32-6	194020	175703	173170	280133	275359	244209	1.19821	0.00575992	0.0268892	0.678871	-0.558791	insig
Jmzn003632	Manglieside D	Lignans and Coumarins	Lignans	C26H34O11	3	-	596087	454374	217917	293802	1.39885e+06	1.61133e+06	0.677534	0.234128	0.319358	0.383894	-1.38122	insig
Yyyn008289	5,3'-Dihydroxy-7,4'-Dimethoxyflavone	Flavonoids	Flavones	C17H14O6	1	32174-62-2	272955	261725	271574	232062	220229	205805	1.17176	0.0114599	0.0388639	1.22513	0.292936	insig
pmb3072	3-O-p-Coumaroylshikimic acid-O-glucoside	Phenolic acids	Phenolic acids	C22H26O12	3	-	309690	438291	289581	371576	365914	320018	0.15363	0.902995	0.928816	0.981138	-0.0274723	insig
mws0752	Undecanoic acid	Lipids	Free fatty acids	C11H22O2	2	112-37-8	1.00332e+06	612468	1.13845e+06	1.17551e+06	1.61164e+06	1.35984e+06	0.896761	0.08635	0.145926	0.664154	-0.590411	insig
Ybnn007052	Norartocarpetin*	Flavonoids	Flavones	C15H10O6	1	520-30-9	1.31012e+06	1.38121e+06	1.26534e+06	1.05871e+06	1.1093e+06	1.58382e+06	0.322257	0.725113	0.789038	1.0546	0.0766915	insig
mws1068	Kaempferol	Flavonoids	Flavonols	C15H10O6	3	520-18-3	55558.3	36839.7	52277.5	57441.2	57007.5	51309.1	0.613568	0.348802	0.440242	0.872812	-0.196257	insig
pme0243	Glutarate	Organic acids	Organic acids	C5H8O4	3	110-94-1	8.6444e+06	1.26918e+07	6.05782e+06	2.50786e+06	2.02432e+06	1.29032e+06	1.16719	0.0607618	0.114577	4.70486	2.23415	up
Lmbn005287	(7S,8S)-DiHODE	Lipids	Free fatty acids	C18H32O4	3	143288-65-7	45258.9	43930.9	49879	54397.5	80219	59990.9	0.993592	0.135969	0.208635	0.714612	-0.484768	insig
Sasn009432	9,10-Dihydroxystearate	Lipids	Free fatty acids	C18H36O4	2	-	266228	219229	273301	121490	125686	132661	1.21946	0.0149367	0.0457019	1.99759	0.998257	insig
MWSmce692	γ-Linolenic Acid*	Lipids	Free fatty acids	C18H30O2	1	506-26-3	1.81531e+06	1.46905e+06	2.17239e+06	3.3543e+06	2.80616e+06	3.39333e+06	1.13631	0.00804548	0.0319535	0.57116	-0.808033	insig
Lmbn005923	Crepenynate*	Lipids	Free fatty acids	C18H30O2	1	2277-31-8	1.81531e+06	1.46905e+06	2.17239e+06	3.3543e+06	2.80616e+06	3.39333e+06	1.13631	0.00804548	0.0319535	0.57116	-0.808033	insig
Rn00864	dGMP	Nucleotides and derivatives	Nucleotides and derivatives	C10H14N5O7P	2	902-04-5	7.19805e+06	3.70823e+06	6.46404e+06	2.79791e+06	3.46433e+06	3.08423e+06	1.00541	0.123839	0.193441	1.85849	0.894131	insig
Safn004607	Fraxiresinol-4'-O-glucoside	Lignans and Coumarins	Lignans	C27H34O13	3	-	437477	446369	296217	541719	688703	657109	1.05405	0.0236361	0.0607346	0.625189	-0.677637	insig
Lmtn002997	Mearnsetin-3-O-glucoside*	Flavonoids	Flavonols	C22H22O13	2	-	2.39848e+06	2.96336e+06	2.36931e+06	4.76981e+06	5.98146e+06	3.75962e+06	1.11854	0.061762	0.115283	0.532782	-0.908382	insig
ZBN0149	Laricitrin-3-O-glucoside*	Flavonoids	Flavonols	C22H22O13	2	39986-90-8	2.27435e+06	2.61512e+06	2.43333e+06	4.00737e+06	5.71661e+06	3.83636e+06	1.14141	0.0705622	0.125439	0.540016	-0.888925	insig
Lacn005311	Phellatin	Flavonoids	Flavonols	C26H30O12	3	-	1.43584e+06	1.8781e+06	1.18016e+06	1.3841e+06	1.54894e+06	1.37408e+06	0.113759	0.79276	0.846353	1.04341	0.0613098	insig
Wchn004015	3-Hydroxy-1-(4'-hydroxy-3'-methoxyphenyl)-propan-1-one	Others	Others	C10H12O4	3	-	679695	721118	376933	1.11354e+06	917320	1.17257e+06	1.01874	0.0277262	0.0678471	0.554951	-0.849568	insig
HJN093	2-O-Salicyl-6-O-Galloyl-D-Glucose	Phenolic acids	Phenolic acids	C20H20O12	3	-	279499	229120	349727	195064	49187.5	192037	0.824624	0.0834665	0.142557	1.96738	0.976278	insig
pmn001423	Roseoside	Terpenoids	Sesquiterpenoids	C19H30O8	3	54835-70-0	9.20878e+06	8.8934e+06	6.22633e+06	6.96742e+06	6.98902e+06	9.1868e+06	0.173927	0.759183	0.820087	1.05122	0.0720578	insig
mws0208	Adipate	Organic acids	Organic acids	C6H10O4	3	124-04-9	816167	803705	791212	370974	361460	423206	1.23627	0.000676251	0.0101581	2.08636	1.06099	up
Wbtn004512	1,8-dihydroxy-4,5-dimethoxy-3-{[(2s,3r,4s,5s,6r)-3,4,5-trihydroxy-6-(hydroxymethyl)oxan-2-yl]oxy}xanthen-9-one	Flavonoids	Other Flavonoids	C21H22O12	3	-	705622	483890	419013	2.4802e+06	2.9634e+06	2.40804e+06	1.22084	0.00193403	0.0153625	0.204865	-2.28725	down
Wabn003563	3'-O-Beta-D-Glucopyranosyl plumbagic acid	Phenolic acids	Phenolic acids	C17H22O10	2	-	1.2439e+06	938262	838394	656790	845522	903696	0.735827	0.2391	0.324213	1.25542	0.328173	insig
Zbnn005416	Eriodictyol-7-O-(6''-acetyl)glucoside	Flavonoids	Flavanones	C23H24O12	1	-	4.96447e+06	5.03239e+06	4.81976e+06	1.14819e+07	1.12645e+07	1.15411e+07	1.24657	1.02916e-06	0.000863811	0.43213	-1.21046	down
MWS0155	N6-(1,2-Dicarboxyethyl)-AMP	Nucleotides and derivatives	Nucleotides and derivatives	C14H18N5O11P	3	19046-78-7	101174	373519	377772	76796.1	73655.6	74705.2	0.999986	0.149638	0.22549	3.7861	1.92071	insig
MWStz537	3-O-Feruloylquinic acid	Phenolic acids	Phenolic acids	C17H20O9	3	40242-06-6	2.23447e+06	2.78447e+06	2.62244e+06	1.79758e+06	2.06799e+06	2.11134e+06	1.03187	0.0554433	0.108138	1.27848	0.354434	insig
Sazp001763	4-Hydroxyphenyl 6-O-(2-Methyl-3-Hydroxypropionyl)-Beta-D-Galactopyranoside	Others	Others	C16H22O9	2	-	745662	1.00031e+06	543026	1.25621e+06	1.31277e+06	1.00288e+06	0.959148	0.0646309	0.118185	0.640843	-0.641957	insig
Wayn002279	Dihomocitric acid	Organic acids	Organic acids	C8H12O7	3	-	7.46421e+06	6.93775e+06	6.6328e+06	3.45869e+06	3.98368e+06	5.78356e+06	1.0483	0.0534851	0.105628	1.59042	0.669407	insig
Zbsn007580	Syringetin	Flavonoids	Flavonols	C17H14O8	3	4423-37-4	52792.7	38982.2	60658.5	72285.4	86640.6	113068	1.05185	0.0590826	0.112961	0.56043	-0.835394	insig
Lmqn006260	2',3',4',5,7-pentahydroxyflavone*	Flavonoids	Flavones	C15H10O7	1	-	175701	124579	103133	313692	181931	317755	1.02464	0.0734189	0.128918	0.495972	-1.01167	down
MWSN0023	Quercetin*	Flavonoids	Flavonols	C15H10O7	1	117-39-5	175701	124579	103133	313692	181931	317755	1.02464	0.0734189	0.128918	0.495972	-1.01167	down
Zmyn004732	2(R)-HOT	Lipids	Free fatty acids	C18H30O3	1	-	141048	78929.5	153129	83152.9	86766.2	88995.7	0.765436	0.239104	0.324213	1.44104	0.527111	insig
Jmzn006005	3,4-methylenedioxy cinnamyl alcohol	Others	Alcohol compounds	C10H10O3	3	17581-86-1	860359	969718	971185	852319	877239	893859	0.752375	0.24292	0.327622	1.06779	0.0946292	insig
pmb2640	Dodecanoic acid	Lipids	Free fatty acids	C12H24O2	1	143-07-7	3.09928e+06	1.97973e+06	2.98212e+06	1.84399e+06	1.64502e+06	1.78133e+06	1.01009	0.116464	0.184554	1.52953	0.613088	insig
pmf0174	1-Decanol*	Others	Alcohol compounds	C10H22O	3	112-30-1	3.92038e+06	3.74267e+06	3.65165e+06	4.47368e+06	4.26185e+06	4.68888e+06	1.15606	0.0127824	0.0414768	0.842846	-0.246659	insig
mws2118	Phlorizin	Flavonoids	Chalcones	C21H24O10	3	60-81-1	38389.9	40869.1	46758	65945.6	40980	47796.6	0.658317	0.327736	0.418364	0.814473	-0.296061	insig
Wchn003509	Syringoyl-D-Glucose	Phenolic acids	Phenolic acids	C15H20O10	2	-	911319	855530	810124	654660	947399	1.08285e+06	0.0821216	0.805262	0.854827	0.959799	-0.0591964	insig
Zmcn004206	kaempferol-3-caffeoyldiglucoside	Flavonoids	Flavonols	C36H36O19	3	-	3.59681e+06	7.77933e+06	2.51106e+06	1.41634e+07	1.7429e+07	1.09716e+07	1.07429	0.018509	0.0520744	0.326266	-1.61588	down
Lmmn009932	3-Hydroxy-24-methylene-9,19-cyclolanostan-26-oic acid (Ambolic acid)	Terpenoids	Triterpene	C31H50O3	3	13878-93-8	109832	111113	120488	51389.8	111765	88924.7	0.753933	0.229887	0.315109	1.35446	0.437717	insig
Safn010965	Porrigenic acid	Lipids	Free fatty acids	C18H30O4	2	-	112171	120573	105767	185431	184117	216170	1.21383	0.00799587	0.0319535	0.577941	-0.791006	insig
Rfn060763	methyl 3-[6-[(2S,3R,4S,5S,6R)-3,4,5-trihydroxy-6-(hydroxymethyl)oxan-2-yl]oxy-1,3-benzodioxol-5-yl]propanoate	Others	Others	C17H22O10	3	-	3.98124e+06	5.47401e+06	6.3907e+06	3.88485e+06	3.81303e+06	4.17921e+06	0.859792	0.197695	0.279033	1.33416	0.415932	insig
Zmsn005057	Cornuside	Terpenoids	Monoterpenoids	C24H30O14	2	131189-57-6	67783.6	83242.1	76777.5	64554.4	59170.5	54741.1	1.05546	0.0454128	0.0944991	1.27645	0.352138	insig
Zmjn001813	Pimelate	Lipids	Free fatty acids	C7H12O4	3	111-16-0	187121	204030	192536	140769	124556	93113.9	1.11573	0.022855	0.0596981	1.62841	0.703468	insig
Lmbn002072	2-Propylsuccinic acid	Organic acids	Organic acids	C7H12O4	3	618-57-5	187121	204030	192536	140769	124556	93113.9	1.11573	0.022855	0.0596981	1.62841	0.703468	insig
Wagn011658	1-Palmitoyl-Sn-Glycerol 3-O-Diglucoside	Lipids	Glycerol ester	C31H58O14	1	-	181682	270369	662833	1.11234e+07	5.18018e+06	9.19936e+06	1.20225	0.0425157	0.0901399	0.0437159	-4.5157	down
MWSHC2022	Glucosyringic acid	Phenolic acids	Phenolic acids	C15H20O10	1	33228-65-8	7.03149e+06	5.82151e+06	6.49987e+06	5.13765e+06	3.93928e+06	4.64818e+06	1.0942	0.019094	0.0530084	1.41003	0.495731	insig
ZBN0061	Quercetin-3',4'-dimethyl ether	Flavonoids	Flavonols	C17H14O7	1	3306-29-4	1.35086e+07	1.33441e+07	1.25951e+07	1.91758e+07	1.91097e+07	1.84524e+07	1.23594	0.000118857	0.00460433	0.695264	-0.524367	insig
Wasn002449	Protocatechuic acid 1-O-Rutinoside	Phenolic acids	Phenolic acids	C19H26O13	3	-	45119	50151.4	34296.1	27792.8	20200.7	30957.4	1.02872	0.0477308	0.097633	1.6411	0.714665	insig
Lmxn008846	Hydroxydihydrobovolide*	Others	Lactones	C11H18O3	1	-	1.69845e+06	1.69679e+06	1.66397e+06	1.90312e+06	1.86312e+06	1.78265e+06	1.14077	0.0342679	0.0776092	0.911753	-0.133285	insig
Hmln008119	Robinlin	Terpenoids	Monoterpenoids	C11H18O3	3	-	1.69845e+06	1.69679e+06	1.66397e+06	1.90312e+06	1.86312e+06	1.78265e+06	1.14077	0.0342679	0.0776092	0.911753	-0.133285	insig
Sasn010334	3,3,14,14-tetramethylhexadecanedioic acid	Lipids	Free fatty acids	C20H38O4	3	87272-20-6	59725.7	37482	60124.6	41610	40177.2	37550.1	0.778126	0.230544	0.315666	1.31838	0.39877	insig
pmd0153	1-Palmitoylglycerol 3-phosphate	Lipids	Glycerol ester	C19H39O7P	3	22002-85-3	258503	158624	195276	147672	181426	159100	0.703828	0.289669	0.377139	1.25442	0.327015	insig
Zmgn004894	Methyl 4-hydroxybenzoate	Phenolic acids	Phenolic acids	C8H8O3	3	99-76-3	216001	191590	237892	150348	373519	286297	0.352454	0.488805	0.579571	0.796732	-0.327834	insig
Waptn02904	3-(3,5-dihydroxyphenyl)propanoic acid glucoside	Phenolic acids	Phenolic acids	C15H20O9	1	-	1.22216e+06	1.37847e+06	1.35793e+06	2.41789e+06	2.62477e+06	3.13025e+06	1.21383	0.0177695	0.0507873	0.484352	-1.04587	down
Zmxn003874	7,8-Dihydro-Buddlenol B	Lignans and Coumarins	Lignans	C31H38O11	3	-	17656.2	20914.6	21447.9	39739.3	45374.6	26512.7	1.08083	0.0854532	0.144873	0.537674	-0.895197	insig
pmn001689	9-Hydroxy-12-oxo-15(Z)-octadecenoic acid*	Lipids	Free fatty acids	C18H32O4	1	-	428846	411657	390606	35403	33880	42854	1.24481	0.000462885	0.0087635	10.9786	3.45662	up
Zbn009444	Anthragallol 2-Methyl Ether; 1,3-Dihydroxy-2-methoxyanthraquinone	Quinones	Anthraquinone	C15H10O5	3	10383-63-8	352693	318029	320841	202944	192968	221996	1.21764	0.00118621	0.0129303	1.60471	0.682313	insig
Wbmn014253	Hardwickiic acid	Terpenoids	Ditepenoids	C20H28O3	3	1782-65-6	17718.4	37394.6	14645.8	6721.09	15644.9	23037.4	0.557887	0.40348	0.498265	1.53642	0.619574	insig
Zmyn004943	Norlinolenic acid	Lipids	Free fatty acids	C17H28O2	1	-	39986.9	27696.4	37690.8	68456.1	64978.4	68966.6	1.17829	0.00800968	0.0319535	0.52062	-0.941696	insig
MEDP1345	LysoPC(18:3(9Z,12Z,15Z))	Lipids	LPC	C26H48NO7P	3	-	1.60301e+06	2.73992e+06	1.91271e+06	2.93414e+06	1.83199e+06	2.11377e+06	0.290278	0.683192	0.752856	0.909263	-0.13723	insig
Waln010192	2-(2,3-dihydroxypropoxy)-3-(((2-(dimethylamino)ethoxy)(hydroxy)phosphoryl)oxy)propyl (8E,11Z,14Z)-octadeca-8,11,14-trienoate	Lipids	LPE	C28H52NO9P	1	-	1.60301e+06	2.73992e+06	1.91271e+06	2.93414e+06	1.83199e+06	2.11377e+06	0.290278	0.683192	0.752856	0.909263	-0.13723	insig
MWSmce090	Brazilin	Flavonoids	Other Flavonoids	C16H14O5	3	474-07-7	82075.4	170022	244637	243526	136872	143484	0.187108	0.884781	0.915651	0.94818	-0.0767675	insig
MWS3046	3-(3-Hydroxyphenyl)-3-hydroxypropanoic acid	Phenolic acids	Phenolic acids	C9H10O4	3	3247-75-4	171907	140345	74770	195367	280346	268589	0.980206	0.0383146	0.0838193	0.51998	-0.943473	insig
MWS5206	3-(4-Hydroxyphenyl)lactate*	Phenolic acids	Phenolic acids	C9H10O4	1	306-23-0	6.16879e+06	6.12164e+06	5.72373e+06	300683	305484	320612	1.24708	0.000601301	0.00970561	19.4374	4.28076	up
Cmxn006627	Maritimetin	Flavonoids	Aurones	C15H10O6	1	576-02-3	20355.6	19133.8	25231.5	18549.5	15019.8	25841.8	0.348023	0.662215	0.734562	1.08938	0.123501	insig
Lman002731	Grevilloside F	Phenolic acids	Phenolic acids	C15H18O9	3	1094004-50-8	4.40825e+06	4.22526e+06	3.40461e+06	793725	1.28905e+06	1.35644e+06	1.19609	0.00317969	0.0198252	3.50025	1.80746	up
pme2566	5-L-Glutamyl-L-Alanine	Amino acids and derivatives	Amino acids and derivatives	C8H14N2O5	3	5875-41-2	558215	414638	691083	1.15285e+06	1.22648e+06	1.05173e+06	1.15147	0.00577723	0.0268892	0.484963	-1.04405	down
Zbzn008048	Embelin	Quinones	Quinones	C17H26O4	1	550-24-3	522285	453524	392497	382936	496383	487307	0.00659594	0.991962	0.99311	1.00123	0.0017725	insig
Zbkn008746	Prenyl caffeate	Phenolic acids	Phenolic acids	C14H16O4	1	118971-61-2	279607	244004	263589	40230.9	51966.4	43039.2	1.24144	0.000865823	0.0111999	5.82092	2.54125	up
MWS0631	S-Sulfo-L-cysteine	Amino acids and derivatives	Amino acids and derivatives	C3H7NO5S2	3	1637-71-4	460355	384536	388708	43713.8	77445.7	47586.9	1.22634	0.00149452	0.0141087	7.31038	2.86995	up
pme3096	Aminomalonate	Amino acids and derivatives	Amino acids and derivatives	C3H5NO4	3	1068-84-4	2.39093e+07	2.03048e+07	1.80866e+07	2.19785e+07	1.94093e+07	2.02209e+07	0.0413377	0.90965	0.932993	1.01124	0.0161189	insig
mws2108	Cryptochlorogenic acid (4-O-Caffeoylquinic acid)*	Phenolic acids	Phenolic acids	C16H18O9	2	905-99-7	91036.5	92848.7	71428.2	99055.8	166041	246135	0.939608	0.179787	0.259727	0.499407	-1.00171	insig
Zbqn003748	N-malonylleucine	Amino acids and derivatives	Amino acids and derivatives	C9H15NO5	1	-	343392	391088	446537	121425	127583	144874	1.23008	0.00961288	0.03508	2.9984	1.58419	up
Zbln001290	β-Hydroxy-(3,4-dihydroxyphenylethanolyl)-glucoside	Others	Alcohol compounds	C14H20O9	3	-	370696	241874	205804	1.84038e+06	1.99951e+06	1.82826e+06	1.22744	2.87515e-05	0.00215481	0.144381	-2.79204	down
Wahln11065	Irone	Terpenoids	Monoterpenoids	C14H22O	3	-	5.66844e+06	3.08547e+06	5.16962e+06	6.00318e+06	5.01072e+06	5.64841e+06	0.588107	0.370998	0.463609	0.83563	-0.259064	insig
Wahln03616	Demethylsyringin	Lignans and Coumarins	Lignans	C16H22O9	2	-	3.20163e+06	7.1333e+06	3.58852e+06	7.6977e+06	8.19374e+06	4.25247e+06	0.647028	0.304304	0.392741	0.691199	-0.532828	insig
Lakn001671	2-β-D-Glucopyranosyloxy-5-hydroxy-phenylacetic acid	Phenolic acids	Phenolic acids	C14H18O9	1	-	1.39019e+06	844036	642247	1.32497e+06	1.45522e+06	1.44066e+06	0.860864	0.179118	0.259058	0.681491	-0.553234	insig
MWStz530	Quercetin-3-O-(6''-O-acetyl)glucoside	Flavonoids	Flavonols	C23H22O13	2	54542-51-7	1.61378e+07	1.72153e+07	1.92864e+07	3.23158e+07	3.50697e+07	3.73602e+07	1.22436	0.00122851	0.0130549	0.502546	-0.992672	insig
MWStz490	Marein	Flavonoids	Chalcones	C21H22O11	1	535-96-6	1.20152e+06	1.73481e+06	1.2376e+06	1.91856e+06	2.53945e+06	2.80429e+06	1.07459	0.0378811	0.0833781	0.574738	-0.799025	insig
pmf0348	2,6-Dimethyl-7-octene-2,3,6-triol	Terpenoids	Monoterpenoids	C10H20O3	3	73815-21-1	297246	293455	312735	849739	899629	920038	1.24532	0.000594288	0.00967899	0.338441	-1.56302	down
Wayn001856	4-Hydroxybenzoic acid 4-(6-O-sulfo)glucopyranoside	Phenolic acids	Phenolic acids	C13H16O11S	3	-	420630	564434	554624	903233	1.061e+06	388379	0.585835	0.312479	0.402055	0.654458	-0.611628	insig
Zmjn004133	9(S)-HPODE	Lipids	Free fatty acids	C18H32O4	3	5502-91-0	27809.8	47228.4	27923.5	82135.8	64576	90175.7	1.12799	0.0115141	0.0388639	0.434644	-1.20209	down
ZBN0093	Kaempferol 3-sophorotrioside	Flavonoids	Flavonols	C33H40O21	2	80714-53-0	988229	1.05192e+06	1.15968e+06	863802	1.24711e+06	1.44442e+06	0.320303	0.564448	0.646037	0.900007	-0.151992	insig
mws1333	Melibiose	Others	Saccharides	C12H22O11	1	585-99-9	6.24589e+06	4.04327e+06	3.48081e+06	570404	541305	466197	1.22893	0.0403366	0.086884	8.72673	3.12544	up
MW0012312	9s,13r-12-Oxophytodienoic Acid	Lipids	Free fatty acids	C18H28O3	3	71606-07-0	152585	81513.6	159920	2.44562e+06	2.09891e+06	2.36881e+06	1.23297	0.00146102	0.0140182	0.0569941	-4.13304	down
Wahsn05107	10-Hydroxydecanoic acid glucoside	Lipids	Free fatty acids	C16H30O8	2	-	515480	497456	470716	651780	634765	522152	0.988427	0.105573	0.170515	0.820288	-0.285798	insig
Zahn006118	1,3-Benzodioxole-5-nonanoic acid	Others	Others	C16H22O4	3	834900-22-0	30511.6	28401.2	30562.7	51571.6	69196.5	75523.4	1.19299	0.0370609	0.0819309	0.45583	-1.13343	down
Wasn003938	Benzoyl-Beta-D-Glucoside	Phenolic acids	Phenolic acids	C13H16O7	3	-	629240	640666	622849	421681	432424	454745	1.23727	0.000355031	0.00744264	1.44612	0.532188	insig
ZbWn001980	6-methoxyhexyl hydrogen sulfate	Others	Others	C7H16O5S	1	-	3.03625e+06	2.65487e+06	2.43321e+06	558318	852722	737918	1.22102	0.00235241	0.0167505	3.78059	1.91861	up
Lcsn000385	Glu-Asn	Amino acids and derivatives	Amino acids and derivatives	C9H15N3O6	3	36314-37-1	71030.4	92952.9	72138.8	9287.13	14396.7	28253.8	1.15198	0.00301182	0.0190607	4.54627	2.18468	up
mws0889	D-Threonate	Others	Saccharides	C4H8O5	3	3909-12-4	1.27099e+06	1.28455e+06	1.02519e+06	978764	1.06349e+06	983401	0.901908	0.14957	0.22549	1.18346	0.243006	insig
Jmwn004371	4-Hydroxyphenethoxy-8-O-β-D-[6-O-(4-O-β-D-glucopyranosyl)-sinapoyl]glucopyranoside	Others	Alcohol compounds	C31H40O16	3	-	1.01076e+06	2.3272e+06	1.87347e+06	2.19276e+06	1.7129e+06	1.47685e+06	0.172438	0.904803	0.929916	0.968215	-0.0466011	insig
Walbn06605	2,3-bis(2-carboxyphenyl)succinic acid	Phenolic acids	Phenolic acids	C18H14O8	1	-	5.76432e+06	6.02603e+06	6.10862e+06	7.90484e+06	8.37651e+06	8.75141e+06	1.22189	0.00444423	0.0240658	0.715022	-0.483941	insig
Wayn007352	9-Oxodemethylmyricanane B	Others	Others	C20H20O5	3	-	52574.3	67622	56327.6	72434.3	71755.3	73531.2	1.0218	0.0916133	0.153074	0.810781	-0.302616	insig
Zbbn005061	2'-Caffeoyl-Mussaenosidic Acid	Terpenoids	Monoterpenoids	C25H30O13	2	-	29599.6	63157.3	43657.6	70365.6	68323.6	58727.9	0.842642	0.161387	0.238482	0.690996	-0.533251	insig
Walbn08060	1-(((2-(dimethylamino)ethoxy)(hydroxy)phosphoryl)oxy)-3-hydroxypropan-2-yl (9Z,12Z)-octadeca-9,12-dienoate*	Lipids	LPE	C25H48NO7P	1	-	187408	124087	126914	497973	464992	514215	1.21756	0.000315642	0.00742792	0.296787	-1.7525	down
Rfn03563	5-methoxycarbonylpentyl alpha-D-mannopyranoside	Others	Others	C13H24O8	1	-	5.011e+06	5.7485e+06	3.25278e+06	6.24593e+06	7.1262e+06	7.87275e+06	0.956154	0.0618177	0.115301	0.65956	-0.600423	insig
MW0108303	Met-Ile	Amino acids and derivatives	Amino acids and derivatives	C11H22N2O3S	3	40883-17-8	1.47719e+06	1.28857e+06	1.41078e+06	1.60654e+06	1.49655e+06	2.06147e+06	0.868976	0.189593	0.270172	0.808692	-0.306337	insig
MWStz724	5,7,3'-Trihydroxy-6,4',5'-trimethoxyflavone	Flavonoids	Flavones	C18H16O8	1	78417-26-2	74241.2	70312.9	61743.7	113267	153053	87273.6	1.03917	0.11932	0.187662	0.583432	-0.777363	insig
Lmjn007168	Quercetin-3,3'-dimethyl ether	Flavonoids	Flavonols	C17H14O7	1	4382-17-6	1.38136e+06	1.38395e+06	1.33352e+06	1.98516e+06	2.00848e+06	1.83169e+06	1.22797	0.00568999	0.0268892	0.703623	-0.507125	insig
Rln002157	2,6-Dihydroxy-4-[3,4,5-trihydroxy-6-(hydroxymethyl)oxan-2-yl]oxybenzoic acid	Phenolic acids	Phenolic acids	C13H16O10	1	-	2.07295e+06	1.79758e+06	1.36498e+06	8.65702e+06	1.2803e+07	1.0251e+07	1.22651	0.0160319	0.0476041	0.165101	-2.59858	down
MWSslk132	Hexadecanedioate	Lipids	Free fatty acids	C16H30O4	1	505-54-4	268327	196430	207109	246348	239613	273407	0.660269	0.327225	0.418037	0.88477	-0.176626	insig
Lmsn000381	D-Maltose*	Others	Saccharides	C12H22O11	1	69-79-4	2.29882e+07	1.93212e+07	1.37753e+07	1.81545e+06	1.9256e+06	1.54231e+06	1.2352	0.0239358	0.0612504	10.6153	3.40808	up
Zmhn002422	1-O-Feruloyl-β-D-glucose*	Phenolic acids	Phenolic acids	C16H20O9	2	7196-71-6	2.74956e+06	4.90959e+06	3.48675e+06	2.17513e+06	2.59133e+06	1.67575e+06	0.980036	0.117327	0.185454	1.73014	0.790886	insig
MWSHC2062	Ferulic β-glucoside*	Phenolic acids	Phenolic acids	C16H20O9	2	14364-12-6	3.33159e+06	4.15546e+06	3.26461e+06	1.8067e+06	2.84686e+06	1.60735e+06	1.03428	0.0394134	0.0855542	1.71727	0.780116	insig
Wasn003197	3-(Beta-D-Glucopyranosyloxy)-5-Hydroxyhexanoic Acid Methyl Ester	Organic acids	Organic acids	C13H24O9	1	-	485490	553971	483732	943921	951535	905437	1.23279	0.00030951	0.00735231	0.543824	-0.878788	insig
pme3146	3-Ureidoisobutyrate	Organic acids	Organic acids	C5H10N2O3	3	2905-86-4	47910	39216	30652.1	28069.2	38250.5	23100.6	0.727091	0.231137	0.316135	1.31713	0.397396	insig
pmn001400	2,3,5,4'-Tetrahydroxystilbene-2-O-xyloside	Others	Stilbene	C19H20O8	3	-	117910	195830	157584	203836	179810	195141	0.744334	0.247994	0.332331	0.814328	-0.296317	insig
Waptn03691	Indole-3-lactic acid glucoside	Alkaloids	Plumerane	C17H21NO8	1	-	755413	764372	1.09383e+06	601636	630528	476729	1.01444	0.0977083	0.160071	1.52942	0.612983	insig
MWSHC20168	Methyl cumalate	Others	Lactones	C7H6O4	3	6018-41-3	243539	196260	89800.2	186923	113345	219430	0.0457795	0.955564	0.968589	1.01905	0.0272279	insig
Lmmn005117	4,9,11,17-Tetrahydroxy-diphenyl ether cycloheptane	Others	Others	C19H22O5	3	-	200112	212334	151581	232487	398358	328666	1.00792	0.0968418	0.159066	0.587828	-0.766535	insig
pmn001419	p-Coumaroyl-D-glucose	Phenolic acids	Phenolic acids	C15H18O8	2	7139-64-2	6.12805e+06	4.8219e+06	9.29686e+06	3.86203e+06	7.00577e+06	3.84801e+06	0.62977	0.340529	0.430665	1.37585	0.460327	insig
Zmsn002575	Hastatoside*	Terpenoids	Monoterpenoids	C17H24O11	3	50816-24-5	465432	400233	411128	665362	558651	725223	1.14663	0.0300849	0.0713984	0.655023	-0.610383	insig
mws0856	Quercetin-4'-O-glucoside (Spiraeoside)*	Flavonoids	Flavonols	C21H20O12	1	20229-56-5	3.61042e+06	3.36162e+06	3.91171e+06	7.00539e+06	8.25308e+06	6.358e+06	1.20801	0.0172357	0.0496561	0.503494	-0.989955	insig
Wahln04571	8-Hydroxypinoresinol 4-Glucoside*	Lignans and Coumarins	Lignans	C26H32O12	1	-	316249	445652	436776	414782	456588	327493	0.0108587	0.999176	0.999176	0.999845	-0.000224186	insig
pmn001375	1-Hydroxypinoresinol-1-O-Glucoside*	Lignans and Coumarins	Lignans	C26H32O12	1	81495-71-8	259738	354172	480331	441560	598607	371093	0.632644	0.31837	0.408799	0.775364	-0.367054	insig
pme1598	Hesperetin-5-O-glucoside	Flavonoids	Flavanones	C22H24O11	1	69651-80-5	3.61042e+06	3.36162e+06	3.91171e+06	7.00539e+06	8.25308e+06	6.358e+06	1.20801	0.0172357	0.0496561	0.503494	-0.989955	insig
Hmtn001288	Methyl 2,4-dihydroxyphenylacetate*	Phenolic acids	Phenolic acids	C9H10O4	1	67828-42-6	6.07598e+06	6.08096e+06	5.38367e+06	363069	356727	360046	1.2468	0.00177593	0.0149879	16.2437	4.02181	up
Wbtn002952	1-(β-D-Glucopyranosyl)-3-ethyl-4-methyl-1H-pyrrole-2,5-dione	Others	Ketone compounds	C13H19NO7	2	-	7.40942e+06	6.72765e+06	6.94521e+06	3.6383e+06	4.68097e+06	5.84048e+06	1.03569	0.057204	0.11063	1.48889	0.574236	insig
MWSN0062	Luteolin 7-O-beta-D-glucoside*	Flavonoids	Flavones	C21H20O11	3	5373-11-5	5.90912e+06	7.20039e+06	5.73913e+06	4.86734e+06	5.28984e+06	5.8924e+06	0.82381	0.176474	0.255969	1.1744	0.231924	insig
mws0913	Kaempferol-3-O-galactoside (Trifolin)*	Flavonoids	Flavonols	C21H20O11	3	23627-87-4	5.90912e+06	7.20039e+06	5.73913e+06	4.86734e+06	5.28984e+06	5.8924e+06	0.82381	0.176474	0.255969	1.1744	0.231924	insig
Zbqn004207	(2-phenylacetyl)-L-glutamicacid	Amino acids and derivatives	Amino acids and derivatives	C13H15NO5	2	-	1.92089e+06	2.00093e+06	2.05987e+06	67963.3	51679	50604	1.24548	0.000343406	0.00744264	35.1355	5.13486	up
mws2368	4-Hydroxyphenylethanol	Others	Alcohol compounds	C8H10O2	3	501-94-0	325143	358502	350291	141403	124096	123986	1.24012	0.000230441	0.00617287	2.65462	1.40851	up
Wasn000495	Vicianose	Others	Saccharides	C11H20O10	3	14116-69-9	39919.2	26710.8	31341.3	33576.1	42917.2	44427.7	0.742031	0.212548	0.295587	0.810209	-0.303634	insig
Lmbn005172	2,6-Dimethoxybenzaldehyde	Others	Aldehyde compounds	C9H10O3	1	3392-97-0	3.38265e+06	3.66257e+06	3.40601e+06	158386	134544	136427	1.2465	0.000665069	0.0101581	24.3416	4.60535	up
mws0467	Phloretate*	Phenolic acids	Phenolic acids	C9H10O3	1	501-97-3	4.8172e+06	5.15493e+06	4.50784e+06	166118	156400	180941	1.24662	0.0015833	0.0144448	28.761	4.84604	up
Wafn005121	1-Octen-3-ol-3-o-beta-D-xylopyranosyl(1->6)-beta-D-glucopyranoside	Others	Alcohol compounds	C19H34O10	3	-	121470	105009	92653.2	124830	100804	114367	0.389679	0.55788	0.639391	0.938618	-0.0913898	insig
Laxp004658	Phaseic acid	Terpenoids	Sesquiterpenoids	C15H20O5	1	24394-14-7	271548	302240	266276	615381	611842	604683	1.24098	0.000540852	0.00939648	0.458574	-1.12477	down
Wasyqn4107	Quercetin-3-O-arabinoglucoside*	Flavonoids	Flavonols	C26H28O16	1	23284-18-6	205558	234664	269515	468552	395938	428847	1.19303	0.00238173	0.0168144	0.548764	-0.865741	insig
Saln010687	2-Keto palmitic acid	Lipids	Free fatty acids	C16H30O3	1	2570-24-3	267789	188828	264508	39182.5	42020.6	42236.7	1.23642	0.0162372	0.0478334	5.84192	2.54644	up
WaYn002408	[(1R,2R)-cyclohexane-1,2-diol]Beta-D-Galactopyranoside	Others	Others	C12H22O7	1	-	165765	156168	142172	47723	73858.4	98210.3	1.09563	0.0169867	0.0491638	2.11157	1.07831	up
Zmyn000453	Isocitrate*	Organic acids	Organic acids	C6H8O7	2	320-77-4	2.57603e+07	1.86735e+07	3.31326e+07	1.98691e+07	1.64244e+07	1.23994e+07	0.907993	0.133066	0.205306	1.59297	0.67172	insig
Safn001079	(2S,3R)-2,3-dihydroxy-5-oxohexanedioic acid*	Organic acids	Organic acids	C6H8O7	2	-	2.57603e+07	1.86735e+07	3.31326e+07	1.98691e+07	1.64244e+07	1.23994e+07	0.907993	0.133066	0.205306	1.59297	0.67172	insig
pme1216	Picolinic acid	Alkaloids	Pyridine alkaloids	C6H5NO2	3	98-98-6	72369.5	58680.3	84931.7	11426	30686.9	26951.8	1.0976	0.00816544	0.0322238	3.12723	1.64489	up
MWS00275g	DL-O-tyrosine	Amino acids and derivatives	Amino acids and derivatives	C9H11NO3	3	2370-61-8	7.78908e+06	6.17757e+06	7.03946e+06	106566	159526	651315	1.1878	0.00196375	0.0154041	22.8973	4.51711	up
Wcdn001824	2,5-Dihydroxybenzoic acid-5-O-glucoside	Phenolic acids	Phenolic acids	C13H16O9	1	-	1.8434e+07	1.71404e+07	1.7795e+07	6.76015e+06	7.33673e+06	9.3658e+06	1.21277	0.00182433	0.0149879	2.27465	1.18565	up
Lmzn001582	5'-Glucosyloxyjasmanic acid*	Organic acids	Organic acids	C18H28O9	1	-	936076	846687	1.11785e+06	2.51416e+06	2.31147e+06	2.31142e+06	1.22547	0.000204668	0.00592444	0.406416	-1.29897	down
mws2104	D-Pinitol*	Others	Saccharides	C7H14O6	3	10284-63-6	280082	463559	355209	402738	354325	415838	0.329227	0.697021	0.764749	0.936866	-0.0940852	insig
Wdzn000513	methyl alpha-D-fructofuranoside*	Others	Saccharides	C7H14O6	3	-	280082	463559	355209	402738	354325	415838	0.329227	0.697021	0.764749	0.936866	-0.0940852	insig
Lcfn121252	2-ethyl-3-methylbut-2-enedioicacid	Organic acids	Organic acids	C7H10O4	2	-	7.59781e+06	7.56119e+06	7.81119e+06	87713.2	111798	112567	1.24643	9.07221e-05	0.00400769	73.604	6.20171	up
Zmhn000892	4-O-Glucosyl-3,4-dihydroxybenzyl alcohol	Others	Others	C13H18O8	1	-	277415	263703	264841	1.12062e+06	781268	304427	0.93218	0.187351	0.26754	0.365296	-1.45286	insig
Zmdn002049	Epicatechin-4'-O-β-D-glucopyranoside*	Flavonoids	Flavanols	C21H24O11	2	-	76165.2	64636.5	75362.3	80175.1	82482.5	96109.1	0.944364	0.0893741	0.15033	0.835363	-0.259525	insig
Wamxn02395	Mycarose glucoside	Others	Aldehyde compounds	C13H24O9	3	-	1.56974e+07	1.32781e+07	1.38135e+07	7.68885e+06	1.024e+07	1.21275e+07	0.986978	0.0600013	0.113767	1.42362	0.509566	insig
Wasyqn2417	Homomevalonic Acid Glucoside	Organic acids	Organic acids	C13H24O9	1	-	1.56974e+07	1.32781e+07	1.38135e+07	7.68885e+06	1.024e+07	1.21275e+07	0.986978	0.0600013	0.113767	1.42362	0.509566	insig
[truncated: 519 more rows]
