# Supplementary material for: Widely Targeted Metabolomics Reveals Metabolic Divergence in Abutilon theophrasti Populations Under Glufosinate Ammonium Treatment
Source: Plants (Basel). 2025 Jun 30;14(13):1994. doi: 10.3390/plants14131994 (PMC12251701; doi:10.3390/plants14131994)
Supplement: Supplementary file 1 [file plants-14-01994-s001.zip › Table S6——R-Treat_vs_S-Treat_filter.xlsx]

## Sheet: Sheet1
Index	Compounds	Class I	Class II	Formula	Level	CAS	R-Treat-1	R-Treat-2	R-Treat-3	S-Treat-1	S-Treat-2	S-Treat-3	VIP	P-value	FDR	Fold_Change	Log2FC	Type
Lmcsp00364	N2-Succinyl-L-arginine	Amino acids and derivatives	Amino acids and derivatives	C10H18N4O5	3	2478-02-6	696953	587288	615155	267796	265070	216331	1.4223	0.00199536	0.0308987	2.53524	1.34212	up
MWS04447	Homoproline	Amino acids and derivatives	Amino acids and derivatives	C6H11NO2	3	535-75-1	2.57229e+07	30955084	2.49818e+07	1.02506e+07	9.06441e+06	9.92259e+06	1.4309	0.00944585	0.0673247	2.79297	1.4818	up
Zmbp000449	Epigoitrin	Others	Others	C5H7NOS	3	1072-93-1	2.05628e+07	2.30561e+07	1.79483e+07	7.37282e+06	6.47799e+06	7.5793e+06	1.42757	0.00913313	0.066568	2.87293	1.52252	up
MWStz444	Combretol	Flavonoids	Flavones	C20H20O8	3	5084-19-5	8.13049e+06	8245123	7.63365e+06	3.37676e+06	3.13681e+06	3.47296e+06	1.44118	0.000184645	0.0100639	2.40417	1.26554	up
MWSHY0096	Chrysosplenetin*	Flavonoids	Flavonols	C19H18O8	3	603-56-5	85179.8	75707.6	70895.1	39167.5	31388.6	36868.2	1.41263	0.00282637	0.0348686	2.15763	1.10945	up
MWSslk244	Casticin (5,3'-Dihydroxy-3,6,7,4'-Tetramethoxyflavone)*	Flavonoids	Flavonols	C19H18O8	3	479-91-4	85179.8	75707.6	70895.1	39167.5	31388.6	36868.2	1.41263	0.00282637	0.0348686	2.15763	1.10945	up
Wbsp001110	hupcrispatine	Alkaloids	Alkaloids	C10H10N2O	3	-	6.0395e+08	6.36922e+08	5.80718e+08	2.42539e+08	2.25829e+08	2.52076e+08	1.44087	0.000360622	0.0140115	2.52843	1.33824	up
PD0954615	3-hydroxy-13-apo-alpha-caroten-13-one	Terpenoids	Sesquiterpenoids	C18H26O2	3	-	1.72122e+06	1.83664e+06	1.80506e+06	665166	785518	694170	1.43691	2.85373e-05	0.00444391	2.50037	1.32214	up
mws0126	LysoPC 18:0	Lipids	LPC	C26H54NO7P	1	19420-57-6	867876	1.14645e+06	1.03112e+06	2.15821e+06	2.07521e+06	2.79986e+06	1.3863	0.019149	0.0967121	0.433005	-1.20755	down
mws1175	Pinostrobin	Flavonoids	Flavanones	C16H14O4	3	480-37-5	45561.5	57538.2	49036.1	198400	169080	286034	1.40741	0.0402384	0.143168	0.232796	-2.10286	down
mws0043	Nobiletin	Flavonoids	Flavones	C21H22O8	3	478-01-3	1.90215e+07	1.82093e+07	1.91911e+07	1.31953e+06	1.12856e+06	1.15262e+06	1.44545	0.00018138	0.0100639	15.6697	3.9699	up
Zbsp010319	[6]-Gingerdiol 5-acetate	Phenolic acids	Phenolic acids	C19H30O5	3	143519-16-8	162907	110534	141616	335177	333867	308329	1.39735	0.00132392	0.0241592	0.424665	-1.2356	down
MWStz562	7-Oxodehydroabietic acid*	Terpenoids	Ditepenoids	C20H26O3	1	18684-55-4	597721	635960	574790	286708	259749	299524	1.43373	0.000285765	0.0119069	2.13772	1.09607	up
Waqkp05977	2-g-linolenoyl-glycerol	Lipids	Glycerol ester	C21H36O4	1	-	3.39426e+06	3.84127e+06	3.04914e+06	6.47056e+06	8.74964e+06	5.63944e+06	1.33299	0.0557481	0.171006	0.493041	-1.02022	down
PD0026889	Jasmonoyl-L-leucine	Alkaloids	Alkaloids	C18H29NO4	1	-	222096	238710	270293	99529.8	104059	101751	1.43314	0.00931292	0.0673033	2.39438	1.25965	up
MWStz541	Cannabisin F	Alkaloids	Phenolamine	C36H36N2O8	3	163136-19-4	1.78114e+06	1.75136e+06	1.67556e+06	709631	769479	735007	1.44328	7.74769e-05	0.00784166	2.35221	1.23402	up
Wagp009413	5,7-Dihydroxy-3,4',6,8-tetramethoxyflavone*	Flavonoids	Flavonols	C19H18O8	3	50461-86-4	125349	96628.2	119457	50420.4	45987	58732	1.39556	0.00999821	0.0696254	2.20082	1.13804	up
Lhmp122023	Scopoletin 7-O-(6''-Malonylglucoside)	Lignans and Coumarins	Coumarins	C19H20O12	3	-	6.92705e+06	9.87292e+06	5.62197e+06	4.26448e+06	3.05776e+06	3.77807e+06	1.26445	0.0860111	0.219931	2.01994	1.01431	up
Sayp010368	phyllanflexoid A*	Terpenoids	Ditepenoids	C20H26O3	1	-	619504	600656	614892	304629	259526	259241	1.43325	0.000631622	0.0165491	2.22864	1.15616	up
MWSHY0199	Quercetin-3-O-(6''-O-galloyl)galactoside	Flavonoids	Flavonols	C28H24O16	3	53171-28-1	451816	293207	363286	265107	127162	105772	1.17959	0.0403161	0.143168	2.22534	1.15402	up
PDP002602	6-Hydroxykaempferol 3-glucoside*	Flavonoids	Flavones	C21H20O12	2	-	6.18688e+07	5.95393e+07	6.39509e+07	1.91249e+07	2.67209e+07	1.92878e+07	1.41516	0.000788465	0.0187572	2.84583	1.50885	up
mws2218	Caffeine	Alkaloids	Alkaloids	C8H10N4O2	2	58-08-2	894023	692693	698642	481965	127683	141876	1.20228	0.0282117	0.118736	3.04097	1.60453	up
Yalp008047	Methyl 12-phenyldodecanoate	Lipids	Free fatty acids	C19H30O2	1	38795-65-2	71276.5	72001.2	64262.6	132970	173052	191043	1.39787	0.0281201	0.118736	0.417532	-1.26004	down
MWSHC20102	3-Hydroxy-1-(4-Hydroxy-3-Methoxyphenyl)Propan-1-One	Others	Ketone compounds	C10H12O4	3	2196-18-1	9.45607e+06	8.69302e+06	7.57323e+06	4.27209e+06	3.09299e+06	3.42935e+06	1.3989	0.0029129	0.0355232	2.38292	1.25273	up
Hmgp003163	3,3',5,7-Tetrahydroxy-4',6-Dimethoxyflavone; (Laciniatin)*	Flavonoids	Flavonols	C17H14O8	3	74161-28-7	119982	143674	86141.6	27662.8	60246	53548.9	1.23779	0.0327094	0.1283	2.47281	1.30615	up
Hmmp007513	5,7-Dihydroxy-6,3',4',5'-tetramethoxyflavone (Arteanoflavone)*	Flavonoids	Flavones	C19H18O8	3	68710-17-8	165046	143927	103327	56699.5	66901.3	64336.1	1.35171	0.0503657	0.160307	2.19382	1.13345	up
PDP114864	10-Oxo-11,15-phytodienoic acid	Others	Others	C18H28O3	1	-	2.31466e+06	2.45466e+06	2.45313e+06	1.2356e+06	1.046e+06	1.06403e+06	1.43109	0.00011036	0.00817025	2.15877	1.11021	up
Wagp007545	3'-Hydroxy-3,4',5,7,8-Pentamethoxyflavone	Flavonoids	Flavonols	C20H20O8	3	4670-40-0	856146	831090	723569	409738	364438	400358	1.42515	0.00525596	0.0501523	2.05256	1.03743	up
MW0012052	5,8,14-Eicosatrienoic acid, 11,12-dihydroxy-, (5Z,8Z,14Z)-	Lipids	Free fatty acids	C20H34O4	3	-	1.67179e+06	1.38038e+06	1.52916e+06	3.46913e+06	3.38314e+06	3.14475e+06	1.4285	0.000168321	0.00978611	0.45827	-1.12573	down
MWSHC2041	sophorabioside*	Flavonoids	Isoflavones	C27H30O14	3	2945-88-2	374667	336900	182932	171441	158878	110084	1.1477	0.112036	0.263739	2.03109	1.02225	up
Salp004689	Platanionoside F	Terpenoids	Monoterpenoids	C24H38O11	1	-	3.14391e+06	2.28841e+06	4.09028e+06	1.39224e+06	1.80964e+06	1.22384e+06	1.27084	0.070059	0.197907	2.15165	1.10545	up
MWStz038	Grossamide*	Alkaloids	Phenolamine	C36H36N2O8	1	80510-06-1	6.72577e+06	6.98272e+06	7.24639e+06	2.69103e+06	2.9921e+06	2.40382e+06	1.43247	5.1337e-05	0.00583375	2.5912	1.37362	up
Waptp02742	5-Hydroxy-6-Methoxychromanon	Lignans and Coumarins	Coumarins	C10H10O4	3	-	4.27536e+06	3.72313e+06	4.16206e+06	1.8433e+06	1.6207e+06	1.49356e+06	1.42676	0.0007432	0.0180388	2.45293	1.29451	up
pmp001135	Buddlenoid A	Flavonoids	Flavonols	C30H26O13	1	142750-32-1	5.09967e+06	4.35629e+06	5.83737e+06	2.42605e+06	1.85392e+06	2.661e+06	1.36622	0.00951184	0.0673643	2.20334	1.13969	up
WapTKC012013	Eperuol*	Terpenoids	Ditepenoids	C18H30O	1	87553-46-6	9.75553e+06	1.07482e+07	1.00654e+07	2.11055e+07	2.21353e+07	1.88932e+07	1.42941	0.00480607	0.0473038	0.491987	-1.02331	down
Rfn04475	Botryllamide F*	Alkaloids	Phenolamine	C18H17NO4	1	724434-04-2	5.63434e+06	5.23064e+06	6.22604e+06	3.25634e+06	2.43798e+06	2.46221e+06	1.38925	0.00168823	0.0275855	2.09538	1.06721	up
Lskp211409	20,26-Dihydroxyecdysone*	Steroids	Steroid	C27H44O8	3	19458-46-9	74628.5	79572.5	209494	284375	185805	325739	1.10175	0.0764428	0.208703	0.456949	-1.1299	down
Wcop010618	13-hydroxy-13-(hydroxymethyl)-2,6-dimethyltetracyclo[10.3.1.01,10.02,7]hexadecan-5-one*	Terpenoids	Ditepenoids	C19H30O3	3	52592-14-0	385626	480417	447785	833355	1.65287e+06	1.04228e+06	1.32091	0.0934963	0.234209	0.372347	-1.42528	down
Safp017931	Carbanilide	Alkaloids	Alkaloids	C13H12N2O	3	102-07-8	700610	694805	683732	59135.4	65493.8	56198.6	1.44556	9.92044e-07	0.00248011	11.4979	3.5233	up
Walbp07184	MG(16:3)	Lipids	Glycerol ester	C19H32O4	1	-	321097	299243	284927	894369	769131	872450	1.43728	0.00305199	0.0360248	0.356974	-1.48611	down
PD0866397	3-methyl-5-(1,2,5-trimethyl-3,7,8,8a-tetrahydro-2H-naphthalen-1-yl)pentanoic acid	Terpenoids	Ditepenoids	C19H30O2	1	-	1.11608e+07	1.14034e+07	1.1211e+07	2.40644e+07	2.76094e+07	3.33272e+07	1.41622	0.0240029	0.109475	0.39735	-1.33152	down
Lhlp111209	Cupressic acid	Terpenoids	Ditepenoids	C20H32O3	2	1909-90-6	46425.1	34441.7	54156.5	83047.7	125313	114493	1.33549	0.0239495	0.109475	0.418219	-1.25767	down
MWStz550	Lyciumamide B	Alkaloids	Phenolamine	C36H36N2O8	3	1647111-41-8	4.80903e+06	4.99297e+06	5.42622e+06	1.98586e+06	2.1824e+06	1.98502e+06	1.4384	0.00147118	0.0257199	2.47481	1.30732	up
Wcfp008029	Sphinganine	Lipids	Sphingolipids	C18H39NO2	1	764-22-7	35249.6	29973	19170.3	84085.4	89344.4	61690.6	1.33629	0.0125434	0.0787904	0.358934	-1.47821	down
MWSslk100	Diphenylamine	Alkaloids	Alkaloids	C12H11N	3	122-39-4	147565	163154	192577	77118.9	59514.4	77463	1.39494	0.00875247	0.0655178	2.35079	1.23315	up
Lskp211410	1,2,3,14,20,22,25-Heptahydroxycholest-7-en-6-one (Integristerone A)	Steroids	Steroid	C27H44O8	3	-	1.29669e+06	1.08016e+06	894135	3.42954e+06	1.7392e+06	1.78239e+06	1.18921	0.153292	0.319625	0.47057	-1.08752	down
pmp000479	N-Isobutyl-2E,4E-dodedienamide	Alkaloids	Alkaloids	C16H29NO	3	-	136132	129482	150158	69278.8	66615.3	70627.7	1.43328	0.0060194	0.0537294	2.01321	1.0095	up
mws0040	Chrysin	Flavonoids	Flavones	C15H10O4	3	480-40-0	227450	242478	199187	1.0754e+06	510971	763998	1.35815	0.0745036	0.205584	0.284685	-1.81256	down
Lmhp008744	1-α-Linolenoyl-glycerol-2,3-di-O-glucoside	Lipids	Glycerol ester	C33H56O14	1	-	179144	181806	233398	466509	393852	349166	1.37156	0.012962	0.0802104	0.491389	-1.02506	down
Lcfp006237	GrossamideK	Alkaloids	Phenolamine	C28H29NO7	1	-	2.48914e+06	2.33855e+06	2.34684e+06	1.10669e+06	1.06507e+06	1.0679e+06	1.44399	0.000691674	0.0176448	2.21459	1.14704	up
Wbjp006632	Tribulusamide A*	Alkaloids	Alkaloids	C36H36N2O8	1	-	7.26097e+06	7.6038e+06	7.10831e+06	2.79115e+06	2.9133e+06	2.63769e+06	1.44289	8.77285e-05	0.00784166	2.63399	1.39725	up
Lskp211422	Intergristerone A-22-O-galactoside (Sileneoside C)*	Steroids	Steroidal saponins	C33H54O13	3	83207-65-2	793250	817762	782872	3.95175e+06	6.01941e+06	2.81332e+06	1.3962	0.0661819	0.191721	0.187249	-2.41697	down
Qahp006824	Periseoside B*	Steroids	Steroidal saponins	C33H54O13	3	-	793250	817762	782872	3.95175e+06	6.01941e+06	2.81332e+06	1.3962	0.0661819	0.191721	0.187249	-2.41697	down
HX1332	Roupelliol	Others	Others	C19H30O2	3	-	70655	68849.3	69095.2	146034	157127	183140	1.42825	0.0136382	0.0815681	0.428952	-1.22111	down
pmb0468	N-Formylmethionine	Amino acids and derivatives	Amino acids and derivatives	C6H11NO3S	3	4289-98-9	4.32663e+06	5.06702e+06	5.30969e+06	2.9849e+06	2.15579e+06	1.39383e+06	1.27389	0.0113402	0.0744104	2.2501	1.16999	up
Wasdp04041	Tricin-7-O-(6''-feruloyl)xyloside-5-O-glucoside	Flavonoids	Flavones	C38H40O19	2	-	3.2769e+06	442703	659175	205271	292287	175270	1.10899	0.307759	0.488689	6.50803	2.70222	up
pma2987	L-Histidinol	Alkaloids	Alkaloids	C6H11N3O	3	501-28-0	4.89342e+07	7.02601e+07	5.78562e+07	2.10772e+07	1.56953e+07	1.73166e+07	1.40976	0.017023	0.0909347	3.27331	1.71075	up
Rdp04471	Luteolin-7-O-Alpha-L-Rhamnoside	Flavonoids	Flavones	C21H20O10	2	18016-54-1	1.14656e+06	920944	673418	267192	500462	559131	1.16582	0.053434	0.165533	2.06584	1.04673	up
Wcdp009528	2-oxononadecanoic acid	Lipids	Free fatty acids	C19H36O3	2	-	355988	344294	326806	1.43194e+06	1.01835e+06	1.08737e+06	1.42499	0.0221776	0.105434	0.290329	-1.78424	down
Rlp00485	Feruloyl-beta-phenethylamine	Alkaloids	Phenolamine	C18H19NO3	1	142351-00-6	2.04191e+06	2.03379e+06	1.96086e+06	1.017e+06	974680	875313	1.43544	0.000112365	0.00817025	2.10554	1.07419	up
pmb0856	LysoPE 18:1(2n isomer)	Lipids	LPE	C23H46NO7P	3	-	343119	706762	309057	1.07074e+06	706019	1.27687e+06	1.16338	0.0586569	0.177533	0.445023	-1.16805	down
Rfn01211	6-Hydroxytryptamine*	Alkaloids	Alkaloids	C10H12N2O	1	443-31-2	4.3784e+07	4.01372e+07	4.55677e+07	2.32266e+07	2.03926e+07	1.86786e+07	1.41781	0.000499572	0.0153721	2.07855	1.05558	up
WapTKC031788	3,7-Epoxy-1,10-Bisaboladien-12-ol; Butanoyl*	Terpenoids	Sesquiterpenoids	C19H30O3	3	149067-94-7	307542	517821	300389	1.06295e+06	1.67139e+06	1.28569e+06	1.36753	0.0205802	0.101081	0.280036	-1.83631	down
MW0109363	Prolylglutamic acid	Amino acids and derivatives	Amino acids and derivatives	C10H16N2O5	3	67644-00-2	925236	881374	829594	589457	408819	317946	1.29275	0.0218436	0.104415	2.00286	1.00206	up
Sadp001705	N-Benzyloxycarbonyl-L-asparagine	Others	Others	C12H14N2O5	1	2304-96-3	925236	881374	829594	589457	408819	317946	1.29275	0.0218436	0.104415	2.00286	1.00206	up
pmp000476	N-Isobutyl-4,5-epoxy-2E-decaenamide	Alkaloids	Alkaloids	C14H25NO2	2	-	409773	400990	257358	164005	164809	187440	1.32258	0.0619532	0.183728	2.06898	1.04892	up
Wbwp008548	[(1R,2S)-1-(1,3-benzodioxol-5-yl)-2-methyl-3-oxobutyl]4-hydroxy-3-methoxybenzoate	Lignans and Coumarins	Lignans	C20H20O7	3	-	9.52176e+06	9.4263e+06	9.71547e+06	813366	723585	657372	1.44476	2.43076e-06	0.00303845	13.0626	3.70737	up
Layp000971	Hydroxymenisdaurin D	Alkaloids	Alkaloids	C14H21NO8	3	-	9.48278e+06	1.05449e+07	9.87593e+06	4.64397e+06	3.58191e+06	2.52033e+06	1.36859	0.00278127	0.0348686	2.78271	1.47649	up
Yalp005253	Toonasterone A	Steroids	Steroid	C21H34O4	3	-	339728	291767	375123	745481	772240	909825	1.41416	0.00423616	0.0443113	0.414665	-1.26998	down
pmb2319	LysoPC 15:0*	Lipids	LPC	C23H48NO7P	1	108273-89-8	4.01344e+06	3.50039e+06	3.78344e+06	1.66514e+06	1.7853e+06	1.71014e+06	1.43725	0.00359451	0.0400873	2.18915	1.13037	up
Lhhp120812	Methylillicinone F	Others	Others	C16H22O4	3	-	3.39704e+06	9.15236e+06	7.55112e+06	9.65064e+06	1.76449e+07	2.21094e+07	1.10377	0.0984179	0.242217	0.406852	-1.29742	down
ML10195036	3-Dehydrosphinganine	Lipids	Sphingolipids	C18H37NO2	2	16105-69-4	24458.2	36325.7	31152.1	74316.5	73411.8	59195.5	1.37217	0.00439581	0.0454446	0.444299	-1.1704	down
MWS201419	Lys-Gly	Amino acids and derivatives	Amino acids and derivatives	C8H17N3O3	3	7563-03-3	108136	92942	116273	338938	363691	360131	1.43739	1.99388e-05	0.00444391	0.29861	-1.74367	down
MWS201444	Gln-Gly	Amino acids and derivatives	Amino acids and derivatives	C7H13N3O4	3	2650-65-9	108136	92942	116273	338938	363691	360131	1.43739	1.99388e-05	0.00444391	0.29861	-1.74367	down
Layp001601	Malonyl hydroxymenisdaurin D	Alkaloids	Alkaloids	C17H23NO11	3	-	2.19496e+06	2.22284e+06	1.94354e+06	1.10454e+06	854416	413555	1.26231	0.0117501	0.0758762	2.68127	1.42292	up
pmp000097	Guvacoline	Alkaloids	Piperidine alkaloids	C7H11NO2	3	495-19-2	948917	966527	890747	427065	374516	459248	1.42838	0.000110622	0.00817025	2.22567	1.15424	up
pmb0774	N-Hydroxyl-tryptamine*	Alkaloids	Plumerane	C10H12N2O	1	-	1.11398e+08	1.15641e+08	1.43845e+08	5.90703e+07	6.20243e+07	3.29347e+07	1.30333	0.0064334	0.0544879	2.40787	1.26776	up
MW0150871	His-Asp-Glu	Amino acids and derivatives	Amino acids and derivatives	C15H21N5O8	3	-	8.03427e+07	6.74823e+07	7.39981e+07	1.80732e+07	2.05133e+07	1.6531e+07	1.43697	0.0022838	0.0330061	4.02455	2.00883	up
pmc0281	Ribosyladenosine	Nucleotides and derivatives	Nucleotides and derivatives	C15H21N5O8	3	-	7.37389e+07	5.52653e+07	7.99913e+07	1.81483e+07	1.99375e+07	1.69317e+07	1.42224	0.0191282	0.0967121	3.79871	1.92551	up
Labp005025	5-O-Malonylisosakuranin	Flavonoids	Flavanones	C25H26O13	3	-	1.04612e+07	5.35372e+06	4.52155e+06	1.08619e+07	1.37571e+07	1.81036e+07	1.15643	0.0573685	0.174478	0.476012	-1.07093	down
Lmjp101401	Bismurrangatin	Lignans and Coumarins	Coumarins	C30H30O9	3	-	1.04612e+07	5.35372e+06	4.52155e+06	1.08619e+07	1.37571e+07	1.81036e+07	1.15643	0.0573685	0.174478	0.476012	-1.07093	down
Zkep143812	6-Deoxy-6-sulfo-D-glucono-1,5-lactone	Others	Lactones	C6H10O8S	1	-	1.30049e+08	9.15195e+07	8.47039e+07	4.0011e+07	4.45396e+07	3.47833e+07	1.37704	0.0430409	0.148212	2.56652	1.35981	up
MW0150464	Gly-Pro-Gln	Amino acids and derivatives	Amino acids and derivatives	C12H20N4O5	3	-	346763	495778	236194	244076	116324	162957	1.11043	0.116817	0.269773	2.06118	1.04347	up
mws0005	Tryptamine	Alkaloids	Plumerane	C10H12N2	2	61-54-1	3.06828e+06	3.33771e+06	3.44722e+06	1.84423e+06	1.46879e+06	1.52423e+06	1.41234	0.000505623	0.0153721	2.03694	1.0264	up
PDP173395	5,12-dihydroxydodeca-6,8,10-trienoic acid	Lipids	Free fatty acids	C12H18O4	2	-	745040	934928	1.20985e+06	482433	497079	427562	1.33256	0.0638262	0.187504	2.05377	1.03828	up
Wbsp000107	2-[(5s)-5-hydroxyhexa-1,3-dien-1-yl]-5-methoxy-4-[(3r)-3-methoxybutanoyl]-2-methylfuran-3-one	Others	Ketone compounds	C17H24O6	3	-	1.49638e+06	2.42895e+06	1.76151e+06	6.10129e+06	5.71443e+06	5.94597e+06	1.40387	0.00166682	0.0275855	0.320174	-1.64307	down
mws2591	DIBOA	Alkaloids	Alkaloids	C8H7NO4	3	17359-54-5	542674	428282	500273	1.19617e+06	1.27701e+06	1.18547e+06	1.42848	9.06345e-05	0.00784166	0.402124	-1.31429	down
pme3184	dAMP	Nucleotides and derivatives	Nucleotides and derivatives	C10H14N5O6P	3	653-63-4	619596	798929	411671	441841	243776	169213	1.10555	0.0847087	0.218999	2.14101	1.09829	up
MW0155775	Pro-Arg-Asn	Amino acids and derivatives	Amino acids and derivatives	C15H27N7O5	3	-	207457	164548	202417	118367	105483	30184.7	1.06625	0.041744	0.145551	2.2612	1.17709	up
Lhmp122112	5-Pregnene-3,17,20-triol-20-O-glucoside*	Steroids	Cardiac glycoside	C27H44O8	3	-	99797.5	122106	196591	317591	219746	421222	1.20904	0.0711754	0.199376	0.436587	-1.19566	down
pmp000727	Feruloylhistamine	Alkaloids	Phenolamine	C15H17N3O3	3	94848-18-7	613327	497372	625619	214163	295686	189273	1.37367	0.0032063	0.0372825	2.48357	1.31242	up
Lcsp003039	Lys-Ala-Gln	Amino acids and derivatives	Amino acids and derivatives	C14H27N5O5	3	-	694511	844465	740271	162371	272202	286020	1.37735	0.000994146	0.0203718	3.16302	1.6613	up
Zajp007311	3',4',5',5,7-Pentamethoxyflavone*	Flavonoids	Flavones	C20H20O7	3	53350-26-8	1.03687e+07	9.90346e+06	9.90667e+06	886172	732144	653834	1.44299	2.86915e-05	0.00444391	13.282	3.73141	up
mws0055	Tangeretin*	Flavonoids	Flavones	C20H20O7	3	481-53-8	1.03687e+07	9.90346e+06	9.90667e+06	886172	732144	653834	1.44299	2.86915e-05	0.00444391	13.282	3.73141	up
Lmhp009769	LysoPE 17:1*	Lipids	LPE	C22H44NO7P	3	-	204435	159881	142478	103036	41247.1	68825.1	1.22991	0.018954	0.0966818	2.37811	1.24982	up
Lmhp009464	LysoPE 17:1(2n isomer)*	Lipids	LPE	C22H44NO7P	3	-	177385	174946	189466	57579.6	36046.2	90542.7	1.31144	0.0122201	0.077539	2.94186	1.55673	up
Wcdp009473	1-Linoleoylglycerol	Lipids	Glycerol ester	C21H38O4	1	2277-28-3	32072.4	47735.8	20424.2	47520.6	147603	99340.5	1.12871	0.14653	0.310707	0.34039	-1.55474	down
MW0153130	Lys-Ser-Gly	Amino acids and derivatives	Amino acids and derivatives	C11H22N4O5	3	-	363597	375287	516415	172031	151004	137706	1.39893	0.0286006	0.119182	2.72452	1.446	up
MWSHC20172	Isoscopoletin	Lignans and Coumarins	Coumarins	C10H8O4	3	776-86-3	2.84726e+06	2.56033e+06	3.00878e+06	957249	936252	591453	1.3981	0.000384292	0.0143392	3.38693	1.75998	up
WaQzp02638	N-Fructosyl tyrosine	Amino acids and derivatives	Amino acids and derivatives	C15H21NO8	1	-	4.76496e+06	3.08669e+06	909356	840795	606642	958943	1.06013	0.197223	0.373812	3.64074	1.86423	up
pmp000113	5-Demethylnobiletin; 5-Hydroxy-6,7,8,3',4'-Pentamethoxyflavone*	Flavonoids	Flavones	C20H20O8	2	2174-59-6	308204	370626	372908	82161.3	55151.8	82090.8	1.42202	0.00201459	0.0308987	4.79362	2.26111	up
Lmhp009773	1-α-Linolenoyl-glycerol-3-O-glucoside	Lipids	Glycerol ester	C27H46O9	1	-	599772	460567	147257	750662	769071	2.08561e+06	1.03682	0.205956	0.38396	0.334946	-1.578	down
MWS0687	N1-Methyl-2-pyridone-5-carboxamide	Alkaloids	Pyridine alkaloids	C7H8N2O2	3	701-44-0	494514	481975	485287	276313	210587	216064	1.40785	0.00562308	0.0524541	2.07945	1.0562	up
Zmmp003602	(4-methyl-2-(tyrosyloxy)pentanoyl)glutamine	Amino acids and derivatives	Amino acids and derivatives	C20H29N3O7	3	-	569487	311525	311797	212810	222686	126523	1.16813	0.122069	0.277816	2.12236	1.08567	up
PD0458266	Luteolin 7-O-(6''-O-malonyl)-beta-D-diglucoside	Flavonoids	Flavones	C30H32O19	1	-	361469	1.04969e+06	308096	2.01358e+06	2.33564e+06	2.37749e+06	1.28692	0.00912463	0.066568	0.255586	-1.96812	down
pmp001059	Genipin-1-O-(2''-O-apiosyl)glucoside	Terpenoids	Monoterpenoids	C22H32O14	3	-	288653	487708	415873	158771	290543	137709	1.1589	0.0575295	0.174689	2.03099	1.02218	up
pme2266	Biotin	Others	Vitamin	C10H16N2O3S	3	58-85-5	1.80718e+06	1.48972e+06	1.62051e+06	154914	154914	154914	1.44491	0.00382954	0.0418072	10.5809	3.4034	up
MWSslk066	3-Hydroxy-4-methoxybenzoic acid; Isovanillic Acid	Phenolic acids	Phenolic acids	C8H8O4	3	645-08-9	7847.67	7847.67	7847.67	57219.4	39238.4	94148.2	1.40325	0.0748965	0.206213	0.123517	-3.01722	down
Lsjp211206	beta-Ionone	Terpenoids	Monoterpenoids	C13H20O	1	79-77-6	3.85221e+06	3.02503e+06	3.44579e+06	1.67633e+06	1.35887e+06	1.35861e+06	1.40892	0.00638187	0.0544879	2.34945	1.23232	up
Hmpp002612	Luteolin-7-O-gentiobioside	Flavonoids	Flavones	C27H30O16	3	-	111128	111128	111128	2.30231e+06	1.13516e+06	955535	1.41453	0.0850956	0.219318	0.0758894	-3.71996	down
Wagp010987	Gossypetin 3,7,8,3',4'-pentamethyl ether*	Flavonoids	Flavonols	C20H20O8	2	-	334232	328932	303828	86018.9	72630	47663.8	1.41075	8.14256e-05	0.00784166	4.68702	2.22867	up
pmb0786	D-Glucosamine	Others	Saccharides	C6H13NO5	3	3416-24-8	53893.6	53259.6	32702.7	172095	94447.5	79264.9	1.20868	0.132747	0.292911	0.404433	-1.30603	down
MWSHY0021	Apigenin 7,4'-dimethyl ether	Flavonoids	Flavones	C17H14O5	3	5128-44-9	84209.2	52092.6	70389.1	26119.3	37484.2	25742.8	1.32079	0.0372272	0.137878	2.31337	1.21	up
MWSHY0162	Quercetin 3-O-beta-D-glucosyl-(1->2)-beta-D-glucoside	Flavonoids	Flavonols	C27H30O17	1	18609-17-1	1.5648e+06	1.41767e+06	1.62673e+06	819861	401255	305966	1.29426	0.013406	0.0811498	3.0183	1.59374	up
Lmgp004305	5,7,4'-Trihydroxy-6,8-dimethoxyisoflavone-7-O-galactoside-glucose-rhamnose	Flavonoids	Isoflavones	C35H44O21	2	-	309117	215781	195273	451527	762004	507261	1.29894	0.0593642	0.17924	0.418511	-1.25666	down
PD0558547	Quercetin 3-O-(6'-malonyl-glucoside) 7-O-glucoside	Flavonoids	Flavonols	C30H32O20	1	-	62457.2	46830.1	65729.3	279231	366787	149938	1.34805	0.0802178	0.212665	0.219882	-2.1852	down
WaYp004929	3-O-(p-coumaroyl) 3-Hydroxy-3-methylglutaric acid	Phenolic acids	Phenolic acids	C15H16O7	3	-	48444.4	48444.4	48444.4	286206	403658	383814	1.43805	0.0134817	0.0813363	0.13536	-2.88512	down
Lmsp004137	Eriodictyol chalcone*	Flavonoids	Chalcones	C15H12O6	2	73692-51-0	426434	347079	342952	68590.4	68590.4	68590.4	1.44161	0.00791336	0.0618231	5.42576	2.43983	up
Lcyp000678	Prudomenin*	Flavonoids	Flavonols	C23H24O12	2	-	1.11692e+07	7.38992e+06	7.91457e+06	1.35599e+06	1.35599e+06	1.35599e+06	1.43314	0.0241458	0.109561	6.50784	2.70218	up
pmf0248	delta-Tocopherol	Others	Vitamin	C27H46O2	3	119-13-1	410777	436338	342262	26641.3	20926.3	16803	1.43889	0.00518782	0.0498829	18.477	4.20766	up
Lahp004989	3,7,3'-Tri-O-methylquercetin-4'-O-β-D-apiofuranosyl-(1→2)-O-β-d-glucopyranoside	Flavonoids	Flavonols	C29H34O16	3	-	113509	179263	147823	18410.5	22149.6	31182.8	1.41202	0.0197208	0.098016	6.14131	2.61855	up
PD0670587	Gallicynoic Acid D	Lipids	Free fatty acids	C18H30O4	1	-	12122.2	12122.2	12122.2	67263.5	60611.1	66762.8	1.44541	0.00163965	0.0275855	0.186843	-2.4201	down
MWStz610	Diosmetin-7-O-glucoside*	Flavonoids	Flavones	C22H22O11	3	20126-59-4	1.00772e+06	979495	1.07963e+06	132401	539552	384246	1.18817	0.0242786	0.109561	2.90367	1.53788	up
PD0229682	2,4b,8,8-tetramethyl-3,4,4a,5,6,7,8a,9-octahydro-1H-phenanthren-2-ol*	Terpenoids	Sesquiterpenoids	C18H30O	1	-	1.73731e+06	1.90169e+06	1.90007e+06	4.06724e+06	3.44407e+06	3.73273e+06	1.4286	0.00534646	0.0508219	0.492622	-1.02145	down
Lmsp102912	2,4,6-Trimethoxyphenyl 1-O-β-D-apiofuranosyl-(1→6)-β-D-glucopyranoside	Others	Others	C20H30O13	3	-	443438	438758	445667	184339	137741	204549	1.40246	0.00506273	0.0490575	2.52144	1.33425	up
MWSslk023	2',4'-Dihydroxy-4-methoxychalcone*	Flavonoids	Chalcones	C16H14O4	3	19309-14-9	5056.14	5056.14	5056.14	525626	286677	414023	1.44193	0.0280121	0.118494	0.012369	-6.33713	down
MWSHY0062	2',4'-Dihydroxy-6'-methoxychalcone; (E)-Cardamonin*	Flavonoids	Chalcones	C16H14O4	3	18956-16-6	5056.14	5056.14	5056.14	525626	286677	414023	1.44193	0.0280121	0.118494	0.012369	-6.33713	down
Wbtp008137	1,4-dihydroxyxanthen-9-one	Flavonoids	Other Flavonoids	C13H8O4	3	-	5767.99	5767.99	5767.99	52288.7	28840	49705.9	1.42086	0.0363907	0.136193	0.132258	-2.91857	down
Hmgp003086	Tricin-7-O-rutinoside*	Flavonoids	Flavones	C29H34O16	1	-	138552	495478	142692	1.31156e+06	1.66917e+06	1.07976e+06	1.30346	0.00866375	0.0654361	0.191288	-2.38618	down
MWSmce460	2-Piperidone	Alkaloids	Piperidine alkaloids	C5H9NO	3	675-20-7	514677	618034	572434	169280	299404	334334	1.26848	0.011566	0.0754961	2.12342	1.08639	up
MWSHY0192	Tectochrysin	Flavonoids	Flavones	C16H12O4	3	520-28-5	13646.3	25989.1	45971.8	83381.3	47921.4	51114.2	1.0612	0.0958681	0.237871	0.469294	-1.09144	down
mws0663	1,7-Dimethylxanthine	Nucleotides and derivatives	Nucleotides and derivatives	C7H8N4O2	2	611-59-6	1.8935e+06	2.30757e+06	2.36222e+06	4301.1	4301.1	4301.1	1.44614	0.00456147	0.0457979	508.652	8.99053	up
Xmmp009552	Ophiopogonanone A	Flavonoids	Flavones	C18H16O6	3	75239-63-3	5236.96	5236.96	5236.96	26184.8	38732.4	32377.1	1.43522	0.0172834	0.0913718	0.161478	-2.63059	down
Wbjp001390	3-(2-aminoethyl)-4,7-dihydro-1-indole-5,6-dione	Alkaloids	Alkaloids	C10H10N2O2	3	-	864938	839058	514010	485529	308256	221647	1.18463	0.0498713	0.160049	2.1843	1.12717	up
Lmtp005493	4,4'-Dihydroxy-3,5-dimethoxydihydrostilbene	Others	Stilbene	C16H18O4	3	39499-96-2	61020.5	89395.3	27220.7	5444.15	5444.15	5444.15	1.38345	0.0959097	0.237871	10.8763	3.44312	up
Rfn07761	Myristamine oxide	Others	Others	C16H35NO	1	3332-27-2	55671.8	55671.8	55671.8	298347	338038	278359	1.44331	0.00491471	0.0478085	0.182582	-2.45339	down
MWSHY0128	5,7,8,4'-Tetramethoxyflavone	Flavonoids	Flavones	C19H18O6	3	6601-66-7	541999	530392	611302	46039.2	18820.4	41069.6	1.41799	0.000952375	0.0198412	15.8945	3.99046	up
MWStz376	Dehydrodiconiferyl alcohol 4-O-beta-D-glucopyranoside	Lignans and Coumarins	Lignans	C26H32O11	1	107870-88-2	73619.7	192719	224002	13920.6	13920.6	13920.6	1.38665	0.0824309	0.215259	11.7414	3.55353	up
Zmdp001647	γ-Glu-Val	Amino acids and derivatives	Amino acids and derivatives	C10H18N2O5	1	-	4.52128e+06	2.83822e+06	4.36948e+06	567643	567643	567643	1.42872	0.0249054	0.110399	6.88753	2.78399	up
pma0633	N-p-Coumaroylspermine	Alkaloids	Phenolamine	C19H32N4O2	3	130210-35-4	298684	201213	211610	24664.3	24664.3	24664.3	1.43791	0.0205005	0.101081	9.61587	3.26542	up
Hmlp002821	Myricetin-3-O-glucuronide	Flavonoids	Flavonols	C21H18O14	3	77363-65-6	201223	181210	201215	67540	83427.2	81025.2	1.42808	0.000240933	0.0109515	2.51581	1.33102	up
Lcfp121211	gly-phe-tyr	Amino acids and derivatives	Amino acids and derivatives	C20H23N3O5	1	70421-71-5	247907	153984	222554	457515	435797	633483	1.33714	0.0258089	0.112819	0.408991	-1.28986	down
pmp000626	Baptifoline	Alkaloids	Quinorisidine alkaloids	C15H20N2O2	3	732-50-3	630159	486188	215043	43008.6	43008.6	43008.6	1.39052	0.081133	0.213189	10.3188	3.3672	up
pmb0426	N,N-Dimethyl-5-methoxytryptamine	Alkaloids	Plumerane	C13H18N2O	3	1019-45-0	428235	334839	532074	190332	255578	126831	1.25013	0.0307318	0.12432	2.26131	1.17716	up
Rlp00682	Methylcapsaicin	Alkaloids	Phenolamine	C19H29NO3	3	17514-11-3	181328	206625	293971	119309	121560	59896.7	1.21305	0.0439924	0.150247	2.26729	1.18097	up
PDP183418	1,7-dimethyl-9H-purine-6,8-dione	Nucleotides and derivatives	Nucleotides and derivatives	C7H8N4O2	2	-	1.92085e+06	1.94686e+06	1.66048e+06	5898.76	5898.76	5898.76	1.44638	0.00246861	0.0335409	312.393	8.28722	up
MWS20173	1-Hydroxybisabola-2,10-dien-4-one	Others	Ketone compounds	C15H24O2	3	-	8109.84	8109.84	8109.84	40549.2	44624.1	69033.1	1.42345	0.0397056	0.142009	0.157773	-2.66408	down
pmb2260	LysoPC 15:1	Lipids	LPC	C23H46NO7P	3	-	1.3462e+06	1.43897e+06	1.35788e+06	526566	803480	556624	1.37249	0.00799773	0.061902	2.19596	1.13485	up
Lmtp008511	Santalal	Terpenoids	Sesquiterpenoids	C15H22O	1	59331-83-8	15883.3	15883.3	15883.3	88815.9	79416.7	122313	1.43159	0.0248913	0.110399	0.164002	-2.60822	down
Wmbp000510	8-O-Acetylharpagide	Terpenoids	Monoterpenoids	C17H26O11	3	6926-14-3	88347.4	122816	84111.2	10750.2	10750.2	10750.2	1.43845	0.0189883	0.0966818	9.15565	3.19466	up
Wbhp009517	Tagalsin P	Terpenoids	Terpene	C18H28O3	3	-	479725	619025	520187	247948	311249	217343	1.3661	0.00724227	0.0589762	2.08481	1.05991	up
MWSslk072	Benzoyleneurea	Alkaloids	Alkaloids	C8H6N2O2	3	86-96-4	59813.2	81631.6	69307.7	10861.5	14797.8	61991.8	1.06224	0.116232	0.269773	2.40445	1.26571	up
Zbsp003876	2,6-Dimethoxybenzoquinone	Quinones	Quinones	C8H8O4	3	530-55-2	36448.6	36448.6	36448.6	344097	271637	338939	1.44299	0.00679209	0.0560141	0.114538	-3.12611	down
Sasp011022	7-ethenyl-1,4a,7-trimethyl-6-oxo-1,2,3,4,4a,6,7,8,8a,9,10,10a-dodecahydrophenanthrene-1-carboxylic acid*	Terpenoids	Ditepenoids	C20H28O3	3	-	155727	155497	114811	2873.3	2873.3	2873.3	1.44477	0.00941991	0.0673247	49.4246	5.62716	up
pmb0501	Agmatine	Alkaloids	Alkaloids	C5H14N4	3	306-60-5	210893	192140	230502	74827	30237.4	59648.2	1.34592	0.000911112	0.0194011	3.84631	1.94348	up
pme2693	N-Acetylputrescine	Alkaloids	Alkaloids	C6H14N2O	3	18233-70-0	210893	192140	230502	74827	30237.4	59648.2	1.34592	0.000911112	0.0194011	3.84631	1.94348	up
Lmhp009129	LysoPC 15:0(2n isomer)*	Lipids	LPC	C23H48NO7P	1	-	577997	519859	530343	234676	294673	250426	1.41785	0.000367424	0.0140115	2.08804	1.06215	up
Lmzp003207	(3R,4R)-p-Menth-1-ene-3,4-diol-3-O-β-D-glucoside*	Terpenoids	Monoterpenoids	C16H28O7	2	-	4584.52	4584.52	4584.52	22922.6	89765.7	109511	1.35158	0.117619	0.270334	0.0618975	-4.01398	down
Lcyp000676	Isoscopoletin-β-D-glucoside	Lignans and Coumarins	Coumarins	C16H18O9	3	20186-29-2	664104	452031	701611	90406.2	90406.2	90406.2	1.43084	0.0219721	0.104829	6.70214	2.74462	up
MW0150380	Gly-His-Val	Amino acids and derivatives	Amino acids and derivatives	C13H21N5O4	3	-	6199.43	6199.43	6199.43	87114.3	76041.9	616955	1.33517	0.290915	0.472879	0.0238406	-5.39044	down
pme2831	Metformin	Alkaloids	Alkaloids	C4H11N5	3	657-24-9	427126	388117	445134	127348	158104	130413	1.43181	0.00049318	0.0153721	3.03073	1.59967	up
Sadp003348	1,8-Diazacyclotetradecane-2,9-dione	Alkaloids	Alkaloids	C12H22N2O2	2	-	7146.43	7146.43	7146.43	35732.2	55196.9	54971.5	1.42988	0.0233354	0.108094	0.146945	-2.76666	down
MWS201403	Lys-Ala	Amino acids and derivatives	Amino acids and derivatives	C9H19N3O3	3	17043-71-9	105270	105270	105270	1.04424e+06	1.05338e+06	1.04084e+06	1.44654	1.5831e-05	0.00444391	0.100626	-3.31293	down
Wafp003601	N-Feruloylmethylagmatine	Alkaloids	Phenolamine	C16H24N4O3	3	-	17604.7	17604.7	17604.7	124906	320095	106426	1.38175	0.135568	0.296879	0.0957772	-3.38417	down
Qmzp101807	Avicennol	Lignans and Coumarins	Coumarins	C20H22O5	3	56110-68-0	605428	686066	434674	2.03693e+06	650853	1.72143e+06	1.07454	0.16306	0.333865	0.391492	-1.35295	down
pmp000086	1-Feruloyl-sn-glycerol	Phenolic acids	Phenolic acids	C13H16O6	3	-	136315	159230	372911	9420.06	9420.06	9420.06	1.41652	0.105311	0.253125	23.6536	4.56399	up
Zbqp003747	Leu-Glu-Val*	Amino acids and derivatives	Amino acids and derivatives	C16H29N3O6	2	-	723333	461702	580322	34754.9	34754.9	34754.9	1.44039	0.0181533	0.0937669	16.9315	4.08164	up
Lcsp003010	Ile-Asp-Leu*	Amino acids and derivatives	Amino acids and derivatives	C16H29N3O6	2	-	723333	461702	580322	34754.9	34754.9	34754.9	1.44039	0.0181533	0.0937669	16.9315	4.08164	up
ZbWp003008	N-Ethylphenylalanine	Amino acids and derivatives	Amino acids and derivatives	C11H15NO2	3	-	26434.4	26434.4	26434.4	225299	323241	199603	1.43439	0.0273784	0.117002	0.106	-3.23787	down
pmp000008	5-Desmethylsinensetin	Flavonoids	Flavones	C19H18O7	3	21763-80-4	129834	155145	114145	24638.6	68969.9	44223.9	1.27087	0.00775496	0.0615019	2.89572	1.53392	up
MWSmce232	Dicumarol	Lignans and Coumarins	Coumarins	C19H12O6	3	66-76-2	5160.71	5160.71	5160.71	65388.9	29635.4	25803.5	1.38797	0.108319	0.258888	0.128134	-2.96428	down
Lmjp002764	Umckalin (7-hydroxy-5,6-dimethoxycoumarin)	Lignans and Coumarins	Coumarins	C11H10O5	3	43053-62-9	3.18963e+06	2.26588e+06	2.86072e+06	135217	135217	135217	1.44323	0.010347	0.0712604	20.5009	4.35762	up
zjbp111629	2-[(2β,4αβ,8β,8αβ)-decahydro-4α-hydroxy-8,8α-dimethylnaphthalen-2-yl]prop-2-enal	Terpenoids	Sesquiterpenoids	C15H24O2	3	-	10602.8	10602.8	10602.8	91894.3	66021.1	53013.9	1.42601	0.03473	0.132154	0.150801	-2.72928	down
Latp004059	4-(Trans)-acetul-3,6,8-trihydroxy-3-methyl-dihydronapht halenone	Others	Chromone	C13H14O5	3	-	49411.6	49411.6	49411.6	281755	322937	353696	1.44281	0.00590272	0.0536682	0.154671	-2.69272	down
pmb0681	Apigenin-8-C-Arabinoside	Flavonoids	Flavones	C20H18O9	3	-	184511	296351	304673	18308.9	18308.9	18308.9	1.43544	0.0243844	0.109568	14.3015	3.8381	up
Wbmp010259	3-Hydroxyabieta-8,11,13-trien-7-one	Terpenoids	Ditepenoids	C20H28O2	2	-	638830	613613	592589	5964.46	5964.46	5964.46	1.44651	0.000481352	0.0153721	103.113	6.68808	up
mws4074	Glabranin	Flavonoids	Flavanones	C20H20O4	3	41983-91-9	2258.25	2258.25	2258.25	11291.2	40147.7	48296.1	1.35921	0.110013	0.260797	0.0679274	-3.87986	down
MWS2673	5,6-DHET	Lipids	Free fatty acids	C20H34O4	3	213382-49-1	44554.2	36047.7	52407.6	7209.53	7209.53	7209.53	1.43584	0.0158068	0.0867784	6.14971	2.62052	up
Lmnp002448	Nepetin-8-C-[glucosyl-(1-2)]-glucoside	Flavonoids	Flavones	C28H32O17	3	-	614649	540081	1.33634e+06	87121.8	87121.8	87121.8	1.39881	0.099578	0.243348	9.53097	3.25262	up
Wcdp000970	Acetophenone	Others	Others	C8H8O	1	98-86-2	1.80984e+06	1.63526e+06	1.59614e+06	139451	139451	139451	1.44591	0.0018124	0.0290714	12.0502	3.59099	up
pmc0960	LysoPC 20:4	Lipids	LPC	C28H50NO7P	3	-	3290.32	3290.32	3290.32	24515	20910.2	26669.7	1.44282	0.00649757	0.0545098	0.136916	-2.86864	down
Qmyp101333	Septemlobin F	Terpenoids	Sesquiterpenoids	C18H28O3	3	-	5490.28	5490.28	5490.28	60365.4	27451.4	44778.2	1.41129	0.0553493	0.169992	0.124219	-3.00904	down
MWSmce182	Isatin	Alkaloids	Plumerane	C8H5NO2	3	91-56-5	323624	370290	533609	998971	848134	1.14128e+06	1.35295	0.0064274	0.0544879	0.410764	-1.28362	down
pmb0490	p-Coumaroylputrescine	Alkaloids	Phenolamine	C13H18N2O2	3	34136-53-3	34910.2	34910.2	34910.2	174551	245659	392358	1.40771	0.0665729	0.192185	0.128888	-2.95581	down
MWS2984	8-Azaguanine	Nucleotides and derivatives	Nucleotides and derivatives	C4H4N6O	3	134-58-7	32561.6	32561.6	32561.6	307169	186466	266501	1.43146	0.0248262	0.110399	0.12851	-2.96005	down
mws0260	L-Arginine	Amino acids and derivatives	Amino acids and derivatives	C6H14N4O2	1	74-79-3	2.13657e+06	1.98019e+06	1.65008e+06	744250	814135	761275	1.42441	0.0137392	0.0817809	2.48607	1.31387	up
Wcgp010436	3-(Cyclohexen-1-yl)-2-hydroxy-4a,5-dimethyl-2,3,4,5,6,8a-hexahydronaphthalen-1-one	Others	Others	C18H26O2	3	-	1.89284e+06	1.83708e+06	1.95415e+06	830529	858389	618089	1.40872	0.0013098	0.0240771	2.46383	1.3009	up
Waptp02740	6-Methoxycoumarin*	Lignans and Coumarins	Coumarins	C10H8O3	1	-	58388.4	31383.8	55453.3	6276.76	6276.76	6276.76	1.41853	0.0388393	0.140315	7.71234	2.94717	up
Walp001919	1-O-p-Coumaroylgalactaric acid	Phenolic acids	Phenolic acids	C15H16O10	1	-	96736.2	96736.2	96736.2	1.11555e+06	483681	695599	1.40664	0.0692803	0.197028	0.126462	-2.98322	down
Sadp004757	beta-Hydroxypropiovanillone 3-glucoside	Organic acids	Organic acids	C16H22O9	2	114226-07-2	977620	870169	362169	64596.1	64596.1	64596.1	1.39848	0.0713262	0.199376	11.404	3.51146	up
MW0155795	Pro-Asn-Glu	Amino acids and derivatives	Amino acids and derivatives	C14H22N4O7	3	-	977620	870169	362169	64596.1	64596.1	64596.1	1.39848	0.0713262	0.199376	11.404	3.51146	up
Hmjp003123	Quercetin-5-O-glucuronide	Flavonoids	Flavonols	C21H18O13	3	-	24664.8	24664.8	24664.8	180478	148466	196542	1.44136	0.00870085	0.0655178	0.140811	-2.82816	down
pma0110	4-O-Sinapoylquinic acid	Phenolic acids	Phenolic acids	C18H22O10	3	-	18978.4	18978.4	18978.4	327681	104031	211855	1.39029	0.093942	0.23509	0.0884681	-3.4987	down
Wagp003695	N-(Isoferuloyl)-Glutamic Acid	Alkaloids	Phenolamine	C15H17NO7	1	-	1.84302e+07	1.89985e+07	2.16562e+07	8.54417e+06	1.93076e+06	8.52591e+06	1.15711	0.0141511	0.0824716	3.1096	1.63673	up
Rfn09756	(4aS,6R,8aR)-8a-methyl-4-methylidene-6-(prop-1-en-2-yl)-decahydronaphthalen-1-one	Terpenoids	Sesquiterpenoids	C15H22O	2	-	18378	18378	18378	98312.9	107624	91890	1.44441	0.00317274	0.0370647	0.185121	-2.43346	down
Ladp003640	3-Hydroxy-1-(3,4-dihydroxyphenethyl)pyrrolidine-2,5-dione	Alkaloids	Pyrrole alkaloids	C12H13NO5	3	-	3.14054e+06	2.7134e+06	2.6576e+06	1.5787e+06	1.3394e+06	1.18623e+06	1.39736	0.0020658	0.0313	2.0738	1.05227	up
Lmfp006902	Centrolobol	Phenolic acids	Phenolic acids	C19H24O3	3	30359-01-4	74265.1	74534.4	90452.1	3082.45	3082.45	3082.45	1.44524	0.00483658	0.0473977	25.8725	4.69335	up
MWSHY0121	Luteolin 7-O-glucuronide	Flavonoids	Flavones	C21H18O12	3	29741-10-4	677214	605129	591721	127214	254670	188801	1.37226	0.00104139	0.0209959	3.28388	1.7154	up
MWSmce475	Quinidine	Alkaloids	Quinoline alkaloids	C20H24N2O2	3	56-54-2	159223	159223	159223	2.02834e+06	1.42509e+06	796117	1.40106	0.0715671	0.199569	0.112405	-3.15322	down
Lamp007045	3-(4-hydroxybenzene)-5,7-dihydroxy-6-methoxychroman-4-one glucoside	Flavonoids	Other Flavonoids	C23H24O11	3	-	196013	155133	229281	23687.5	23687.5	23687.5	1.43772	0.0155769	0.0865382	8.16784	3.02995	up
pmp000208	Indirubin	Alkaloids	Plumerane	C16H10N2O2	3	479-41-4	4003.52	4003.52	4003.52	20017.6	34458.1	26449.4	1.42669	0.0315075	0.12603	0.148416	-2.75228	down
Sayp011213	cleistanthol*	Terpenoids	Ditepenoids	C20H28O3	3	24465-21-2	152702	176217	140287	9221.73	9221.73	9221.73	1.44509	0.00508534	0.0490863	16.9602	4.08408	up
pmp001264	Hexadecylsphingosine	Lipids	Sphingolipids	C16H35NO2	1	-	9.36359e+06	1.0601e+07	1.10581e+07	3.82127e+06	4.09425e+06	3.28655e+06	1.428	0.00168566	0.0275855	2.76937	1.46956	up
MWS1784	Cyclohexylamine	Alkaloids	Alkaloids	C6H13N	3	108-91-8	2.57199e+06	2.61801e+06	2.38455e+06	1.00876e+06	1.05805e+06	993796	1.44265	0.00121853	0.0231452	2.47485	1.30734	up
Zayp004030	Myricetin-3-O-(2''-galloyl)glucoside	Flavonoids	Flavonols	C28H24O17	3	-	3.05749e+06	2.19546e+06	2.34876e+06	336287	961877	1.13992e+06	1.22427	0.00896127	0.0660861	3.1179	1.64057	up
Hmzp004605	Ladanetin-6-O-β-D-glucoside	Flavonoids	Flavones	C22H22O11	3	-	953913	805843	223894	44778.9	44778.9	44778.9	1.36082	0.109576	0.260797	14.7663	3.88423	up
Lmqp003432	6,9-Dihydroxy-7-megastigmen-3-one	Terpenoids	Sesquiterpenoids	C13H22O3	1	-	953137	828592	1.33203e+06	155791	155791	155791	1.42998	0.0282109	0.118736	6.66225	2.73601	up
Labp004808	3-Oxo-Alpha-Ionol diglucoside	Terpenoids	Sesquiterpenoids	C25H40O12	3	-	2419.31	2419.31	2419.31	167111	163750	47469.9	1.41339	0.0879768	0.224199	0.0191841	-5.70395	down
Lmmp003167	Bis(Caffeoyl)Spermidine	Alkaloids	Phenolamine	C25H31N3O6	3	124935-80-4	6527.57	6527.57	6527.57	55077.6	32925.6	32637.9	1.42046	0.0453918	0.153351	0.162322	-2.62307	down
PDP123557	(2R,3R,4S)-2-(6-aminopurin-9-yl)-4-(hydroxymethyl)oxolan-3-ol	Nucleotides and derivatives	Nucleotides and derivatives	C10H13N5O3	2	19200-56-7	106075	106075	106075	872939	836204	867150	1.44644	0.000229453	0.0106228	0.123521	-3.01718	down
MWSslk177	Lithospermoside	Alkaloids	Alkaloids	C14H19NO8	2	63492-69-3	291911	335550	280039	27379.9	27379.9	27379.9	1.44517	0.00374186	0.0413923	11.0483	3.46575	up
Hmpp003624	Tsaokoarylone	Others	Ketone compounds	C20H20O4	3	811471-20-2	5326.73	5326.73	5326.73	37274.2	31831.4	26633.7	1.43817	0.0130891	0.0806099	0.166914	-2.58283	down
Zbcp002979	Petunidin-3-O-rutinoside	Flavonoids	Anthocyanidins	C28H33O16+	3	39824-84-5	100253	167975	86329.6	16590.8	16590.8	16590.8	1.41626	0.0564429	0.172714	7.12358	2.8326	up
Lcsp001896	Ser-Gly-Phe	Amino acids and derivatives	Amino acids and derivatives	C14H19N3O5	3	-	144088	150983	125149	68999.5	66160.9	64751.9	1.42873	0.00945239	0.0673247	2.10202	1.07178	up
MWStz493	myricetin-3-O-β-D-xylopyranosyl-(1→2)-β-D-glucopyranoside	Flavonoids	Flavonols	C26H28O17	3	142449-93-2	2429.27	2429.27	2429.27	91065.9	70679	105807	1.44344	0.0135018	0.0813363	0.0272389	-5.19819	down
pmb0751	4-Coumaroylshikimate	Phenolic acids	Phenolic acids	C16H16O7	3	-	7786.36	7786.36	7786.36	620222	193526	228251	1.41901	0.131157	0.289913	0.0224175	-5.47923	down
Wagp006311	Gardenin B 5-(6''-Malonyl)Glucoside	Flavonoids	Flavones	C28H30O15	3	-	10926.4	10926.4	10926.4	235707	111926	151805	1.42824	0.0508351	0.160719	0.065632	-3.92946	down
MWStz177	Sarpagine	Alkaloids	Plumerane	C19H22N2O2	2	482-68-8	278184	373689	239508	512331	799097	511369	1.26232	0.0670442	0.193322	0.489018	-1.03204	down
HX1348	2-hydroxymethyl-D-ribono-γ-lactone	Others	Others	C5H8O4	3	-	406889	162232	417425	32446.5	32446.5	32446.5	1.39284	0.0708041	0.199336	10.1351	3.34129	up
MWSmce346	1,3-Dicaffeoylquinic acid	Phenolic acids	Phenolic acids	C25H24O12	3	30964-13-7	7921.51	7921.51	7921.51	143131	409125	147686	1.41496	0.124383	0.281156	0.0339521	-4.88035	down
MWStz415	N-p-Coumaroyltyrosine	Amino acids and derivatives	Amino acids and derivatives	C18H17NO5	3	77201-66-2	195313	283711	275055	100527	129718	63315.7	1.29487	0.0142902	0.0824716	2.56874	1.36106	up
Laxp004467	Cis-N-(4-hydroxycinnamyl)tyrosine	Alkaloids	Alkaloids	C18H17NO5	3	-	195313	283711	275055	100527	129718	63315.7	1.29487	0.0142902	0.0824716	2.56874	1.36106	up
Lmmp002143	Gossypetin-3-O-(6''-malonyl)glucoside	Flavonoids	Flavonols	C24H22O16	3	-	330660	122076	147557	114510	100002	81339.1	1.00339	0.261042	0.440601	2.02903	1.02079	up
Lazn003443	Orientin-2''-O-rhamnoside	Flavonoids	Flavones	C27H30O15	3	-	10705.6	10705.6	10705.6	207673	53528.2	110212	1.36982	0.128559	0.286451	0.0864723	-3.53162	down
Walbp08429	MG(16:3) (2n isomer)	Lipids	Glycerol ester	C19H32O4	1	-	4103.03	4103.03	4103.03	29698.6	33879.6	56029.6	1.42516	0.0484186	0.158812	0.102912	-3.28052	down
Lssp210280	1,5-dihydroxy ketone-6 murine O-β-D-glucoside	Others	Others	C19H18O11	3	-	240826	325219	377427	32161.2	32161.2	32161.2	1.4365	0.0192959	0.0970621	9.77857	3.28962	up
Sadp013450	Monoisobutyl phthalate	Others	Others	C12H14O4	2	30833-53-5	156061	243034	322564	31212.3	31212.3	31212.3	1.41474	0.0489142	0.158812	7.707	2.94617	up
Lhkp101525	Apiosylskimmin (Adicardin)	Lignans and Coumarins	Coumarins	C20H24O12	3	103529-94-8	1981.79	1981.79	1981.79	9908.93	28085.6	18523.8	1.39273	0.0848167	0.219008	0.105194	-3.24888	down
Xmgp006913	2,4,2',4'-tetrahydroxy-3'-prenylchalcone	Flavonoids	Chalcones	C20H20O5	3	-	240530	346722	171997	32885.4	32885.4	32885.4	1.41844	0.0493691	0.159461	7.69591	2.94409	up
Waqkp01664	N-Feruloylagmatine glucoside	Alkaloids	Phenolamine	C21H32N4O8	2	-	70422.4	73024.1	71156.3	6843.93	6843.93	6843.93	1.44649	0.00014329	0.00912497	10.4522	3.38574	up
Lmsp011263	6-Hydroxy-4',5,7-trimethoxyflavone	Flavonoids	Flavones	C18H16O6	3	6938-19-8	14883.3	24380.5	18962.4	1371.12	1371.12	1371.12	1.43818	0.022474	0.106004	14.1554	3.82328	up
Qmyp101417	Ctroside	Terpenoids	Sesquiterpenoids	C19H30O8	3	-	176821	814211	247563	35364.2	35364.2	35364.2	1.3365	0.202171	0.379547	11.6747	3.54531	up
Lmwp102712	5Z,8Z-tetradecadienoic acid	Lipids	Free fatty acids	C14H24O2	2	39039-37-7	319749	223887	366770	27234.3	27234.3	27234.3	1.43535	0.0223893	0.10581	11.1429	3.47805	up
Wbmp002620	(12bs)-4,10,11-trimethoxy-7,8,12b,13-tetrahydro-5h-6-azatetraphen-3-ol	Alkaloids	Alkaloids	C20H23NO4	3	-	90166.1	107330	122618	3959.05	3959.05	3959.05	1.44428	0.00821984	0.0634247	26.9521	4.75232	up
MW0156842	Ser-Lys-His	Amino acids and derivatives	Amino acids and derivatives	C15H26N6O5	3	-	26911.2	26911.2	26911.2	415165	300555	140899	1.39244	0.0829611	0.216163	0.0942468	-3.40741	down
Rfn03390	Xylariterpenoid E	Others	Others	C12H16O3	3	-	98053.8	98053.8	98053.8	490269	692053	523359	1.43595	0.0171813	0.0911957	0.17246	-2.53567	down
Zmtp102902	α-Hydrojuglone glucoside	Quinones	Quinones	C16H18O8	3	-	428264	211080	239436	35082.5	35082.5	35082.5	1.41575	0.0633179	0.186448	8.34966	3.06172	up
pme1936	Creatinine	Alkaloids	Alkaloids	C4H7N3O	3	60-27-5	108461	108461	108461	657662	721704	731811	1.44556	0.00151761	0.0259865	0.154124	-2.69783	down
Zbqp000579	3-(Pyrazol-1-yl)-L-alanine	Amino acids and derivatives	Amino acids and derivatives	C6H9N3O2	3	2734-48-7	1.93291e+07	1.13261e+07	1.83672e+07	6.7693e+06	8.93939e+06	6.57535e+06	1.28822	0.0612824	0.182606	2.19988	1.13743	up
Zbzp000519	Retronecine	Alkaloids	Pyrrole alkaloids	C8H13NO2	2	480-85-3	1.93291e+07	1.13261e+07	1.83672e+07	6.7693e+06	8.93939e+06	6.57535e+06	1.28822	0.0612824	0.182606	2.19988	1.13743	up
Lmyp004795	Isovitexin-7-O-xyloside-2''-O-rhamnoside	Flavonoids	Flavones	C32H38O18	3	-	71035.4	10129.7	57028.5	2025.94	2025.94	2025.94	1.32593	0.139266	0.30092	22.7373	4.50699	up
Wbhp009515	Tagalsin Q	Terpenoids	Ditepenoids	C18H26O2	3	1253641-44-9	1.35325e+06	1.46406e+06	1.69385e+06	731053	649658	628322	1.41807	0.00907457	0.0665291	2.24544	1.167	up
Lmnp002961	Cirsiliol-8-C-glucoside	Flavonoids	Flavones	C23H24O12	3	-	102967	94480.6	145941	10697.8	10697.8	10697.8	1.43698	0.0227623	0.106765	10.6997	3.4195	up
mws0255	Cytosine	Nucleotides and derivatives	Nucleotides and derivatives	C4H5N3O	3	71-30-7	170427	170427	170427	1.02579e+06	1.06834e+06	1.14693e+06	1.4456	0.0015171	0.0259865	0.157751	-2.66428	down
Lmhp009349	LysoPE 20:4(2n isomer)	Lipids	LPE	C25H44NO7P	3	-	380.4	380.4	380.4	5706.48	11017.3	1902	1.34301	0.158264	0.326452	0.06127	-4.02868	down
Wagp005066	Boscialin 4-O-malonyl glucoside	Others	Others	C22H34O11	3	-	22296.4	22296.4	22296.4	212611	111482	435218	1.36728	0.137187	0.298274	0.0880921	-3.50484	down
Lcsp001322	L-Glutaminyl-L-isoleucine	Amino acids and derivatives	Amino acids and derivatives	C11H21N3O4	1	86416-45-7	16820.6	16820.6	16820.6	283680	201716	147198	1.43033	0.0393326	0.141022	0.0797695	-3.64802	down
Rlp0787	2-amino-2-(1-methyl-1H-pyrazol-4-yl)acetic acid	Alkaloids	Alkaloids	C6H9N3O2	1	195070-68-9	1.93166e+07	1.82702e+07	1.93806e+07	7.54881e+06	8.4112e+06	5.80397e+06	1.40963	0.0010768	0.021447	2.61751	1.3882	up
PD0212796	(3R)-3-(4-hydroxyphenyl)butanoic acid	Phenolic acids	Phenolic acids	C10H12O3	2	-	106190	106190	106190	633496	604445	542532	1.44455	0.00301638	0.0360248	0.178924	-2.48258	down
Wayp002004	N-Formyl nornicotine	Alkaloids	Pyridine alkaloids	C10H12N2O	2	3000-81-5	5.52473e+06	6.35706e+06	5.18154e+06	2.53887e+06	1.97081e+06	2.92285e+06	1.38217	0.00237954	0.0334205	2.29576	1.19897	up
pmb0475	Gallic acid-4-O-(6'''-feruloyl)sophoroside	Phenolic acids	Phenolic acids	C29H34O18	3	-	44651.7	44651.7	44651.7	872874	807519	223258	1.36363	0.103817	0.250282	0.0703674	-3.82895	down
Zmsp000758	1-(Hydroxymethyl)hexahydro-1h-pyrrolizin-2-ol	Alkaloids	Pyrrole alkaloids	C8H15NO2	3	-	2.19151e+07	2.58984e+07	2.02505e+07	7.53845e+06	7.35016e+06	7.35231e+06	1.43463	0.0117343	0.0758762	3.06031	1.61368	up
Cmmn012461	Dehydroabietic acid	Terpenoids	Ditepenoids	C20H28O2	3	1740-19-8	4.23662e+06	4.6811e+06	4.22375e+06	1.42037e+06	939569	1.41451e+06	1.41175	0.000143702	0.00912497	3.48169	1.79979	up
Wasyqn3683	3-O-p-Coumaroyl Methylglucaric Acid*	Phenolic acids	Phenolic acids	C16H18O10	1	-	3.8006e+07	3.26509e+07	3.60691e+07	9.02535e+06	2.78355e+07	8.32232e+06	1.14746	0.0773102	0.208703	2.36207	1.24005	up
Safn009833	5-[(1S,2R,3R,5S)-3,5-dihydroxy-2-[(E,3S)-3-hydroxyoct-1-enyl]cyclopentyl]pentanoic acid	Lipids	Free fatty acids	C18H32O5	1	-	4.2062e+06	4.23216e+06	4.07253e+06	1.70224e+06	1.95971e+06	1.833e+06	1.43918	4.01445e-05	0.00503806	2.27679	1.187	up
Zbqn004590	N-(acetyl)phenylalanine	Amino acids and derivatives	Amino acids and derivatives	C11H13NO3	3	-	8.72784e+06	8.03974e+06	9.09414e+06	1.72072e+07	1.63879e+07	1.83829e+07	1.43268	0.000845022	0.019205	0.497552	-1.00708	down
mws1505	Phenethyl caffeate	Phenolic acids	Phenolic acids	C17H16O4	1	104594-70-9	83437.3	55364.9	72926.1	331791	310720	328260	1.42873	2.61006e-05	0.00444391	0.218103	-2.19692	down
Wasyqn2983	3-[4-(Beta-D-Glucopyranosyloxy)Phenyl]Propionic Acid*	Phenolic acids	Phenolic acids	C15H20O8	1	-	3.12138e+06	2.1454e+06	2.81521e+06	1.00527e+06	1.03635e+06	993110	1.40862	0.0279048	0.118442	2.66316	1.41314	up
Sasn008558	Corchorifatty acid B	Lipids	Free fatty acids	C18H28O4	3	-	224744	219196	226655	94904.4	114315	103050	1.43211	0.000642105	0.0165491	2.14749	1.10265	up
Lmhn002926	p-Coumaroylmalic acid	Phenolic acids	Phenolic acids	C13H12O7	1	-	2.31317e+06	3.74605e+06	4.67167e+06	662304	1.62431e+06	596915	1.26729	0.043955	0.150247	3.72145	1.89586	up
WaYn004518	2,3-Butanediol 2-O-(6''-O-p-coumaroyl)glucoside	Phenolic acids	Phenolic acids	C19H26O9	2	-	264319	283949	291822	127933	128350	131054	1.44193	0.00260659	0.0339396	2.16889	1.11696	up
MWSHC20155	Scopoletin	Lignans and Coumarins	Coumarins	C10H8O4	3	92-61-5	322254	331424	346890	153240	130745	134110	1.43544	4.23197e-05	0.00503806	2.39316	1.25892	up
Safn010504	2,3-dinor-9S,11R,15S-trihydroxy-5Z,13E-prostadienoic acid	Lipids	Free fatty acids	C18H30O5	3	-	43312.5	34199.8	41506	19951.2	19129.3	19013.1	1.41569	0.017412	0.0913718	2.04874	1.03473	up
mws0988	Rhamnetin	Flavonoids	Flavonols	C16H12O7	3	90-19-7	22840.2	20093.8	19236.7	49071.7	50008.2	49116.5	1.43613	0.000698866	0.0176481	0.419515	-1.2532	down
pmb2804	(9Z,11E)-(13S)-13-Hydroperoxyoctadeca-9,11-dienoic acid	Lipids	Free fatty acids	C18H32O4	3	33964-75-9	163842	173434	165499	60577.3	71995.3	62219.9	1.43661	3.19961e-05	0.00444391	2.58108	1.36797	up
Wahsn03908	3-O-p-Coumaroyl 3-methylglucaric acid*	Phenolic acids	Phenolic acids	C16H18O10	1	-	2.58296e+07	1.9637e+07	4.21591e+07	9.81391e+06	1.18265e+07	1.87009e+07	1.14388	0.130278	0.289112	2.17211	1.1191	up
Labn009890	7-Hydroxycadalene	Terpenoids	Sesquiterpenoids	C15H18O	3	2102-75-2	95059.2	95542	85241.7	20781.9	12451.4	20323.5	1.41687	9.14886e-05	0.00784166	5.15047	2.3647	up
Sasn008206	(E)-12-hydroxydodec-2-enoic acid	Lipids	Free fatty acids	C12H22O3	1	-	10783.8	13292.1	14365.1	4739.68	5756.36	8085.9	1.30501	0.0104503	0.071539	2.06873	1.04875	up
mws0668	Xanthosine	Nucleotides and derivatives	Nucleotides and derivatives	C10H12N4O6	1	146-80-5	2.4392e+07	2.58817e+07	1.82197e+07	7.04692e+06	1.37043e+07	1.31028e+07	1.21241	0.0221833	0.105434	2.0232	1.01664	up
Rfn045100	Dihydrocoumaroyl Hexoside*	Phenolic acids	Phenolic acids	C15H20O8	1	-	3.09924e+06	2.01729e+06	3.01531e+06	735960	1.15747e+06	1.29796e+06	1.30933	0.0254392	0.111968	2.54805	1.3494	up
MWS0274	DL-3-Phenyllactic acid*	Phenolic acids	Phenolic acids	C9H10O3	1	828-01-3	1.61182e+06	1.63736e+06	1.58146e+06	3.73027e+06	4.04293e+06	3.62261e+06	1.44183	0.00290627	0.0355232	0.423897	-1.23821	down
Wbmn006856	Coeloginin	Terpenoids	Triterpene Saponin	C17H14O6	3	82358-34-7	1.23163e+06	1.01645e+06	1.63653e+06	428236	412272	378953	1.40222	0.0386549	0.140315	3.18551	1.67152	up
Safn010965	Porrigenic acid	Lipids	Free fatty acids	C18H30O4	2	-	572691	546792	499301	112171	120573	105767	1.44311	0.00182332	0.0290714	4.78208	2.25764	up
Zbkn008746	Prenyl caffeate	Phenolic acids	Phenolic acids	C14H16O4	1	118971-61-2	37455.5	16800.6	32772.9	279607	244004	263589	1.41242	0.000163609	0.00973862	0.110555	-3.17716	down
pmf0348	2,6-Dimethyl-7-octene-2,3,6-triol	Terpenoids	Monoterpenoids	C10H20O3	3	73815-21-1	629967	566680	710262	297246	293455	312735	1.42231	0.0136968	0.0817232	2.11073	1.07774	up
MW0012312	9s,13r-12-Oxophytodienoic Acid	Lipids	Free fatty acids	C18H28O3	3	71606-07-0	41197.1	62661.3	51820.6	152585	81513.6	159920	1.26604	0.0786857	0.210507	0.395105	-1.33969	down
Zahn006118	1,3-Benzodioxole-5-nonanoic acid	Others	Others	C16H22O4	3	834900-22-0	15739.2	12239.1	13797.7	30511.6	28401.2	30562.7	1.41862	0.000395171	0.0145284	0.4669	-1.09882	down
Lcsn000385	Glu-Asn	Amino acids and derivatives	Amino acids and derivatives	C9H15N3O6	3	36314-37-1	199249	173099	223046	71030.4	92952.9	72138.8	1.40438	0.00548935	0.0517594	2.52155	1.33431	up
Lmbn005172	2,6-Dimethoxybenzaldehyde	Others	Aldehyde compounds	C9H10O3	1	3392-97-0	1.42066e+06	1.3945e+06	1.59326e+06	3.38265e+06	3.66257e+06	3.40601e+06	1.43771	0.000114384	0.00817025	0.421808	-1.24534	down
mws0467	Phloretate*	Phenolic acids	Phenolic acids	C9H10O3	1	501-97-3	1.99726e+06	2.05369e+06	2.13754e+06	4.8172e+06	5.15493e+06	4.50784e+06	1.43918	0.00325492	0.0375606	0.427382	-1.2264	down
Saln010687	2-Keto palmitic acid	Lipids	Free fatty acids	C16H30O3	1	2570-24-3	120287	110830	119195	267789	188828	264508	1.3738	0.0393077	0.141022	0.485785	-1.04161	down
MWS00275g	DL-O-tyrosine	Amino acids and derivatives	Amino acids and derivatives	C9H11NO3	3	2370-61-8	2.37676e+06	2.01872e+06	3.82508e+06	7.78908e+06	6.17757e+06	7.03946e+06	1.33609	0.00450775	0.045625	0.391341	-1.3535	down
Wmyn000214	gentisic acid 5-O-β-D-(6'-O-galloyl)-gluco-pyranoside	Phenolic acids	Phenolic acids	C20H20O13	3	-	2.24295e+06	2.51408e+06	2.6084e+06	1.08945e+06	1.04419e+06	1.1322e+06	1.43499	0.00453271	0.0456927	2.2553	1.17332	up
mws4183	Quercetin-3-O-arabinoside	Flavonoids	Flavonols	C20H18O11	3	22255-13-6	90436.6	67920.6	107980	240021	206759	313934	1.36762	0.0241738	0.109561	0.350115	-1.5141	down
Saln004222	Luteolin 7-(6''-acetylglucoside)	Flavonoids	Flavones	C23H22O12	1	-	391745	744382	936630	3.12861e+06	1.7437e+06	3.07462e+06	1.30908	0.0376716	0.139145	0.260825	-1.93885	down
MWSmce439	Dihydrocoumarin	Lignans and Coumarins	Coumarins	C9H8O2	3	119-84-6	299332	304184	310341	622132	638192	600460	1.44424	0.000537007	0.0155017	0.491114	-1.02587	down
pme2074	(-)-Jasmonoyl-L-isoleucine	Amino acids and derivatives	Amino acids and derivatives	C18H29NO4	3	120330-93-0	615170	591885	595930	299823	292414	294010	1.4454	0.000189201	0.0100639	2.0344	1.02461	up
Zmyn000155	N-Acetylornithine	Amino acids and derivatives	Amino acids and derivatives	C7H14N2O3	1	6205-08-9	8.94124e+06	8.14434e+06	8.62514e+06	2.61985e+06	1.53684e+06	1.93738e+06	1.41411	0.000136254	0.00912497	4.21897	2.07689	up
Lmgn000160	3-Ureidopropionate	Amino acids and derivatives	Amino acids and derivatives	C4H8N2O3	1	462-88-4	542222	499975	509498	262664	225585	204491	1.42104	0.000275034	0.0119069	2.23994	1.16346	up
Waln003168	5-O-p-Coumaroyl Galactonic Acid	Phenolic acids	Phenolic acids	C15H18O9	3	-	149791	371480	169725	49502.4	62795.6	82729.7	1.27714	0.142262	0.304761	3.54307	1.825	up
Lmhn003074	Feruloylmalic acid	Phenolic acids	Phenolic acids	C14H14O8	2	-	645123	574926	1.29302e+06	282556	413336	248596	1.22093	0.143807	0.306836	2.66078	1.41185	up
Zamn006847	glycoric acid	Others	Others	C12H20O4	3	-	64078	56780.6	65890.2	36328.6	21095.3	22336.6	1.33971	0.00666641	0.0557392	2.34137	1.22735	up
Zasn010461	Methyl 14-methylpentadecanoate	Lipids	Free fatty acids	C17H34O2	2	5129-60-2	242593	222669	333364	140638	115193	109314	1.35329	0.042736	0.147365	2.18715	1.12905	up
MWSHC2016	Epigallocatechin gallate*	Flavonoids	Flavanols	C22H18O11	1	989-51-5	210514	114484	104234	13611.8	8180	13962.3	1.41056	0.0601853	0.180628	12.0051	3.58558	up
mws2220	Gallocatechin 3-O-gallate*	Flavonoids	Flavanols	C22H18O11	1	5127-64-0	135847	151877	140404	11810.1	12816.7	15203.3	1.44328	0.000891334	0.0194011	10.7489	3.42611	up
MWS4471	N-Alpha-Acetyl-L-Asparagine	Amino acids and derivatives	Amino acids and derivatives	C6H10N2O4	3	4033-40-3	230075	229347	284139	128474	43900.4	42243.4	1.2729	0.00996328	0.069576	3.46459	1.79269	up
Waptn04416	2-trans-abscisic acid D-glucosyl ester	Organic acids	Organic acids	C21H30O9	3	-	110785	88445.5	70829.9	43285.2	25321.7	56138.4	1.20651	0.0323632	0.127812	2.16489	1.11429	up
Sadn017326	Litsealactone B	Lipids	Free fatty acids	C17H26O3	2	-	2.6231e+06	2.82265e+06	2.39554e+06	6.71712e+06	4.7641e+06	6.04441e+06	1.39224	0.0257204	0.112809	0.447419	-1.1603	down
pmb2643	Myristoleic acid	Lipids	Free fatty acids	C14H26O2	3	544-64-9	17235.8	4977.35	17076.6	27699.7	22703	33412	1.04357	0.047547	0.157859	0.468769	-1.09305	down
pme3083	Formylanthranilate	Phenolic acids	Phenolic acids	C8H7NO3	3	3342-77-6	1.39505e+06	1.77738e+06	1.52254e+06	797379	660706	794002	1.40122	0.0100863	0.0700434	2.08472	1.05986	up
Wahsn03220	1-O-p-Coumaroyl 3-methylglucaric acid*	Phenolic acids	Phenolic acids	C16H18O10	1	-	1.2321e+07	8.56688e+06	9.82568e+06	5.2055e+06	4.75548e+06	5.15584e+06	1.37992	0.0402239	0.143168	2.03174	1.02272	up
Hmln101664	Nortrachelogenin-4'-O-gentiobioside	Lignans and Coumarins	Lignans	C32H42O17	3	-	122401	174363	227023	52041.5	73191.3	67204.5	1.3327	0.0617807	0.183481	2.72186	1.44459	up
MWS20033	20-Carboxyarachidonic Acid	Lipids	Free fatty acids	C20H30O4	3	79551-84-1	29714.4	41753.5	36605.4	12331.4	10362.8	12376.2	1.41684	0.0171302	0.0911957	3.08161	1.62368	up
pmb2636	8,15-Dihydroxy-5,9,11,13-eicosatetraenoic acid	Lipids	Free fatty acids	C20H32O4	3	77667-08-4	3862.12	3862.12	3862.12	25282.4	19310.6	28152.5	1.43577	0.0159297	0.0867784	0.159273	-2.65043	down
Lmmn005168	Siegesbeckic acid	Terpenoids	Ditepenoids	C20H32O4	3	-	736627	888483	855380	40223.7	40223.7	40223.7	1.44548	0.00341749	0.0386594	20.5558	4.36147	up
mws0014	Ferulic acid*	Phenolic acids	Phenolic acids	C10H10O4	3	537-98-4	5.64832e+06	5.72867e+06	3.97346e+06	304475	304475	304475	1.44163	0.0138424	0.0821995	16.8054	4.07085	up
Lcfn121244	(2S)-1-O-palmitoleyl-3-O-beta-D-galactopyranosylglycerol	Others	Saccharides	C25H46O9	1	-	71607.1	91011.2	102876	29740	79863.6	21558.1	1.04743	0.117227	0.270226	2.02418	1.01734	up
Lmrn003000	Phenyllactate	Phenolic acids	Phenolic acids	C9H10O3	1	7326-19-4	1.73033e+06	1.47504e+06	1.93569e+06	3.42514e+06	3.76898e+06	3.84006e+06	1.41179	0.000447428	0.015014	0.465921	-1.10184	down
Labn003059	galloyl malonyl glucoside	Phenolic acids	Phenolic acids	C16H18O13	2	-	2.36134e+06	1.71713e+06	2.3639e+06	117550	117550	117550	1.44249	0.0110495	0.0734572	18.2684	4.19128	up
ZBN0396	3,5,3',4',5'-penta-hydroxyflavan-7-gallate	Flavonoids	Flavanols	C22H18O11	2	-	27625.1	24590.4	20214.4	2638.83	2638.83	2638.83	1.44189	0.00985686	0.0690256	9.14923	3.19365	up
Wmzn000227	2,2-Dimethylsuccinic acid	Organic acids	Organic acids	C6H10O4	3	597-43-3	6847.71	4106.84	4886.54	821.369	821.369	821.369	1.42765	0.0318477	0.126782	6.42874	2.68454	up
Waptn02876	4-(2-hydroxyvinyl)benzene-1,2-diol Glucoside*	Others	Alcohol compounds	C14H18O8	1	-	92752.8	84575.8	106968	9587.72	9587.72	9587.72	1.44376	0.00584702	0.0535442	9.88405	3.3051	up
Wafn002491	2-O-Feruloylglucaric Acid	Phenolic acids	Phenolic acids	C16H18O11	1	-	949959	933927	665343	60102.1	60102.1	60102.1	1.44129	0.0133937	0.0811498	14.1383	3.82154	up
mws4085	Sinapate	Phenolic acids	Phenolic acids	C11H12O5	3	530-59-6	554857	800915	836159	285298	224587	285041	1.38358	0.0291322	0.11959	2.7574	1.46331	up
Lcfn121138	sn-1-O-(cis-12-oxophytodienoyl)-sn-3-O-(beta-D-galactopyranosyl)glyceride	Lipids	Glycerol ester	C27H44O10	1	-	40379.3	29726.7	36070.6	95166.8	74511.5	119758	1.37389	0.0368955	0.137056	0.36684	-1.44678	down
Cmmn012997	Abietate	Terpenoids	Ditepenoids	C20H30O2	3	514-10-3	550618	651090	432951	56610	52969	45918.1	1.43752	0.0157692	0.0867784	10.5125	3.39403	up
MWS2413	N-Acetyl-beta-alanine	Amino acids and derivatives	Amino acids and derivatives	C5H9NO3	3	3025-95-4	3884.99	3884.99	3884.99	31889.3	19424.9	24304.7	1.42967	0.0277288	0.117894	0.154128	-2.6978	down
pme0422	Isoferulic acid*	Phenolic acids	Phenolic acids	C10H10O4	3	25522-33-2	5.7402e+06	5.50303e+06	4.0411e+06	317812	317812	317812	1.44221	0.0121438	0.0773301	16.0308	4.00277	up
Zmln000899	Syringaldehyde-4-O-glucoside	Others	Aldehyde compounds	C15H20O9	2	-	148839	129175	131987	25834.9	25834.9	25834.9	1.44456	0.0030549	0.0360248	5.28999	2.40327	up
Lajn004573	7,2',4'-Trihydroxy-8,3'-dimethoxyisoflavanglucoside	Flavonoids	Other Flavonoids	C23H28O11	3	-	7870.32	7870.32	7870.32	39351.6	63265.3	48218.5	1.4304	0.0260347	0.1135	0.156535	-2.67545	down
Zmhn002227	4-O-beta-D-Glucosyl-sinapate	Phenolic acids	Phenolic acids	C17H22O10	2	-	213503	213503	213503	1.32508e+06	1.19514e+06	1.06751e+06	1.44284	0.00567947	0.0525354	0.178527	-2.48578	down
MWS20152	(+)-Syringaresinol	Lignans and Coumarins	Lignans	C22H26O8	3	21453-71-4	6692.39	6692.39	6692.39	43268.9	52163.5	60431.9	1.43996	0.011776	0.0758762	0.128812	-2.95666	down
pmn001671	Furanofructosyl-α-D-(6-mustard acyl)glucoside*	Phenolic acids	Phenolic acids	C23H32O15	3	-	3555.45	3555.45	3555.45	17992.8	35463	46672.8	1.39906	0.0701624	0.197975	0.106526	-3.23072	down
Wmhp000012	Ajugoside	Terpenoids	Monoterpenoids	C17H26O10	3	52916-96-8	12602.4	12602.4	12602.4	122036	252272	154795	1.42709	0.0525823	0.164005	0.0714549	-3.80682	down
Hmln001931	Matairesinol-4,4'-O-diglucoside	Lignans and Coumarins	Lignans	C32H42O16	3	-	1909.58	1909.58	1909.58	9547.92	19835.3	19773	1.40875	0.051506	0.162172	0.116542	-3.10108	down
Ymjm000116	6-O-Acetylarbutin*	Others	Others	C14H18O8	1	10338-88-2	90686.7	94214.8	90054.6	10309.5	10309.5	10309.5	1.44646	0.000253085	0.0112984	8.89005	3.15219	up
Lmhn009027	9-Hexanoyl-3-(2-hydroxypropyl)-6a-methyl-9,9a-dihydro-6H-furo[2,3-h]isochromene-6,8(6aH)-dione	Others	Others	C21H26O6	2	-	24839.1	24839.1	24839.1	180514	134803	124195	1.43487	0.0195786	0.098016	0.169545	-2.56026	down
Yarn005295	Tortoside A*	Lignans and Coumarins	Lignans	C28H36O13	3	-	21528.1	21528.1	21528.1	152280	120149	597664	1.32929	0.223554	0.405577	0.0742268	-3.75192	down
Lmfn006411	Cryptostrobin (8-C-Methyl-5,7-Dihydroxyflavanone)	Flavonoids	Flavanones	C16H14O4	2	-	1927.85	1927.85	1927.85	49592.8	44661.3	45218.6	1.44626	0.00122206	0.0231452	0.0414673	-4.59188	down
Wahsn03409	2-O-p-Coumaroyl 3-methylglucaric acid*	Phenolic acids	Phenolic acids	C16H18O10	1	-	1.07215e+07	8.22253e+06	9.52257e+06	5.04793e+06	3.84177e+06	5.2222e+06	1.36452	0.00844641	0.0641824	2.01721	1.01236	up
Wasyqn3331	5-O-p-Coumaroyl Methylglucaric Acid*	Phenolic acids	Phenolic acids	C16H18O10	1	-	1.07215e+07	8.22253e+06	9.52257e+06	5.04793e+06	3.84177e+06	5.2222e+06	1.36452	0.00844641	0.0641824	2.01721	1.01236	up
MWSmce468	2-(Hydroxymethyl)benzoic acid	Phenolic acids	Phenolic acids	C8H8O3	3	612-20-4	16806	5729.36	15005.5	1145.87	1145.87	1145.87	1.38563	0.0803078	0.212665	10.9206	3.44898	up
Ypgn004474	Resveratroloside*	Others	Stilbene	C20H22O8	3	38963-95-0	18406.4	18406.4	18406.4	96077.1	176248	92032.2	1.41024	0.0640873	0.187913	0.151553	-2.72211	down
Sacn001940	8-Epiloganic acid	Terpenoids	Monoterpenoids	C16H24O10	2	82509-41-9	36020.6	58538.3	45251.3	12235.6	21290	18837.7	1.32344	0.0324131	0.127812	2.67	1.41684	up
Lmsn007762	Lucyoside F	Terpenoids	Triterpene Saponin	C42H66O14	3	-	14861.6	14861.6	14861.6	74308.1	568595	479604	1.31947	0.142022	0.304761	0.039719	-4.65403	down
ZBN0190	kaempferol-3-sinapoyldiglucoside	Flavonoids	Flavonols	C38H40O20	2	-	13458.1	14411.4	27346.8	13150	6465.62	6503.26	1.0911	0.149985	0.314871	2.11404	1.08	up
mws1629	Aucubin	Terpenoids	Sesquiterpenoids	C15H22O9	3	479-98-1	9578.08	9578.08	9578.08	47890.4	49993.6	54168.6	1.44513	0.00200842	0.0308987	0.188976	-2.40373	down
Wasn000737	6-Galloyl Ascorbic acid	Others	Vitamin	C13H12O10	3	-	15689.8	22238.2	12790	2558.01	2558.01	2558.01	1.42579	0.035901	0.135194	6.60905	2.72444	up
Sasn005451	Amurensin	Flavonoids	Flavonols	C26H30O12	2	641-94-1	5167.58	34020.3	22914.7	1033.52	1033.52	1033.52	1.33353	0.14409	0.306836	20.0295	4.32406	up
MWSslk092	(-)-Usnic acid	Others	Ketone compounds	C18H16O7	3	125-46-2	837.385	837.385	837.385	11526.4	9119.18	15141.9	1.43765	0.0240062	0.109475	0.0701966	-3.83246	down
Wmhn003276	4,5,8-Trihydroxy-α-tetralone-5-O-[6'-O-(4''-acetoxylbenzoyl)]glucoside	Quinones	Quinones	C25H26O12	3	-	137734	227473	247579	24624.6	24624.6	24624.6	1.42443	0.0335642	0.129492	8.29505	3.05225	up
Zbjn003700	Epicatechin-3-(3''-O-methyl)gallate	Flavonoids	Flavanols	C23H20O10	3	83104-86-3	21396	21745.6	17506.2	1904.73	1904.73	1904.73	1.44423	0.00545995	0.051704	10.6135	3.40783	up
Labn007588	hibiscolactone A	Others	Lactones	C15H14O4	3	-	16869.2	20495.1	19227.9	6431.19	9617.23	7862.63	1.3869	0.00162145	0.0275757	2.36678	1.24292	up
mws1167	Oxaloacetate	Organic acids	Organic acids	C4H4O5	3	328-42-7	2691.63	2691.63	2691.63	24869.6	37567.8	33293.8	1.43928	0.0159115	0.0867784	0.0843496	-3.56747	down
Waptn06322	DGMG 18:2(2n isomer)	Lipids	Glycerol ester	C33H58O14	1	-	34074.5	59572.3	59460.9	110776	96241.2	142255	1.28525	0.0213764	0.103353	0.438362	-1.18981	down
Zaxn005652	Pisiferic acid	Terpenoids	Ditepenoids	C20H28O3	3	67494-15-9	95037.4	83803.3	145695	16760.7	16760.7	16760.7	1.42243	0.0407311	0.143593	6.45431	2.69026	up
Hmmn003964	7-Deoxyloganate	Terpenoids	Monoterpenoids	C16H24O9	2	22487-36-1	31899.5	42297.4	80073.7	6379.9	6379.9	6379.9	1.39538	0.0913457	0.230206	8.06024	3.01082	up
Lmfn003035	6-O-p-Coumaroyl-β-D-glucose	Phenolic acids	Phenolic acids	C15H18O8	1	114297-65-3	2.50795e+06	2.72041e+06	2.64495e+06	1.15932e+06	1.28901e+06	1.01333e+06	1.42405	0.000185957	0.0100639	2.27443	1.1855	up
Lcgn000236	Dihydrodehydrodiconiferyl alcohol-4,9-di-O-β-D-glucopyranoside	Lignans and Coumarins	Lignans	C32H44O16	3	-	63916	41467.9	76087.4	1866.54	1866.54	1866.54	1.43838	0.0286358	0.119182	32.4077	5.01827	up
Lmhn003689	p-Coumaroylferuloyltartaric acid	Phenolic acids	Phenolic acids	C23H20O11	3	-	5914.13	7489.11	25796.1	1182.83	1182.83	1182.83	1.3327	0.203599	0.380702	11.0468	3.46556	up
pme1987	L-Alanine	Amino acids and derivatives	Amino acids and derivatives	C3H7NO2	3	56-41-7	4179	8219.6	5106.13	649.94	649.94	649.94	1.42229	0.0513094	0.161757	8.97761	3.16633	up
Lmhn002574	Caffeoyl(p-Hydroxybenzoyl)tartaric acid	Phenolic acids	Phenolic acids	C20H16O11	3	-	55213.6	42009.1	31475.5	3712.71	3712.71	3712.71	1.43411	0.0293628	0.120142	11.5547	3.53041	up
pmn001427	16,23:16,30-Diepoxydammar-24-ene-3,20-diol (Jujubogenin)*	Terpenoids	Triterpene	C30H48O4	3	54815-36-0	191105	119595	92411.2	6182.16	6182.16	6182.16	1.43287	0.0488852	0.158812	21.7352	4.44196	up
Lmzn006169	3,19-Dihydroxyurs-12-en-28-oic acid (Pomolic acid)*	Terpenoids	Triterpene	C30H48O4	3	13849-91-7	191105	119595	92411.2	6182.16	6182.16	6182.16	1.43287	0.0488852	0.158812	21.7352	4.44196	up
pme2758	4-Hydroxy-L-glutamate	Amino acids and derivatives	Amino acids and derivatives	C5H9NO5	3	3913-68-6	29487.1	29487.1	29487.1	588960	523075	275635	1.42518	0.0452369	0.153208	0.063748	-3.97148	down
pmn001571	Agrimonolide	Lignans and Coumarins	Coumarins	C18H18O5	3	21499-24-1	27820.8	45246.5	26271.2	17598.5	19410	11479	1.20561	0.093367	0.23412	2.04874	1.03474	up
pme0066	Guanidinoacetate	Alkaloids	Alkaloids	C3H7N3O2	3	352-97-6	16164.3	16164.3	16164.3	150217	192524	87129.8	1.41292	0.0534134	0.165533	0.112808	-3.14806	down
pme3514	Morin*	Flavonoids	Flavonols	C15H10O7	1	480-16-0	102424	137697	121359	20484.8	20484.8	20484.8	1.43978	0.0102259	0.0706209	5.88208	2.55633	up
Lmbn001034	(R)-2,3-Dihydroxy-3-methylpentanoate	Organic acids	Organic acids	C6H12O4	3	562-43-6	73895	73895	73895	1.83324e+06	1.50839e+06	907422	1.43195	0.0384701	0.140315	0.0521728	-4.26056	down
MEDP1667	Phe-Glu	Amino acids and derivatives	Amino acids and derivatives	C14H18N2O5	3	3617-45-6	244706	244706	244706	1.22353e+06	4.52654e+06	1.93563e+06	1.36556	0.147249	0.311735	0.0955174	-3.38809	down
Lacn005887	Noricariside	Flavonoids	Flavonols	C26H30O12	3	-	25964.2	25964.2	25964.2	213801	129821	517487	1.36023	0.156901	0.324712	0.0904561	-3.46664	down
Zbnn003132	Eriodictyol-8-C-glucoside-4'-O-glucoside	Flavonoids	Flavanones	C27H32O16	2	-	8387.65	9421.56	12671.5	1483.03	1483.03	1483.03	1.43428	0.0214148	0.103353	6.85099	2.77631	up
Safn001423	S-(2-Carboxypropyl)glutathione	Amino acids and derivatives	Amino acids and derivatives	C14H23N3O8S	2	-	13851.9	13851.9	13851.9	69259.3	141831	196782	1.39229	0.0805699	0.212698	0.101884	-3.295	down
Labn002576	Benzyl alcohol rhamnosyl glucosyl glucoside	Phenolic acids	Phenolic acids	C25H38O15	2	-	1182.49	1182.49	1182.49	9011.53	9348.64	8625.73	1.44617	0.00071379	0.0176681	0.131456	-2.92735	down
MWS0618	Pantothenol	Others	Vitamin	C9H19NO4	3	16485-10-2	41213.3	41891.3	31567.9	752.544	752.544	752.544	1.44513	0.00782305	0.0615019	50.7932	5.66656	up
Wayn000504	Malic acid-1-O-diglucoside	Organic acids	Organic acids	C16H26O15	1	-	1501.6	1501.6	1501.6	181764	125716	7507.98	1.26399	0.181463	0.356368	0.0143014	-6.12769	down
pmn001399	2,4,6,4'-Tetrahydroxy-stilbene-2-O-glucoside*	Others	Stilbene	C20H22O9	3	-	23076.7	23076.7	23076.7	264797	349713	115383	1.38749	0.0846355	0.218999	0.0948495	-3.39822	down
Waln011524	1-(2,3-dihydroxypropoxy)-3-(((2-(dimethylamino)ethoxy)(hydroxy)phosphoryl)oxy)propan-2-yl palmitate*	Lipids	LPE	C26H54NO9P	1	-	143505	52961.5	83811.6	66172.2	23123.9	17062	1.05193	0.149663	0.314871	2.63523	1.39793	up
Lmmp002755	Quercetin-7-O-rutinoside-4'-O-glucoside	Flavonoids	Flavonols	C33H40O21	1	-	163712	205661	250555	526116	504355	352167	1.32431	0.0277005	0.117894	0.448366	-1.15725	down
PD0712307	5-Hydroxy-7-methoxycoumarin 6-glucoside	Lignans and Coumarins	Coumarins	C16H18O10	1	-	655343	1.77513e+06	3.51646e+06	611002	352947	242056	1.14642	0.196257	0.373812	4.9311	2.30191	up
Lcfp121207	Ile-Gly-Ile	Amino acids and derivatives	Amino acids and derivatives	C14H27N3O4	1	-	1.79271e+06	2.12355e+06	2.32757e+06	1.18182e+06	861947	751506	1.35217	0.0052499	0.0501523	2.23371	1.15944	up
mws0254	L-Histidine	Amino acids and derivatives	Amino acids and derivatives	C6H9N3O2	1	71-00-1	1.88178e+07	1.86368e+07	1.96571e+07	9.73862e+06	7.23779e+06	5.61633e+06	1.37074	0.00745837	0.0597666	2.52788	1.33793	up
