# Supplementary material for: Widely Targeted Metabolomics Reveals Metabolic Divergence in Abutilon theophrasti Populations Under Glufosinate Ammonium Treatment
Source: Plants (Basel). 2025 Jun 30;14(13):1994. doi: 10.3390/plants14131994 (PMC12251701; doi:10.3390/plants14131994)
Supplement: Supplementary file 1 [file plants-14-01994-s001.zip › Table S7——R-Treat_vs_R-CK_filter.xlsx]

## Sheet: Sheet1
Index	Compounds	Class I	Class II	Formula	Level	CAS	R-Treat-1	R-Treat-2	R-Treat-3	R-CK-1	R-CK-2	R-CK-3	VIP	P-value	FDR	Fold_Change	Log2FC	Type
mws2627	Tamarixetin	Flavonoids	Flavonols	C16H12O7	3	603-61-2	320838	459784	443799	871970	940373	938263	1.18273	0.00199921	0.0123024	0.445146	-1.16765	down
Lmcsp00364	N2-Succinyl-L-arginine	Amino acids and derivatives	Amino acids and derivatives	C10H18N4O5	3	2478-02-6	696953	587288	615155	177365	197218	191521	1.22386	0.00438289	0.019353	3.35521	1.7464	up
Rlp0095	(S)-4-Aminovaleric acid	Alkaloids	Alkaloids	C5H11NO2	1	1558-59-4	288808	320940	273894	157561	122073	140591	1.19757	0.00125243	0.0097044	2.10278	1.0723	up
mws0256	L-Valine	Amino acids and derivatives	Amino acids and derivatives	C5H11NO2	1	72-18-4	1.44445e+07	1.54689e+07	1.31606e+07	7.10565e+06	6.21067e+06	7.74726e+06	1.20077	0.00147896	0.0106674	2.04495	1.03207	up
MW0150366	Gly-Gly-Gln	Amino acids and derivatives	Amino acids and derivatives	C9H16N4O5	3	186787-32-6	1.35156e+06	1.19341e+06	1.27816e+06	318468	234728	315174	1.21759	0.000200882	0.00407469	4.40266	2.13838	up
Hmhp001812	2'-O-Methyladenosine	Nucleotides and derivatives	Nucleotides and derivatives	C11H15N5O4	3	2140-79-6	2.07048e+06	1.75886e+06	1.82631e+06	828775	893474	859542	1.2184	0.00671657	0.0243444	2.19059	1.13132	up
WapTKC198027	Antrodin D	Terpenoids	Sesquiterpenoids	C16H28O	1	-	294358	326268	306089	1.4804e+06	1.29493e+06	1.47266e+06	1.22689	0.00247029	0.014411	0.218153	-2.19658	down
Wcop008763	Botryenalol	Terpenoids	Ditepenoids	C17H26O4	3	-	491398	497110	422527	178373	199262	156890	1.21077	0.0017331	0.0115509	2.63979	1.40042	up
MWS201394	Thr-Tyr	Amino acids and derivatives	Amino acids and derivatives	C13H18N2O5	3	145295-02-9	794758	1.04512e+06	591699	128945	164870	190586	1.19323	0.0363722	0.074696	5.01976	2.32762	up
MW0014589	(+/-)5,6-EET Methyl Ester	Lipids	Free fatty acids	C21H34O3	3	122799-12-6	2.68234e+07	2.74153e+07	2.32739e+07	6.39942e+07	6.70353e+07	7.90436e+07	1.21339	0.0070504	0.0250559	0.368979	-1.43839	down
Zbkp000480	N2-Acetyl-L-lysine	Amino acids and derivatives	Amino acids and derivatives	C8H16N2O3	2	1946-82-3	214646	182363	208859	30330.2	75402.7	70688.7	1.11945	0.00192905	0.0122044	3.4342	1.77997	up
Rfn0653	6-amino-2-(trimethylazaniumyl)hexanoate	Alkaloids	Alkaloids	C9H20N2O2	1	-	214646	182363	208859	30330.2	75402.7	70688.7	1.11945	0.00192905	0.0122044	3.4342	1.77997	up
mws1337	Pantothenate	Others	Vitamin	C9H17NO5	1	79-83-4	1.1602e+06	1.06075e+06	1.13294e+06	491447	520046	567176	1.21946	0.000150953	0.0035501	2.1245	1.08713	up
Lcsp002690	Ile-Gly-Val	Amino acids and derivatives	Amino acids and derivatives	C13H25N3O4	2	-	967383	1.11342e+06	976659	559426	368831	467529	1.17011	0.00172886	0.0115509	2.19049	1.13125	up
PDP130426	2-amino-2-(3-methylphenyl)acetic Acid	Alkaloids	Alkaloids	C9H11NO2	1	-	4.09744e+07	4.54842e+07	3.74915e+07	4.58978e+06	4.09843e+06	3.9024e+06	1.22732	0.00364304	0.0175953	9.84464	3.29934	up
Qmxp101615	Ent-3β-Acetoxyisopimar-15-8β-ol*	Terpenoids	Ditepenoids	C22H36O3	3	-	273124	266981	279314	60007.4	68181.3	85790	1.2153	0.000230054	0.00422442	3.82944	1.93713	up
Sasp009863	Diolone	Terpenoids	Ditepenoids	C21H34O3	1	-	2.80963e+07	2.71225e+07	2.88619e+07	7.85571e+07	7.7842e+07	7.8139e+07	1.22911	9.74852e-06	0.000841545	0.358495	-1.47998	down
PD0594389	N6,N6,N6-Trimethyl-L-lysine	Amino acids and derivatives	Amino acids and derivatives	C9H20N2O2	1	23284-33-5	1.2137e+07	1.31314e+07	1.36969e+07	4.20087e+06	4.86598e+06	2.88053e+06	1.18844	0.000361644	0.00516109	3.26141	1.7055	up
Safp014897	N-{3-[N-(4-{[1-hydroxy-3-(4-hydroxyphenyl)prop-2-en-1-ylidene]amino}butyl)-3-(4-hydroxyphenyl)prop-2-enamido]propyl}-3-(4-hydroxyphenyl)prop-2-enimidic acid*	Alkaloids	Phenolamine	C34H37N3O6	1	-	3.55917e+06	4.07342e+06	4.27495e+06	1.38055e+06	1.34054e+06	1.46465e+06	1.22162	0.00563803	0.0222874	2.84478	1.50832	up
MW0155335	Phe-Ser-Met	Amino acids and derivatives	Amino acids and derivatives	C17H25N3O5S1	3	-	509797	587392	459313	45908.8	99829	86950	1.19143	0.00250249	0.0145403	6.68923	2.74184	up
Zmhp004969	4,4,5-Trihydroxy-1,1'-di-2-propenylbiphenyl	Lignans and Coumarins	Lignans	C18H18O3	3	-	94274.1	59582.9	117720	245620	192607	184181	1.09534	0.0106702	0.0325912	0.436334	-1.1965	down
Walbp07873	12-Oxo phytodienoic acid	Lipids	Free fatty acids	C18H28O3	1	67204-66-4	171116	170365	192574	1.20826e+06	1.33902e+06	1.3226e+06	1.22821	0.00101501	0.00862073	0.138003	-2.85723	down
Jmsp005717	Methyl-6-Paradol	Phenolic acids	Phenolic acids	C18H28O3	3	-	60085.9	65969.2	48443.3	321454	401316	341686	1.22043	0.00483337	0.0203214	0.163932	-2.60883	down
PDP000766	3,3,8,8-tetramethyltricyclo[5.1.0.02,4]oct-5-ene-5-propanoic acid	Others	Others	C15H24O2	2	-	348470	364006	291507	1.80784e+06	1.56119e+06	1.93117e+06	1.2223	0.00436665	0.019353	0.189424	-2.40031	down
Wcdp009119	Octadeca-9,12,15-trienoic acid	Lipids	Free fatty acids	C18H30O2	3	28290-79-1	1.21469e+07	1.22101e+07	1.25362e+07	3.78165e+06	3.30389e+06	3.76969e+06	1.2265	3.22901e-06	0.00050978	3.39865	1.76496	up
Lmjp002931	Fusaric acid	Organic acids	Organic acids	C10H13NO2	3	536-69-6	6.08282e+06	5.37937e+06	6.68768e+06	2.44665e+06	2.324e+06	2.5187e+06	1.21662	0.00949236	0.03039	2.48992	1.3161	up
MWS201449	Asn-Leu	Amino acids and derivatives	Amino acids and derivatives	C10H19N3O4	3	22601-71-4	854849	692968	498566	189852	141785	105940	1.17873	0.0294802	0.0653219	4.67663	2.22547	up
Wbkp008219	(3S,3'S)-N,N'-((1R,2R)-5-((3,4,5-trihydroxy-6-methyltetrahydro-2H-pyran-2-yl)oxy)cyclohex-3-ene-1,2-diyl)bis(2-methyl-2,3,4,9-tetrahydro-1H-pyrido[3,4-b]indole-3-carboxamide)	Alkaloids	Alkaloids	C38H46N6O7	1	-	3.67236e+07	5.18128e+07	4.76186e+07	1.95797e+08	1.96484e+08	1.95078e+08	1.2179	0.000820255	0.00761752	0.231809	-2.10899	down
PD0954615	3-hydroxy-13-apo-alpha-caroten-13-one	Terpenoids	Sesquiterpenoids	C18H26O2	3	-	1.72122e+06	1.83664e+06	1.80506e+06	281098	293150	315535	1.22874	0.000206618	0.00409384	6.02722	2.59149	up
Qmqp102534	Isoalantolactone	Terpenoids	Sesquiterpenoids	C15H20O2	3	470-17-7	127043	158612	148321	383222	436353	362087	1.2123	0.00302567	0.0160902	0.367258	-1.44513	down
Zmdp000292	Arginine methyl ester	Amino acids and derivatives	Amino acids and derivatives	C7H16N4O2	1	-	3.20162e+07	3.1845e+07	3.01548e+07	1.48897e+07	1.39795e+07	1.59082e+07	1.22216	3.69176e-05	0.00179335	2.09963	1.07014	up
Wagp006988	4'-Hydroxy-5,6,7,8-Tetramethoxyflavone	Flavonoids	Flavones	C19H18O7	3	36950-98-8	701207	661406	537791	264033	256719	270537	1.2087	0.0167414	0.0438494	2.40166	1.26403	up
Safp020540	1-Palmitoyl-2-acetyl-sn-glycero-3-phosphocholine	Lipids	LPC	C26H52NO8P	2	-	71351.4	55581.8	44275.8	210242	188655	216095	1.20055	0.000212161	0.00412245	0.278392	-1.84481	down
mws0043	Nobiletin	Flavonoids	Flavones	C21H22O8	3	478-01-3	1.90215e+07	1.82093e+07	1.91911e+07	507779	381841	475034	1.22852	0.000223582	0.00422442	41.3452	5.36965	up
Zbsp010319	[6]-Gingerdiol 5-acetate	Phenolic acids	Phenolic acids	C19H30O5	3	143519-16-8	162907	110534	141616	849199	945751	899120	1.22037	0.000129611	0.00327396	0.154063	-2.69841	down
Waqkp05977	2-g-linolenoyl-glycerol	Lipids	Glycerol ester	C21H36O4	1	-	3.39426e+06	3.84127e+06	3.04914e+06	1.46787e+07	1.37646e+07	1.49805e+07	1.22388	5.6676e-05	0.00220252	0.236844	-2.07799	down
PD0026889	Jasmonoyl-L-leucine	Alkaloids	Alkaloids	C18H29NO4	1	-	222096	238710	270293	114842	86063.5	112810	1.19105	0.00218759	0.0131882	2.33046	1.22061	up
MWStz541	Cannabisin F	Alkaloids	Phenolamine	C36H36N2O8	3	163136-19-4	1.78114e+06	1.75136e+06	1.67556e+06	226355	231651	201569	1.22861	0.000158299	0.00355564	7.89609	2.98114	up
Lskp211408	polypodin B	Steroids	Steroid	C27H44O8	3	-	1.07601e+06	1.48696e+06	1.04234e+06	4.08591e+06	4.14203e+06	7.43084e+06	1.17268	0.0658126	0.115687	0.230242	-2.11877	down
WaQzp09970	Estrane-3,17-diol	Steroids	Steroid	C18H30O2	3	517-01-1	8.63076e+06	9.12195e+06	8.60112e+06	2.48338e+06	2.1082e+06	2.9697e+06	1.21446	8.30623e-05	0.00259031	3.48536	1.80131	up
Sadp017169	Dinortrixagone	Terpenoids	Sesquiterpenoids	C18H28O	1	-	5.33686e+07	6.26231e+07	5.75982e+07	1.35892e+08	1.55168e+08	1.42817e+08	1.2194	0.00103439	0.0087387	0.40009	-1.3216	down
Wagp007236	7-Hydroxy-3',4',5,6-tetramethoxyflavone*	Flavonoids	Flavones	C19H18O7	2	40983-99-1	5.96692e+06	5.55329e+06	5.64434e+06	2.38626e+06	1.62918e+06	2.52185e+06	1.18348	0.00192636	0.0122044	2.62564	1.39267	up
Smcp000882	N-benzoyl-2-aminoethyl-β-D-glucopyranoside	Alkaloids	Alkaloids	C15H21NO7	2	-	1.72688e+06	1.75103e+06	1.73114e+06	660132	780202	842221	1.21182	0.00256166	0.0146397	2.28211	1.19037	up
Wagp009413	5,7-Dihydroxy-3,4',6,8-tetramethoxyflavone*	Flavonoids	Flavonols	C19H18O8	3	50461-86-4	125349	96628.2	119457	51077.1	33331.9	60387.7	1.12564	0.00531904	0.0215664	2.35803	1.23758	up
MWS20184	[6]-Shogaol	Phenolic acids	Phenolic acids	C17H24O3	3	555-66-8	935993	904004	921694	440019	479427	457295	1.22627	8.99917e-06	0.000841545	2.00596	1.00429	up
Lhmp122023	Scopoletin 7-O-(6''-Malonylglucoside)	Lignans and Coumarins	Coumarins	C19H20O12	3	-	6.92705e+06	9.87292e+06	5.62197e+06	1.48068e+06	1.83855e+06	976376	1.17821	0.0363364	0.0746833	5.21974	2.38398	up
pmp000417	Daidzein-4'-O-glucoside*	Flavonoids	Isoflavones	C21H20O9	3	-	768874	797204	788749	340820	331259	360010	1.22733	3.18561e-06	0.00050978	2.28161	1.19005	up
PD0983496	Pyroglutamylphenylalanine*	Amino acids and derivatives	Amino acids and derivatives	C14H16N2O4	1	-	1.51024e+06	1.89958e+06	1.73535e+06	350916	457565	578069	1.19616	0.00179553	0.0117696	3.71076	1.89172	up
Wacyp04031	4-(2,4,6-Trihydroxybenzoyl)-3-Formyl-5-Hydroxybenzoic acid	Phenolic acids	Phenolic acids	C15H10O8	2	-	1.7996e+06	1.37757e+06	1.40618e+06	3.22247e+06	4.19626e+06	3.64803e+06	1.19024	0.00705256	0.0250559	0.414155	-1.27176	down
Lmqp003887	Kaempferol-3-O-xylosyl(1→2)glucoside	Flavonoids	Flavonols	C26H28O15	3	-	1.43208e+06	1.20145e+06	1.33952e+06	612977	761799	529094	1.17265	0.00195096	0.0122044	2.08683	1.06131	up
mws0636	L-Phenylalanyl-L-phenylalanine	Amino acids and derivatives	Amino acids and derivatives	C18H20N2O3	1	2577-40-4	805962	708212	754821	343414	335167	345665	1.22416	0.00419678	0.0190667	2.21528	1.14749	up
NK10246260	4-Hydroxy-2-quinolone	Alkaloids	Quinoline alkaloids	C9H7NO2	2	86-95-3	3.57956e+06	2.54501e+06	2.66752e+06	530085	666114	396786	1.20257	0.0141121	0.038789	5.51925	2.46447	up
PDP242583	7-(hydroxymethyl)-2,3,3a,4,5,7a-hexahydro-1H-inden-4-ol	Terpenoids	Monoterpenoids	C10H16O2	2	-	644563	834868	511487	1.6857e+06	1.85694e+06	1.79962e+06	1.18213	0.00168787	0.0114304	0.372673	-1.42402	down
Sadp005010	8-Methyltheophylline	Alkaloids	Alkaloids	C8H10N4O2	1	830-65-9	8.35066e+06	1.06684e+07	9.97672e+06	2.17279e+06	1.53145e+06	2.03784e+06	1.21443	0.0048621	0.0204015	5.0497	2.3362	up
mws2218	Caffeine	Alkaloids	Alkaloids	C8H10N4O2	2	58-08-2	894023	692693	698642	224247	241831	275260	1.2098	0.0127906	0.0365487	3.08275	1.62422	up
Zblp004317	3-(2-oxopropyl)-3-hydroxyindolin-2-one	Alkaloids	Plumerane	C11H11NO3	1	-	2.29042e+07	2.32399e+07	1.97349e+07	9.27937e+06	9.84518e+06	8.08856e+06	1.21106	0.00242017	0.0141826	2.42085	1.27552	up
Yalp008047	Methyl 12-phenyldodecanoate	Lipids	Free fatty acids	C19H30O2	1	38795-65-2	71276.5	72001.2	64262.6	265608	251322	242526	1.22694	0.000399684	0.00551557	0.273275	-1.87158	down
Lmmp003903	Kaempferol-3-O-(2''-O-acetyl)glucoside	Flavonoids	Flavonols	C23H22O12	3	-	327672	352125	311295	783266	1.01901e+06	718364	1.19584	0.0288985	0.0644854	0.39319	-1.3467	down
MW0168670	9,12-Octadecadiynoic Acid*	Lipids	Free fatty acids	C18H28O2	3	2012-14-8	3.93045e+07	3.94616e+07	3.90877e+07	3.72352e+06	3.59153e+06	4.40037e+06	1.2281	3.04956e-06	0.00050978	10.0597	3.33052	up
Wcgp010223	3-(Cyclohexen-1-yl)-2-hydroxy-4a,5-dimethyl-2,3,4,5,6,7,8,8a-octahydronaphthalen-1-one	Others	Others	C18H28O2	3	-	3.93045e+07	3.94616e+07	3.90877e+07	3.72352e+06	3.59153e+06	4.40037e+06	1.2281	3.04956e-06	0.00050978	10.0597	3.33052	up
WapTKC179389	8-(5-Hydroxy-2,6,6-Trimethylcyclohex-2-En-1-Yl)-6-Methyloct-5-En-2-one	Terpenoids	Sesquiterpenoids	C18H30O2	1	-	1.16057e+07	1.19685e+07	1.2547e+07	3.78165e+06	3.30389e+06	3.76969e+06	1.22566	7.4357e-05	0.00251633	3.32753	1.73445	up
MWSHC2067	3,4-Dihydroxybenzaldehyde	Others	Aldehyde compounds	C7H6O3	3	139-85-5	1.80453e+06	1.77759e+06	1.66563e+06	354733	467119	304338	1.21355	3.177e-05	0.00170747	4.65974	2.22025	up
Lcsp002236	Pro-Glu-Ile	Amino acids and derivatives	Amino acids and derivatives	C16H27N3O6	2	-	884286	1.0696e+06	1.28629e+06	285847	317220	353205	1.20483	0.0201237	0.0495926	3.38835	1.76058	up
MW0150848	His-Asn-Cys	Amino acids and derivatives	Amino acids and derivatives	C13H20N6O5S1	3	-	678605	664474	795498	347883	334701	241201	1.17634	0.00192209	0.0122044	2.31502	1.21102	up
mws0677	N-Acetylserotonin	Alkaloids	Plumerane	C12H14N2O2	3	1210-83-9	3.24821e+06	2.63662e+06	2.80191e+06	803305	851141	779744	1.22307	0.00700191	0.0250141	3.56864	1.83537	up
Hmmp007513	5,7-Dihydroxy-6,3',4',5'-tetramethoxyflavone (Arteanoflavone)*	Flavonoids	Flavones	C19H18O8	3	68710-17-8	165046	143927	103327	85444.3	51180.3	56985.1	1.07847	0.0359138	0.0742375	2.12954	1.09054	up
PDP114864	10-Oxo-11,15-phytodienoic acid	Others	Others	C18H28O3	1	-	2.31466e+06	2.45466e+06	2.45313e+06	382662	395452	423267	1.22892	0.000254109	0.00454315	6.01179	2.5878	up
Yamp012546	(6S,6aS)-9,11-diphenoxy-6,6a-diphenyl-2,3,5,5a,6,6a,11b,11c,12,12a-decahydro-1H-benzofuro[2',3':4,5]cyclopenta[1,2-d]pyrrolo[1,2-a]pyrimidin-5-ol	Alkaloids	Alkaloids	C40H36N2O4	3	-	8.42635e+06	8.10572e+06	8.14486e+06	1.94062e+06	2.30931e+06	2.14312e+06	1.22629	2.07726e-06	0.00050978	3.85996	1.94859	up
Wahp006114	Tri-p-coumaroyl Spermidine*	Alkaloids	Phenolamine	C34H37N3O6	1	-	3.24053e+06	4.07531e+06	3.73722e+06	1.16109e+06	1.24648e+06	1.43727e+06	1.21177	0.00559176	0.0222125	2.87478	1.52345	up
Wagp007545	3'-Hydroxy-3,4',5,7,8-Pentamethoxyflavone	Flavonoids	Flavonols	C20H20O8	3	4670-40-0	856146	831090	723569	325030	342557	362548	1.21755	0.00509283	0.0210548	2.34028	1.22668	up
MW0012052	5,8,14-Eicosatrienoic acid, 11,12-dihydroxy-, (5Z,8Z,14Z)-	Lipids	Free fatty acids	C20H34O4	3	-	1.67179e+06	1.38038e+06	1.52916e+06	8.75084e+06	7.67976e+06	8.04713e+06	1.22594	0.00123612	0.00963716	0.187163	-2.41763	down
Wagp004859	Columbianetin Glucopyranoside	Lignans and Coumarins	Coumarins	C20H24O9	3	55836-35-6	6.41957e+06	8.40231e+06	6.49283e+06	436669	562856	747291	1.21777	0.00875412	0.0286066	12.202	3.60905	up
Wayp004564	gamma-Hydroxy-3-pyridinebutanoate	Alkaloids	Pyridine alkaloids	C9H11NO3	2	15569-97-8	1.24789e+07	1.13939e+07	1.3309e+07	2.53607e+06	1.90078e+06	2.03748e+06	1.22226	0.00117737	0.0093523	5.74296	2.5218	up
MWSHY0107	Bavachin	Flavonoids	Flavanones	C20H20O4	3	19879-32-4	53115.9	42589	51896.7	104981	100038	132086	1.18755	0.0161881	0.0428629	0.43785	-1.19149	down
MWStz038	Grossamide*	Alkaloids	Phenolamine	C36H36N2O8	1	80510-06-1	6.72577e+06	6.98272e+06	7.24639e+06	438127	437648	436646	1.22972	0.00052646	0.00621419	15.9666	3.99698	up
Qmjp080402	15,16-Bisnor-13-oxo-8(17),11-labdadien-19-ol	Terpenoids	Sesquiterpenoids	C18H28O2	3	-	976196	1.08843e+06	963134	128209	97920.8	111867	1.22604	0.00129005	0.00987798	8.95795	3.16317	up
mws1515	alpha-Ionone	Terpenoids	Monoterpenoids	C13H20O	3	127-41-3	538851	467097	743514	1.15621e+06	1.43901e+06	956180	1.09665	0.030164	0.0662559	0.492613	-1.02147	down
Hmgp001986	5,7,8,3',4'-Pentahydroxy-6-methoxyxanthone	Flavonoids	Other Flavonoids	C16H12O9	3	-	3.72248e+06	3.69623e+06	4.0327e+06	912988	834676	711849	1.22359	0.000125608	0.00321784	4.65597	2.21908	up
Wafp004641	N-Feruloyltyramine 4-glucoside	Alkaloids	Phenolamine	C24H29NO9	1	-	7.01874e+07	9.22909e+07	8.4099e+07	684345	850787	1.01373e+06	1.22762	0.00622295	0.023405	96.74	6.59604	up
PD1013337	L-Aspartyl-L-Tryptophan	Amino acids and derivatives	Amino acids and derivatives	C15H17N3O5	1	-	1.23341e+06	1.29854e+06	1.28784e+06	127116	279284	183926	1.19657	0.000322674	0.00476652	6.47065	2.69391	up
pma0461	14,15-Dehydrocrepenynic acid*	Lipids	Free fatty acids	C18H28O2	3	4154-44-3	3.91352e+07	3.81641e+07	3.76151e+07	3.76668e+06	3.86899e+06	3.8055e+06	1.22979	0.000156002	0.0035501	10.0439	3.32825	up
Lmhp009590	LysoPC 17:1	Lipids	LPC	C25H50NO7P	1	-	4.85015e+06	4.39005e+06	4.96023e+06	2.04179e+06	2.3209e+06	2.61316e+06	1.19986	0.000565712	0.00655499	2.03565	1.02549	up
Waptp02742	5-Hydroxy-6-Methoxychromanon	Lignans and Coumarins	Coumarins	C10H10O4	3	-	4.27536e+06	3.72313e+06	4.16206e+06	505046	496004	552677	1.2282	0.00206009	0.0125999	7.8267	2.9684	up
MWStz255	Cyclo(L-Phe-L-Pro)*	Amino acids and derivatives	Amino acids and derivatives	C14H16N2O2	3	3705-26-8	289351	277651	226228	33205.4	74605.1	90093.4	1.12993	0.00164113	0.0112956	4.00816	2.00294	up
MWStz205	Cyclo(D-Phe-L-Pro)*	Amino acids and derivatives	Amino acids and derivatives	C14H16N2O2	3	26488-24-4	289351	277651	226228	33205.4	74605.1	90093.4	1.12993	0.00164113	0.0112956	4.00816	2.00294	up
Rdp04590	3-(3,4-Dihydroxyphenyl)-1-(3,4,5-trihydroxyphenyl)prop-2-en-1-one	Flavonoids	Chalcones	C15H12O6	1	-	2.29359e+06	1.62346e+06	1.59148e+06	3.91963e+06	4.50401e+06	3.27591e+06	1.14364	0.0119799	0.0351059	0.470832	-1.08672	down
Lmhp008885	LysoPE 15:0(2n isomer)*	Lipids	LPE	C20H42NO7P	1	-	249436	247868	309840	73343.2	67571.8	78544.3	1.2194	0.00936359	0.0301395	3.67787	1.87887	up
WapTKC012013	Eperuol*	Terpenoids	Ditepenoids	C18H30O	1	87553-46-6	9.75553e+06	1.07482e+07	1.00654e+07	2.45458e+07	2.33372e+07	2.19337e+07	1.22321	0.00113586	0.00907973	0.437848	-1.1915	down
HX1357	ent-16β,17-dihydroxy-kauran-19-oic acid	Terpenoids	Ditepenoids	C19H30O5	2	-	46010	58541.4	42177.7	253472	246434	265751	1.22095	1.21282e-05	0.000928355	0.191638	-2.38354	down
WapTKC157160	11-hydroxy-4,8,10,12-tetramethyltetradeca-3,6,8,12-tetraenoic acid	Terpenoids	Sesquiterpenoids	C18H28O3	1	-	246163	230204	262469	1.92626e+06	1.85364e+06	2.0991e+06	1.22828	0.00155462	0.0109386	0.125674	-2.99224	down
Zkep1310	4-Hydroxy-L-tryptophan*	Amino acids and derivatives	Amino acids and derivatives	C11H12N2O3	1	25242-90-4	2.06508e+06	1.75425e+06	1.73252e+06	194420	186150	195415	1.22824	0.00414493	0.0189676	9.63889	3.26887	up
Waqkp05282	1-g-linolenoyl-glycerol	Lipids	Glycerol ester	C21H36O4	2	-	960362	994024	976423	2.27829e+06	2.14042e+06	2.47589e+06	1.22355	0.00503106	0.0209365	0.425088	-1.23417	down
Lcsp002417	Ser-Val-Leu	Amino acids and derivatives	Amino acids and derivatives	C14H27N3O5	3	-	539362	458083	349418	159084	119829	223904	1.12581	0.0191852	0.0478872	2.67864	1.4215	up
Lskp211409	20,26-Dihydroxyecdysone*	Steroids	Steroid	C27H44O8	3	19458-46-9	74628.5	79572.5	209494	935470	970680	716518	1.16703	0.0031586	0.0164169	0.138674	-2.85024	down
pme0490	Nicotinate	Others	Vitamin	C6H5NO2	3	59-67-6	3.61479e+06	5.52557e+06	4.69607e+06	1.40683e+06	1.24517e+06	1.13621e+06	1.20226	0.0243114	0.0570731	3.6525	1.86888	up
Wcop010618	13-hydroxy-13-(hydroxymethyl)-2,6-dimethyltetracyclo[10.3.1.01,10.02,7]hexadecan-5-one*	Terpenoids	Ditepenoids	C19H30O3	3	52592-14-0	385626	480417	447785	3.80351e+06	8.17158e+06	4.66126e+06	1.20805	0.0620722	0.110031	0.0789733	-3.66249	down
zjbp110804	6,7-dimethoxy-2-[2-(4'-hydroxy-3'-methoxyphenyl)ethyl]chromone	Others	Chromone	C20H20O6	3	-	61105	50126.8	63101.2	201929	152832	165890	1.20586	0.0112835	0.0339311	0.334837	-1.57847	down
Rfp06083	Damascenone	Terpenoids	Monoterpenoids	C13H18O	1	23696-85-7	7.24034e+06	7.36382e+06	6.95316e+06	4.25678e+07	4.12022e+07	4.50932e+07	1.2291	0.000903273	0.0080111	0.167288	-2.57959	down
Lmhp002001	L-Valyl-L-Phenylalanine	Amino acids and derivatives	Amino acids and derivatives	C14H20N2O3	2	3918-92-1	1.58007e+06	1.57923e+06	1.41431e+06	738838	660865	571303	1.20676	0.000321017	0.00476652	2.32044	1.2144	up
PDP060686	6-hydroxysphingosine*	Lipids	Sphingolipids	C18H37NO3	1	-	2.31502e+06	2.45629e+06	2.39381e+06	8.43076e+06	8.47203e+06	7.23217e+06	1.22494	0.00478053	0.0202952	0.296877	-1.75206	down
PD0251534	[(4S,5R,9S,10R,13S,14R)-5-methyl-5-pentacyclo[11.2.1.01,10.04,9.012,14]hexadecanyl]methanol	Terpenoids	Sesquiterpenoids	C18H28O	3	-	851731	880820	902376	2.44941e+06	1.89387e+06	1.8859e+06	1.20454	0.0228203	0.0543796	0.422997	-1.24128	down
Sayp012405	Tomocinol A*	Terpenoids	Ditepenoids	C22H36O3	3	-	263690	306278	305380	91689.2	85607.1	78327.9	1.22254	0.0027385	0.0151699	3.42436	1.77583	up
MWSHC2011	5-Hydroxytryptophan	Amino acids and derivatives	Amino acids and derivatives	C11H12N2O3	3	4350-09-8	674365	803399	816060	196602	199858	162961	1.22002	0.00395329	0.0184115	4.10035	2.03575	up
Walbp07184	MG(16:3)	Lipids	Glycerol ester	C19H32O4	1	-	321097	299243	284927	1.25806e+06	1.34405e+06	1.28926e+06	1.22805	0.000108033	0.00296622	0.232634	-2.10386	down
Lcsp002508	Pro-Thr-Ile	Amino acids and derivatives	Amino acids and derivatives	C15H27N3O5	2	-	2.05047e+06	1.92322e+06	1.82401e+06	800170	803930	740258	1.22432	0.00154729	0.0109175	2.47304	1.30629	up
Zmlp003063	Luteolin 7-rutinoside-4'-O-Rhamnoside*	Flavonoids	Flavones	C33H40O19	3	-	2.25646e+06	1.657e+06	2.18841e+06	224504	142588	174468	1.21882	0.00943051	0.0302687	11.2672	3.49406	up
mws1035	Robinin*	Flavonoids	Flavonols	C33H40O19	3	301-19-9	2.25646e+06	1.657e+06	2.18841e+06	224504	142588	174468	1.21882	0.00943051	0.0302687	11.2672	3.49406	up
MWS201381	Ser-Trp	Amino acids and derivatives	Amino acids and derivatives	C14H17N3O4	1	94421-70-2	1.25654e+06	1.40886e+06	1.95813e+06	599050	529906	684534	1.16805	0.042954	0.0841028	2.54952	1.35022	up
pmb0855	LysoPC 16:0	Lipids	LPC	C24H50NO7P	1	17364-16-8	1.0631e+06	1.04675e+06	1.02227e+06	503801	505311	536251	1.22725	5.51154e-06	0.000696107	2.02678	1.01919	up
pmb0889	Punicic acid	Lipids	Free fatty acids	C18H30O2	3	544-72-9	9.26844e+06	1.00221e+07	9.90265e+06	2.86618e+06	2.71082e+06	3.752e+06	1.2106	0.000147577	0.0035501	3.1293	1.64584	up
PD0866397	3-methyl-5-(1,2,5-trimethyl-3,7,8,8a-tetrahydro-2H-naphthalen-1-yl)pentanoic acid	Terpenoids	Ditepenoids	C19H30O2	1	-	1.11608e+07	1.14034e+07	1.1211e+07	4.42846e+07	4.58387e+07	4.3494e+07	1.22952	0.000373348	0.00521037	0.252775	-1.98407	down
Lcsp012679	linolenoyl ethanolamine	Lipids	LPE	C20H35NO2	2	57086-93-8	54286	52712.3	47482.3	102728	109548	105810	1.22057	4.44778e-05	0.00201521	0.485657	-1.04199	down
Hmmp002150	3,5-Bis(3-methoxy-4-hydroxyphenyl)-2,3-dihydro-2(1H)-pyridinone*	Alkaloids	Pyridine alkaloids	C19H19NO5	3	-	1.84738e+06	1.5033e+06	1.50874e+06	176920	212523	194665	1.22583	0.00598918	0.0229919	8.31937	3.05647	up
Wafp005168	N-Feruloylphenylalanine*	Alkaloids	Phenolamine	C19H19NO5	3	-	1.84738e+06	1.5033e+06	1.50874e+06	176920	212523	194665	1.22583	0.00598918	0.0229919	8.31937	3.05647	up
PD0462863	2-aminooctadec-12-ene-1,3,4-triol*	Lipids	Sphingolipids	C18H37NO3	1	-	2.11599e+06	2.07381e+06	2.18129e+06	8.59408e+06	7.8946e+06	7.96038e+06	1.2286	0.00113389	0.00907973	0.260586	-1.94017	down
Lhlp111209	Cupressic acid	Terpenoids	Ditepenoids	C20H32O3	2	1909-90-6	46425.1	34441.7	54156.5	329674	265058	303777	1.21549	0.00295968	0.0158466	0.150275	-2.73433	down
Zasp102439	m-Aminophenylacetylene	Alkaloids	Alkaloids	C8H7N	1	54060-30-9	1.26529e+08	1.2708e+08	1.16802e+08	2.22372e+07	2.36683e+07	2.50763e+07	1.22815	0.000621662	0.00682747	5.2184	2.38361	up
Rlp02599	furo[2,3-h]quinoline	Alkaloids	Quinoline alkaloids	C11H7NO	1	-	1.45215e+08	1.51713e+08	148088053	2.59034e+07	2.40958e+07	2.30368e+07	1.22886	2.16224e-05	0.00143732	6.09311	2.60718	up
Hasp010605	MG(18:3(9Z,12Z,15Z)/0:0/0:0)	Lipids	Glycerol ester	C21H36O4	1	129828-41-7	1.2784e+07	1.32562e+07	1.4193e+07	3.02941e+07	4.12343e+07	3.63254e+07	1.20755	0.0177694	0.0453646	0.373034	-1.42262	down
WapTKC121645	Cupresin B	Terpenoids	Ditepenoids	C18H28O2	1	-	3.7629e+07	3.81422e+07	3.81858e+07	4.6302e+06	4.8841e+06	4.80517e+06	1.22972	1.69568e-06	0.000475921	7.95818	2.99244	up
MWSHY0124	Pinocembrin	Flavonoids	Flavanones	C15H12O4	3	480-39-7	813190	728167	806405	115949	157208	111830	1.22035	0.000209015	0.00409384	6.0983	2.60841	up
MWStz550	Lyciumamide B	Alkaloids	Phenolamine	C36H36N2O8	3	1647111-41-8	4.80903e+06	4.99297e+06	5.42622e+06	349600	339548	358322	1.22935	0.00148228	0.0106674	14.5381	3.86177	up
Wcfp008029	Sphinganine	Lipids	Sphingolipids	C18H39NO2	1	764-22-7	35249.6	29973	19170.3	332627	358927	373770	1.21719	0.000345672	0.00499356	0.0792179	-3.65803	down
Safp001959	gamma-Glutamyltyramine	Alkaloids	Phenolamine	C13H18N2O4	2	65520-56-1	2.48762e+06	2.40845e+06	2.17197e+06	673422	635430	479672	1.21387	0.000291339	0.00471746	3.95188	1.98254	up
mws0193	L-Homocitrulline	Amino acids and derivatives	Amino acids and derivatives	C7H15N3O3	3	1190-49-4	3.0499e+06	4.17482e+06	2.31503e+06	1.02155e+06	865592	864071	1.17986	0.0514314	0.0959496	3.46747	1.79389	up
Ladp002110	4-hydroxy-2-oxo-1,2-dihydroquinoline-3-carboxylic acid	Alkaloids	Quinoline alkaloids	C10H7NO4	2	73776-24-6	2.05152e+07	1.95863e+07	2.18911e+07	3.49645e+06	3.97337e+06	3.33781e+06	1.22684	0.000740248	0.00721889	5.73601	2.52005	up
Lskp211410	1,2,3,14,20,22,25-Heptahydroxycholest-7-en-6-one (Integristerone A)	Steroids	Steroid	C27H44O8	3	-	1.29669e+06	1.08016e+06	894135	7.28723e+06	9.37712e+06	4.56631e+06	1.19118	0.0491921	0.0928694	0.154069	-2.69835	down
Rfn09271	4-(1,2,4a-trimethyl-5-methylidene-1,2,3,4,4a,5,8,8a-octahydronaphthalen-1-yl)butan-2-one	Terpenoids	Sesquiterpenoids	C18H28O	3	-	3.7008e+06	3.20961e+06	3.40541e+06	1.37301e+07	1.60208e+07	1.29848e+07	1.22304	0.00607238	0.0231355	0.241386	-2.05058	down
Wahp005790	Di-p-coumaroylcaffeoyl Spermidine	Alkaloids	Phenolamine	C34H37N3O7	3	-	370736	406625	541192	161318	177651	195054	1.18343	0.0334175	0.0707566	2.4691	1.30398	up
MWS20185	[6]-Gingerol	Others	Ketone compounds	C17H26O4	1	23513-14-6	421980	452022	477877	166966	164358	215380	1.20424	0.000317694	0.00474944	2.47278	1.30613	up
mws0040	Chrysin	Flavonoids	Flavones	C15H10O4	3	480-40-0	227450	242478	199187	100378	109299	121656	1.19906	0.00466512	0.0199847	2.01946	1.01397	up
Lmhp008744	1-α-Linolenoyl-glycerol-2,3-di-O-glucoside	Lipids	Glycerol ester	C33H56O14	1	-	179144	181806	233398	669620	1.08437e+06	585844	1.17592	0.06177	0.109833	0.254013	-1.97703	down
Lcfp121209	Val-Ala-Ile	Amino acids and derivatives	Amino acids and derivatives	C14H27N3O4	2	-	358604	348221	446998	210665	141324	204618	1.13864	0.00872529	0.0285864	2.07296	1.05169	up
mws4108	1-Methoxyphaseollin	Flavonoids	Isoflavones	C21H20O5	3	157226-48-7	180607	127629	190318	283763	385572	500428	1.10401	0.0592416	0.106206	0.426202	-1.23039	down
Lcfp006237	GrossamideK	Alkaloids	Phenolamine	C28H29NO7	1	-	2.48914e+06	2.33855e+06	2.34684e+06	709436	643882	642070	1.22764	0.000113933	0.00302941	3.59556	1.84622	up
ZbWp002423	N-methylphenylalanine*	Amino acids and derivatives	Amino acids and derivatives	C10H13NO2	2	-	1.26714e+07	1.15809e+07	1.07903e+07	4.71346e+06	4.20895e+06	4.91715e+06	1.21781	0.00241655	0.0141826	2.53206	1.34031	up
Wbjp006632	Tribulusamide A*	Alkaloids	Alkaloids	C36H36N2O8	1	-	7.26097e+06	7.6038e+06	7.10831e+06	436427	468737	473492	1.22955	0.00042258	0.00551557	15.938	3.9944	up
MW0146370	Asp-Trp	Amino acids and derivatives	Amino acids and derivatives	C15H17N3O5	3	71835-79-5	3.15777e+06	2.71169e+06	2.8151e+06	1.03293e+07	1.155e+07	1.1011e+07	1.22552	0.000579811	0.00658851	0.264046	-1.92114	down
pme0124	L-Glycyl-L-proline	Amino acids and derivatives	Amino acids and derivatives	C7H12N2O3	3	704-15-4	1.20341e+06	1.15861e+06	1.06759e+06	435817	497624	490592	1.22044	0.000760582	0.00724777	2.40838	1.26806	up
Lskp211422	Intergristerone A-22-O-galactoside (Sileneoside C)*	Steroids	Steroidal saponins	C33H54O13	3	83207-65-2	793250	817762	782872	1.00213e+07	2.09711e+07	1.49569e+07	1.2168	0.0444087	0.0858273	0.0520983	-4.26262	down
Qahp006824	Periseoside B*	Steroids	Steroidal saponins	C33H54O13	3	-	793250	817762	782872	1.00213e+07	2.09711e+07	1.49569e+07	1.2168	0.0444087	0.0858273	0.0520983	-4.26262	down
WapTKC002568	methyl 1,4a-dimethyl-6-methylidene-5-(3-oxobutyl)-3,4,5,7,8,8a-hexahydro-2H-naphthalene-1-carboxylate	Terpenoids	Ditepenoids	C19H30O3	3	58964-78-6	143475	128597	123164	914959	598873	945447	1.21241	0.0246757	0.0577138	0.160712	-2.63745	down
Lcfp190543	N-(2-Hydroxyethyl)dodecanamide	Alkaloids	Alkaloids	C14H29NO2	1	142-78-9	73974.9	77011.8	77056.6	1.50185e+06	1.46934e+06	1.45359e+06	1.2298	9.55897e-05	0.00274386	0.0515378	-4.27823	down
Yalp008000	(2S,3S,5R)-2-[[(1R,4aR,8aR)-5,5,8a-trimethyl-2-methylene-decalin-1-yl]methyl]-5-methoxy-tetrahydrofuran-3-carbaldehyde*	Terpenoids	Ditepenoids	C21H34O3	3	-	2.62372e+06	2.75004e+06	3.02809e+06	6.43748e+06	5.18656e+06	5.24846e+06	1.19712	0.0143439	0.0393236	0.497961	-1.0059	down
HX1332	Roupelliol	Others	Others	C19H30O2	3	-	70655	68849.3	69095.2	245053	244935	251802	1.22964	7.03899e-05	0.00246153	0.281211	-1.83028	down
Zblp005760	dihydro-N-feruloyltyramine	Alkaloids	Phenolamine	C18H21NO4	1	-	206318	140520	133328	56744	84144.5	76796.4	1.11596	0.0509912	0.0953396	2.20579	1.14129	up
MW0155862	Pro-Glu-Val	Amino acids and derivatives	Amino acids and derivatives	C15H25N3O6	3	-	7.68562e+06	8.10129e+06	7.90087e+06	2.01604e+06	1.74813e+06	1.83865e+06	1.22754	8.44963e-06	0.000841545	4.22783	2.07992	up
Qmzp101823	Hinokinin	Lignans and Coumarins	Lignans	C20H18O6	3	26543-89-5	1.22126e+06	1.02178e+06	1.08736e+06	3.76653e+06	3.35369e+06	3.65653e+06	1.2229	0.000482217	0.00588444	0.309036	-1.69415	down
Wbsp007290	Lycoposerramine E	Others	Ketone compounds	C17H24O3	3	-	1.33884e+06	1.28614e+06	1.29696e+06	485246	490812	413154	1.22253	3.5751e-05	0.00179335	2.82313	1.4973	up
Lazp008807	(25S)-5β-Furost-1β,2β,3β,4β,5β,22α,26-heptaol-26-O-β-D-glucoside	Steroids	Steroidal saponins	C33H56O13	3	-	41606.2	49726.4	21794.2	106035	196119	169144	1.13006	0.0368586	0.0750846	0.240032	-2.0587	down
pmp000110	7-Hydroxy-3,5,6,8-tetramethoxyflavone*	Flavonoids	Flavonols	C19H18O7	2	-	6.26204e+06	5.77993e+06	5.97637e+06	2.76907e+06	2.69777e+06	2.391e+06	1.22074	6.26197e-05	0.00232614	2.29304	1.19726	up
Yamp009440	Meliavosin	Terpenoids	Ditepenoids	C21H34O3	3	-	1.50269e+07	1.50244e+07	1.57874e+07	4.40408e+07	4.13528e+07	4.33707e+07	1.22843	0.000316315	0.00474944	0.355989	-1.4901	down
Lmjp003982	Chlorajaposide	Terpenoids	Sesquiterpenoids	C21H28O8	3	-	6.45279e+06	8.62963e+06	7.70669e+06	552508	604499	981321	1.21352	0.00634983	0.0236197	10.6574	3.41379	up
Wcdp009528	2-oxononadecanoic acid	Lipids	Free fatty acids	C19H36O3	2	-	355988	344294	326806	1.91044e+06	1.88649e+06	1.8973e+06	1.22934	2.67004e-08	6.74452e-05	0.180373	-2.47094	down
Rlp00485	Feruloyl-beta-phenethylamine	Alkaloids	Phenolamine	C18H19NO3	1	142351-00-6	2.04191e+06	2.03379e+06	1.96086e+06	231910	204894	201651	1.22884	3.58104e-05	0.00179335	9.45493	3.24107	up
Zbsp010780	Methyl [6]-Gingerdiol 5-acetate	Phenolic acids	Phenolic acids	C20H32O5	3	-	1.32723e+07	1.00816e+07	1.06356e+07	3.05432e+07	2.9506e+07	3.15573e+07	1.21181	0.000274456	0.00466573	0.371037	-1.43036	down
pmp000114	5,6,7,8,3',4'-Hexamethoxyflavanone	Flavonoids	Flavanones	C21H24O8	3	-	48099.7	28612	25249.2	68573.9	96103.1	99013.9	1.11283	0.013342	0.0376136	0.386668	-1.37083	down
pma3101	Nicotinate D-ribonucleoside	Others	Vitamin	C11H14NO6+	2	17720-18-2	2.22476e+06	3.10002e+06	2.0458e+06	613667	504082	671568	1.20195	0.0270624	0.0614735	4.11922	2.04237	up
Lmzp004885	Tricin	Flavonoids	Flavones	C17H14O7	2	520-32-1	48038.7	46939.6	60307.1	413456	399326	336990	1.22362	0.0039651	0.0184115	0.135058	-2.88835	down
pme0295	4-Acetamidobutanoate	Organic acids	Organic acids	C6H11NO3	3	3025-96-5	1.96624e+06	1.57661e+06	2.44141e+06	4.11424e+06	4.13746e+06	5.12398e+06	1.15824	0.00514646	0.0211726	0.447398	-1.16037	down
WapTKC031788	3,7-Epoxy-1,10-Bisaboladien-12-ol; Butanoyl*	Terpenoids	Sesquiterpenoids	C19H30O3	3	149067-94-7	307542	517821	300389	3.3473e+06	7.32913e+06	3.59304e+06	1.19459	0.0762102	0.129209	0.0788924	-3.66397	down
MW0109363	Prolylglutamic acid	Amino acids and derivatives	Amino acids and derivatives	C10H16N2O5	3	67644-00-2	925236	881374	829594	400899	380599	341689	1.21916	0.000304109	0.00474944	2.34707	1.23086	up
Sadp001705	N-Benzyloxycarbonyl-L-asparagine	Others	Others	C12H14N2O5	1	2304-96-3	925236	881374	829594	400899	380599	341689	1.21916	0.000304109	0.00474944	2.34707	1.23086	up
Lmhp008801	LysoPE 18:3	Lipids	LPE	C23H42NO7P	1	-	7.52009e+06	5.59313e+06	6.30925e+06	2.71906e+06	3.02691e+06	3.64674e+06	1.16658	0.0140271	0.0386817	2.06782	1.04811	up
Safp023654	PAz-PC	Lipids	LPC	C33H64NO10P	1	117205-52-4	1.6828e+06	2.33185e+06	2.27203e+06	6.92686e+06	6.20303e+06	5.03274e+06	1.18917	0.0109946	0.0332602	0.346132	-1.5306	down
Lcsp002261	Thr-Trp	Amino acids and derivatives	Amino acids and derivatives	C15H19N3O4	1	186761-42-2	1.00897e+06	1.05365e+06	649178	196919	249510	375647	1.14044	0.0255882	0.0590281	3.29872	1.72191	up
Wbwp008548	[(1R,2S)-1-(1,3-benzodioxol-5-yl)-2-methyl-3-oxobutyl]4-hydroxy-3-methoxybenzoate	Lignans and Coumarins	Lignans	C20H20O7	3	-	9.52176e+06	9.4263e+06	9.71547e+06	274331	222518	239961	1.22917	5.16188e-05	0.00208086	38.9022	5.28178	up
Layp000971	Hydroxymenisdaurin D	Alkaloids	Alkaloids	C14H21NO8	3	-	9.48278e+06	1.05449e+07	9.87593e+06	3.69565e+06	3.63e+06	3.29153e+06	1.22471	0.000658863	0.00714287	2.81653	1.49392	up
Yalp005253	Toonasterone A	Steroids	Steroid	C21H34O4	3	-	339728	291767	375123	618655	699329	789983	1.18586	0.00762998	0.0264744	0.47753	-1.06634	down
Rfp109585	cis-N-p-coumaroyltyramine	Alkaloids	Phenolamine	C17H17N1O3	1	-	3.28201e+06	3.1946e+06	3.49962e+06	64236.1	82607.1	75535.6	1.22884	0.000748677	0.00721889	44.8614	5.4874	up
Hmqp002567	4-Hydroxycinnamic acid p-hydroxyphenethylamine*	Alkaloids	Phenolamine	C17H17NO3	1	-	3.28201e+06	3.1946e+06	3.49962e+06	64236.1	82607.1	75535.6	1.22884	0.000748677	0.00721889	44.8614	5.4874	up
MWSmce089	N-p-Coumaroyltyramine*	Alkaloids	Phenolamine	C17H17NO3	1	36417-86-4	3.28201e+06	3.1946e+06	3.49962e+06	64236.1	82607.1	75535.6	1.22884	0.000748677	0.00721889	44.8614	5.4874	up
MWSslk191	Linderane	Terpenoids	Sesquiterpenoids	C15H16O4	3	13476-25-0	761621	713169	835956	1.71113e+06	1.96731e+06	1.70116e+06	1.21509	0.00283609	0.0155064	0.429538	-1.21914	down
pmb2319	LysoPC 15:0*	Lipids	LPC	C23H48NO7P	1	108273-89-8	4.01344e+06	3.50039e+06	3.78344e+06	1.05287e+06	1.40803e+06	960631	1.20548	0.000209068	0.00409384	3.30181	1.72326	up
Lcsp001468	Glu-Ile-Glu	Amino acids and derivatives	Amino acids and derivatives	C16H27N3O8	3	-	1.14716e+06	999517	1.08507e+06	147157	99181.2	157549	1.21758	0.000513369	0.00608812	8.00161	3.00029	up
Safp000364	S-Methyl-methionine*	Amino acids and derivatives	Amino acids and derivatives	C6H13NO2S	1	7329-84-2	2.35259e+07	2.28352e+07	3.07759e+07	2.43545e+06	3.35879e+06	2.71323e+06	1.22088	0.0113889	0.0340453	9.06697	3.18062	up
Lmbp000123	Homomethionine*	Amino acids and derivatives	Amino acids and derivatives	C6H13NO2S	1	25148-30-5	2.35259e+07	2.28352e+07	3.07759e+07	2.43545e+06	3.35879e+06	2.71323e+06	1.22088	0.0113889	0.0340453	9.06697	3.18062	up
pmb0818	5-Methoxyindoleacetate	Alkaloids	Plumerane	C11H11NO3	3	3471-31-6	5.68008e+07	5.67861e+07	5.74424e+07	7.2887e+06	8.52392e+06	8.60653e+06	1.22801	2.33598e-06	0.00050978	7.0039	2.80816	up
pme3337	Succinyladenosine	Nucleotides and derivatives	Nucleotides and derivatives	C14H17N5O8	1	4542-23-8	2.60142e+06	2.47657e+06	2.24447e+06	534971	416136	521620	1.22212	0.00108829	0.00892219	4.97204	2.31384	up
Sadp001677	3-O-Methyl-a-methyldopa*	Amino acids and derivatives	Amino acids and derivatives	C10H13NO4	2	-	546412	452917	552440	230853	215844	230769	1.21341	0.0105948	0.0324372	2.29055	1.19569	up
Lmrj002087	L-Isoleucyl-L-Aspartate	Amino acids and derivatives	Amino acids and derivatives	C10H18N2O5	2	-	9.15131e+06	9.25385e+06	8.90792e+06	4.30053e+06	2.70551e+06	2.74101e+06	1.18121	0.00635843	0.0236197	2.80219	1.48656	up
Wasyqp1413	IPA imine	Amino acids and derivatives	Amino acids and derivatives	C11H10N2O2	1	-	3.74486e+06	3.85172e+06	3.73175e+06	369663	374257	518754	1.2237	1.37263e-06	0.000462308	8.9717	3.16538	up
Sasp001236	7-Hydroxy-tryptophan*	Amino acids and derivatives	Amino acids and derivatives	C11H12N2O3	1	-	1.88535e+06	1.67457e+06	1.6052e+06	192589	195309	218822	1.22779	0.00283105	0.0155064	8.51318	3.0897	up
Lcsp001439	Pro-Leu-Glu	Amino acids and derivatives	Amino acids and derivatives	C16H27N3O6	3	-	431936	356240	345603	85909.8	53935.9	88560.1	1.20225	0.00328945	0.0169921	4.96388	2.31147	up
MW0121542	2-ammonio-3-(5-hydroxy-1H-indol-3-yl)propanoate	Amino acids and derivatives	Amino acids and derivatives	C11H12N2O3	3	-	1.09717e+06	1.14604e+06	1.06399e+06	448373	530149	489306	1.21961	5.27217e-05	0.00208086	2.25313	1.17193	up
Hmsp005892	[4]-Shogaol	Phenolic acids	Phenolic acids	C15H20O3	1	-	131288	140485	152045	478764	449176	522441	1.22387	0.00217207	0.013126	0.292211	-1.77492	down
pmb0492	N',N'',N'''-p-Coumaroyl-cinnamoyl-caffeoyl spermidine	Alkaloids	Phenolamine	C34H37N3O6	3	-	1.61234e+07	1.44789e+07	1.60506e+07	2.12631e+06	2.26745e+06	1.9572e+06	1.22798	0.0012314	0.00963012	7.34581	2.87692	up
ML10195036	3-Dehydrosphinganine	Lipids	Sphingolipids	C18H37NO2	2	16105-69-4	24458.2	36325.7	31152.1	146458	113211	131937	1.20862	0.00468405	0.0199863	0.234767	-2.0907	down
MWS201465	Glu-Phe	Amino acids and derivatives	Amino acids and derivatives	C14H18N2O5	3	20556-22-3	3.23487e+06	3.39909e+06	3.43832e+06	1.42899e+06	1.40178e+06	1.34518e+06	1.22773	0.000230685	0.00422442	2.41198	1.27022	up
pmb0197	N7-Methylguanosine	Nucleotides and derivatives	Nucleotides and derivatives	C11H15N5O5	3	20244-86-4	3.38554e+06	4.55886e+06	4.33927e+06	1.08033e+06	856202	1.11473e+06	1.21076	0.0104857	0.0323369	4.02577	2.00926	up
Zbqp002414	h-gamma-Glu-leu-oh	Amino acids and derivatives	Amino acids and derivatives	C11H20N2O5	2	-	4.66536e+06	4.82048e+06	4.97681e+06	293315	294522	344523	1.22886	0.000261258	0.00461495	15.5119	3.9553	up
MW0148050	Cys-Phe-Asn	Amino acids and derivatives	Amino acids and derivatives	C16H22N4O5S1	3	-	243989	242190	199082	78861.2	65281.4	83583.9	1.2102	0.00441747	0.019353	3.00914	1.58935	up
MW0146158	Asp-Ile-Thr	Amino acids and derivatives	Amino acids and derivatives	C14H25N3O7	3	-	2.02228e+06	1.93523e+06	2.14616e+06	393789	393267	339514	1.227	0.000612945	0.00676113	5.41792	2.43774	up
Sadp001651	2-amino-7-[(2R,3R,4R,5R)-3,4-dihydroxy-5-(hydroxymethyl)oxolan-2-yl]-1H-purin-6-one*	Nucleotides and derivatives	Nucleotides and derivatives	C10H13N5O5	1	-	4.13443e+07	4.0968e+07	3.4697e+07	1.16606e+07	1.28133e+07	8.37128e+06	1.20111	0.000965009	0.00834799	3.56245	1.83287	up
ZbWp000749	ethyl-L-arginine	Amino acids and derivatives	Amino acids and derivatives	C8H18N4O2	2	-	1.00806e+07	1.11327e+07	1.0433e+07	2.60416e+06	2.49871e+06	2.88285e+06	1.22648	0.000466417	0.00583252	3.96285	1.98654	up
Sadp001783	2-imino-3-(1H-indol-3-yl)propanoic acid	Amino acids and derivatives	Amino acids and derivatives	C11H10N2O2	1	-	981595	1.01921e+06	992821	116182	92770.5	129378	1.22494	5.67515e-07	0.000358386	8.84824	3.14539	up
mws5041	L-Glycyl-L-isoleucine*	Amino acids and derivatives	Amino acids and derivatives	C8H16N2O3	2	19461-38-2	2.73129e+06	3.29491e+06	3.00683e+06	1.15535e+06	1.42638e+06	1.58614e+06	1.18545	0.00179852	0.0117696	2.1673	1.1159	up
mws0736	Glycyl-leucine*	Amino acids and derivatives	Amino acids and derivatives	C8H16N2O3	2	869-19-2	2.73129e+06	3.29491e+06	3.00683e+06	1.15535e+06	1.42638e+06	1.58614e+06	1.18545	0.00179852	0.0117696	2.1673	1.1159	up
Zmdp000972	S-Methyl-L-cysteine	Amino acids and derivatives	Amino acids and derivatives	C4H9NO2S	2	1187-84-4	755321	1.02473e+06	563904	153237	158257	183612	1.19676	0.0433491	0.0846211	4.73425	2.24313	up
HJKP000649	N-Benzylformamide*	Alkaloids	Alkaloids	C8H9NO	1	6343-54-0	997923	1.29433e+06	658251	216770	171381	183960	1.19039	0.0490506	0.0927409	5.15722	2.36659	up
MWS04559g	3-Hydroxy-L-phenylalanine*	Amino acids and derivatives	Amino acids and derivatives	C9H11NO3	1	587-33-7	1.33484e+07	1.60466e+07	8.37064e+06	2.53105e+06	2.2961e+06	2.10366e+06	1.19548	0.0442851	0.0858003	5.44896	2.44598	up
MWStz070	N-(2-Hydroxy-4-methoxyphenyl)acetamide	Alkaloids	Alkaloids	C9H11NO3	1	58469-06-0	388852	455307	226419	68200.1	75694	60780.8	1.18643	0.0507241	0.0950512	5.23062	2.38698	up
mws0250	L-Tyrosine*	Amino acids and derivatives	Amino acids and derivatives	C9H11NO3	1	60-18-4	1.34402e+07	1.49653e+07	8.85785e+06	2.35508e+06	2.30894e+06	2.13871e+06	1.20741	0.0310123	0.0672999	5.47771	2.45357	up
Waptp01054	4-(2-aminoethenyl)phenol*	Alkaloids	Alkaloids	C8H9NO	1	-	937960	1.30739e+06	605937	162658	190302	172653	1.18547	0.0617865	0.109833	5.42468	2.43954	up
Lmgp000659	2-Phenylacetamide*	Alkaloids	Alkaloids	C8H9NO	1	103-81-1	997923	1.29433e+06	658251	216770	171381	183960	1.19039	0.0490506	0.0927409	5.15722	2.36659	up
mws1433	N-Feruloyltyramine*	Alkaloids	Phenolamine	C18H19NO4	1	66648-43-9	3.33379e+07	2.89285e+07	3.0379e+07	1.38433e+07	1.37164e+07	14412946	1.22226	0.00488786	0.0204416	2.20728	1.14227	up
MWSmce492	Peganine	Alkaloids	Pyrrole alkaloids	C11H12N2O	3	6159-55-3	5.74308e+07	6.19916e+07	6.0958e+07	1.07116e+07	9.98756e+06	9.77829e+06	1.22885	0.000489675	0.00594672	5.91849	2.56523	up
pme2244	3-(1H-Indol-3-yl)propanoate	Alkaloids	Plumerane	C11H11NO2	2	830-96-6	7.12687e+06	6.55606e+06	6.69724e+06	878051	805917	914569	1.22873	0.000584356	0.00658851	7.84294	2.97139	up
PDP001360	(7z)-N-(4'-hydroxyphenethyl)-3-methoxy-4-hydroxycinnamamide*	Alkaloids	Phenolamine	C18H19NO4	1	-	3.0699e+07	2.96744e+07	2.89159e+07	1.39577e+07	1.30937e+07	1.38673e+07	1.22703	9.42905e-05	0.00274386	2.18212	1.12573	up
MWSmce118	Imidazole-4-acetate*	Alkaloids	Alkaloids	C5H6N2O2	3	645-65-8	9.00728e+06	8.5954e+06	8.65224e+06	2.16289e+06	1.82551e+06	2.07407e+06	1.22669	3.71418e-06	0.000521224	4.33073	2.11461	up
MWSmce448	Imidazol-1-yl-acetic acid*	Alkaloids	Alkaloids	C5H6N2O2	3	22884-10-2	9.00728e+06	8.5954e+06	8.65224e+06	2.16289e+06	1.82551e+06	2.07407e+06	1.22669	3.71418e-06	0.000521224	4.33073	2.11461	up
Rfn01969	N-methylanthraniloyl-beta-D-glucose	Alkaloids	Alkaloids	C14H19NO7	2	-	998458	745643	859763	352727	173865	199208	1.1599	0.00309262	0.0161738	3.58758	1.84301	up
MWS201400	Val-Trp	Amino acids and derivatives	Amino acids and derivatives	C16H21N3O3	2	24587-37-9	451565	387263	391563	123103	141519	165333	1.20912	0.00110371	0.00899344	2.86168	1.51686	up
Wbjp001169	o-Carboxy-5-hydroxytryptamine	Alkaloids	Alkaloids	C11H12N2O3	1	-	1.30616e+06	1.34206e+06	1.43427e+06	108734	119130	113438	1.22928	0.000876752	0.00790955	11.9615	3.58033	up
MW0150871	His-Asp-Glu	Amino acids and derivatives	Amino acids and derivatives	C15H21N5O8	3	-	8.03427e+07	6.74823e+07	7.39981e+07	4.21986e+06	4.38754e+06	4.82828e+06	1.2286	0.00278984	0.0153868	16.51	4.04527	up
Rfn01821	1-aminobenzocyclobutene	Alkaloids	Alkaloids	C8H9N	1	61599-85-7	9.70438e+06	9.50418e+06	1.03824e+07	1.46071e+06	1.56897e+06	1.79879e+06	1.2266	0.000275215	0.00466573	6.12843	2.61552	up
pmc0281	Ribosyladenosine	Nucleotides and derivatives	Nucleotides and derivatives	C15H21N5O8	3	-	7.37389e+07	5.52653e+07	7.99913e+07	4.78795e+06	4.75374e+06	5.25466e+06	1.22509	0.0128633	0.0367148	14.1248	3.82016	up
Hmtp000776	4,5,6-Trihydroxy-2-cyclohexen-1-ylideneacetonitrile	Alkaloids	Alkaloids	C8H9NO3	3	-	7.17522e+06	6.69228e+06	7.04389e+06	941562	1.14022e+06	1.17314e+06	1.22624	5.22342e-05	0.00208086	6.42455	2.68359	up
MWS20672	Glu-Phe-Ala	Amino acids and derivatives	Amino acids and derivatives	C17H23N3O6	2	-	344506	494946	448381	234360	242689	138292	1.07356	0.0182397	0.0462121	2.09287	1.06548	up
MWS4525	6-O-methylguanine	Nucleotides and derivatives	Nucleotides and derivatives	C6H7N5O	2	20535-83-5	2.97989e+06	4.90563e+06	3.5813e+06	843101	833511	679895	1.20446	0.0323972	0.0692473	4.86602	2.28274	up
Lcsp001306	Ser-Ile-Asp	Amino acids and derivatives	Amino acids and derivatives	C13H23N3O7	2	-	3.08563e+06	3.02767e+06	3.3293e+06	462765	579431	546782	1.22575	0.000345951	0.00499356	5.94256	2.57108	up
MWStz152	2-(Acetylamino)-3-phenyl-2-propenoic acid	Alkaloids	Alkaloids	C11H11NO3	3	5469-45-4	7.08877e+06	8.53067e+06	7.13605e+06	1.56372e+06	1.49898e+06	1.65967e+06	1.22537	0.0057537	0.0224827	4.81867	2.26863	up
PDP153768	Oxanosine	Nucleotides and derivatives	Nucleotides and derivatives	C10H12N4O6	2	80394-72-5	1.61137e+06	659154	2.3221e+06	123885	186557	148916	1.15787	0.103394	0.163642	9.99794	3.32163	up
Sasp002507	(2S,3S)-3-Methylphenylalanine*	Amino acids and derivatives	Amino acids and derivatives	C10H13NO2	2	25488-25-9	1.19876e+07	1.11168e+07	1.07196e+07	4.9886e+06	5.05621e+06	5.36037e+06	1.22372	0.00189389	0.0121348	2.19563	1.13463	up
Waqkp01044	3-Methoxytyrosine*	Amino acids and derivatives	Amino acids and derivatives	C10H13NO4	2	7636-26-2	571411	545195	494601	292919	260538	240788	1.20584	0.00105605	0.00875	2.0286	1.02048	up
Zmcp002924	Cyanidin 3-O-sophoroside	Flavonoids	Anthocyanidins	C27H31O16+	3	38820-68-7	1.36832e+06	1.5327e+06	1.32313e+06	690418	629430	716759	1.21417	0.00307199	0.0161327	2.07411	1.05249	up
pme1178	Guanosine*	Nucleotides and derivatives	Nucleotides and derivatives	C10H13N5O5	1	118-00-3	2.11258e+07	3.29005e+07	2.8246e+07	7.80833e+06	8.27925e+06	6.33374e+06	1.19647	0.0254235	0.0588632	3.66938	1.87553	up
PD0129328	Phenylalanylglycine	Amino acids and derivatives	Amino acids and derivatives	C11H14N2O3	1	4294-26-2	526045	452906	604825	213076	143542	200703	1.18355	0.00663968	0.0242367	2.84177	1.50679	up
Sadp002248	(7S)-bicyclo[4.2.0]octa-1,3,5-trien-7-amine	Alkaloids	Alkaloids	C8H9N	3	-	1.89741e+06	1.69408e+06	1.8598e+06	322823	328060	400896	1.22446	0.000476904	0.00587638	5.18292	2.37377	up
Lcsp001416	Leu-Thr-Ala	Amino acids and derivatives	Amino acids and derivatives	C13H25N3O5	3	-	3.42388e+06	3.65011e+06	3.67748e+06	707035	644794	729662	1.22816	0.000278465	0.00468936	5.16527	2.36884	up
pme0021	L-Phenylalanine	Amino acids and derivatives	Amino acids and derivatives	C9H11NO2	1	63-91-2	1.8861e+08	1.78987e+08	2.00983e+08	2.89968e+07	2.84671e+07	3.35026e+07	1.22715	0.000905593	0.0080111	6.25044	2.64396	up
MEDTP02401	Cyclocreatine	Nucleotides and derivatives	Nucleotides and derivatives	C5H9N3O2	3	-	4.1037e+07	4.25134e+07	4.66806e+07	8.12888e+06	8.13901e+06	8.3822e+06	1.22847	0.00225073	0.0135044	5.28319	2.40141	up
Lmhp001732	L-Prolyl-L-Phenylalanine	Amino acids and derivatives	Amino acids and derivatives	C14H18N2O3	2	13589-02-1	1.85878e+06	1.55899e+06	1.53961e+06	433422	343980	408892	1.2198	0.0044369	0.019353	4.17888	2.06312	up
Wcfp001236	Quinoline	Others	Others	C9H7N	2	91-22-5	1.41311e+07	1.46397e+07	1.68134e+07	3.0288e+06	2.93216e+06	3.11858e+06	1.22691	0.00440101	0.019353	5.02055	2.32785	up
pmb0819	3-Indoleacetonitrile	Alkaloids	Plumerane	C10H8N2	3	771-51-7	3.72583e+06	3.43578e+06	3.73999e+06	1.05634e+06	1.03861e+06	1.06609e+06	1.22856	0.00138434	0.0103152	3.44874	1.78607	up
Safp002024	Trp-Asp	Amino acids and derivatives	Amino acids and derivatives	C15H17N3O5	3	-	1.18624e+06	1.18535e+06	1.00086e+06	208522	184576	222059	1.22473	0.00357074	0.0175139	5.48225	2.45477	up
Zmdp002216	γ-Glu-Leu	Amino acids and derivatives	Amino acids and derivatives	C11H20N2O5	2	2566-39-4	1.45579e+07	1.34126e+07	1.47376e+07	2.44238e+06	2.69657e+06	2.09086e+06	1.22494	0.000252444	0.00454315	5.90723	2.56248	up
mws0103	Indole-3-carboxaldehyde	Alkaloids	Plumerane	C9H7NO	3	487-89-8	9.46867e+06	1.07586e+07	9.61319e+06	826638	832526	822881	1.22922	0.00199516	0.0123024	12.0225	3.58767	up
PDP256276	6-amino-9-[(2R,3R,4S,5R)-3,4-dihydroxy-5-(hydroxymethyl)oxolan-2-yl]-8H-purin-2-one*	Nucleotides and derivatives	Nucleotides and derivatives	C10H13N5O5	1	-	3.76999e+07	3.96073e+07	3.48684e+07	1.03543e+07	1.2946e+07	9.10614e+06	1.21148	0.000149103	0.0035501	3.46153	1.79141	up
Lmjp004816	Loliolide	Terpenoids	Monoterpenoids	C11H16O3	3	5989-02-6	3.62759e+06	4.47721e+06	3.86881e+06	8.45972e+06	8.2919e+06	9.32134e+06	1.20946	0.000423803	0.00551557	0.459235	-1.1227	down
HX1340	epiloliolide	Others	Others	C11H16O3	1	-	3.62759e+06	4.47721e+06	3.86881e+06	8.45972e+06	8.2919e+06	9.32134e+06	1.20946	0.000423803	0.00551557	0.459235	-1.1227	down
Wbjp002330	1,3-dihydroxy-2,3,3a,4-tetrahydropyrrolo[2,1-b]quinazolin-9(1H)-one	Alkaloids	Alkaloids	C11H12N2O3	3	-	3.3611e+07	3.58968e+07	3.07762e+07	3.59068e+06	3.68232e+06	3.36556e+06	1.22855	0.0023658	0.0140282	9.42647	3.23672	up
pme1137	6-Hydroxynicotinate	Alkaloids	Pyridine alkaloids	C6H5NO3	3	5006-66-6	757392	574615	733153	179598	148409	158664	1.21737	0.0101915	0.0317431	4.24344	2.08524	up
Lcfp031603	N5-(4-Methoxybenzyl)glutamine	Amino acids and derivatives	Amino acids and derivatives	C13H18N2O4	1	-	2.61403e+06	2.24148e+06	2.29023e+06	716532	582740	556583	1.21877	0.00138362	0.0103152	3.85037	1.945	up
WaXYp02237	glutamyl-tyramine	Amino acids and derivatives	Amino acids and derivatives	C13H18O4N2	2	-	2.61403e+06	2.24148e+06	2.29023e+06	716532	582740	556583	1.21877	0.00138362	0.0103152	3.85037	1.945	up
Wcjp002598	8-Hydroxyquinoline	Alkaloids	Quinoline alkaloids	C9H7NO	1	148-24-3	366701	346194	365900	52926.4	58139.9	56129	1.2291	0.0002712	0.00466573	6.4523	2.68981	up
Lmtp004915	3,5-Dihydroxy-3',4'-diacetoxylstilbene-3-O-glucoside	Others	Stilbene	C24H26O11	3	-	2.78473e+06	4.04325e+06	3.52035e+06	831727	840557	944023	1.21245	0.0186709	0.0469748	3.95532	1.98379	up
pme2890	L-Homocystine	Amino acids and derivatives	Amino acids and derivatives	C8H16N2O4S2	3	626-72-2	541689	679226	558393	283580	315847	260380	1.19339	0.0114923	0.0342328	2.06943	1.04923	up
pme1173	Allopurinol	Nucleotides and derivatives	Nucleotides and derivatives	C5H4N4O	3	315-30-0	223751	223412	229388	75473.5	109323	113603	1.17379	0.0077861	0.02665	2.26726	1.18095	up
Wbjp001097	3-(2-amino-1-hydroxyethyl)-1H-indol-5-ol	Alkaloids	Alkaloids	C10H12N2O2	3	40979-78-0	4.15876e+06	5.3252e+06	3.65329e+06	1.95866e+06	1.96753e+06	2.30828e+06	1.16651	0.0374517	0.0760829	2.10719	1.07532	up
MWSHC2054	Adenine	Nucleotides and derivatives	Nucleotides and derivatives	C5H5N5	3	73-24-5	4.00672e+07	3.71013e+07	3.69448e+07	4.41938e+06	4.92798e+06	5.17498e+06	1.22824	0.000575209	0.00657456	7.85778	2.97412	up
Lmxp000939	Zarzissine	Alkaloids	Alkaloids	C5H5N5	2	160568-14-9	4.00672e+07	3.71013e+07	3.69448e+07	4.41938e+06	4.92798e+06	5.17498e+06	1.22824	0.000575209	0.00657456	7.85778	2.97412	up
WaTKp01218	2-(2-Ethynyl-2,4-cyclopentadien-1-ylidene)ethenol	Others	Alcohol compounds	C9H6O	1	393561-91-6	9.08854e+07	9.23045e+07	9.40571e+07	1.54857e+07	1.51723e+07	1.68045e+07	1.22904	4.09458e-06	0.000544364	5.8414	2.54631	up
mws0520	N-Acetyl-L-tyrosine	Amino acids and derivatives	Amino acids and derivatives	C11H13NO4	1	537-55-3	2.2621e+07	2.415e+07	2.10874e+07	1.14812e+07	1.08743e+07	1.09749e+07	1.22111	0.00436053	0.019353	2.03594	1.02569	up
Hmqp001042	Butyl beta-D-glucoside	Others	Saccharides	C10H20O6	2	5391-18-4	1.93577e+06	1.83289e+06	1.88498e+06	502658	538491	491975	1.22844	4.5603e-05	0.00201521	3.68767	1.88271	up
pme1313	L-Formylkynurenine	Amino acids and derivatives	Amino acids and derivatives	C11H12N2O4	3	1022-31-7	1.97339e+07	1.88697e+07	2.03591e+07	3.86091e+06	4.4585e+06	4.25229e+06	1.22754	0.000154655	0.0035501	4.69012	2.22963	up
Lcfp023920	Alloxanthine	Nucleotides and derivatives	Nucleotides and derivatives	C5H4N4O2	1	2465-59-0	5.09245e+06	5.96149e+06	5.46257e+06	932834	934700	941693	1.22824	0.00302022	0.0160902	5.87938	2.55566	up
Lcsp001414	Ile-Val-Gly	Amino acids and derivatives	Amino acids and derivatives	C13H25N3O4	2	-	1.05309e+06	1.20766e+06	1.29606e+06	357902	324160	337428	1.22272	0.00618567	0.0233907	3.48882	1.80274	up
Lajp006434	3',5'-dihydroxy-5,7,4'-trimethoxyflavone-3'-glucoside	Flavonoids	Flavones	C24H26O12	2	-	748217	848297	556750	280914	272917	185163	1.16351	0.021398	0.0520725	2.91378	1.54289	up
pme0193	L-Glutamine	Amino acids and derivatives	Amino acids and derivatives	C5H10N2O3	2	56-85-9	6.25161e+06	6.10674e+06	6.33095e+06	1.48826e+07	1.5602e+07	1.51851e+07	1.22896	0.000181616	0.0037748	0.409227	-1.28903	down
pme0026	L-Lysine	Amino acids and derivatives	Amino acids and derivatives	C6H14N2O2	3	56-87-1	6.25161e+06	6.10674e+06	6.33095e+06	1.48826e+07	1.5602e+07	1.51851e+07	1.22896	0.000181616	0.0037748	0.409227	-1.28903	down
Sadp003004	Indole-4-Carboxaldehyde*	Alkaloids	Alkaloids	C9H7NO	1	1074-86-8	3.68411e+06	3.64965e+06	3.70457e+06	607023	497303	628666	1.2261	2.34586e-05	0.00148141	6.36952	2.67118	up
Wbmp002283	Α-hydroxyquinoline*	Alkaloids	Alkaloids	C9H7NO	1	-	3.68411e+06	3.64965e+06	3.70457e+06	607023	497303	628666	1.2261	2.34586e-05	0.00148141	6.36952	2.67118	up
Zazp002547	cyclo-(Gly-Phe)	Amino acids and derivatives	Amino acids and derivatives	C11H12N2O2	1	10125-07-2	1.42371e+07	1.29203e+07	1.47122e+07	1.72191e+06	1.83334e+06	2.07122e+06	1.22719	0.00142276	0.0105085	7.44152	2.8956	up
pmb0069	Benzamide	Alkaloids	Alkaloids	C7H7NO	3	55-21-0	2.54981e+06	2.36039e+06	3.2793e+06	954045	768166	780466	1.20462	0.0175796	0.0450366	3.27229	1.7103	up
Zbkp000561	L-4-Hydroxyglutamate semialdehyde	Alkaloids	Alkaloids	C5H9NO4	3	-	2.7878e+07	2.73853e+07	2.61352e+07	1.0709e+08	1.05095e+08	1.03551e+08	1.22925	7.92977e-06	0.000841545	0.257805	-1.95565	down
Lcsp002752	Asp-Pro-Phe	Amino acids and derivatives	Amino acids and derivatives	C18H23N3O6	3	-	801434	618957	815561	91210.5	140293	112709	1.21389	0.00754715	0.0262953	6.49584	2.69952	up
mws0567	4-Guanidinobutanoate	Organic acids	Organic acids	C5H11N3O2	3	463-00-3	2.30309e+07	2.34844e+07	2.2082e+07	7.83128e+06	8.14689e+06	8.15166e+06	1.22875	0.000391185	0.0054293	2.84284	1.50733	up
Zbqp000676	3-(triazan-2-yl)propyl L-prolinate	Amino acids and derivatives	Amino acids and derivatives	C8H18N4O2	1	-	2.791e+06	3.14553e+06	2.98561e+06	915894	749966	894122	1.22184	0.000371349	0.00521037	3.48523	1.80126	up
Lahp001956	Pyran[3,4-b]indole-2-ketone	Alkaloids	Plumerane	C11H9O2N	1	-	6.28765e+06	6.68972e+06	6.82303e+06	1.0186e+06	943823	989340	1.22912	0.00067636	0.00714848	6.70798	2.74588	up
Hmgp002327	3-amino-2-naphthoic acid*	Alkaloids	Alkaloids	C11H9NO2	1	-	7.00288e+06	6.72736e+06	7.04568e+06	1.07994e+06	909711	1.08085e+06	1.22755	9.51773e-06	0.000841545	6.7663	2.75837	up
Smcp001137	naphthisoxazol A*	Alkaloids	Alkaloids	C11H9NO2	1	-	6.28765e+06	6.68972e+06	6.82303e+06	1.0186e+06	943823	989340	1.22912	0.00067636	0.00714848	6.70798	2.74588	up
Hmmp001310	3-Indoleacrylate*	Alkaloids	Plumerane	C11H9NO2	1	1204-06-4	6.28765e+06	6.68972e+06	6.82303e+06	1.0186e+06	943823	989340	1.22912	0.00067636	0.00714848	6.70798	2.74588	up
Lahp002608	3,5-Dihydro-2H-Furo[3,2-C]Quinolin-4-One*	Alkaloids	Quinoline alkaloids	C11H9NO2	1	-	7.00288e+06	6.72736e+06	7.04568e+06	1.07994e+06	909711	1.08085e+06	1.22755	9.51773e-06	0.000841545	6.7663	2.75837	up
mws5042	Glycyl-phenylalanine	Amino acids and derivatives	Amino acids and derivatives	C11H14N2O3	1	3321-03-7	1.70377e+07	1.71476e+07	1.58023e+07	7.36737e+06	6.69756e+06	6.9472e+06	1.22513	0.000404974	0.00551557	2.37899	1.25035	up
mws1715	Cordycepin*	Nucleotides and derivatives	Nucleotides and derivatives	C10H13N5O3	2	73-03-0	3.60583e+06	2.64549e+06	2.82181e+06	1.69544e+06	1.23587e+06	1.27085e+06	1.15769	0.0168351	0.0439284	2.15916	1.11047	up
mws0224	Methionine	Amino acids and derivatives	Amino acids and derivatives	C5H11NO2S	3	59-51-8	346944	379883	324570	47688.5	43280.8	45105.2	1.22819	0.00262168	0.0148817	7.72663	2.94984	up
pmb0964	Isopentenyladenine-7-N-glucoside	Nucleotides and derivatives	Nucleotides and derivatives	C16H23N5O5	3	-	1.09404e+06	1.14653e+06	1.04561e+06	294858	257003	280611	1.22687	0.000348366	0.00499984	3.9475	1.98094	up
PD0851863	Riboflavol	Alkaloids	Alkaloids	C17H20N4O7	3	-	3.08468e+06	2.77741e+06	2.71439e+06	862523	684255	470299	1.19437	0.000170501	0.00368107	4.25193	2.08812	up
PD0615920	N-Coumaroyl-L-aspartic acid	Alkaloids	Alkaloids	C13H13NO6	2	-	1.56744e+06	1.55139e+06	1.48572e+06	110996	219011	113642	1.20895	1.55642e-05	0.00106257	10.3788	3.37557	up
ML10180524	Cytarabine	Nucleotides and derivatives	Nucleotides and derivatives	C9H13N3O5	3	147-94-4	4.38367e+06	7.99801e+06	4.16054e+06	1.09653e+06	753218	1.32144e+06	1.16894	0.0673875	0.117718	5.2164	2.38305	up
MWStz605	Abrine*	Amino acids and derivatives	Amino acids and derivatives	C12H14N2O2	3	526-31-8	582762	475440	630276	203482	239236	134985	1.16162	0.00410526	0.0188543	2.92275	1.54733	up
pme3827	3,4-Dihydroxy-L-phenylalanine	Amino acids and derivatives	Amino acids and derivatives	C9H11NO4	3	59-92-7	1.48878e+07	1.52565e+07	1.35725e+07	4.66828e+06	3.99655e+06	4.25024e+06	1.22445	0.000798977	0.00747487	3.38495	1.75913	up
mws2591	DIBOA	Alkaloids	Alkaloids	C8H7NO4	3	17359-54-5	542674	428282	500273	191187	101295	164999	1.16418	0.00168257	0.0114252	3.21593	1.68524	up
Lmbp002962	Isofraxetin	Lignans and Coumarins	Coumarins	C10H8O5	1	50656-75-2	7.39713e+06	8.98559e+06	6.36888e+06	1.08026e+06	779322	1.12371e+06	1.21625	0.0118112	0.0348133	7.62635	2.93099	up
MWSmce116	5'-Deoxyadenosine*	Nucleotides and derivatives	Nucleotides and derivatives	C10H13N5O3	2	4754-39-6	4.86236e+06	4.91573e+06	4.01075e+06	1.81112e+06	1.58565e+06	1.86169e+06	1.2122	0.00676654	0.0244525	2.62222	1.39079	up
Rfn02942	H-Glu-Trp-OH*	Amino acids and derivatives	Amino acids and derivatives	C16H19N3O5	1	-	1.15491e+08	1.01423e+08	9.4322e+07	934642	752004	875024	1.22907	0.00363272	0.0175806	121.497	6.92478	up
Zmmp003443	γ-Glu-Trp*	Amino acids and derivatives	Amino acids and derivatives	C16H19N3O5	1	66471-20-3	1.15491e+08	1.01423e+08	9.4322e+07	934642	752004	875024	1.22907	0.00363272	0.0175806	121.497	6.92478	up
Rfp86794	3-(4-hydroxyphenyl)-N-(4-hydroxystyryl)acrylamide	Alkaloids	Phenolamine	C17H15N1O3	1	-	1.48092e+06	2.09828e+06	1.50043e+06	158952	130766	181209	1.22042	0.0165533	0.0435106	10.7864	3.43114	up
MWStz100	Decitabine; 5-Aza-2'-Deoxycytidine	Nucleotides and derivatives	Nucleotides and derivatives	C8H12N4O4	3	2353-33-5	1.47005e+06	2.09338e+06	1.85221e+06	440655	449080	432154	1.21643	0.0171717	0.0443028	4.0969	2.03453	up
Wayp002574	N-Hydroxyhexanoyl nornicotine glucoside	Alkaloids	Pyridine alkaloids	C21H32N2O7	3	-	1.13759e+06	1.53911e+06	1.01521e+06	527119	394059	420940	1.17695	0.0318755	0.068701	2.75081	1.45985	up
pme0170	N-Acetyl-L-Arginine	Amino acids and derivatives	Amino acids and derivatives	C8H16N4O3	2	155-84-0	6.17845e+07	6.40547e+07	5.39071e+07	1.59173e+07	1.21602e+07	1.43183e+07	1.21959	0.00194849	0.0122044	4.23972	2.08397	up
Lmhp009187	LysoPE 15:0*	Lipids	LPE	C20H42NO7P	1	-	141110	288326	321075	43753.8	40349.2	56540.4	1.16391	0.0656735	0.115523	5.33627	2.41583	up
WaTKp01741	4-Ethynylbenzaldehyde	Others	Aldehyde compounds	C9H6O	2	63697-96-1	1.18778e+07	1.33092e+07	9.25271e+06	1.58221e+06	1.4486e+06	765663	1.19971	0.0106069	0.0324372	9.07153	3.18135	up
mws0629	L-Aspartyl-L-Phenylalanine	Amino acids and derivatives	Amino acids and derivatives	C13H16N2O5	3	13433-09-5	2.40424e+06	1.73081e+06	2.67981e+06	615200	361078	434369	1.19088	0.0180894	0.0459697	4.83102	2.27233	up
Lhmp122112	5-Pregnene-3,17,20-triol-20-O-glucoside*	Steroids	Cardiac glycoside	C27H44O8	3	-	99797.5	122106	196591	686221	649995	1.07522e+06	1.18102	0.0345851	0.0726201	0.173546	-2.52661	down
Zajp007311	3',4',5',5,7-Pentamethoxyflavone*	Flavonoids	Flavones	C20H20O7	3	53350-26-8	1.03687e+07	9.90346e+06	9.90667e+06	290562	272209	245631	1.22937	0.000227122	0.00422442	37.3314	5.22232	up
mws0055	Tangeretin*	Flavonoids	Flavones	C20H20O7	3	481-53-8	1.03687e+07	9.90346e+06	9.90667e+06	290562	272209	245631	1.22937	0.000227122	0.00422442	37.3314	5.22232	up
WapTKC024562	3-Hydroxy-13-Apo-ε-Caroten-13-one	Terpenoids	Sesquiterpenoids	C18H26O2	1	761409-24-9	197464	140244	140610	720010	767151	716668	1.2162	2.57055e-05	0.00158371	0.21704	-2.20397	down
Wcdp009473	1-Linoleoylglycerol	Lipids	Glycerol ester	C21H38O4	1	2277-28-3	32072.4	47735.8	20424.2	60788.9	103535	83900.3	1.0472	0.0360907	0.0743664	0.403798	-1.3083	down
PD0594049	Pyroglutamyl-Isoleucine	Amino acids and derivatives	Amino acids and derivatives	C11H18N2O4	2	-	2.65096e+06	2.40044e+06	2.47564e+06	947795	1.46025e+06	1.13827e+06	1.16612	0.00452767	0.0195837	2.1225	1.08577	up
Lmnp002762	Cirsimaritin-8-C-[glucosyl-(1-2)]-glucoside	Flavonoids	Flavones	C29H34O16	3	-	795509	482309	510073	1.17955e+06	1.53666e+06	1.39485e+06	1.13662	0.00582948	0.0225641	0.434898	-1.20125	down
MW0153130	Lys-Ser-Gly	Amino acids and derivatives	Amino acids and derivatives	C11H22N4O5	3	-	363597	375287	516415	48358.4	116450	20910.1	1.1099	0.00667541	0.024332	6.75916	2.75684	up
pma0795	Tricetin-5-O-(6''-malonyl)glucoside	Flavonoids	Flavones	C24H22O15	3	-	2.17922e+06	2.30117e+06	1.87631e+06	5.05693e+06	5.00558e+06	5.43122e+06	1.21655	8.04188e-05	0.00257137	0.410276	-1.28533	down
MWSHC20172	Isoscopoletin	Lignans and Coumarins	Coumarins	C10H8O4	3	776-86-3	2.84726e+06	2.56033e+06	3.00878e+06	627260	478760	479443	1.2209	0.00119741	0.00942262	5.30846	2.40829	up
Wbmp003302	Frambinone	Others	Ketone compounds	C10H12O2	2	-	8.99906e+06	5.33222e+06	7.3032e+06	2.66856e+06	3.18708e+06	3.2874e+06	1.14494	0.0549164	0.100667	2.36622	1.24259	up
MWStz581	Furanodienone	Terpenoids	Sesquiterpenoids	C15H18O2	3	24268-41-5	39732.7	61568.6	51699.7	179867	128678	156162	1.18235	0.0102308	0.0318262	0.329242	-1.60278	down
Hmgp004431	Semivioxanthin	Phenolic acids	Phenolic acids	C15H14O5	3	70477-26-8	101803	76790.9	57805.3	177774	259859	345588	1.13168	0.0557834	0.101794	0.30183	-1.72819	down
Lcsp000959	Gly-Val-Ala	Amino acids and derivatives	Amino acids and derivatives	C10H19N3O4	3	-	271011	151817	291162	51500.4	53441.6	38484.8	1.18022	0.0470271	0.0897886	4.97808	2.31559	up
Qmdp112405	Viteagnusin A	Terpenoids	Ditepenoids	C22H36O3	3	-	165184	136698	151470	18058.2	33934.8	39719.7	1.17823	0.000435143	0.00551557	4.94317	2.30544	up
Waptp08627	13,16-Docosadienamide	Lipids	Free fatty acids	C22H41NO	1	-	369646	443378	428201	576571	739421	1.24192e+06	1.01149	0.158141	0.227485	0.485249	-1.0432	down
pmp000113	5-Demethylnobiletin; 5-Hydroxy-6,7,8,3',4'-Pentamethoxyflavone*	Flavonoids	Flavones	C20H20O8	2	2174-59-6	308204	370626	372908	23575.6	19486.8	13451.2	1.2211	0.00352358	0.0175139	18.6103	4.21803	up
Lmjp003834	6-O-p-Methoxycinnamoylcatalpol	Terpenoids	Monoterpenoids	C25H30O12	3	121710-02-9	177302	146420	165634	77394.5	99010.9	63512.9	1.14732	0.00395265	0.0184115	2.03968	1.02834	up
Lajp009638	7-Methoxy-8-(3-methylbuta-1,3-dien-1-yl)-2H-chromen-2-one	Lignans and Coumarins	Coumarins	C15H14O3	3	112667-50-2	556297	711379	608395	1.63008e+06	1.34288e+06	1.54159e+06	1.2038	0.00255631	0.0146397	0.415561	-1.26687	down
Lmhp011388	2-α-Linolenoyl-glycerol*	Lipids	Glycerol ester	C21H36O4	1	55268-58-1	1.18434e+06	717154	688504	506909	387310	327223	1.06069	0.0930606	0.150395	2.12044	1.08436	up
Wagp001741	N-(gamma-L-glutamyl)tyramine O-glucoside	Amino acids and derivatives	Amino acids and derivatives	C19H28N2O9	3	-	1.26707e+06	688822	860573	213854	241002	252329	1.18644	0.0540437	0.0995728	3.98264	1.99372	up
mws0572	5-Methylcytosine	Nucleotides and derivatives	Nucleotides and derivatives	C5H7N3O	2	554-01-8	1.04622e+06	1.02644e+06	898566	459248	353028	359499	1.20404	0.000721815	0.00721889	2.53566	1.34236	up
Lcfp121057	Ile-Gly-Thr	Amino acids and derivatives	Amino acids and derivatives	C12H23N3O5	1	-	187269	212284	225800	103196	56869.4	102968	1.11843	0.00426816	0.019235	2.37746	1.24942	up
Zkep00434	Turanose	Others	Saccharides	C12H22O11	2	547-25-1	1.21584e+07	1.17051e+07	1.2091e+07	847803	451871	788500	1.21832	5.6556e-07	0.000358386	17.2182	4.10586	up
Wbjp001557	tetrahydroharmol	Alkaloids	Alkaloids	C12H14N2O	3	17952-75-9	313416	312111	312017	38836	48272.3	49598	1.22597	0.000126115	0.00321784	6.85809	2.77781	up
Zbqp001937	2,6-diamino-7-methyl-5-oxooctanoic acid	Amino acids and derivatives	Amino acids and derivatives	C9H18N2O3	3	-	8.44031e+06	7.22169e+06	6.29962e+06	995821	653515	733669	1.21869	0.00758571	0.0263933	9.21594	3.20413	up
Lcsp001369	Ala-Ile-Asp	Amino acids and derivatives	Amino acids and derivatives	C13H23N3O6	2	-	307007	330521	302429	134110	78023.8	116329	1.17617	0.00158493	0.0110382	2.86169	1.51687	up
PD0627778	dibutylamine	Alkaloids	Alkaloids	C8H19N	1	111-92-2	2.55164e+06	2.24044e+06	2.24014e+06	686038	670166	638420	1.22627	0.00331512	0.0170898	3.52559	1.81787	up
Zkep1869	Histidylleucine	Amino acids and derivatives	Amino acids and derivatives	C12H20N4O3	1	7763-65-7	1.00667e+06	1.06226e+06	774982	314197	256442	305627	1.20639	0.0145741	0.0396278	3.24548	1.69843	up
Ymjm000143	2,3,4-Trihydroxybutyl 6-O-(E)-caffeoyl-β-D-glucopyranoside	Phenolic acids	Phenolic acids	C19H26O12	3	-	191262	247728	194243	43660.1	106118	97027.1	1.0616	0.00864062	0.0284938	2.56572	1.35936	up
Sasp001674	Pro-Ile-Ala	Amino acids and derivatives	Amino acids and derivatives	C14H25N3O4	1	-	1.00904e+06	751981	946218	386193	471695	371235	1.17969	0.0138016	0.0383888	2.20258	1.13919	up
Zmmp000969	5-Ribofuranosylnicotinamide	Nucleotides and derivatives	Nucleotides and derivatives	C11H14N2O5	1	107325-67-7	7.28984e+06	7.75396e+06	5.15481e+06	3.31532e+06	3.12548e+06	2.43064e+06	1.14615	0.0316722	0.0684249	2.27681	1.18702	up
MW0152550	Leu-Tyr-Thr	Amino acids and derivatives	Amino acids and derivatives	C19H29N3O6	3	-	386367	519984	551795	27143.4	30281.8	44015.2	1.21853	0.0116751	0.0344927	14.3744	3.84543	up
PDP000943	Quercetin-3'-O-(6''-O-acetyl)glucoside	Flavonoids	Flavonols	C24H26O12	2	-	802501	720792	672605	362108	287589	185054	1.13925	0.00281098	0.0154696	2.6306	1.39539	up
MWS0687	N1-Methyl-2-pyridone-5-carboxamide	Alkaloids	Pyridine alkaloids	C7H8N2O2	3	701-44-0	494514	481975	485287	70612.6	47007.1	60347.3	1.22223	9.62398e-06	0.000841545	8.21375	3.03804	up
ZbWp000212	N-(1-deoxy-1-fructosyl)arginine	Amino acids and derivatives	Amino acids and derivatives	C12H24N4O7	3	-	55057.1	38820	68269.9	16869.6	27553.4	16126.8	1.1085	0.0415912	0.0824642	2.67791	1.42111	up
MWStz091	Cyclo(L-Ala-L-Pro)	Amino acids and derivatives	Amino acids and derivatives	C8H12N2O2	3	36357-32-1	137830	144044	138679	35954.2	43968.1	72373.5	1.14479	0.0128847	0.0367346	2.76142	1.46541	up
mws1639	Isofraxidin	Lignans and Coumarins	Coumarins	C11H10O5	3	486-21-5	576551	558490	498815	156001	138176	91467.3	1.19893	0.000207453	0.00409384	4.23669	2.08294	up
pmp001249	Caffeoylcholine-3-O-glucoside	Alkaloids	Phenolamine	C20H30NO9+	3	-	28259.8	113394	47479.4	264881	139801	315672	1.02815	0.0579345	0.104605	0.262557	-1.9293	down
MWS201387	Asn-Arg	Amino acids and derivatives	Amino acids and derivatives	C10H20N6O4	3	2478-01-5	405519	376641	334147	190963	97303.6	148052	1.1339	0.00334502	0.0171738	2.55847	1.35528	up
MWSmce542	1-Methyltryptophan*	Amino acids and derivatives	Amino acids and derivatives	C12H14N2O2	3	21339-55-9	544711	747279	668805	236065	221349	150435	1.1826	0.00776611	0.0266349	3.22579	1.68965	up
mws4174	N-Acetyl-D-mannosamine	Others	Saccharides	C8H15NO6	3	7772-94-3	123810	106664	178166	31029.4	38181.2	85229.6	1.02901	0.0393744	0.0789991	2.64595	1.40379	up
Lcfp121228	Ile-Val-Trp	Amino acids and derivatives	Amino acids and derivatives	C22H32N4O4	2	-	997589	823785	1.38985e+06	388920	448892	319219	1.15649	0.0489491	0.0927409	2.7754	1.4727	up
Lcsp003066	Leu-Glu-Ile	Amino acids and derivatives	Amino acids and derivatives	C17H31N3O6	3	-	667245	983555	725747	362756	371799	304481	1.16887	0.0391158	0.078605	2.28726	1.19362	up
Wcdp007388	10,14,16-Octadecatrien-12-Ynoic Acid	Lipids	Free fatty acids	C18H26O2	2	-	398352	499696	394000	1.342e+06	802383	1.14258e+06	1.15282	0.0461622	0.0884717	0.393082	-1.3471	down
MWSprf097	Usaramine	Alkaloids	Alkaloids	C18H25NO6	3	15503-87-4	1.70503e+06	2.3502e+06	1.76691e+06	277027	345344	384766	1.21448	0.0143533	0.0393236	5.78089	2.53129	up
mws0232	Riboflavin	Others	Vitamin	C17H20N4O6	1	83-88-5	6.93096e+06	1.00197e+07	6.99952e+06	2.65723e+06	1.93592e+06	1.83754e+06	1.19176	0.0234266	0.0554598	3.72435	1.89699	up
Lmhp008440	LysoPE 15:1	Lipids	LPE	C20H40NO7P	3	-	113794	137339	126231	24196.2	48985	36452.7	1.16716	0.000839539	0.00771154	3.44204	1.78327	up
Lcsp001899	Gly-Phe-Glu	Amino acids and derivatives	Amino acids and derivatives	C16H21N3O6	3	-	357942	506310	446157	85943.2	138768	123727	1.18903	0.0103183	0.0320198	3.7608	1.91104	up
MW0155189	Phe-Glu-Thr	Amino acids and derivatives	Amino acids and derivatives	C18H25N3O7	3	-	341312	558858	557829	27297.5	40543.9	17144.9	1.20422	0.0232724	0.0551982	17.1557	4.10061	up
mws0120	sn-Glycero-3-phosphocholine	Lipids	PC	C8H20NO6P	1	28319-77-9	2.4412e+07	2.60653e+07	2.32303e+07	1.08568e+06	1.46314e+06	1.35531e+06	1.22731	0.00104028	0.00875	18.8794	4.23874	up
pmp001059	Genipin-1-O-(2''-O-apiosyl)glucoside	Terpenoids	Monoterpenoids	C22H32O14	3	-	288653	487708	415873	35715.7	47054.6	53894.6	1.20991	0.0254769	0.058879	8.72377	3.12495	up
mws1077	Scopolin	Lignans and Coumarins	Coumarins	C16H18O9	1	531-44-2	2.7955e+06	1.43883e+07	1.21889e+07	277611	1.24374e+06	521470	1.09351	0.12353	0.186693	14.3784	3.84584	up
MWSslk066	3-Hydroxy-4-methoxybenzoic acid; Isovanillic Acid	Phenolic acids	Phenolic acids	C8H8O4	3	645-08-9	7847.67	7847.67	7847.67	231974	209986	256502	1.22915	0.0035471	0.0175139	0.0337069	-4.89081	down
Sayp006925	Neocaesalpin I	Terpenoids	Ditepenoids	C20H26O4	3	-	248865	316634	259033	150142	106557	50423.6	1.04781	0.0105694	0.0324064	2.6847	1.42476	up
Zmmp003258	Glu-Pro-Leu	Amino acids and derivatives	Amino acids and derivatives	C16H27N3O6	3	-	265031	497291	302893	193683	114091	185288	1.02003	0.10506	0.165657	2.16041	1.1113	up
Zbzp007301	2-Methoxy-6-undecyl-1,4-benzoquinone	Quinones	Quinones	C18H28O3	1	-	350629	313267	219299	60758.5	52240.4	56771.5	1.21016	0.0255549	0.0590052	5.20229	2.37915	up
pmp001230	Senkyunolide M	Others	Lactones	C16H22O4	3	146986-60-9	607717	1.33584e+06	686584	1.94656e+06	4.29602e+06	1.88565e+06	1.02974	0.138345	0.204601	0.32358	-1.6278	down
Hmhp009670	Dihydrobungeanool	Alkaloids	Alkaloids	C18H31NO2	2	-	88577.1	64683	111505	12936.6	12936.6	12936.6	1.21315	0.0307321	0.0669121	6.82212	2.77022	up
mws1375	Nicotianamine	Alkaloids	Alkaloids	C12H21N3O6	3	34441-14-0	6.38934e+06	6.12361e+06	7.03235e+06	187863	196005	175707	1.22934	0.00180427	0.0117767	34.9288	5.12635	up
pmc0066	2'-Deoxyinosine 5'-phosphate	Nucleotides and derivatives	Nucleotides and derivatives	C10H13N4O7P	3	3393-18-8	38834.6	36561.1	17411	195203	112657	145704	1.15203	0.0299009	0.0660157	0.204617	-2.28901	down
Hmjp006104	N-Cis-Feruloyl-3'-O-methyldopamine*	Alkaloids	Phenolamine	C19H21NO5	2	-	669129	679722	698132	14074.3	34579.6	20461.4	1.21609	1.20553e-06	0.000462308	29.6169	4.88835	up
Hmpp002612	Luteolin-7-O-gentiobioside	Flavonoids	Flavones	C27H30O16	3	-	111128	111128	111128	2.7135e+06	6.09655e+06	1.81918e+06	1.20283	0.118903	0.181479	0.0313647	-4.99471	down
Zbsp004299	Orientin-6''-O-(6'''-p-coumaroyl)-glucopyranoside	Flavonoids	Flavones	C36H36O18	3	-	68492.6	132319	100890	40793.1	63391.8	29520.3	1.0041	0.07345	0.125957	2.25647	1.17407	up
Wagp010987	Gossypetin 3,7,8,3',4'-pentamethyl ether*	Flavonoids	Flavonols	C20H20O8	2	-	334232	328932	303828	29647.7	11779.5	23685.8	1.20556	7.1137e-05	0.00246153	14.851	3.89249	up
Lcsp001308	Asn-Ile-Asp	Amino acids and derivatives	Amino acids and derivatives	C14H24N4O7	3	-	592930	596670	618785	61998.1	77038.6	91103.6	1.22278	1.46416e-06	0.000462308	7.85775	2.97412	up
Zbqp003444	4-amino-5-oxo-5-(pentylamino)pentanoic acid	Amino acids and derivatives	Amino acids and derivatives	C10H20N2O3	3	-	275790	278265	150932	30186.4	30186.4	30186.4	1.20581	0.0396411	0.0793451	7.78483	2.96067	up
mws0045	Quercitrin	Flavonoids	Flavonols	C21H20O11	3	522-12-3	170814	167141	180896	501278	328576	246824	1.05376	0.130965	0.195288	0.481899	-1.0532	down
MWSHY0021	Apigenin 7,4'-dimethyl ether	Flavonoids	Flavones	C17H14O5	3	5128-44-9	84209.2	52092.6	70389.1	25975.8	6296.6	21499.1	1.04325	0.0144337	0.0394158	3.84387	1.94256	up
Zmmp002373	Glu-Thr-Leu	Amino acids and derivatives	Amino acids and derivatives	C15H27N3O7	3	-	1.4956e+06	1.48023e+06	1.34716e+06	189295	120378	153929	1.22111	0.000285254	0.004702	9.3248	3.22107	up
Lmsp003252	Isorhamnetin-3-O-sophoroside*	Flavonoids	Flavonols	C28H32O17	1	-	422504	369105	348491	208577	196545	110140	1.09539	0.00725136	0.0256158	2.21266	1.14578	up
Cmhp002692	Madreselvin A*	Flavonoids	Flavonols	C28H32O17	1	188682-83-9	422504	369105	348491	208577	196545	110140	1.09539	0.00725136	0.0256158	2.21266	1.14578	up
Zmmp002333	L-Homonorleucine	Amino acids and derivatives	Amino acids and derivatives	C7H15NO2	3	44902-02-5	148372	137633	143698	41627.1	44085.2	47298	1.22664	9.05438e-05	0.00272278	3.2306	1.6918	up
MWSmce039	Isonicotinic acid	Others	Vitamin	C6H5NO2	3	55-22-1	1.10086e+06	709140	835936	302128	199966	286370	1.17763	0.0261395	0.0598626	3.35581	1.74666	up
MWS3020	N-Acetylcadaverine	Alkaloids	Alkaloids	C7H16N2O	3	32343-73-0	268196	465428	749959	969240	2.0165e+06	1.54413e+06	1.03945	0.0604254	0.107945	0.327511	-1.61038	down
pme2617	L-Methionine S-oxide	Amino acids and derivatives	Amino acids and derivatives	C5H11NO3S	3	3226-65-1	2.25494e+06	2.1863e+06	1.54073e+06	613731	678700	295841	1.13365	0.0105712	0.0324064	3.76634	1.91316	up
YC512113	Cotinine-glucoside	Alkaloids	Pyridine alkaloids	C16H22N2O6	3	-	101747	107476	111754	42550.6	36063.4	20051.3	1.15152	0.00302439	0.0160902	3.25319	1.70186	up
Wcdp003364	1-Methyl-1,2,3,4-tetrahydro-β-carboline-3-carboxylic acid	Alkaloids	Alkaloids	C13H14N2O2	3	-	295643	276784	274069	73285.8	75123.5	18498.1	1.09285	0.00305602	0.0161101	5.07165	2.34246	up
Zmmp004183	(3-carboxypropanoyl)-L-leucine	Amino acids and derivatives	Amino acids and derivatives	C10H17NO5	3	-	137452	138259	113282	30354.5	29415.6	21726.3	1.2145	0.00323202	0.0167582	4.77312	2.25493	up
Lcsp001977	Thr-Glu-Ile	Amino acids and derivatives	Amino acids and derivatives	C15H27N3O7	3	-	181984	207146	210982	41040.2	89741.6	64650.2	1.14351	0.00242552	0.0141826	3.0707	1.61857	up
WaYp004929	3-O-(p-coumaroyl) 3-Hydroxy-3-methylglutaric acid	Phenolic acids	Phenolic acids	C15H16O7	3	-	48444.4	48444.4	48444.4	609321	676542	560456	1.22876	0.00350381	0.0175139	0.0787152	-3.66721	down
Lmsp004137	Eriodictyol chalcone*	Flavonoids	Chalcones	C15H12O6	2	73692-51-0	426434	347079	342952	944680	959806	754733	1.19537	0.0081425	0.0274108	0.419847	-1.25206	down
Zmkp004743	Kushenin	Phenolic acids	Phenolic acids	C16H14O5	3	-	46924.2	52819.9	39352.5	28619.1	22155.9	18293.2	1.12661	0.0105101	0.0323369	2.0139	1.00999	up
pmf0248	delta-Tocopherol	Others	Vitamin	C27H46O2	3	119-13-1	410777	436338	342262	4211.69	12209.8	6128.95	1.21486	0.00491684	0.0205288	52.7429	5.7209	up
PD0590872	1-(4-hydroxy-3-methoxyphenyl)oct-7-en-3-one	Others	Others	C15H20O3	2	748159-46-8	125547	154387	124377	61074.7	52812.3	72259.3	1.17976	0.00632794	0.0236197	2.17201	1.11903	up
PDP017269	Dextropimaric acid	Terpenoids	Ditepenoids	C18H28O2	1	-	2.50907e+06	2.96606e+06	2.59115e+06	56435.5	56435.5	56435.5	1.22944	0.00284325	0.015512	47.6431	5.57419	up
PD0670587	Gallicynoic Acid D	Lipids	Free fatty acids	C18H30O4	1	-	12122.2	12122.2	12122.2	147631	129778	182762	1.22602	0.0119215	0.0350568	0.0790286	-3.66148	down
Lskp211208	SapinsiginA	Terpenoids	Ditepenoids	C21H32O4	3	-	43166.7	40030.6	76005.1	115592	159090	189203	1.11941	0.0237637	0.0561527	0.343194	-1.5429	down
mws1212	Ferulic acid methyl ester	Phenolic acids	Phenolic acids	C11H12O4	3	22329-76-6	606924	528175	439839	38239.1	38239.1	38239.1	1.22677	0.00968782	0.0308188	13.7289	3.77914	up
Smnp003415	7-O-Methylaloesin	Flavonoids	Other Flavonoids	C20H24O9	3	-	465051	680547	908864	69824.9	69824.9	69824.9	1.21188	0.0407741	0.0812907	9.80768	3.29391	up
Lmsp102912	2,4,6-Trimethoxyphenyl 1-O-β-D-apiofuranosyl-(1→6)-β-D-glucopyranoside	Others	Others	C20H30O13	3	-	443438	438758	445667	59766.9	62290.3	85947.6	1.22072	0.000253913	0.00454315	6.38381	2.67442	up
MWSslk023	2',4'-Dihydroxy-4-methoxychalcone*	Flavonoids	Chalcones	C16H14O4	3	19309-14-9	5056.14	5056.14	5056.14	36876.4	25280.7	39903.4	1.21636	0.0228627	0.0543796	0.148622	-2.75028	down
MWSHY0062	2',4'-Dihydroxy-6'-methoxychalcone; (E)-Cardamonin*	Flavonoids	Chalcones	C16H14O4	3	18956-16-6	5056.14	5056.14	5056.14	36876.4	25280.7	39903.4	1.21636	0.0228627	0.0543796	0.148622	-2.75028	down
Wccp002870	γ-Glu-Phe*	Amino acids and derivatives	Amino acids and derivatives	C14H18N2O5	1	7432-24-8	1.64442e+06	1.51278e+06	1.53518e+06	13833	14484.8	14235.4	1.22978	0.000687392	0.00720478	110.271	6.78491	up
Zmmp002946	(3-(carboxyamino)-2-methylpropanoyl)phenylalanine*	Amino acids and derivatives	Amino acids and derivatives	C14H18N2O5	1	-	1.64442e+06	1.51278e+06	1.53518e+06	13833	14484.8	14235.4	1.22978	0.000687392	0.00720478	110.271	6.78491	up
Wbtp008137	1,4-dihydroxyxanthen-9-one	Flavonoids	Other Flavonoids	C13H8O4	3	-	5767.99	5767.99	5767.99	262251	287158	260763	1.22972	0.00104768	0.00875	0.0213584	-5.54905	down
Zbqp002511	N-Methylisoleucine	Amino acids and derivatives	Amino acids and derivatives	C7H15NO2	3	39554-61-5	352354	270482	395099	142677	147190	130310	1.18728	0.0300723	0.0661456	2.42264	1.27658	up
MWSmce460	2-Piperidone	Alkaloids	Piperidine alkaloids	C5H9NO	3	675-20-7	514677	618034	572434	173411	113927	253250	1.14394	0.00209016	0.012699	3.15424	1.65729	up
Zmbp002117	1-Methoxy-3-indolealdehyde	Alkaloids	Plumerane	C10H9NO2	3	-	1.48398e+06	1.0748e+06	1.37217e+06	528949	400020	353763	1.18636	0.00944387	0.0302731	3.06451	1.61566	up
PD0783132	3,4-Dihydroxybenzyl alcohol-4-rutinoside	Others	Others	C19H28O12	2	-	78475.4	94799.6	83788.7	43678.3	48689.5	20209.7	1.03879	0.0158377	0.042023	2.28344	1.19121	up
mws0663	1,7-Dimethylxanthine	Nucleotides and derivatives	Nucleotides and derivatives	C7H8N4O2	2	611-59-6	1.8935e+06	2.30757e+06	2.36222e+06	32355.2	45474.1	52962	1.22576	0.00467363	0.0199847	50.1814	5.64908	up
Wbjp001631	1,2,3,3a-tetrahydropyrrolo[2,1-b]quinazolin-4(9H)-ol	Alkaloids	Alkaloids	C11H14N2O	2	-	3.75197e+06	4.35564e+06	4.29735e+06	1.00749e+06	1.11137e+06	1.07542e+06	1.22573	0.00323754	0.0167582	3.88348	1.95735	up
Xmmp009552	Ophiopogonanone A	Flavonoids	Flavones	C18H16O6	3	75239-63-3	5236.96	5236.96	5236.96	57359.3	58862.9	71973.5	1.22779	0.00645313	0.0239345	0.0834816	-3.5824	down
Lmtp005493	4,4'-Dihydroxy-3,5-dimethoxydihydrostilbene	Others	Stilbene	C16H18O4	3	39499-96-2	61020.5	89395.3	27220.7	445351	376216	401064	1.16175	0.000227486	0.00422442	0.14529	-2.78299	down
Sazp010264	Monogalactosyldiacylglycerol	Lipids	Glycerol ester	C45H70O10	1	-	681699	2.30388e+06	4.34182e+06	332293	557621	262246	1.00138	0.190552	0.265193	6.3597	2.66896	up
Rfn07761	Myristamine oxide	Others	Others	C16H35NO	1	3332-27-2	55671.8	55671.8	55671.8	796581	758777	794941	1.22978	0.000287252	0.004702	0.0710614	-3.81479	down
pmp000509	Maltol	Others	Ketone compounds	C6H6O3	3	118-71-8	663216	652557	669105	1.2588e+06	1.78678e+06	1.22261e+06	1.16954	0.0527817	0.0977468	0.465039	-1.10458	down
MWSHY0128	5,7,8,4'-Tetramethoxyflavone	Flavonoids	Flavones	C19H18O6	3	6601-66-7	541999	530392	611302	25553.5	10523.7	10352.4	1.21365	0.00152104	0.0108283	36.2634	5.18044	up
Lmgp002452	2-Glucosyloxy-(4-hydroxyphenyl)acetic acid (Dhurrin acid)	Phenolic acids	Phenolic acids	C14H18O9	3	-	135804	112286	96517.1	35382.7	29365.8	24333.1	1.20208	0.0125394	0.036117	3.86844	1.95175	up
MWSmce572	Cinnamamide	Alkaloids	Alkaloids	C9H9NO	3	22031-64-7	137162	100837	187378	20570.8	34008.9	38008	1.16418	0.0424537	0.0835839	4.59431	2.19985	up
Lcsp000522	Prolylproline	Amino acids and derivatives	Amino acids and derivatives	C10H16N2O3	2	20488-28-2	939314	571036	857753	180637	107834	181151	1.18313	0.0253346	0.0587112	5.04257	2.33416	up
pmb0496	Feruloylagmatine	Alkaloids	Phenolamine	C15H22N4O3	3	-	701744	652441	737536	206841	245958	114259	1.16179	0.000921935	0.00811431	3.68872	1.88312	up
Zmqp002999	Diglutamylleucine	Amino acids and derivatives	Amino acids and derivatives	C16H27N3O8	3	-	430622	349054	379807	81764.6	42528.6	44838.2	1.20062	0.00107209	0.0088212	6.85552	2.77727	up
WapTKC030289	Macrocliniside H	Terpenoids	Sesquiterpenoids	C21H30O9	3	100187-64-2	355225	496833	443155	60810.7	60810.7	60810.7	1.22364	0.0121571	0.0354196	7.0997	2.82776	up
MWSmce709	Isoquinoline	Alkaloids	Isoquinoline alkaloids	C9H7N	2	119-65-3	6.46412e+06	6.23156e+06	6.12099e+06	1.44316e+06	1.23339e+06	932321	1.21539	2.75342e-05	0.00162117	5.21401	2.38239	up
MWS201458	Phe-Ile	Amino acids and derivatives	Amino acids and derivatives	C15H22N2O3	1	22951-94-6	986707	1.21735e+06	1.11311e+06	150217	150217	150217	1.22758	0.00483498	0.0203214	7.36083	2.87987	up
pmb0426	N,N-Dimethyl-5-methoxytryptamine	Alkaloids	Plumerane	C13H18N2O	3	1019-45-0	428235	334839	532074	1.31831e+06	1.13398e+06	674426	1.07096	0.0754904	0.128237	0.414221	-1.27153	down
Rlp00682	Methylcapsaicin	Alkaloids	Phenolamine	C19H29NO3	3	17514-11-3	181328	206625	293971	475087	364743	568775	1.08668	0.0341096	0.0718007	0.484113	-1.04658	down
PDP183418	1,7-dimethyl-9H-purine-6,8-dione	Nucleotides and derivatives	Nucleotides and derivatives	C7H8N4O2	2	-	1.92085e+06	1.94686e+06	1.66048e+06	46591.3	44206.2	58332.7	1.22806	0.00254168	0.0146385	37.0696	5.21216	up
pmp001142	Cimicifugamide A	Alkaloids	Phenolamine	C24H29NO10	3	-	5.21902e+06	6.79549e+06	5.46956e+06	21561.6	21561.6	21561.6	1.22935	0.00702098	0.0250141	270.297	8.0784	up
MWStz261	Cyclo(D-Leu-L-Pro)*	Amino acids and derivatives	Amino acids and derivatives	C11H18N2O2	3	36238-67-2	155618	153442	118127	73605.9	32242.3	34509	1.11148	0.00634149	0.0236197	3.04357	1.60577	up
Lmhp002764	Cyclo(Pro-Leu)*	Amino acids and derivatives	Amino acids and derivatives	C11H18N2O2	3	5654-86-4	155618	153442	118127	73605.9	32242.3	34509	1.11148	0.00634149	0.0236197	3.04357	1.60577	up
Hmjp005906	N-Feruloyl-3'-O-methyldopamine*	Alkaloids	Phenolamine	C19H21NO5	2	-	702405	676759	662899	56018.9	56018.9	56018.9	1.22977	0.000343017	0.00499356	12.151	3.60301	up
MWS20173	1-Hydroxybisabola-2,10-dien-4-one	Others	Ketone compounds	C15H24O2	3	-	8109.84	8109.84	8109.84	184833	222065	126612	1.22281	0.0257519	0.0591896	0.0456028	-4.45473	down
Zbsp002199	Pelargonidin 3-O-glucoside	Flavonoids	Anthocyanidins	C21H21O10+	3	47684-27-5	411787	443087	463614	20437.6	20437.6	20437.6	1.22956	0.00129047	0.00987798	21.5043	4.42655	up
pmb2260	LysoPC 15:1	Lipids	LPC	C23H46NO7P	3	-	1.3462e+06	1.43897e+06	1.35788e+06	294712	161056	187551	1.20763	4.52659e-05	0.00201521	6.44012	2.68709	up
Lmtp008511	Santalal	Terpenoids	Sesquiterpenoids	C15H22O	1	59331-83-8	15883.3	15883.3	15883.3	781107	798906	589744	1.22829	0.00883974	0.0288118	0.021961	-5.50891	down
MW0150419	Gly-Lys-Gly	Amino acids and derivatives	Amino acids and derivatives	C10H20N4O4	3	45214-22-0	989121	1.3408e+06	966726	87577.2	83703.2	110614	1.2224	0.0138861	0.0384608	11.6946	3.54777	up
Zmcp102504	Marmesinin	Lignans and Coumarins	Coumarins	C20H24O9	3	495-30-7	376402	410363	631046	212622	224793	139073	1.10322	0.0601336	0.1075	2.45939	1.2983	up
pmb2228	LysoPC 19:0	Lipids	LPC	C27H56NO7P	3	108273-88-7	207784	273178	177342	4736.27	4736.27	4736.27	1.22721	0.0169021	0.0439284	46.3307	5.5339	up
Waptp03206	7-Hydroxy-8-Methoxychromanon*	Lignans and Coumarins	Coumarins	C10H10O4	3	-	1.36269e+06	2.02084e+06	1.78767e+06	451912	614453	725678	1.16447	0.0167932	0.0438972	2.88564	1.52889	up
pme1119	Inosine	Nucleotides and derivatives	Nucleotides and derivatives	C10H12N4O5	3	58-63-9	391648	673276	521991	119506	235446	69388	1.07974	0.0223399	0.0536923	3.73973	1.90293	up
Wbhp009517	Tagalsin P	Terpenoids	Terpene	C18H28O3	3	-	479725	619025	520187	17260.1	17260.1	17260.1	1.2287	0.0062142	0.023405	31.2654	4.9665	up
MWSslk072	Benzoyleneurea	Alkaloids	Alkaloids	C8H6N2O2	3	86-96-4	59813.2	81631.6	69307.7	34154.2	37830.5	29138.4	1.17078	0.0176906	0.045275	2.08412	1.05944	up
Wbmp002794	demethylcoclaurine-glucose	Alkaloids	Alkaloids	C22H27NO8	2	-	938940	780504	628004	259547	266552	246600	1.20227	0.0275891	0.0622789	3.03798	1.60311	up
Lmhp010515	LysoPC 17:0(2n isomer)	Lipids	LPC	C25H52NO7P	1	-	324453	369189	389948	111419	111875	141566	1.2113	0.00161399	0.0112004	2.96987	1.5704	up
pmf0508	Azathioprine	Nucleotides and derivatives	Nucleotides and derivatives	C9H7N7O2S	3	446-86-6	174686	221302	180149	1282.34	1282.34	1282.34	1.22933	0.00589578	0.022737	149.762	7.22653	up
Zbsp003876	2,6-Dimethoxybenzoquinone	Quinones	Quinones	C8H8O4	3	530-55-2	36448.6	36448.6	36448.6	338854	357941	357917	1.22971	0.00040688	0.00551557	0.103674	-3.26988	down
MWSslk135	7,8-Dihydroxy-4-methylcoumarin	Lignans and Coumarins	Coumarins	C10H8O4	3	2107-77-9	464449	518187	672269	80184.9	80184.9	80184.9	1.22186	0.0170072	0.0440618	6.87953	2.78231	up
Wasyqp2836	3-O-Feruloyl Aminogalactitol	Phenolic acids	Phenolic acids	C16H23NO9	1	-	101784	309908	146834	6647.5	6647.5	6647.5	1.20519	0.104856	0.165505	28.0069	4.80771	up
Lmhp009802	LysoPE 20:3(2n isomer)	Lipids	LPE	C25H46NO7P	3	-	47686.6	38636.2	33320.2	20472.8	14300.1	23596.3	1.1006	0.0204083	0.050196	2.04976	1.03546	up
MWStz201	β-Carboline-1-propanoic acid	Alkaloids	Plumerane	C14H12N2O2	3	89915-39-9	4.84563e+06	3.7458e+06	4.6099e+06	191246	172518	338960	1.21617	0.0054386	0.0218756	18.7859	4.23158	up
PD1006471	α-kamlolenic acid	Lipids	Free fatty acids	C18H30O3	2	-	50140.8	17148.1	33121.7	64384.5	83111.3	108887	1.01198	0.0356414	0.0740988	0.391643	-1.35239	down
Lmdp003509	Quercetin-3-O-xyloside (Reynoutrin)*	Flavonoids	Flavonols	C20H18O11	3	549-32-6	52683.9	121642	86661.1	10536.8	10536.8	10536.8	1.1968	0.0615931	0.109643	8.25638	3.04551	up
pmb0501	Agmatine	Alkaloids	Alkaloids	C5H14N4	3	306-60-5	210893	192140	230502	6047.48	6047.48	6047.48	1.22933	0.00290219	0.0156644	34.9201	5.12598	up
pme2693	N-Acetylputrescine	Alkaloids	Alkaloids	C6H14N2O	3	18233-70-0	210893	192140	230502	6047.48	6047.48	6047.48	1.22933	0.00290219	0.0156644	34.9201	5.12598	up
Lmhp009129	LysoPC 15:0(2n isomer)*	Lipids	LPC	C23H48NO7P	1	-	577997	519859	530343	225431	284928	277971	1.20063	0.000423127	0.00551557	2.06538	1.0464	up
Lmzp003207	(3R,4R)-p-Menth-1-ene-3,4-diol-3-O-β-D-glucoside*	Terpenoids	Monoterpenoids	C16H28O7	2	-	4584.52	4584.52	4584.52	162484	112098	182269	1.22551	0.0194209	0.0483321	0.0301052	-5.05384	down
MW0150380	Gly-His-Val	Amino acids and derivatives	Amino acids and derivatives	C13H21N5O4	3	-	6199.43	6199.43	6199.43	30997.2	92245.9	48750.9	1.17869	0.106724	0.167853	0.108133	-3.20912	down
Zkep105210	4-Fumarylacetoacetate	Organic acids	Organic acids	C8H8O6	3	28613-33-4	700315	711432	756589	59423	59423	59423	1.22965	0.000672166	0.00714848	12.1633	3.60446	up
Rfn03897	4-Methylquinoline-2-carboxylic acid*	Alkaloids	Quinoline alkaloids	C11H9NO2	2	40609-76-5	2.04226e+07	2.37867e+07	2.00707e+07	65543.4	65543.4	65543.4	1.22966	0.00306017	0.0161101	326.908	8.35274	up
Lcfp071374	3-Methylquinoline-4-carboxylicacid*	Alkaloids	Quinoline alkaloids	C11H9NO2	2	1873-51-4	2.04226e+07	2.37867e+07	2.00707e+07	65543.4	65543.4	65543.4	1.22966	0.00306017	0.0161101	326.908	8.35274	up
MWS201464	Lys-Phe	Amino acids and derivatives	Amino acids and derivatives	C15H23N3O3	2	6235-35-4	326696	441325	280000	26519.1	26519.1	26519.1	1.22324	0.0213385	0.0520321	13.1731	3.71953	up
PDP218685	Leu-Met	Amino acids and derivatives	Amino acids and derivatives	C11H22N2O3S	2	36077-39-1	566564	523523	667664	58214	58214	58214	1.22749	0.00649006	0.0239406	10.0649	3.33126	up
Sadp003348	1,8-Diazacyclotetradecane-2,9-dione	Alkaloids	Alkaloids	C12H22N2O2	2	-	7146.43	7146.43	7146.43	95849	35833.9	113341	1.17495	0.0864977	0.142768	0.0874988	-3.51459	down
MWS201403	Lys-Ala	Amino acids and derivatives	Amino acids and derivatives	C9H19N3O3	3	17043-71-9	105270	105270	105270	526349	1.02648e+06	641401	1.20394	0.0536789	0.0990452	0.143927	-2.79659	down
MWS201471	Lys-Tyr	Amino acids and derivatives	Amino acids and derivatives	C15H23N3O4	3	35978-98-4	350983	354728	368726	92030.2	179967	84846.9	1.13751	0.0138145	0.0383888	3.01094	1.59021	up
Wafp003601	N-Feruloylmethylagmatine	Alkaloids	Phenolamine	C16H24N4O3	3	-	17604.7	17604.7	17604.7	166224	194057	161835	1.22839	0.00413357	0.0189499	0.101154	-3.30537	down
pme0120	5-Aminopentanoate	Organic acids	Organic acids	C5H11NO2	1	660-88-8	139487	140474	111304	43184.9	47133.9	67539.8	1.1645	0.00368402	0.017607	2.47858	1.30951	up
Lcsp002583	Ile-Glu-Val	Amino acids and derivatives	Amino acids and derivatives	C16H29N3O6	2	-	247786	253236	202749	107962	61756.9	133070	1.0822	0.00841571	0.027965	2.3243	1.21679	up
MWS1840	Triethylamine	Alkaloids	Alkaloids	C6H15N	3	121-44-8	118668	179312	132952	335818	439309	354422	1.17663	0.00658242	0.0240974	0.381508	-1.39022	down
ZbWp003008	N-Ethylphenylalanine	Amino acids and derivatives	Amino acids and derivatives	C11H15NO2	3	-	26434.4	26434.4	26434.4	237628	132172	210731	1.20987	0.0340356	0.0717645	0.136604	-2.87192	down
pme2828	4-Nitrophenol	Others	Others	C6H5NO3	3	100-02-7	1.07798e+06	1.07798e+06	1.07798e+06	2.76565e+07	2.81245e+07	2.86149e+07	1.22985	0.00010459	0.00293548	0.0383185	-4.70581	down
pmp000008	5-Desmethylsinensetin	Flavonoids	Flavones	C19H18O7	3	21763-80-4	129834	155145	114145	52637.4	79238.9	31918.5	1.06159	0.0129875	0.0369027	2.43673	1.28495	up
pme2836	5-Hydroxytryptophol	Alkaloids	Plumerane	C10H11NO2	3	154-02-9	2.5549e+06	3.36591e+06	2.9305e+06	64091.4	64091.4	64091.4	1.22881	0.00652672	0.0239629	46.0349	5.52466	up
Wbmp007967	Vitexifolin F	Terpenoids	Ditepenoids	C22H36O4	3	-	9.24521e+06	1.01421e+07	10126991	1.04187e+06	821187	920862	1.22738	0.000701977	0.00721889	10.6017	3.40622	up
MWSmce232	Dicumarol	Lignans and Coumarins	Coumarins	C19H12O6	3	66-76-2	5160.71	5160.71	5160.71	83391.2	80521.5	94665.9	1.22911	0.00282588	0.0155064	0.059874	-4.06193	down
MWS00327g	L-Isoserine	Amino acids and derivatives	Amino acids and derivatives	C3H7NO3	3	632-13-3	4.52528e+06	4.16764e+06	4.81102e+06	327404	288564	340095	1.22841	0.00185694	0.0119659	14.1245	3.82013	up
Lmjp002764	Umckalin (7-hydroxy-5,6-dimethoxycoumarin)	Lignans and Coumarins	Coumarins	C11H10O5	3	43053-62-9	3.18963e+06	2.26588e+06	2.86072e+06	742364	775403	676086	1.21362	0.0162104	0.0428771	3.79069	1.92246	up
zjbp111629	2-[(2β,4αβ,8β,8αβ)-decahydro-4α-hydroxy-8,8α-dimethylnaphthalen-2-yl]prop-2-enal	Terpenoids	Sesquiterpenoids	C15H24O2	3	-	10602.8	10602.8	10602.8	112648	153282	100772	1.2234	0.0196855	0.0487506	0.0867414	-3.52713	down
Latp004059	4-(Trans)-acetul-3,6,8-trihydroxy-3-methyl-dihydronapht halenone	Others	Chromone	C13H14O5	3	-	49411.6	49411.6	49411.6	247058	350231	365167	1.21902	0.0182076	0.0462121	0.154017	-2.69884	down
Wcfp004977	Malonyltryptophan	Amino acids and derivatives	Amino acids and derivatives	C14H14N2O5	3	-	1.22018e+06	785619	687939	60578.7	60578.7	60578.7	1.21965	0.0361115	0.0743664	14.8223	3.88969	up
Hmgp001902	Pectolinarigenin-7-O-glucoside	Flavonoids	Flavones	C23H24O11	3	-	1.57944e+07	1.61968e+07	1.94495e+07	1.12154e+06	1.12154e+06	1.12154e+06	1.22844	0.00517345	0.0212145	15.2886	3.93439	up
WapTKC211407	Demethylalangiside	Alkaloids	Quinorisidine alkaloids	C24H29NO10	2	47763-23-5	3.20383e+06	3.02879e+06	3.14799e+06	363595	413213	384066	1.22895	0.000140606	0.00348029	8.08064	3.01447	up
pmb0681	Apigenin-8-C-Arabinoside	Flavonoids	Flavones	C20H18O9	3	-	184511	296351	304673	91544.4	171879	106279	1.02959	0.0485294	0.0922923	2.12478	1.08731	up
Lafp004391	Malonyl byzantionoside A	Terpenoids	Sesquiterpenoids	C22H32O10	3	-	1.5167e+06	1.27638e+06	1.35309e+06	465273	347442	838292	1.08479	0.0164502	0.0433297	2.5113	1.32844	up
mws4074	Glabranin	Flavonoids	Flavanones	C20H20O4	3	41983-91-9	2258.25	2258.25	2258.25	40200.1	31867.1	52963.9	1.22355	0.0233747	0.0553888	0.0541845	-4.20598	down
pmb0998	GMP	Nucleotides and derivatives	Nucleotides and derivatives	C10H14N5O8P	3	85-32-5	106269	108875	89671.6	480230	227182	403004	1.15154	0.0688033	0.119448	0.274506	-1.86509	down
Lmhp001884	Kelampayoside A[3,4,5-Trimethoxyphenol-β-D-apiosyl-(1→6)-β-D-glucoside]	Phenolic acids	Phenolic acids	C20H30O13	3	87562-76-3	290270	225604	209096	11378.3	83927.4	45861.1	1.04233	0.00423683	0.0191796	5.13556	2.36052	up
MWS2673	5,6-DHET	Lipids	Free fatty acids	C20H34O4	3	213382-49-1	44554.2	36047.7	52407.6	305237	299027	264435	1.22052	0.00093397	0.00816335	0.153113	-2.70733	down
MW0107643	Lactacystin	Amino acids and derivatives	Amino acids and derivatives	C15H24N2O7S	3	133343-34-7	786667	1.0813e+06	1.11738e+06	133814	133814	133814	1.22217	0.0144689	0.0394684	7.43655	2.89463	up
Lcsp001149	Pro-Val-Thr	Amino acids and derivatives	Amino acids and derivatives	C14H25N3O5	2	-	310353	379645	611002	15056.7	15056.7	15056.7	1.22093	0.0440562	0.0856225	28.8023	4.84811	up
MWStz563	N-Feruloyl-3-methoxytyramine*	Alkaloids	Phenolamine	C19H21NO5	2	78510-19-7	601487	617308	603507	57903.7	57903.7	57903.7	1.22985	8.18308e-05	0.00258381	10.4904	3.391	up
pmc0960	LysoPC 20:4	Lipids	LPC	C28H50NO7P	3	-	3290.32	3290.32	3290.32	1.35802e+06	1.62411e+06	1.48833e+06	1.2297	0.0026587	0.0149024	0.00220804	-8.82302	down
ZbWp002277	(2-phenylacetyl)-L-histidine	Amino acids and derivatives	Amino acids and derivatives	C14H15N3O3	3	-	666485	465391	415332	48247.2	48247.2	48247.2	1.22095	0.0259087	0.0594417	10.6894	3.41811	up
MW0105524	Ala-Lys	Amino acids and derivatives	Amino acids and derivatives	C9H19N3O3	3	6366-77-4	1.2909e+07	1.20599e+07	1.447e+07	1.32412e+06	1.32412e+06	1.32412e+06	1.22855	0.00354517	0.0175139	9.92835	3.31155	up
Qmyp101333	Septemlobin F	Terpenoids	Sesquiterpenoids	C18H28O3	3	-	5490.28	5490.28	5490.28	181646	306849	273390	1.22559	0.0219436	0.0529412	0.0216186	-5.53159	down
Zblp004877	Tetrahydrorengyoxide-glucose-sinapoyl	Phenolic acids	Phenolic acids	C24H28O11	3	-	1.245e+06	1.27453e+06	944300	64176.4	64176.4	64176.4	1.22715	0.00923129	0.0298233	17.9912	4.16922	up
MWSmce182	Isatin	Alkaloids	Plumerane	C8H5NO2	3	91-56-5	323624	370290	533609	4936.72	4936.72	4936.72	1.22702	0.0239138	0.0564544	82.8839	6.37302	up
Zmjp004311	Chrysosplenetin-4'-O-glucoside*	Flavonoids	Flavonols	C25H28O13	3	23279-19-8	158727	207651	285227	66029.8	58345	99409.9	1.12655	0.0485576	0.0922923	2.91175	1.54188	up
Safp001974	3-(4-Hydroxy-3-methoxyphenyl)propanal	Phenolic acids	Phenolic acids	C10H12O3	3	80638-48-8	1.38529e+06	1.3949e+06	1.33745e+06	641155	675626	593160	1.22325	3.09131e-05	0.00169753	2.1559	1.10829	up
mws3141	5-Methoxy-DL-tryptophan	Amino acids and derivatives	Amino acids and derivatives	C12H14N2O3	3	28052-84-8	2.0537e+06	2.22422e+06	2.14979e+06	293330	293330	293330	1.22954	0.000711607	0.00721889	7.3043	2.86875	up
pmb0490	p-Coumaroylputrescine	Alkaloids	Phenolamine	C13H18N2O2	3	34136-53-3	34910.2	34910.2	34910.2	619283	607457	800466	1.22762	0.00936639	0.0301395	0.0516625	-4.27474	down
MWS2984	8-Azaguanine	Nucleotides and derivatives	Nucleotides and derivatives	C4H4N6O	3	134-58-7	32561.6	32561.6	32561.6	251695	245346	298165	1.22775	0.00508852	0.0210548	0.122842	-3.02512	down
mws0260	L-Arginine	Amino acids and derivatives	Amino acids and derivatives	C6H14N4O2	1	74-79-3	2.13657e+06	1.98019e+06	1.65008e+06	4.1472e+06	4.23669e+06	3.77402e+06	1.19981	0.000453924	0.00570454	0.474328	-1.07604	down
Hmjp003248	Luteolin-7-O-(6''-malonyl)glucuronide-5-O-rhamnoside	Flavonoids	Flavones	C30H30O19	3	-	135242	57284.6	72949.6	7819.77	7819.77	7819.77	1.20197	0.077154	0.1307	11.3165	3.50035	up
Zmdp000446	γ-L-Glutamyl-S-methyl-L-cysteine	Amino acids and derivatives	Amino acids and derivatives	C9H16N2O5S	3	-	333642	198513	253085	76205.7	60446.9	90298.6	1.17545	0.0364893	0.074815	3.45996	1.79075	up
Wcgp010436	3-(Cyclohexen-1-yl)-2-hydroxy-4a,5-dimethyl-2,3,4,5,6,8a-hexahydronaphthalen-1-one	Others	Others	C18H26O2	3	-	1.89284e+06	1.83708e+06	1.95415e+06	441212	693494	492146	1.20203	0.000853772	0.00781387	3.49391	1.80484	up
Wayp001104	N-(1-Deoxy-1-fructosyl)Tyrosine	Amino acids and derivatives	Amino acids and derivatives	C15H21NO8	3	-	572696	823262	853954	475251	177717	145906	1.02353	0.0256231	0.0590546	2.81635	1.49383	up
Walp001919	1-O-p-Coumaroylgalactaric acid	Phenolic acids	Phenolic acids	C15H16O10	1	-	96736.2	96736.2	96736.2	2.32263e+06	1.64918e+06	2.56194e+06	1.2253	0.0168047	0.0438972	0.0444168	-4.49275	down
PDP158388	Dihydrozeatin-O-glucoside*	Alkaloids	Alkaloids	C16H25N5O6	2	62512-96-3	1.00061e+06	1.1308e+06	903843	141456	141456	141456	1.22722	0.00565996	0.0222962	7.15243	2.83843	up
Lsjp211261	(6R,9S)-3-Oxo-α-ionol	Terpenoids	Monoterpenoids	C13H20O2	3	-	6.32797e+06	7.9236e+06	7.02492e+06	808765	808765	808765	1.22766	0.00535921	0.0216945	8.76912	3.13243	up
Lcsp001749	Gly-Glu-Leu	Amino acids and derivatives	Amino acids and derivatives	C13H23N3O6	3	-	272327	215200	272256	13648.1	13648.1	13648.1	1.2281	0.0062488	0.0234191	18.5565	4.21386	up
Cmcp005583	Deacetylvindoline	Alkaloids	Plumerane	C23H30N2O5	3	3633-92-9	173805	250516	203684	46797.9	8800.61	28167.5	1.11857	0.00587546	0.0226933	7.49715	2.90634	up
pma0110	4-O-Sinapoylquinic acid	Phenolic acids	Phenolic acids	C18H22O10	3	-	18978.4	18978.4	18978.4	164229	159037	138601	1.22838	0.00334162	0.0171738	0.123272	-3.02009	down
MWSHY0039	Daidzin*	Flavonoids	Isoflavones	C21H20O9	3	552-66-9	816055	787851	234060	14878.4	14878.4	14878.4	1.19875	0.0874827	0.143681	41.1775	5.36379	up
MW0150525	Gly-Tyr-Val	Amino acids and derivatives	Amino acids and derivatives	C16H23N3O5	3	-	1.48451e+06	1.82488e+06	2.07236e+06	101196	101196	101196	1.22704	0.00998265	0.0313165	17.7272	4.1479	up
pme2433	Diethanolamine	Alkaloids	Alkaloids	C4H11NO2	3	111-42-2	303371	329540	339018	25735.7	25735.7	25735.7	1.22944	0.00127506	0.00984544	12.5886	3.65405	up
pmb1754	Choline phosphate	Alkaloids	Alkaloids	C5H15NO4P+	3	107-73-3	1.71226e+07	1.65886e+07	1.69492e+07	1.11485e+06	1.11485e+06	1.11485e+06	1.22985	9.94232e-05	0.00282183	15.1472	3.92098	up
Wagp003695	N-(Isoferuloyl)-Glutamic Acid	Alkaloids	Phenolamine	C15H17NO7	1	-	1.84302e+07	1.89985e+07	2.16562e+07	20702.4	20702.4	20702.4	1.22974	0.00254406	0.0146385	951.339	9.89382	up
Lmyp004963	Apigenin-6-C-(2''-rhamnosyl)glucoside	Flavonoids	Flavones	C27H30O14	3	-	69623.7	20331.7	58966.4	4066.34	4066.34	4066.34	1.16974	0.0931188	0.150395	12.2077	3.60972	up
PDP064902	Xylarinorditerpene R	Terpenoids	Ditepenoids	C18H28O2	1	-	813044	653438	629523	53027.7	53027.7	53027.7	1.22753	0.00786612	0.0267775	13.1755	3.71979	up
Rfn09756	(4aS,6R,8aR)-8a-methyl-4-methylidene-6-(prop-1-en-2-yl)-decahydronaphthalen-1-one	Terpenoids	Sesquiterpenoids	C15H22O	2	-	18378	18378	18378	148471	124699	155258	1.22724	0.00549808	0.0220622	0.128689	-2.95804	down
Ladp003640	3-Hydroxy-1-(3,4-dihydroxyphenethyl)pyrrolidine-2,5-dione	Alkaloids	Pyrrole alkaloids	C12H13NO5	3	-	3.14054e+06	2.7134e+06	2.6576e+06	237246	237246	237246	1.22878	0.00342429	0.0173762	11.9588	3.58	up
Qmjp110218	N-Feruloyl dopamine*	Alkaloids	Phenolamine	C18H19NO5	1	142350-99-0	3.5137e+06	4.29169e+06	3.98559e+06	297401	297401	297401	1.22861	0.00385704	0.0182268	13.2156	3.72417	up
MWSHY0121	Luteolin 7-O-glucuronide	Flavonoids	Flavones	C21H18O12	3	29741-10-4	677214	605129	591721	25442.8	25442.8	25442.8	1.22946	0.00195676	0.0122044	24.5527	4.61781	up
Zbkp010222	Dehydrocurdione	Terpenoids	Ditepenoids	C15H22O2	2	38230-32-9	26058.4	26058.4	26058.4	216381	209339	212945	1.22983	0.000118406	0.00308345	0.122404	-3.03028	down
Walp006014	Cleomiscosin A	Lignans and Coumarins	Lignans	C20H18O8	3	76948-72-6	6.42197e+06	6.06134e+06	6.2929e+06	739327	739327	739327	1.22972	0.000365139	0.00518169	8.46545	3.08159	up
MWSmce475	Quinidine	Alkaloids	Quinoline alkaloids	C20H24N2O2	3	56-54-2	159223	159223	159223	2.358e+06	1.33029e+06	1.3107e+06	1.21303	0.0488439	0.0926275	0.0955534	-3.38755	down
pmb0504	N-(4'-O-glycosyl)-feruloyl agmatine	Alkaloids	Phenolamine	C21H32N4O8	3	-	15987	15987	15987	89889.1	99254.9	85768.7	1.2284	0.00277034	0.0153127	0.174459	-2.51904	down
Rfn07346	3-Methyleneindolenine	Alkaloids	Plumerane	C9H7N	2	40642-83-9	681895	650462	654080	77697.2	77697.2	77697.2	1.22976	0.000288523	0.004702	8.52213	3.09121	up
pmp000208	Indirubin	Alkaloids	Plumerane	C16H10N2O2	3	479-41-4	4003.52	4003.52	4003.52	93961.9	56889.8	92996.5	1.22236	0.0240268	0.0566442	0.0492542	-4.34361	down
Wbhp009564	Methyl 8,9-epoxypimaran-18-oate	Terpenoids	Terpene	C21H34O3	3	42855-38-9	6.10575e+06	5.61809e+06	6.81995e+06	1.12362e+06	1.12362e+06	1.12362e+06	1.2272	0.00472772	0.0201048	5.50121	2.45975	up
pmp001264	Hexadecylsphingosine	Lipids	Sphingolipids	C16H35NO2	1	-	9.36359e+06	1.0601e+07	1.10581e+07	2.34796e+06	2.82897e+06	3.15367e+06	1.21614	0.00118791	0.00937709	3.72394	1.89683	up
PD0171395	Pro Ala Leu	Amino acids and derivatives	Amino acids and derivatives	C14H25N3O4	2	-	458525	585133	715285	91705	91705	91705	1.21799	0.0217289	0.0526685	6.39348	2.6766	up
Lhqp101807	Osthol	Lignans and Coumarins	Coumarins	C15H16O3	3	484-12-8	24399.7	24399.7	24399.7	149432	121998	146516	1.22648	0.0056821	0.0223219	0.17514	-2.51342	down
Lcsp003365	cis-Zeatin riboside	Alkaloids	Alkaloids	C15H21N5O5	3	15896-46-5	419444	399763	479839	33177.5	33177.5	33177.5	1.22875	0.00361069	0.0175806	13.0515	3.70614	up
Zkep008998	O-Phospho-L-homoserine	Organic acids	Organic acids	C4H10NO6P	3	4210-66-6	694656	694656	694656	1.8683e+07	1.94118e+07	2.115e+07	1.22957	0.00147176	0.0106523	0.0351756	-4.82928	down
HJAP104	Benzaldehyde	Others	Aldehyde compounds	C7H6O	3	100-52-7	2.55852e+06	3.02017e+06	3.17973e+06	358397	358397	358397	1.22745	0.00524771	0.0213802	8.14591	3.02608	up
MWSmce571	N-Methylbenzylamine	Alkaloids	Alkaloids	C8H11N	2	103-67-3	50217.3	73746.7	39515.7	3124.93	3124.93	3124.93	1.21984	0.036623	0.0749742	17.4382	4.12418	up
MWS1784	Cyclohexylamine	Alkaloids	Alkaloids	C6H13N	3	108-91-8	2.57199e+06	2.61801e+06	2.38455e+06	198759	198759	198759	1.22957	0.000940767	0.00817819	12.7031	3.6671	up
mws1641	2,4-Dihydroxypteridine	Nucleotides and derivatives	Nucleotides and derivatives	C6H4N4O2	3	487-21-8	241881	170055	264366	19636.1	19636.1	19636.1	1.22234	0.0185674	0.0468076	11.4806	3.52112	up
Lcsp001705	Pro-Ile-Asp*	Amino acids and derivatives	Amino acids and derivatives	C15H25N3O6	2	-	901452	716567	682485	89607.3	89607.3	89607.3	1.22596	0.00993899	0.0313034	8.55773	3.09723	up
Lcsp001547	Pro-Leu-Asp*	Amino acids and derivatives	Amino acids and derivatives	C15H25N3O6	2	-	901452	716567	682485	89607.3	89607.3	89607.3	1.22596	0.00993899	0.0313034	8.55773	3.09723	up
Zayp004030	Myricetin-3-O-(2''-galloyl)glucoside	Flavonoids	Flavonols	C28H24O17	3	-	3.05749e+06	2.19546e+06	2.34876e+06	617797	312089	62417.9	1.06631	0.00420665	0.0190772	7.66066	2.93747	up
Lcfp121046	Dihydrozeatin-9-glucoside	Nucleotides and derivatives	Nucleotides and derivatives	C16H25N5O6	2	-	1.07212e+06	799852	949529	102120	102120	102120	1.22627	0.00870261	0.0285864	9.20977	3.20317	up
PD0087169	Dihydrozeatin-9-N-glucoside*	Alkaloids	Alkaloids	C16H25N5O6	2	1226978-31-9	1.07212e+06	799852	949529	102120	102120	102120	1.22627	0.00870261	0.0285864	9.20977	3.20317	up
Rfn001798	H-Pro-Ile-OH	Amino acids and derivatives	Amino acids and derivatives	C11H20N2O3	1	51926-51-3	1.27145e+06	1.15445e+06	1.31147e+06	91653.1	91653.1	91653.1	1.22934	0.00166201	0.0113773	13.5925	3.76474	up
MADP0532	6-Methylthioguanine	Nucleotides and derivatives	Nucleotides and derivatives	C6H7N5S	3	1198-47-6	7.34149e+06	6.97912e+06	7.07625e+06	13435.9	11583	16734.5	1.22916	0.000230788	0.00422442	512.457	9.00129	up
WaXYp01004	N-Methyltyramine β-D-glucoside	Alkaloids	Plumerane	C15H23NO6	2	-	79411.1	168407	228748	5561.07	5561.07	5561.07	1.2076	0.0715691	0.123149	28.5656	4.83621	up
Wcdp001930	3ξ-(1ξ-hydroxyethyl)-7-hydroxy-1-isobenzofuranone	Others	Others	C10H10O4	3	-	799097	947986	713596	140164	140164	140164	1.22451	0.00998887	0.0313165	5.8519	2.5489	up
MWSslk120	N-Acetyl-L-phenylalanine	Amino acids and derivatives	Amino acids and derivatives	C11H13NO3	3	2018-61-3	2.04975e+06	1.73623e+06	1.84453e+06	304963	304963	304963	1.22813	0.00340344	0.0173328	6.15431	2.6216	up
Lmqp002761	Alnusonol	Others	Others	C19H20O4	3	52330-12-8	398427	196187	127119	20912.2	20912.2	20912.2	1.18262	0.114268	0.177081	11.5042	3.52408	up
Zmdp001857	γ-Glu-Tyr	Amino acids and derivatives	Amino acids and derivatives	C14H18N2O6	2	7432-23-7	19077	19077	19077	191135	219891	273580	1.22547	0.0130856	0.0370979	0.0835971	-3.5804	down
Rlp001064	Cyclopenta[c]pyran-3(5H)-one	Others	Others	C8H6O2	1	880161-56-8	2.40557e+07	3.99674e+07	2.62162e+07	4.81114e+06	4.81114e+06	4.81114e+06	1.21175	0.0367576	0.0749997	6.25211	2.64434	up
Waqkp02147	N-Feruloylhydroxyagmatine	Alkaloids	Phenolamine	C15H22N4O4	2	-	53091.9	53091.9	53091.9	386825	272931	307025	1.22194	0.0153598	0.0411439	0.164748	-2.60166	down
pmb0235	O-Feruloyl coumarin	Lignans and Coumarins	Coumarins	C19H14O5	3	-	53091.9	53091.9	53091.9	386825	272931	307025	1.22194	0.0153598	0.0411439	0.164748	-2.60166	down
MWS201242	Cys-Trp	Amino acids and derivatives	Amino acids and derivatives	C14H17N3O3S	3	-	180570	236354	182771	25892.7	25892.7	25892.7	1.22533	0.0108089	0.0328955	7.72027	2.94865	up
Labp004808	3-Oxo-Alpha-Ionol diglucoside	Terpenoids	Sesquiterpenoids	C25H40O12	3	-	2419.31	2419.31	2419.31	30235.6	130453	102066	1.18894	0.103865	0.164182	0.0276225	-5.17801	down
Lmmp003167	Bis(Caffeoyl)Spermidine	Alkaloids	Phenolamine	C25H31N3O6	3	124935-80-4	6527.57	6527.57	6527.57	76441.4	41445	57547	1.21374	0.0358708	0.0742375	0.111625	-3.16327	down
mws0987	6-MethylCoumarin	Lignans and Coumarins	Coumarins	C10H8O2	3	92-48-8	19611.1	19611.1	19611.1	321997	277075	230399	1.22661	0.0104315	0.0322521	0.0709286	-3.81749	down
MWSprf104	4',6,7-Trihydroxyisoflavone	Flavonoids	Isoflavones	C15H10O5	3	17817-31-1	10392.5	10392.5	10392.5	107556	52952	52295.4	1.19147	0.080581	0.135248	0.146509	-2.77094	down
Zadp006809	3β,12-dihydroxy-13-methyl-podocarpane-8,10,13-tiene	Terpenoids	Ditepenoids	C18H26O2	1	-	616152	621543	821911	78552.4	211364	73007.1	1.14811	0.00368728	0.017607	5.67504	2.50463	up
Lmdp002969	Myricetin-3-O-galactoside*	Flavonoids	Flavonols	C21H20O13	2	15648-86-9	237402	237402	237402	5.54603e+06	4.39767e+06	2.3395e+06	1.20941	0.0543635	0.0998707	0.0579821	-4.10825	down
Lmmp001947	Gossypetin-3-O-glucoside*	Flavonoids	Flavonols	C21H20O13	2	-	237402	237402	237402	5.54603e+06	4.39767e+06	2.3395e+06	1.20941	0.0543635	0.0998707	0.0579821	-4.10825	down
Laxp003920	CaffeoylTyrosine	Alkaloids	Alkaloids	C18H17NO6	3	-	10786.2	10786.2	10786.2	90370.9	70643.9	53931.2	1.21463	0.0286596	0.0640089	0.150544	-2.73175	down
WaXYp03037	2,3-Dihydroxy-3,7-dimethyl-6-octenyl β-D-glucopyranoside	Terpenoids	Monoterpenoids	C16H30O8	2	-	83143.9	57012	66016.8	2206.67	2206.67	2206.67	1.22737	0.0130169	0.0369446	31.1439	4.96088	up
Lcsp002249	Gly-Trp-Asp	Amino acids and derivatives	Amino acids and derivatives	C17H20N4O6	3	-	104923	109565	138081	3397.07	3397.07	3397.07	1.22844	0.00814945	0.0274108	34.5953	5.11251	up
PDP123557	(2R,3R,4S)-2-(6-aminopurin-9-yl)-4-(hydroxymethyl)oxolan-3-ol	Nucleotides and derivatives	Nucleotides and derivatives	C10H13N5O3	2	19200-56-7	106075	106075	106075	956728	530375	723893	1.21076	0.0361079	0.0743664	0.143928	-2.79658	down
pma1840	4-Coumaroylcholine	Alkaloids	Phenolamine	C14H20NO3+	3	-	223833	335575	220362	36810.6	36810.6	36810.6	1.21761	0.0275785	0.0622789	7.06109	2.81989	up
FQtp001338	2-Caffeoylisocitrate	Phenolic acids	Phenolic acids	C15H14O10	1	-	1.01424e+07	1.55342e+07	8.5227e+06	1.50964e+06	1.50964e+06	1.50964e+06	1.21058	0.0429845	0.0841028	7.55133	2.91673	up
Hmpp003624	Tsaokoarylone	Others	Ketone compounds	C20H20O4	3	811471-20-2	5326.73	5326.73	5326.73	92980.7	79568.2	58456.5	1.22348	0.0190938	0.0477535	0.0691768	-3.85357	down
MWS4309	Glycyl-tryptophan	Amino acids and derivatives	Amino acids and derivatives	C13H15N3O3	2	2390-74-1	768315	558232	1.22328e+06	172609	151278	241738	1.15625	0.0752257	0.127881	4.50798	2.17248	up
Zmmp002167	L-Glutamyl-L-Tyrosine	Amino acids and derivatives	Amino acids and derivatives	C14H18N2O6	3	-	1.17618e+07	1.79128e+07	1.20897e+07	319888	303326	245741	1.22576	0.0208016	0.0510145	48.0627	5.58685	up
pmp001141	Cimicifugamide	Alkaloids	Phenolamine	C25H31NO10	3	-	350111	848536	432815	31714.9	31714.9	31714.9	1.20761	0.0799608	0.134654	17.1472	4.0999	up
mws0052	Baicalin	Flavonoids	Flavones	C21H18O11	3	21967-41-9	12109.7	12109.7	12109.7	122115	118240	128359	1.22961	0.000707112	0.00721889	0.0985289	-3.34331	down
MWStz446	Isorhamnetin-7-O-glucoside (Brassicin)*	Flavonoids	Flavonols	C22H22O12	1	6743-96-0	2.32132e+06	1.98495e+06	2.4916e+06	378064	378064	378064	1.22641	0.00615943	0.0233264	5.99358	2.58342	up
Lmhp002501	N-Feruloylhydroxyputrescine	Alkaloids	Phenolamine	C14H20N2O4	3	-	115626	96117.7	173130	19223.5	19223.5	19223.5	1.20908	0.0421022	0.0830861	6.67366	2.73848	up
Lcsp001896	Ser-Gly-Phe	Amino acids and derivatives	Amino acids and derivatives	C14H19N3O5	3	-	144088	150983	125149	12950.4	12950.4	12950.4	1.2285	0.00367056	0.017607	10.8162	3.43512	up
MWStz493	myricetin-3-O-β-D-xylopyranosyl-(1→2)-β-D-glucopyranoside	Flavonoids	Flavonols	C26H28O17	3	142449-93-2	2429.27	2429.27	2429.27	16918.3	48896.7	12146.4	1.148	0.177921	0.250797	0.0934798	-3.4192	down
MWS20172	5-Hydroxymethyl-2-furaldehyde	Others	Aldehyde compounds	C6H6O3	3	67-47-0	180693	188302	150313	21248.6	21248.6	21248.6	1.22721	0.00578928	0.0225327	8.14656	3.02619	up
WapTKC019139	5,8-Dihydroxy-2-Bornanone	Terpenoids	Monoterpenoids	C10H16O3	1	1446307-24-9	105335	101440	81649.6	6300.17	6300.17	6300.17	1.2278	0.00659578	0.0241114	15.2602	3.9317	up
pmb0751	4-Coumaroylshikimate	Phenolic acids	Phenolic acids	C16H16O7	3	-	7786.36	7786.36	7786.36	79366.1	67370.8	66109	1.22819	0.00444349	0.019353	0.109746	-3.18775	down
Wagp006311	Gardenin B 5-(6''-Malonyl)Glucoside	Flavonoids	Flavones	C28H30O15	3	-	10926.4	10926.4	10926.4	138000	110260	102792	1.22644	0.0100392	0.0313849	0.093374	-3.42083	down
MWSmce221	5,7-Dihydroxy-4-methylcoumarin	Lignans and Coumarins	Coumarins	C10H8O4	3	2107-76-8	1.17309e+06	1.18762e+06	1.40345e+06	234617	234617	234617	1.22693	0.00528928	0.0215149	5.34795	2.41898	up
Zmwp003705	Crinamine	Alkaloids	Isoquinoline alkaloids	C17H19NO4	2	-	311606	217719	202797	107305	156237	91412.6	1.07018	0.0452574	0.0870679	2.06258	1.04445	up
MWStz177	Sarpagine	Alkaloids	Plumerane	C19H22N2O2	2	482-68-8	278184	373689	239508	47901.6	47901.6	47901.6	1.21723	0.0246569	0.0577138	6.20286	2.63293	up
HX1348	2-hydroxymethyl-D-ribono-γ-lactone	Others	Others	C5H8O4	3	-	406889	162232	417425	32446.5	32446.5	32446.5	1.18473	0.0708041	0.122083	10.1351	3.34129	up
MWSmce346	1,3-Dicaffeoylquinic acid	Phenolic acids	Phenolic acids	C25H24O12	3	30964-13-7	7921.51	7921.51	7921.51	39607.6	72394.2	147939	1.16476	0.133536	0.198535	0.0914228	-3.4513	down
PD0904567	Threoninyl-Proline	Amino acids and derivatives	Amino acids and derivatives	C9H16N2O4	2	-	2.19002e+07	2.27581e+07	1.78707e+07	5.77217e+06	4.36975e+06	5.55397e+06	1.2133	0.00582151	0.0225641	3.98378	1.99414	up
MWStz415	N-p-Coumaroyltyrosine	Amino acids and derivatives	Amino acids and derivatives	C18H17NO5	3	77201-66-2	195313	283711	275055	12663.1	12663.1	12663.1	1.2259	0.0136098	0.038048	19.8497	4.31105	up
Laxp004467	Cis-N-(4-hydroxycinnamyl)tyrosine	Alkaloids	Alkaloids	C18H17NO5	3	-	195313	283711	275055	12663.1	12663.1	12663.1	1.2259	0.0136098	0.038048	19.8497	4.31105	up
Lmmp002143	Gossypetin-3-O-(6''-malonyl)glucoside	Flavonoids	Flavonols	C24H22O16	3	-	330660	122076	147557	16267.8	16267.8	16267.8	1.19224	0.107505	0.16846	12.3002	3.62061	up
Lazn003443	Orientin-2''-O-rhamnoside	Flavonoids	Flavones	C27H30O15	3	-	10705.6	10705.6	10705.6	68534.3	150883	207459	1.18887	0.0824938	0.138	0.075237	-3.73241	down
Wayp003244	3-Succinoylpyridine	Alkaloids	Pyridine alkaloids	C9H9NO3	3	4192-31-8	1.07108e+06	834378	736063	129360	129360	129360	1.22176	0.0170727	0.0441504	6.80663	2.76694	up
Walbp08429	MG(16:3) (2n isomer)	Lipids	Glycerol ester	C19H32O4	1	-	4103.03	4103.03	4103.03	24013.8	44237.9	20515.1	1.19479	0.0748395	0.12756	0.138668	-2.8503	down
Lmhp008742	LysoPC 20:5	Lipids	LPC	C28H48NO7P	2	162440-04-2	49087.3	49087.3	49087.3	2238718	2.19727e+06	2.16894e+06	1.22986	8.85964e-05	0.00272278	0.0222958	-5.48709	down
MW0155856	Pro-Glu-Leu	Amino acids and derivatives	Amino acids and derivatives	C16H27N3O6	3	-	305180	373834	361536	61036.1	61036.1	61036.1	1.22664	0.00542373	0.0218756	5.68271	2.50658	up
pme0489	N-Methylnicotinamide	Alkaloids	Pyridine alkaloids	C7H8N2O	3	114-33-0	8742.75	8742.75	8742.75	59288.9	43713.8	62450.7	1.22085	0.0152167	0.0408908	0.158524	-2.65723	down
Waqkp01664	N-Feruloylagmatine glucoside	Alkaloids	Phenolamine	C21H32N4O8	2	-	70422.4	73024.1	71156.3	6843.93	6843.93	6843.93	1.22982	0.00014329	0.00348029	10.4522	3.38574	up
pmp001048	Ixoroside	Terpenoids	Monoterpenoids	C16H24O9	2	58514-30-0	18497.3	18497.3	18497.3	221985	233440	290780	1.22734	0.00843558	0.027965	0.0743655	-3.74922	down
Lmsp011263	6-Hydroxy-4',5,7-trimethoxyflavone	Flavonoids	Flavones	C18H16O6	3	6938-19-8	14883.3	24380.5	18962.4	1371.12	1371.12	1371.12	1.2227	0.022474	0.0538608	14.1554	3.82328	up
Lmhp008688	LysoPE 20:5	Lipids	LPE	C25H42NO7P	2	-	7815.74	7815.74	7815.74	282576	260999	343820	1.2286	0.00733785	0.0257523	0.0264225	-5.24209	down
Zmdp000976	S-(2-Carboxypropyl)cysteine	Amino acids and derivatives	Amino acids and derivatives	C7H13NO4S	3	6852-42-2	218788	394764	202486	32396.3	32396.3	32396.3	1.20539	0.0601055	0.1075	8.39641	3.06977	up
Zmsp000306	1,4-dideoxy-1,4-imino-D-arabinitol	Alkaloids	Pyrrole alkaloids	C5H11NO3	3	-	2271.8	2271.8	2271.8	19247.8	11359	19237	1.21055	0.0319663	0.0687493	0.136735	-2.87054	down
Lskp211415	26-hydroxyintegristerone A	Steroids	Steroid	C27H44O9	3	-	316787	70022	263013	1.26863e+06	1.56023e+06	658972	1.05441	0.0612051	0.109184	0.186311	-2.42421	down
MWS1805	Hexylamine	Alkaloids	Alkaloids	C6H15N	3	111-26-2	33606	70860.9	103186	4909.35	4909.35	4909.35	1.19053	0.0853897	0.141904	14.0992	3.81754	up
MWS201396	Hyp-Trp	Amino acids and derivatives	Amino acids and derivatives	C16H19N3O4	3	-	173259	121034	112902	9602.8	9602.8	9602.8	1.22369	0.0217471	0.0526685	14.1346	3.82116	up
Lmbp003208	Fraxidinglucoside*	Lignans and Coumarins	Coumarins	C17H20O10	2	58970-71-1	363460	275882	432169	55176.4	55176.4	55176.4	1.21778	0.0216999	0.052655	6.47324	2.69449	up
Wafp003158	N-Feruloylhomoagmatine	Alkaloids	Phenolamine	C16H24N4O3	3	-	16576.2	16576.2	16576.2	158836	82881.1	156156	1.20356	0.043032	0.0841028	0.124986	-3.00016	down
Qmyp101417	Ctroside	Terpenoids	Sesquiterpenoids	C19H30O8	3	-	176821	814211	247563	35364.2	35364.2	35364.2	1.13578	0.202171	0.279062	11.6747	3.54531	up
pmp000013	Eupatilin-7-O-glucoside	Flavonoids	Flavones	C24H26O12	3	-	20462.7	20462.7	20462.7	440541	443302	102314	1.15085	0.112552	0.175173	0.0622499	-4.00578	down
Walbp04045	7-Methoxy-6-methyldihydrocoumarin	Lignans and Coumarins	Coumarins	C11H12O3	1	-	281086	281086	281086	3.28183e+06	2.3894e+06	2.15918e+06	1.222	0.0209312	0.0512826	0.10769	-3.21504	down
Walp003534	Isofraxidin-7-O-glucoside*	Lignans and Coumarins	Coumarins	C17H20O10	2	483-91-0	188817	633905	305978	37763.5	37763.5	37763.5	1.17002	0.126211	0.189542	9.96289	3.31656	up
pmb0746	Tricin-4'-O-(guaiacylglycerol)ether	Flavonoids	Flavones	C27H26O11	3	-	2821.77	2821.77	2821.77	680819	650075	622478	1.22982	0.000674826	0.00714848	0.0043337	-7.85019	down
Lhjp111622	Dehydroxysecologanic acid	Terpenoids	Monoterpenoids	C16H22O9	1	-	174495	105948	148599	6571.18	6571.18	6571.18	1.22424	0.020785	0.0510145	21.7638	4.44386	up
NK10264324	Phloroglucinol	Others	Others	C6H6O3	3	108-73-6	717369	310300	247403	42334.9	42334.9	42334.9	1.17972	0.121688	0.184837	10.0396	3.32763	up
Lcsp001958	Pro-Asn-Leu	Amino acids and derivatives	Amino acids and derivatives	C15H26N4O5	3	-	258415	233404	213165	42633	42633	42633	1.22728	0.00459642	0.0197798	5.51203	2.46258	up
Zbqp000579	3-(Pyrazol-1-yl)-L-alanine	Amino acids and derivatives	Amino acids and derivatives	C6H9N3O2	3	2734-48-7	1.93291e+07	1.13261e+07	1.83672e+07	4.71573e+06	4.37077e+06	4.76657e+06	1.18471	0.0430186	0.0841028	3.53873	1.82323	up
Zbzp000519	Retronecine	Alkaloids	Pyrrole alkaloids	C8H13NO2	2	480-85-3	1.93291e+07	1.13261e+07	1.83672e+07	4.71573e+06	4.37077e+06	4.76657e+06	1.18471	0.0430186	0.0841028	3.53873	1.82323	up
Lmsp102909	Deoxysappanol	Others	Others	C19H30O7	3	-	27197.5	27197.5	27197.5	188971	334309	135988	1.1903	0.0831361	0.138738	0.123762	-3.01435	down
WaXYp01907	N-[(R)-2-Hydroxy-3,3-dimethyl-4-(β-D-glucopyranosyloxy)butyryl]-β-alanine	Alkaloids	Alkaloids	C15H27NO10	1	29493-59-2	5300.26	5300.26	5300.26	116012	26501.3	79522.7	1.15756	0.118199	0.180952	0.0716135	-3.80362	down
HX1188	1,7-Bis-(3,4-dihydroxyphenyl)-5-methoxy-3-heptanone	Others	Ketone compounds	C20H24O6	1	-	246412	290670	132690	26537.9	26537.9	26537.9	1.19868	0.0527243	0.0977122	8.41277	3.07258	up
Lmyp004795	Isovitexin-7-O-xyloside-2''-O-rhamnoside	Flavonoids	Flavones	C32H38O18	3	-	71035.4	10129.7	57028.5	2025.94	2025.94	2025.94	1.12798	0.139266	0.205242	22.7373	4.50699	up
Wbhp009515	Tagalsin Q	Terpenoids	Ditepenoids	C18H26O2	3	1253641-44-9	1.35325e+06	1.46406e+06	1.69385e+06	80157	80157	80157	1.22862	0.00492783	0.0205408	18.7597	4.22957	up
Lmnp002961	Cirsiliol-8-C-glucoside	Flavonoids	Flavones	C23H24O12	3	-	102967	94480.6	145941	10697.8	10697.8	10697.8	1.22207	0.0227623	0.0543454	10.6997	3.4195	up
MWS201421	Met-Phe	Amino acids and derivatives	Amino acids and derivatives	C14H20N2O3S	3	14492-14-9	5947.46	7421.12	18344.9	1189.49	1189.49	1189.49	1.16617	0.13851	0.20464	8.88712	3.15172	up
ZbWp001588	3-(((S)-1-carboxy-2-phenylethyl)amino)-2,5-dihydroxycyclopentane-1-carboxylic acid	Others	Others	C15H19NO6	3	-	565354	581972	533804	223698	193449	117467	1.16667	0.00227057	0.0135912	3.14457	1.65286	up
Lmhp009349	LysoPE 20:4(2n isomer)	Lipids	LPE	C25H44NO7P	3	-	380.4	380.4	380.4	172737	234361	209688	1.22938	0.00752806	0.026265	0.00185024	-9.07807	down
Wagp005066	Boscialin 4-O-malonyl glucoside	Others	Others	C22H34O11	3	-	22296.4	22296.4	22296.4	358104	569548	416004	1.22474	0.0212741	0.0519713	0.0497816	-4.32824	down
Lmmp004257	6-C-Methylquercetin-3-O-rhamnoside	Flavonoids	Flavonols	C22H22O11	3	-	675829	709027	561796	78689.5	78689.5	78689.5	1.2271	0.00605884	0.0231355	8.24613	3.04372	up
Rlp0787	2-amino-2-(1-methyl-1H-pyrazol-4-yl)acetic acid	Alkaloids	Alkaloids	C6H9N3O2	1	195070-68-9	1.93166e+07	1.82702e+07	1.93806e+07	3.87522e+06	4.40216e+06	4.39259e+06	1.22757	5.93136e-05	0.00227009	4.49626	2.16872	up
Rfn01235	(3S)-6,7-Dihydroxy-1,2,3,4-tetrahydroisoquinoline-3-carboxylic acid	Alkaloids	Quinoline alkaloids	C10H11NO4	2	34312-81-7	8.15005e+06	7.4018e+06	6.10237e+06	37420.2	37420.2	37420.2	1.22924	0.00686895	0.0246462	192.892	7.59165	up
Lmtp008852	Rhamnazin (3,4',5-Trihydroxy-3',7-dimethoxyflavone)	Flavonoids	Flavonols	C17H14O7	1	552-54-5	74834.7	70566.1	67015.7	12335.7	12335.7	12335.7	1.22907	0.00149112	0.0106998	5.73991	2.52103	up
Lajp005489	5-hydroxy-6,7,3',4',5'-pentamethoxyflavone glucoside	Flavonoids	Flavones	C26H30O13	3	-	61905.7	61905.7	61905.7	309529	311933	364082	1.22738	0.00442665	0.019353	0.188441	-2.40781	down
Wasyqn3683	3-O-p-Coumaroyl Methylglucaric Acid*	Phenolic acids	Phenolic acids	C16H18O10	1	-	3.8006e+07	3.26509e+07	3.60691e+07	1.76575e+07	1.06949e+07	1.19324e+07	1.17187	0.00164724	0.0113069	2.64929	1.4056	up
Safn009833	5-[(1S,2R,3R,5S)-3,5-dihydroxy-2-[(E,3S)-3-hydroxyoct-1-enyl]cyclopentyl]pentanoic acid	Lipids	Free fatty acids	C18H32O5	1	-	4.2062e+06	4.23216e+06	4.07253e+06	345362	369797	335074	1.22947	9.29972e-05	0.00274386	11.9125	3.5744	up
mws1080	alpha-D-Galactosyl-(1->3)-1D-myo-inositol	Others	Saccharides	C12H22O11	3	3687-64-7	1.68557e+07	1.22815e+07	1.44005e+07	1.18768e+06	1.76029e+06	1.11878e+06	1.21767	0.00871428	0.0285864	10.7058	3.42032	up
MWS1983	Maltitol	Others	Saccharides	C12H24O11	3	585-88-6	350082	280684	328913	32368.3	25132	32842.3	1.22471	0.00449794	0.0194885	10.6227	3.40908	up
Lmhn003801	Feruloylsinapoyltartaric acid	Phenolic acids	Phenolic acids	C25H24O13	3	-	227942	69983.2	146700	28424.4	27073.5	13106.7	1.11336	0.109175	0.170718	6.48097	2.69621	up
MWS2430	13-methylmyristic acid	Lipids	Free fatty acids	C15H30O2	1	2485-71-4	227601	239279	264192	502177	513494	487864	1.21998	9.53922e-05	0.00274386	0.486235	-1.04027	down
Zbqn004590	N-(acetyl)phenylalanine	Amino acids and derivatives	Amino acids and derivatives	C11H13NO3	3	-	8.72784e+06	8.03974e+06	9.09414e+06	2.35729e+06	2.79036e+06	2.50283e+06	1.22371	0.000728619	0.00721889	3.38041	1.7572	up
pmn001686	10,16-Dihydroxyhexadecanoic acid	Lipids	Free fatty acids	C16H32O4	3	3233-90-7	10267.4	19323.1	17033.4	46701.6	45229.7	50636.5	1.16424	0.00143999	0.0105739	0.32703	-1.6125	down
Lmmn006246	7β-Hydroxydarutigenol	Terpenoids	Ditepenoids	C20H34O4	3	1188281-99-3	16125.8	15590.3	16902.9	28054.1	45080.7	41325	1.15966	0.0504556	0.0946183	0.42477	-1.23525	down
Lmbn005369	13(S)-HODE*	Lipids	Free fatty acids	C18H32O3	1	10219-69-9	1.14832e+06	1.30842e+06	1.18836e+06	549081	496882	483242	1.22008	0.00153695	0.0109055	2.38365	1.25317	up
Lakn002075	4-Hydroxybenzoic acid glucosyl xyloside	Phenolic acids	Phenolic acids	C18H24O12	3	-	262715	273976	229357	108921	118667	111684	1.21697	0.00669619	0.0243375	2.25791	1.17499	up
Safn011825	(10E,12Z,15Z)-9-oxooctadeca-10,12,15-trienoic acid	Lipids	Free fatty acids	C18H28O3	1	125559-74-2	1.74987e+06	1.71282e+06	1.64618e+06	445604	400371	394527	1.22767	3.65286e-05	0.00179335	4.11839	2.04208	up
Lakn002368	2-Hydroxy-5-methylbenzoyl-1-O-glucose	Phenolic acids	Phenolic acids	C14H18O8	1	-	305503	390364	725293	132724	69966	66185.4	1.13652	0.0917287	0.148707	5.28558	2.40206	up
Zmzn000113	L-threo-3-Methylaspartate	Amino acids and derivatives	Amino acids and derivatives	C5H9NO4	1	6061-13-8	1.9586e+06	1.76343e+06	1.83732e+06	4.25188e+06	4.27892e+06	4.77309e+06	1.22232	0.00198809	0.0123024	0.417873	-1.25886	down
Sacn002893	10-acetylmonomelittoside*	Terpenoids	Monoterpenoids	C17H24O11	3	-	400785	478053	368939	1.41388e+06	1.71349e+06	1.56388e+06	1.21759	0.00238403	0.014072	0.26598	-1.91061	down
Lmbn007891	Hydroxy ricinoleic acid	Lipids	Free fatty acids	C18H34O4	3	-	190940	176277	183621	24891.7	26727.2	29104	1.22819	0.000306452	0.00474944	6.82381	2.77058	up
pmn001681	1-(4-Methoxyphenyl)-1-propanol	Others	Alcohol compounds	C10H14O2	3	5349-60-0	373131	222748	220887	980124	1.11627e+06	879015	1.18342	0.00156342	0.01097	0.274505	-1.8651	down
Zmyn000083	alpha-D-Glucose 1,6-bisphosphate	Others	Saccharides	C6H14O12P2	3	10139-18-1	235390	145600	274040	53857.8	49202.4	65269	1.17395	0.0488421	0.0926275	3.89136	1.96028	up
Walbn00444	6''-Carboxyraffinose	Others	Saccharides	C18H30O17	1	104880-42-4	8.14866e+06	1.24122e+07	3.21982e+06	1.09839e+06	1.36147e+06	1.57704e+06	1.09934	0.13111	0.195389	5.89082	2.55847	up
Zmpn000199	D-Galactarate	Others	Saccharides	C6H10O8	1	526-99-8	1.7054e+07	1.85003e+07	1.69851e+07	1.79176e+06	1.67572e+06	2.55404e+06	1.22081	7.7266e-05	0.00256372	8.72528	3.1252	up
Sasn000277	myo-Inositol 4-phosphate	Others	Saccharides	C6H13O9P	1	142760-33-6	1.7048e+07	1.65325e+07	1.79534e+07	7.2588e+06	7.29685e+06	9.88679e+06	1.18519	0.0030896	0.0161738	2.10838	1.07614	up
Hmcn000192	Sedoheptulose	Others	Saccharides	C7H14O7	2	3019-74-7	6.55253e+06	8.0562e+06	6.69338e+06	767048	720267	1.02974e+06	1.22122	0.00446402	0.0193748	8.46311	3.08119	up
Lmqn000432	sn-Glycero-3-phospho-1-inositol	Others	Saccharides	C9H19O11P	2	129830-95-1	4.14302e+07	4.88396e+07	3.03614e+07	1.31387e+07	1.12085e+07	1.72539e+07	1.15958	0.0291728	0.0648607	2.89971	1.53591	up
mws0854	Rhamnose*	Others	Saccharides	C6H12O5	3	3615-41-6	337396	250970	282616	91805.5	90583.5	90094.9	1.21642	0.0156083	0.0415893	3.19645	1.67647	up
mws1595	L-Fucose*	Others	Saccharides	C6H12O5	3	-	337396	250970	282616	91805.5	90583.5	90094.9	1.21642	0.0156083	0.0415893	3.19645	1.67647	up
Wafn011571	alpha-Hydroxylinoleic acid*	Lipids	Free fatty acids	C18H32O3	1	57818-44-7	1.20728e+06	1.21627e+06	1.16566e+06	480447	458036	491666	1.22814	1.3047e-05	0.000941621	2.50968	1.3275	up
Rfmb091	9(S)-HODE*	Lipids	Free fatty acids	C18H32O3	1	15514-85-9	1.18112e+06	1.13927e+06	1.10612e+06	467931	453939	461517	1.22858	0.00071545	0.00721889	2.4769	1.30853	up
mws0866	D-Glucose 6-phosphate*	Others	Saccharides	C6H13O9P	1	56-73-5	2.17842e+07	2.01886e+07	2.37573e+07	6.42746e+06	7.85003e+06	9.64747e+06	1.19403	0.000586862	0.00658851	2.74735	1.45804	up
MWS2442	D-Fructose 6-phosphate*	Others	Saccharides	C6H13O9P	1	643-13-0	2.17842e+07	2.01886e+07	2.37573e+07	6.42746e+06	7.85003e+06	9.64747e+06	1.19403	0.000586862	0.00658851	2.74735	1.45804	up
mws0704	Ethanolamine phosphate	Alkaloids	Alkaloids	C2H8NO4P	3	1071-23-4	218965	183223	170884	79086.1	75857.8	101361	1.18161	0.00679413	0.0245171	2.2359	1.16085	up
pmn001421	3-O-p-Coumaroylquinic acid	Phenolic acids	Phenolic acids	C16H18O8	3	87099-71-6	976804	1.54474e+06	1.7748e+06	728574	628157	416333	1.0734	0.0562843	0.102284	2.42312	1.27687	up
Wasyqn2983	3-[4-(Beta-D-Glucopyranosyloxy)Phenyl]Propionic Acid*	Phenolic acids	Phenolic acids	C15H20O8	1	-	3.12138e+06	2.1454e+06	2.81521e+06	1.32757e+06	1.00115e+06	1.65572e+06	1.09453	0.0220777	0.0532141	2.02839	1.02033	up
pmb3101	alpha-Isopropylmalate	Organic acids	Organic acids	C7H12O5	1	49601-06-1	1.73121e+07	1.61807e+07	1.52732e+07	617171	628936	736955	1.22883	0.00137169	0.0103152	24.5912	4.62007	up
mws0355	Catechin gallate*	Flavonoids	Flavanols	C22H18O10	3	130405-40-2	584584	471642	575771	1.04923e+06	1.03628e+06	1.2995e+06	1.18517	0.0111221	0.0335255	0.482125	-1.05252	down
mws1397	Epicatechin gallate*	Flavonoids	Flavanols	C22H18O10	3	1257-08-5	584584	471642	575771	1.04923e+06	1.03628e+06	1.2995e+06	1.18517	0.0111221	0.0335255	0.482125	-1.05252	down
mws0724	8-Hydroxyguanosine	Nucleotides and derivatives	Nucleotides and derivatives	C10H13N5O6	3	3868-31-3	145434	179486	70755.3	55572.2	45904.1	42025.3	1.0458	0.117998	0.180754	2.75729	1.46325	up
Waptn06507	DGMG 18:1	Lipids	Glycerol ester	C33H60O14	1	-	12268.5	3961.3	21147.4	233063	193760	115052	1.1507	0.0376832	0.0763946	0.0689775	-3.85773	down
Sasn008558	Corchorifatty acid B	Lipids	Free fatty acids	C18H28O4	3	-	224744	219196	226655	35119	40074.1	56964.8	1.21137	0.000481581	0.00588444	5.0742	2.34318	up
Lmtn004049	Abscisate	Terpenoids	Sesquiterpenoids	C15H20O4	3	21293-29-8	113464	117036	94709.2	251468	220303	197249	1.18817	0.00896707	0.0291142	0.486098	-1.04068	down
Safn011802	Dihydromonacolin L acid	Others	Others	C19H32O4	3	-	707499	720289	725742	100484	109521	100259	1.22928	1.28101e-06	0.000462308	6.94096	2.79514	up
Cmjn004337	Benzyl-(2''-O-xylosyl)glucoside*	Others	Others	C18H26O10	3	-	357785	297527	383549	185618	160583	172419	1.19297	0.0152865	0.0410348	2.00312	1.00225	up
MWSHC20155	Scopoletin	Lignans and Coumarins	Coumarins	C10H8O4	3	92-61-5	322254	331424	346890	44990.4	55566.4	41599.7	1.22479	3.0109e-05	0.00169012	7.03849	2.81527	up
Lmyn007883	9,16-Dihydroxypalmitic acid	Lipids	Free fatty acids	C16H32O4	1	38076-49-2	658082	617497	646569	1.46538e+06	1.62379e+06	1.57586e+06	1.22584	0.00154303	0.0109175	0.412033	-1.27917	down
mws0264	alpha,alpha-Trehalose*	Others	Saccharides	C12H22O11	1	99-20-7	9.20322e+06	4.96608e+06	8.7727e+06	634655	704684	537940	1.21197	0.0347099	0.0727611	12.2209	3.61128	up
pme0519	Sucrose*	Others	Saccharides	C12H22O11	1	57-50-1	9.20322e+06	4.96608e+06	8.7727e+06	634655	704684	537940	1.21197	0.0347099	0.0727611	12.2209	3.61128	up
pme3007	UDP	Nucleotides and derivatives	Nucleotides and derivatives	C9H14N2O12P2	3	27821-45-0	501231	351146	578060	210178	187941	243331	1.13308	0.0516856	0.0962065	2.23	1.15704	up
Lcfn121082	PyroGlu-Ile	Amino acids and derivatives	Amino acids and derivatives	C11H18N2O4	1	-	387191	487222	398799	212144	226254	167231	1.17348	0.0075109	0.0262414	2.1023	1.07197	up
Wasyqn3393	Trans-Ferulic Acid 4-O-[Apiosyl-(1→6)-Glucosyl] Ester	Phenolic acids	Phenolic acids	C21H28O13	3	-	56219.8	90187.9	45914.4	24338.5	32984.5	29210.5	1.06782	0.114172	0.177041	2.22251	1.15219	up
Wahsn03908	3-O-p-Coumaroyl 3-methylglucaric acid*	Phenolic acids	Phenolic acids	C16H18O10	1	-	2.58296e+07	1.9637e+07	4.21591e+07	5.83831e+06	1.1538e+07	1.04675e+07	1.08104	0.0889567	0.145158	3.14704	1.654	up
pmn001694	9,10,13-TriHOME	Lipids	Free fatty acids	C18H34O5	1	29907-57-1	1.05548e+06	1.04011e+06	1.00785e+06	215037	211780	215099	1.22967	0.000270702	0.00466573	4.83466	2.27341	up
Hmqn003054	9,10,11-Trihydroxy-12-octadecenoic acid	Lipids	Free fatty acids	C18H34O5	1	61911-67-9	62441.2	71139	70785	14948.2	31745.7	27612.6	1.12407	0.00417776	0.0190488	2.7503	1.45959	up
Zmdn002353	Epicatechin-6-C-β-D-glucopyranoside*	Flavonoids	Flavanols	C21H24O11	2	103215-49-2	70402.5	68746.7	51298.8	157313	149621	175627	1.19596	0.000751889	0.00721889	0.39466	-1.34132	down
Zmdn002400	Epicatechin-3'-O-β-D-glucopyranoside*	Flavonoids	Flavanols	C21H24O11	2	-	70402.5	68746.7	51298.8	157313	149621	175627	1.19596	0.000751889	0.00721889	0.39466	-1.34132	down
Lmyn002403	Mandelic acid-β-glucoside	Phenolic acids	Phenolic acids	C14H18O8	1	-	2.5285e+06	2.14426e+06	2.86454e+06	167227	195897	150925	1.2255	0.00761941	0.026474	14.6626	3.87407	up
HJN090	Isocoreopsin*	Flavonoids	Flavanones	C21H22O10	3	-	144573	144643	231918	717023	766672	728125	1.20225	0.000430005	0.00551557	0.235613	-2.08551	down
HJN087	Naringenin-4'-O-glucoside*	Flavonoids	Flavanones	C21H22O10	3	-	144573	144643	231918	717023	766672	728125	1.20225	0.000430005	0.00551557	0.235613	-2.08551	down
pme2827	Hexadecanal	Lipids	Free fatty acids	C16H32O	3	629-80-1	3.89156e+07	2.61677e+07	3.19964e+07	9.17113e+07	9.6366e+07	9.00746e+07	1.20153	0.000725186	0.00721889	0.349017	-1.51863	down
Lmbn003970	9,12,13-TriHOME	Lipids	Free fatty acids	C18H34O5	2	97134-11-7	1.60605e+06	1.47868e+06	1.52727e+06	335131	337822	320118	1.22897	0.000754468	0.00721889	4.64419	2.21543	up
Lamn004461	4'-demethyl-3,9-dihydroeucomin glucosyl rhamnosyl glucoside	Flavonoids	Other Flavonoids	C34H44O19	3	-	1.48251e+06	1.89201e+06	2.81856e+06	4.84815e+06	5.23612e+06	4.5151e+06	1.12959	0.00792722	0.0269142	0.424202	-1.23718	down
mws0341	(R)-2-Hydroxyisocaproate	Organic acids	Organic acids	C6H12O3	3	20312-37-2	1.8407e+06	1.75753e+06	1.84721e+06	351755	371556	310702	1.22714	1.03278e-05	0.000841545	5.26632	2.3968	up
mws0884	3',5'-Cyclic AMP	Nucleotides and derivatives	Nucleotides and derivatives	C10H12N5O6P	2	60-92-4	2.88255e+06	2.95898e+06	1.78238e+06	307703	268183	229213	1.21321	0.0264903	0.0605015	9.46954	3.24329	up
Laln002027	3,4-dihydroxybenzaldehyde-xylose-glucoside	Others	Aldehyde compounds	C18H24O12	3	-	270950	253729	236438	109871	96054.7	93506.7	1.21863	0.000866972	0.00789484	2.54187	1.34589	up
Zmhn001358	4-O-Glucosyl-4-hydroxybenzoic acid	Phenolic acids	Phenolic acids	C13H16O8	1	-	3.18532e+06	2.90394e+06	3.27817e+06	483681	518355	544416	1.22799	0.00149526	0.0106998	6.05737	2.59869	up
Lmhn004960	7-O-Galloyltricetiflavan	Flavonoids	Flavanols	C22H18O10	3	-	234309	197434	227225	447167	567815	527094	1.20414	0.00893646	0.0290896	0.427325	-1.22659	down
MWSmce025	Fraxin	Lignans and Coumarins	Coumarins	C16H18O10	2	524-30-1	1.47257e+07	1.34742e+07	1.40328e+07	1.93687e+06	2.11561e+06	2.46766e+06	1.22596	0.000162972	0.00361111	6.47728	2.69539	up
Lmmn003323	2-Hydroxyhexadecanoic acid*	Lipids	Free fatty acids	C16H32O3	1	764-67-0	7.82752e+06	8.25385e+06	8.98038e+06	2.33402e+06	1.97912e+06	2.19405e+06	1.2246	0.00143941	0.0105739	3.85139	1.94538	up
Sasn000615	lactobionic acid	Others	Saccharides	C12H22O12	3	96-82-2	164157	238895	197177	75258.7	77096.2	113192	1.1357	0.0183158	0.0463585	2.26035	1.17655	up
mws0236	Taurine	Organic acids	Organic acids	C2H7NO3S	3	107-35-7	245276	232924	212349	98809.4	60834.2	118355	1.1301	0.00481708	0.0203214	2.484	1.31267	up
Labn009890	7-Hydroxycadalene	Terpenoids	Sesquiterpenoids	C15H18O	3	2102-75-2	95059.2	95542	85241.7	5688.3	5185.4	3576.72	1.22388	0.00106012	0.00875116	19.0889	4.25466	up
Hmsn002598	Salirepin	Others	Others	C13H18O8	2	26652-12-0	708302	684773	747176	1.69386e+06	1.72841e+06	1.50344e+06	1.22102	0.00362937	0.0175806	0.434507	-1.20255	down
MWS0132	Glutathione disulfide	Amino acids and derivatives	Amino acids and derivatives	C20H32N6O12S2	1	27025-41-8	838964	2.9754e+06	1.94204e+06	381105	432455	310081	1.09704	0.128853	0.19248	5.12299	2.35699	up
Sasn008206	(E)-12-hydroxydodec-2-enoic acid	Lipids	Free fatty acids	C12H22O3	1	-	10783.8	13292.1	14365.1	158035	169206	172355	1.22691	0.000429473	0.00551557	0.0769443	-3.70004	down
MWStz398	4'-O-beta-D-Glucosyl-cis-p-coumarate	Phenolic acids	Phenolic acids	C15H18O8	1	117405-48-8	2.95767e+06	4.35841e+06	3.32677e+06	1.11318e+06	1.52006e+06	1.83385e+06	1.1326	0.0228422	0.0543796	2.3825	1.25248	up
Wasyqn2170	Vanillic acid glucoside	Phenolic acids	Phenolic acids	C14H18O9	2	32142-31-7	1.52381e+06	1.48816e+06	1.28959e+06	443485	524091	478009	1.21958	0.00305549	0.0161101	2.97566	1.57321	up
mws0668	Xanthosine	Nucleotides and derivatives	Nucleotides and derivatives	C10H12N4O6	1	146-80-5	2.4392e+07	2.58817e+07	1.82197e+07	1.19198e+06	1.43704e+06	1.12849e+06	1.22489	0.0115098	0.0342446	18.2284	4.18812	up
pmb2787	9-OxoODE*	Lipids	Free fatty acids	C18H30O3	3	54232-59-6	762784	800828	752735	85049	154374	109963	1.21026	2.78971e-05	0.00162117	6.62976	2.72896	up
mws0437	L-Arabitol*	Others	Saccharides	C5H12O5	3	488-82-4	91198.2	53048.5	113325	27460.9	28241.5	26950.5	1.13579	0.0802615	0.13507	3.11631	1.63984	up
MA10074217	4-Hydroxyquinoline	Alkaloids	Quinoline alkaloids	C9H7NO	3	611-36-9	876482	923590	974009	80486.3	75171.5	84919.1	1.22899	0.00100466	0.00857351	11.531	3.52744	up
Zmdn006929	Aloe emodin anthrone	Quinones	Anthraquinone	C15H12O4	1	6247-99-0	193254	179075	239419	49665.2	56825.7	46673	1.21595	0.0121642	0.0354196	3.99407	1.99786	up
MWSmce466	4'-Hydroxyacetophenone	Others	Ketone compounds	C8H8O2	3	99-93-4	179835	205117	193244	3.87273e+06	4.70338e+06	4.4471e+06	1.22866	0.00346257	0.0175007	0.0443973	-4.49339	down
Zbfn006124	2,6-Di-Feruloyl glucoside	Phenolic acids	Phenolic acids	C26H28O12	3	-	674385	892430	642491	92805.7	119393	133468	1.21448	0.0140108	0.0386789	6.39143	2.67614	up
mws0028	Vanillate	Phenolic acids	Phenolic acids	C8H8O4	3	121-34-6	1.27435e+06	946028	1.71683e+06	4.12041e+06	4.5154e+06	4.52153e+06	1.18342	0.000872251	0.00789715	0.29924	-1.74062	down
mws0282	Tryptophan	Amino acids and derivatives	Amino acids and derivatives	C11H12N2O2	1	54-12-6	1.85554e+08	1.73796e+08	1.67888e+08	3.61848e+07	3.33657e+07	3.62749e+07	1.22836	0.000990545	0.00848193	4.98216	2.31677	up
Zmyn000108	D-Glucarate	Others	Saccharides	C6H10O8	1	87-73-0	1.56867e+07	1.92619e+07	1.58731e+07	1.96354e+06	1.66869e+06	2.55607e+06	1.21916	0.00437232	0.019353	8.21253	3.03783	up
MWS2040	Methanesulfonic acid	Organic acids	Organic acids	CH4O3S	3	75-75-2	212468	115303	232751	91045.1	65338	80370.9	1.06253	0.0911113	0.1481	2.36753	1.24338	up
Zbqn003921	N-carboxy-N-(2-oxo-2-phenylethyl)-L-alanine	Amino acids and derivatives	Amino acids and derivatives	C12H13NO5	2	-	6.21399e+07	5.46891e+07	6.67908e+07	548415	647286	562177	1.22918	0.00336117	0.0172217	104.455	6.70674	up
mws0102	Indole-5-carboxylic acid*	Alkaloids	Plumerane	C9H7NO2	3	1670-81-1	344906	428532	412852	143098	124566	150102	1.21298	0.0062027	0.023405	2.8396	1.50569	up
mws1417	Indole-3-carboxylate*	Alkaloids	Plumerane	C9H7NO2	3	771-50-6	580156	616978	711958	272570	210240	256776	1.20391	0.0035127	0.0175139	2.5813	1.3681	up
Lmbn005662	9(10)-EpOME	Lipids	Free fatty acids	C18H32O3	1	16833-56-0	354058	355670	333170	45307.3	38458.3	38175.9	1.22797	0.000180958	0.0037748	8.55244	3.09634	up
Lmbn006032	Hypolaetin*	Flavonoids	Flavones	C15H10O7	3	27696-41-9	94663.7	136745	56851.1	238023	252734	257427	1.09848	0.0170764	0.0441504	0.385279	-1.37603	down
pmn001690	3-Hydroxy-4-isopropylbenzylalcohol-3-O-glucoside	Others	Alcohol compounds	C16H24O7	3	-	2.63865e+06	2.39999e+06	2.99184e+06	198789	150776	204112	1.2253	0.00440985	0.019353	14.5039	3.85837	up
Waptn06702	(9S)-Hydroxyoctadecadienoic acid	Lipids	Free fatty acids	C18H32O3	1	73543-67-6	6.41942e+06	6.123e+06	6.27618e+06	2.36105e+06	2.18736e+06	2.36706e+06	1.22779	9.08047e-06	0.000841545	2.72123	1.44426	up
Hmln000873	2-O-Galloyl-D-glucose	Phenolic acids	Phenolic acids	C13H16O10	1	-	648709	585901	648413	3.51838e+06	3.04325e+06	2.85109e+06	1.22516	0.00575233	0.0224827	0.200051	-2.32156	down
Rln001942	2-Acetamido-3-hydroxy-3-phenylpropanoic acid	Alkaloids	Alkaloids	C11H13NO4	1	-	1.6549e+06	1.48202e+06	1.81602e+06	637288	703124	699205	1.21608	0.00742749	0.026022	2.42837	1.27999	up
MWSHC20125	5-O-Caffeoylshikimic acid	Phenolic acids	Phenolic acids	C16H16O8	2	73263-62-4	2.70193e+06	2.38443e+06	2.61938e+06	482902	554021	504050	1.22698	0.00140757	0.0104574	5.00057	2.32209	up
Zaln004057	4-caffeoylshikimic acid	Phenolic acids	Phenolic acids	C16H16O8	2	-	3.33465e+06	2.90117e+06	3.45809e+06	620367	718361	711191	1.22472	0.00340289	0.0173328	4.72892	2.24151	up
MWS0274	DL-3-Phenyllactic acid*	Phenolic acids	Phenolic acids	C9H10O3	1	828-01-3	1.61182e+06	1.63736e+06	1.58146e+06	153242	157514	100458	1.22142	5.49532e-07	0.000358386	11.7473	3.55426	up
mws0277	Quinate	Organic acids	Organic acids	C7H12O6	2	77-95-2	8.19815e+06	7.33667e+06	7.01236e+06	2.98019e+06	2.65971e+06	2.47126e+06	1.218	0.00185305	0.0119659	2.77977	1.47497	up
mws0219	L-Aspartate	Amino acids and derivatives	Amino acids and derivatives	C4H7NO4	1	56-84-8	4.05787e+06	4.11132e+06	3.84334e+06	1.26077e+07	1.08663e+07	1.46478e+07	1.2154	0.0149935	0.0405065	0.315109	-1.66608	down
mws1090	D-Glucose-1-phosphate*	Others	Saccharides	C6H13O9P	1	59-56-3	1.61223e+07	1.33678e+07	1.48525e+07	5.01542e+06	4.44151e+06	7.0004e+06	1.18111	0.0011199	0.00903793	2.6944	1.42996	up
Zbkn000353	myo-Inositol 5-phosphate*	Others	Saccharides	C6H13O9P	1	-	1.61223e+07	1.33678e+07	1.48525e+07	5.01542e+06	4.44151e+06	7.0004e+06	1.18111	0.0011199	0.00903793	2.6944	1.42996	up
pmb2799	12(13)-EpOME	Lipids	Free fatty acids	C18H32O3	1	6799-85-5	129596	150549	147571	66365.3	64670.1	43135.9	1.17057	0.00113118	0.00907973	2.45572	1.29614	up
Zmgn000173	D-Ribose	Others	Saccharides	C5H10O5	3	50-69-1	223520	163045	74902	45046.9	49398.7	56002.4	1.03452	0.137458	0.203648	3.06728	1.61696	up
mws0147	3-Hydroxyisovalerate	Organic acids	Organic acids	C5H10O3	3	625-08-1	4.3839e+06	4.47907e+06	4.18085e+06	1.09017e+06	1.10868e+06	994542	1.22793	0.000142293	0.00348029	4.08462	2.0302	up
Wbmn006856	Coeloginin	Terpenoids	Triterpene Saponin	C17H14O6	3	82358-34-7	1.23163e+06	1.01645e+06	1.63653e+06	239531	258080	259933	1.2116	0.0289566	0.0645432	5.12789	2.35837	up
Lmln007483	6,9,10-Trihydroxyoctadec-7-enoic acid; Sanleng acid	Lipids	Free fatty acids	C18H34O5	1	-	1.22809e+06	1.18449e+06	1.17142e+06	531833	530662	532741	1.22912	0.000658126	0.00714287	2.24669	1.1678	up
Lmgn007652	9,12,13-Trihydroxy-10-octadecenoic acid	Lipids	Free fatty acids	C18H34O5	1	-	1.56134e+06	1.50116e+06	1.50583e+06	342502	326587	317848	1.2292	4.84516e-05	0.00201521	4.6288	2.21064	up
mws0976	Pseudouridine	Nucleotides and derivatives	Nucleotides and derivatives	C9H12N2O6	3	1445-07-4	373709	986678	803321	156035	198540	164918	1.12163	0.0937864	0.15128	4.16503	2.05833	up
Safn000570	9-hydroxy-8-{[(2S,3R,4S,5S,6R)-3,4,5-trihydroxy-6-(hydroxymethyl)oxan-2-yl]oxy}-1H,3H-naphtho[2,3-c]furan-1-one	Others	Others	C18H18O9	1	-	961952	1.02765e+06	444156	272273	315336	241477	1.07746	0.0993363	0.158712	2.93547	1.55359	up
Wasn001627	Glucosyl 2,3-Dihydroxy-2-Methylbutanoic Acid	Organic acids	Organic acids	C11H20O9	1	-	2.78834e+06	4.23852e+06	3.61455e+06	1.09358e+07	8.8722e+06	8.69072e+06	1.1824	0.00445399	0.0193645	0.3734	-1.4212	down
Lazn006513	(1R,2S)-2-[4-[(3R,3aR,6R,6aS)-3-(4-Hydroxy-3,5-dimethoxyphenyl)-1,3,3a,4,6,6a-hexahydrofuro[3,4-c]furan-6-yl]-2,6-dimethoxyphenoxy]-1-(4-hydroxy-3,5-dimethoxyphenyl)propane-1,3-diol	Lignans and Coumarins	Lignans	C33H40O13	3	-	66162.2	106865	65272.7	155983	184316	137110	1.09441	0.0147524	0.0399896	0.499153	-1.00245	down
Zadn009075	Hydroperoxylinoleic acid*	Lipids	Free fatty acids	C18H32O4	1	34444-18-3	375035	348696	398200	21598.7	23955.7	20910.1	1.22889	0.00158626	0.0110382	16.8802	4.07726	up
MWStz698	Pinocembrin chalcone	Flavonoids	Chalcones	C15H12O4	2	4197-97-1	188743	180647	229569	40276.9	48745.5	49399.2	1.21881	0.00777113	0.0266349	4.32705	2.11339	up
pme0243	Glutarate	Organic acids	Organic acids	C5H8O4	3	110-94-1	1.43747e+07	1.19894e+07	1.23487e+07	1.99326e+06	1.95171e+06	1.85098e+06	1.22739	0.00444368	0.019353	6.67927	2.73969	up
Sasn009432	9,10-Dihydroxystearate	Lipids	Free fatty acids	C18H36O4	2	-	186141	217165	332389	81873.4	97755.3	90188.8	1.15299	0.0716858	0.123266	2.72664	1.44712	up
Rn00864	dGMP	Nucleotides and derivatives	Nucleotides and derivatives	C10H14N5O7P	2	902-04-5	2.01912e+06	4.49115e+06	2.96304e+06	1.32467e+06	1.43884e+06	991762	1.06335	0.113463	0.176265	2.52267	1.33495	up
Wbtn004512	1,8-dihydroxy-4,5-dimethoxy-3-{[(2s,3r,4s,5s,6r)-3,4,5-trihydroxy-6-(hydroxymethyl)oxan-2-yl]oxy}xanthen-9-one	Flavonoids	Other Flavonoids	C21H22O12	3	-	635371	373140	794932	1.85743e+06	1.80914e+06	1.75092e+06	1.145	0.00734032	0.0257523	0.332893	-1.58687	down
Zbnn005416	Eriodictyol-7-O-(6''-acetyl)glucoside	Flavonoids	Flavanones	C23H24O12	1	-	2.59887e+06	2.30394e+06	2.74649e+06	7.43325e+06	6.73333e+06	6.91965e+06	1.2215	0.000184495	0.0037889	0.362763	-1.4629	down
MWS0155	N6-(1,2-Dicarboxyethyl)-AMP	Nucleotides and derivatives	Nucleotides and derivatives	C14H18N5O11P	3	19046-78-7	189182	328625	287004	51140.1	70802.3	62998	1.18925	0.0356122	0.0740988	4.35173	2.12159	up
Sazp001763	4-Hydroxyphenyl 6-O-(2-Methyl-3-Hydroxypropionyl)-Beta-D-Galactopyranoside	Others	Others	C16H22O9	2	-	1.46598e+06	1.32037e+06	1.13936e+06	525351	603278	480161	1.20074	0.0078591	0.0267775	2.44016	1.28697	up
Safn010965	Porrigenic acid	Lipids	Free fatty acids	C18H30O4	2	-	572691	546792	499301	85289.1	85042.6	86958.8	1.22868	0.00221956	0.013349	6.29166	2.65344	up
Wagn011658	1-Palmitoyl-Sn-Glycerol 3-O-Diglucoside	Lipids	Glycerol ester	C31H58O14	1	-	98298	192012	240421	2.31134e+06	3.02226e+06	531565	1.08258	0.137967	0.204282	0.0904887	-3.46612	down
Waptn02904	3-(3,5-dihydroxyphenyl)propanoic acid glucoside	Phenolic acids	Phenolic acids	C15H20O9	1	-	1.85334e+06	1.48696e+06	1.9015e+06	4.13583e+06	3.62253e+06	3.10971e+06	1.17429	0.0129363	0.0367986	0.482312	-1.05196	down
pmn001689	9-Hydroxy-12-oxo-15(Z)-octadecenoic acid*	Lipids	Free fatty acids	C18H32O4	1	-	376893	367880	410177	15891.9	23644.2	29824.4	1.21946	0.000507426	0.00606056	16.6514	4.05757	up
MWS5206	3-(4-Hydroxyphenyl)lactate*	Phenolic acids	Phenolic acids	C9H10O4	1	306-23-0	4.46266e+06	4.17534e+06	4.63424e+06	348794	370364	368062	1.22937	0.00105651	0.00875	12.2075	3.6097	up
Zbkn008746	Prenyl caffeate	Phenolic acids	Phenolic acids	C14H16O4	1	118971-61-2	37455.5	16800.6	32772.9	69120.9	67803.6	65069.7	1.0759	0.0223708	0.0537155	0.430849	-1.21475	down
MWS0631	S-Sulfo-L-cysteine	Amino acids and derivatives	Amino acids and derivatives	C3H7NO5S2	3	1637-71-4	632358	423105	520799	69190.1	59078.1	71594.8	1.22014	0.0166094	0.0435674	7.88671	2.97942	up
pme3096	Aminomalonate	Amino acids and derivatives	Amino acids and derivatives	C3H5NO4	3	1068-84-4	2.12308e+07	2.57764e+07	1.87089e+07	9.12013e+06	9.99625e+06	7.94732e+06	1.19039	0.0184658	0.0466445	2.4282	1.27989	up
Zbqn003748	N-malonylleucine	Amino acids and derivatives	Amino acids and derivatives	C9H15NO5	1	-	288374	220955	215534	44695.6	40024.8	62635.8	1.20507	0.00975838	0.0309669	4.91912	2.2984	up
Zbln001290	β-Hydroxy-(3,4-dihydroxyphenylethanolyl)-glucoside	Others	Alcohol compounds	C14H20O9	3	-	377991	846358	317785	1.32734e+06	1.31835e+06	909873	1.00186	0.0380071	0.0768662	0.433724	-1.20515	down
mws1333	Melibiose	Others	Saccharides	C12H22O11	1	585-99-9	4.49172e+06	3.65638e+06	3.88255e+06	371397	433361	292983	1.2228	0.00386038	0.0182268	10.9595	3.45411	up
MW0012312	9s,13r-12-Oxophytodienoic Acid	Lipids	Free fatty acids	C18H28O3	3	71606-07-0	41197.1	62661.3	51820.6	1.10504e+06	1.21681e+06	1.29436e+06	1.22575	0.00202911	0.0124406	0.0430503	-4.53783	down
Zahn006118	1,3-Benzodioxole-5-nonanoic acid	Others	Others	C16H22O4	3	834900-22-0	15739.2	12239.1	13797.7	51315.4	58595.4	61557.7	1.21984	0.00238546	0.014072	0.243637	-2.03719	down
ZbWn001980	6-methoxyhexyl hydrogen sulfate	Others	Others	C7H16O5S	1	-	2.17609e+06	2.24132e+06	2.08236e+06	959652	959421	915443	1.22736	0.000569756	0.00657171	2.29308	1.19729	up
Lcsn000385	Glu-Asn	Amino acids and derivatives	Amino acids and derivatives	C9H15N3O6	3	36314-37-1	199249	173099	223046	93798.7	78940.5	89209.1	1.20149	0.0110187	0.0332934	2.27295	1.18456	up
Rln002157	2,6-Dihydroxy-4-[3,4,5-trihydroxy-6-(hydroxymethyl)oxan-2-yl]oxybenzoic acid	Phenolic acids	Phenolic acids	C13H16O10	1	-	1.92616e+06	2.79753e+06	1.69784e+06	5.85703e+06	5.46065e+06	4.14459e+06	1.13742	0.0119362	0.035059	0.415303	-1.26776	down
Lmsn000381	D-Maltose*	Others	Saccharides	C12H22O11	1	69-79-4	1.9557e+07	1.45756e+07	1.53852e+07	1.24839e+06	1.76677e+06	1.65936e+06	1.22138	0.00990421	0.0312725	10.5931	3.40506	up
MWSHC2062	Ferulic β-glucoside*	Phenolic acids	Phenolic acids	C16H20O9	2	14364-12-6	4.72904e+06	4.80584e+06	6.64915e+06	1.90005e+06	2.36829e+06	1.33716e+06	1.15237	0.0165941	0.0435674	2.88717	1.52966	up
Waptn03691	Indole-3-lactic acid glucoside	Alkaloids	Plumerane	C17H21NO8	1	-	976629	994088	1.07473e+06	357617	322720	332003	1.22621	0.000739138	0.00721889	3.00832	1.58896	up
Lmmn005117	4,9,11,17-Tetrahydroxy-diphenyl ether cycloheptane	Others	Others	C19H22O5	3	-	159820	174668	153114	336310	303250	342758	1.2153	0.00124065	0.00964273	0.496379	-1.01049	down
pmn001419	p-Coumaroyl-D-glucose	Phenolic acids	Phenolic acids	C15H18O8	2	7139-64-2	1.57378e+07	1.34263e+07	9.56246e+06	5.22457e+06	7.45918e+06	4.05696e+06	1.08164	0.0354945	0.0740372	2.31332	1.20996	up
Zmsn002575	Hastatoside*	Terpenoids	Monoterpenoids	C17H24O11	3	50816-24-5	389514	395466	403937	1.53089e+06	1.80059e+06	1.69999e+06	1.22707	0.00367341	0.017607	0.236296	-2.08133	down
Hmtn001288	Methyl 2,4-dihydroxyphenylacetate*	Phenolic acids	Phenolic acids	C9H10O4	1	67828-42-6	4.28783e+06	4.13219e+06	4.31896e+06	399216	420533	429500	1.22958	0.000165899	0.003644	10.1973	3.35012	up
Zbqn004207	(2-phenylacetyl)-L-glutamicacid	Amino acids and derivatives	Amino acids and derivatives	C13H15NO5	2	-	1.72583e+06	1.6414e+06	1.82013e+06	86655.9	86615.7	108506	1.22802	0.00081293	0.00757734	18.4094	4.20237	up
mws2368	4-Hydroxyphenylethanol	Others	Alcohol compounds	C8H10O2	3	501-94-0	356544	373586	352665	85525.7	98773.3	98107.7	1.2265	1.48531e-05	0.00104219	3.83417	1.93891	up
Wasn000495	Vicianose	Others	Saccharides	C11H20O10	3	14116-69-9	49235.6	77408.1	48528	9284.8	10908.9	11924.9	1.20542	0.0368	0.0750258	5.45391	2.44729	up
Lmbn005172	2,6-Dimethoxybenzaldehyde	Others	Aldehyde compounds	C9H10O3	1	3392-97-0	1.42066e+06	1.3945e+06	1.59326e+06	129602	135872	113899	1.22801	0.00195398	0.0122044	11.6203	3.53857	up
mws0467	Phloretate*	Phenolic acids	Phenolic acids	C9H10O3	1	501-97-3	1.99726e+06	2.05369e+06	2.13754e+06	187494	195986	144817	1.2261	8.99031e-05	0.00272278	11.714	3.55016	up
Saln010687	2-Keto palmitic acid	Lipids	Free fatty acids	C16H30O3	1	2570-24-3	120287	110830	119195	38865.5	37780.2	49000.5	1.21307	0.000107813	0.00296622	2.78808	1.47927	up
Zmyn000453	Isocitrate*	Organic acids	Organic acids	C6H8O7	2	320-77-4	9.18353e+06	1.87733e+07	1.77182e+07	8.11205e+06	7.04619e+06	7.25589e+06	1.00693	0.123575	0.186693	2.03778	1.027	up
Safn001079	(2S,3R)-2,3-dihydroxy-5-oxohexanedioic acid*	Organic acids	Organic acids	C6H8O7	2	-	9.18353e+06	1.87733e+07	1.77182e+07	8.11205e+06	7.04619e+06	7.25589e+06	1.00693	0.123575	0.186693	2.03778	1.027	up
MWS00275g	DL-O-tyrosine	Amino acids and derivatives	Amino acids and derivatives	C9H11NO3	3	2370-61-8	2.37676e+06	2.01872e+06	3.82508e+06	1.09402e+06	863930	1.24819e+06	1.10847	0.0885815	0.144765	2.56401	1.3584	up
Lcfn121252	2-ethyl-3-methylbut-2-enedioicacid	Organic acids	Organic acids	C7H10O4	2	-	5.97571e+06	6.58757e+06	6.5909e+06	59859.8	65570	58278.8	1.2296	0.0010431	0.00875	104.264	6.7041	up
mws4183	Quercetin-3-O-arabinoside	Flavonoids	Flavonols	C20H18O11	3	22255-13-6	90436.6	67920.6	107980	260255	415711	517397	1.16803	0.0508254	0.0951704	0.223182	-2.1637	down
Labn004625	2-Phenylethyl beta-primeveroside	Others	Alcohol compounds	C19H28O10	3	129932-48-5	450519	225554	261315	97527.3	102179	148513	1.09252	0.0995982	0.159021	2.69195	1.42865	up
Zmgn000217	Itaconate	Organic acids	Organic acids	C5H6O4	3	97-65-4	2.48187e+06	2.95316e+06	2.29319e+06	66838.6	592760	522320	1.03745	0.00118768	0.00937709	6.53871	2.70901	up
Zbfn013528	Beta-Hydroxypalmitic Acid*	Lipids	Free fatty acids	C16H32O3	1	-	7.52139e+06	7.53404e+06	9.06373e+06	2.22302e+06	1.82175e+06	2.09297e+06	1.22037	0.00522615	0.0213268	3.92965	1.9744	up
MWS1848	Phenyl acetate	Others	Others	C8H8O2	3	122-79-2	207084	219150	202948	4.33524e+06	4.75903e+06	4.33164e+06	1.22948	0.00109143	0.00892219	0.0468633	-4.4154	down
MWS1709	Malate	Organic acids	Organic acids	C4H6O5	1	636-61-3	8.70526e+07	8.90808e+07	8.36034e+07	2.54418e+07	2.55967e+07	2.43216e+07	1.2289	0.000344165	0.00499356	3.44661	1.78518	up
mws0214	D-Sorbitol	Others	Saccharides	C6H14O6	3	50-70-4	46160.5	47006.5	38064.9	20095.9	17719.5	18197.3	1.20981	0.00921376	0.0298233	2.34289	1.22829	up
Labn003679	(E)-caffeyl alcohol 4-O-β-D-glucopyranoside	Others	Alcohol compounds	C15H20O8	1	-	1.38405e+07	1.65439e+07	1.43617e+07	1.38622e+06	1.07069e+06	940947	1.22403	0.00296094	0.0158466	13.1689	3.71906	up
Saln004222	Luteolin 7-(6''-acetylglucoside)	Flavonoids	Flavones	C23H22O12	1	-	391745	744382	936630	1.34019e+06	3.33504e+06	3.86386e+06	1.04992	0.10142	0.161328	0.242738	-2.04253	down
ML10197929	Creatine	Amino acids and derivatives	Amino acids and derivatives	C4H9N3O2	3	57-00-1	506443	520952	510282	116969	184273	117972	1.19925	0.00266667	0.0149024	3.66799	1.87499	up
mws1155	D-Mannitol*	Others	Saccharides	C6H14O6	3	69-65-8	63180.1	37494.9	63702.7	24558.6	26359.3	12173.2	1.04746	0.0405193	0.0808466	2.6054	1.38151	up
pme2237	Galactitol*	Others	Saccharides	C6H14O6	3	608-66-2	63180.1	37494.9	63702.7	24558.6	26359.3	12173.2	1.04746	0.0405193	0.0808466	2.6054	1.38151	up
pmb2871	1-O-Gentisoyl-β-D-glucoside*	Phenolic acids	Phenolic acids	C13H16O9	1	23445-11-6	5.87703e+06	4.12326e+06	3.79085e+06	8.42028e+06	1.22703e+07	1.04186e+07	1.13309	0.0177795	0.0453646	0.443315	-1.1736	down
MWStz371	Protocatechuic acid-4-O-glucoside*	Phenolic acids	Phenolic acids	C13H16O9	1	7361-59-3	5.87703e+06	4.12326e+06	3.79085e+06	8.42028e+06	1.22703e+07	1.04186e+07	1.13309	0.0177795	0.0453646	0.443315	-1.1736	down
MA10039492	Dehydroascorbate	Others	Vitamin	C6H6O6	1	490-83-5	996168	951822	814880	303529	372597	344384	1.2123	0.00424928	0.0192016	2.70734	1.43688	up
mws2367	Salidroside	Phenolic acids	Phenolic acids	C14H20O7	3	10338-51-9	139321	126738	158985	35412.8	41778.9	45184	1.21515	0.00509184	0.0210548	3.47327	1.79629	up
mws5038	Isomaltulose*	Others	Saccharides	C12H22O11	1	13718-94-0	1.84719e+07	1.25854e+07	1.63163e+07	1.32657e+06	1.76524e+06	1.36355e+06	1.22067	0.0136811	0.0381439	10.6329	3.41047	up
Lmxn000398	beta-Lactose*	Others	Saccharides	C12H22O11	1	63-42-3	1.84719e+07	1.25854e+07	1.63163e+07	1.32657e+06	1.76524e+06	1.36355e+06	1.22067	0.0136811	0.0381439	10.6329	3.41047	up
MWSmce439	Dihydrocoumarin	Lignans and Coumarins	Coumarins	C9H8O2	3	119-84-6	299332	304184	310341	31541.8	34995.6	36390.1	1.2289	1.00125e-05	0.000841545	8.87864	3.15034	up
pme2074	(-)-Jasmonoyl-L-isoleucine	Amino acids and derivatives	Amino acids and derivatives	C18H29NO4	3	120330-93-0	615170	591885	595930	221467	234916	243622	1.22741	3.19098e-06	0.00050978	2.57567	1.36495	up
Lcfn121043	N-(E-4-coumaroyl)-aspartate	Amino acids and derivatives	Amino acids and derivatives	C13H13NO6	2	-	1.11134e+07	1.10261e+07	1.18657e+07	967183	798595	930211	1.22837	0.000436018	0.00551557	12.6133	3.65687	up
Wasn001007	Isoascorbic acid 2-O-glucoside	Others	Vitamin	C12H18O11	3	-	80200.5	169060	92341.8	200486	248531	236154	1.03747	0.0353393	0.0738355	0.498566	-1.00414	down
Lmgn000160	3-Ureidopropionate	Amino acids and derivatives	Amino acids and derivatives	C4H8N2O3	1	462-88-4	542222	499975	509498	1.60547e+06	1.69501e+06	1.6249e+06	1.22827	6.43103e-05	0.00235432	0.315041	-1.66639	down
Zmyn000110	alpha-D-Glucosamine 1-phosphate	Others	Saccharides	C6H14NO8P	3	2152-75-2	645870	597832	625562	193004	167673	261763	1.19634	0.00105418	0.00875	3.00312	1.58646	up
Safn002073	Glu-Leu	Amino acids and derivatives	Amino acids and derivatives	C11H20N2O5	1	5969-52-8	1.07284e+06	1.10941e+06	1.08154e+06	374599	435267	357560	1.22155	0.000168633	0.00367213	2.79571	1.48322	up
Safn000337	heptafluorobutanoic acid	Others	Others	C4HF7O2	2	375-22-4	1.0012e+06	3.12284e+06	821827	61536.3	86656.7	76320	1.18016	0.166915	0.23767	22.0293	4.46135	up
Safn002037	2-[4-[(1R,2R)-1,2-dihydroxypropyl]phenoxy]-6-(hydroxymethyl)oxane-3,4,5-triol	Organic acids	Organic acids	C15H22O8	2	-	2.00105e+06	2.00939e+06	1.91296e+06	4.78284e+06	4.48812e+06	4.6258e+06	1.22789	0.000294851	0.00474391	0.426244	-1.23025	down
ML10176345	3-Dehydroshikimate	Organic acids	Organic acids	C7H8O5	3	2922-42-1	64445.3	62890.8	59950.2	22072	13826.8	19849.2	1.19791	0.000504339	0.00606056	3.35952	1.74825	up
mws0470	Methylmalonic acid*	Organic acids	Organic acids	C4H6O4	1	516-05-2	2.57244e+07	3.20747e+07	2.37349e+07	8.72116e+06	1.01238e+07	8.14751e+06	1.20581	0.0147705	0.0399896	3.02062	1.59484	up
mws0192	Succinate*	Organic acids	Organic acids	C4H6O4	1	110-15-6	2.57244e+07	3.20747e+07	2.37349e+07	8.72116e+06	1.01238e+07	8.14751e+06	1.20581	0.0147705	0.0399896	3.02062	1.59484	up
mws2523	alpha,alpha'-Trehalose 6-phosphate	Others	Saccharides	C12H23O14P	3	4484-88-2	201094	168193	131675	61990.9	74406.3	93523.5	1.12623	0.029924	0.0660157	2.17884	1.12356	up
Lcsn000415	3-Deoxy-D-glycero-D-galacto-non-2-ulopyranosonate	Lipids	Free fatty acids	C9H16O9	3	153666-19-4	71385	67606.4	69510.4	31112.5	24607.4	36231.8	1.18641	0.00404109	0.0186614	2.26751	1.18111	up
pme2914	3-Hydroxy-3-methylglutarate	Organic acids	Organic acids	C6H10O5	1	503-49-1	1.93506e+07	2.35755e+07	1.03736e+07	5.24437e+06	6.02451e+06	3.88109e+06	1.11781	0.0787417	0.132956	3.51813	1.81481	up
Lmbn000198	3-Dehydro-L-threonate	Others	Saccharides	C4H6O5	1	-	8.62537e+07	8.73614e+07	8.01915e+07	2.67955e+07	2.42196e+07	2.38212e+07	1.22648	0.00030794	0.00474944	3.39149	1.76192	up
Lmmn004625	Dihydrokaempferol-7-O-glucoside	Flavonoids	Flavanonols	C21H22O11	1	-	3.23143e+06	3.03954e+06	3.61125e+06	8.33834e+06	8.73079e+06	7.56545e+06	1.21739	0.00116921	0.00931681	0.401152	-1.31778	down
Lmqn000780	UDP-N-acetyl-alpha-D-glucosamine	Nucleotides and derivatives	Nucleotides and derivatives	C17H27N3O17P2	3	528-04-1	36705.4	58218.6	39946.6	91829.9	125886	106803	1.15026	0.00859617	0.0283842	0.415601	-1.26673	down
Zmpn000095	Sorbitol 6-phosphate	Others	Saccharides	C6H15O9P	3	20479-58-7	443253	342847	477824	200283	142143	219251	1.13975	0.0131848	0.0373372	2.25027	1.1701	up
MWSmce326	AICAR phosphate (Acadesine phosphate)	Nucleotides and derivatives	Nucleotides and derivatives	C9H17N4O9P	3	681006-28-0	82280.6	90526.8	90593.2	29243.7	27839.5	35159.9	1.21669	0.000116313	0.00306048	2.85551	1.51375	up
Safn000221	UDP-D-galactose	Nucleotides and derivatives	Nucleotides and derivatives	C15H24N2O17P2	1	-	1.37705e+07	1.47608e+07	1.23999e+07	5.86627e+06	5.80945e+06	6.58189e+06	1.21446	0.00393942	0.0184115	2.24187	1.1647	up
pmn001691	9,12,13-Trihydroxy-10,15-octadecadienoic acid	Lipids	Free fatty acids	C18H32O5	1	-	527535	506820	461365	61231	60217.8	69232.3	1.22788	0.0016709	0.0114057	7.84409	2.97161	up
mws0628	4-Hydroxybenzaldehyde	Others	Aldehyde compounds	C7H6O2	3	123-08-0	357870	311855	367333	8293.32	7810.28	10973.7	1.22741	0.00251063	0.0145403	38.2999	5.25927	up
Zbqn004234	N-(malonyl)phenylalanine	Amino acids and derivatives	Amino acids and derivatives	C12H13NO5	3	-	125916	351591	327638	71088.7	57424	38872.8	1.10038	0.0947022	0.152368	4.81012	2.26607	up
mws0376	Fumarate	Organic acids	Organic acids	C4H4O4	1	110-17-8	1.99967e+07	1.5778e+07	1.63093e+07	3.82459e+07	4.37807e+07	3.50363e+07	1.19521	0.00482825	0.0203214	0.444924	-1.16837	down
pmn001727	N-(4-O-(Glucosyl)-E-feruloyl)-tyramine	Alkaloids	Phenolamine	C24H29NO9	3	-	4.41653e+06	5.20297e+06	4.65652e+06	512233	376624	444715	1.22544	0.00231183	0.0137729	10.7051	3.42023	up
pme0500	Melezitose	Others	Saccharides	C18H32O16	3	597-12-6	36916.1	44768.2	22522.3	8588.3	11583.9	12878.2	1.13262	0.0629172	0.111217	3.15295	1.6567	up
MWSmce183	(R)-Mandelate	Organic acids	Organic acids	C8H8O3	3	611-71-2	171142	169557	190294	45752.4	45435.6	42182.2	1.22721	0.00197782	0.0122751	3.98135	1.99326	up
pmb4777	4-Hydroxy-7-methoxycoumarin-β-rhamnoside	Lignans and Coumarins	Coumarins	C16H18O8	3	-	132437	72099.5	190163	40190.9	21063.4	58250.3	1.0158	0.103795	0.164174	3.3028	1.72369	up
Lmgn002555	2-Propylglutaric acid	Organic acids	Organic acids	C8H14O4	2	32806-62-5	2.07267e+07	1.76802e+07	2.28581e+07	2.2178e+06	1.99373e+06	2.08315e+06	1.22675	0.00657662	0.0240974	9.73283	3.28286	up
Lmyn006011	Gingerglycolipid B	Lipids	Glycerol ester	C33H58O14	2	88168-90-5	371576	219189	179663	612496	785131	1.34607e+06	1.09836	0.0885269	0.144765	0.2808	-1.83239	down
Zamn006847	glycoric acid	Others	Others	C12H20O4	3	-	64078	56780.6	65890.2	246369	228364	208896	1.22359	0.00266025	0.0149024	0.273173	-1.87211	down
Wcfn004186	Aspalathin	Others	Others	C21H24O11	3	6027-43-6	73089.8	38013	60946.3	300033	253592	200007	1.1769	0.0135271	0.0379239	0.228293	-2.13104	down
MWSHC2016	Epigallocatechin gallate*	Flavonoids	Flavanols	C22H18O11	1	989-51-5	210514	114484	104234	664267	413729	428110	1.13474	0.0330013	0.0701103	0.284995	-1.81099	down
mws2220	Gallocatechin 3-O-gallate*	Flavonoids	Flavanols	C22H18O11	1	5127-64-0	135847	151877	140404	456495	526723	738099	1.20275	0.0360822	0.0743664	0.248721	-2.0074	down
Zmpn004713	Isoetin*	Flavonoids	Flavones	C15H10O7	3	1621-84-7	255478	134892	169017	378746	417691	460171	1.11555	0.0085128	0.0281457	0.445156	-1.16762	down
Labn003910	Benzyl β-primeveroside*	Others	Others	C18H26O10	3	130622-31-0	330121	256090	332824	136590	155739	144998	1.19169	0.0196552	0.0487316	2.10148	1.07141	up
mws0874	3'-AMP	Nucleotides and derivatives	Nucleotides and derivatives	C10H14N5O7P	3	84-21-9	182876	138239	170155	80832.9	69982.5	80806.3	1.19073	0.0171879	0.0443028	2.121	1.08475	up
MWStz396	Gingerglycolipid A	Lipids	Glycerol ester	C33H56O14	1	145937-22-0	115672	178238	507114	649905	1.96897e+06	1.17954e+06	1.02871	0.110089	0.171658	0.210884	-2.24548	down
Saln005362	3'-O-Caffeoyl sweroside	Terpenoids	Monoterpenoids	C25H28O12	3	-	370966	185015	354432	75431.9	104013	95845.4	1.13317	0.0677549	0.118197	3.3071	1.72557	up
Lmbn000216	D-erythro-3-Methylmalate*	Organic acids	Organic acids	C5H8O5	1	152204-30-3	5.6693e+06	4.62265e+06	4.94317e+06	1.26239e+06	1.83673e+06	1.45628e+06	1.20481	0.001818	0.0118357	3.34441	1.74175	up
Wasn004683	Protocatechuic acid 1-O-(Glucosylvanilloyl)	Phenolic acids	Phenolic acids	C21H22O12	2	-	390788	361044	729231	1.9694e+06	2.04176e+06	1.63758e+06	1.16611	0.00127843	0.00984544	0.262193	-1.9313	down
mws0281	Citrate	Organic acids	Organic acids	C6H8O7	1	77-92-9	8.07418e+07	6.70206e+07	7.29568e+07	3.38916e+07	2.91806e+07	2.46173e+07	1.19845	0.00138283	0.0103152	2.51705	1.33174	up
Waptn04416	2-trans-abscisic acid D-glucosyl ester	Organic acids	Organic acids	C21H30O9	3	-	110785	88445.5	70829.9	59501.4	36851.4	24493	1.02002	0.0329712	0.0701055	2.23475	1.16011	up
Sadn017326	Litsealactone B	Lipids	Free fatty acids	C17H26O3	2	-	2.6231e+06	2.82265e+06	2.39554e+06	1.14571e+07	1.20204e+07	1.08722e+07	1.22642	0.000413218	0.00551557	0.228279	-2.13113	down
ZBN0068	Castanoside B[Kaempferol-3-O-(4'',6''-di-p-coumaroyl)mannoside]	Flavonoids	Flavonols	C39H32O15	2	-	20858.5	13207.6	11896.7	26608.7	34169.1	34771.2	1.09521	0.0126504	0.0362713	0.481038	-1.05578	down
MWSmce203	D-Cellobiose	Others	Saccharides	C12H22O11	3	528-50-7	181266	114241	176321	26833.7	16581.9	26494.8	1.19918	0.0227428	0.0543454	6.74905	2.75468	up
pmb2654	Anthranilate-1-O-Sophoroside	Phenolic acids	Phenolic acids	C19H27NO12	3	-	53672.3	134349	71407	9328	7779.61	1554.5	1.12174	0.0804281	0.135161	13.9013	3.79715	up
pmb2643	Myristoleic acid	Lipids	Free fatty acids	C14H26O2	3	544-64-9	17235.8	4977.35	17076.6	109924	98098.5	96646.8	1.15018	0.000112003	0.00302941	0.128959	-2.95502	down
Wahsn02657	1-O-p-Coumaroyl Octose	Phenolic acids	Phenolic acids	C17H22O10	2	-	1.8766e+06	2.6194e+06	1.37834e+06	621253	683190	770957	1.14695	0.0703698	0.121571	2.83046	1.50104	up
mws0609	3',5'-Cyclic GMP	Nucleotides and derivatives	Nucleotides and derivatives	C10H12N5O7P	3	7665-99-8	929230	1.19366e+06	468018	116205	116329	93804.7	1.18181	0.0704595	0.121571	7.93933	2.98902	up
Lcfn121061	N-Acetyl-6-hydroxy-L-tryptophan	Amino acids and derivatives	Amino acids and derivatives	C13H14N2O4	2	-	611335	759818	758999	250980	231844	261747	1.21556	0.00950994	0.0304077	2.86091	1.51647	up
Lmyn003971	Dihydrodehydrodiconiferyl alcohol-4-O-glucoside*	Lignans and Coumarins	Lignans	C26H34O11	3	-	414309	556615	504016	267792	275620	177137	1.11761	0.0101263	0.0315856	2.04697	1.03349	up
Wcqn003284	alpha-Hydrojuglone	Quinones	Quinones	C10H8O3	3	481-40-3	4.18892e+06	4.02869e+06	4.46126e+06	455473	690282	560916	1.22075	0.000112879	0.00302941	7.42901	2.89317	up
MWStz454	Cannabiscitrin	Flavonoids	Flavonols	C21H20O13	2	520-14-9	376291	268143	351403	1.05593e+06	833737	1.06119e+06	1.19604	0.00571695	0.0224239	0.337474	-1.56715	down
MW0014855	Sciadonic acid	Lipids	Free fatty acids	C20H34O2	3	7019-85-4	4454.1	3312.26	15131.7	27814.3	19570.7	24545.1	1.0085	0.0285868	0.0640089	0.318338	-1.65137	down
Wacn002584	2-O-Caffeoylhydroxycitric Acid	Phenolic acids	Phenolic acids	C15H14O11	3	-	268380	252515	331064	65087.1	98422.3	54700.3	1.18491	0.00398312	0.0184612	3.90431	1.96507	up
Zbqn002318	N-succinyl-proline	Amino acids and derivatives	Amino acids and derivatives	C9H13NO5	3	-	171020	156963	170396	22265.4	32986.4	25972.9	1.21978	4.12969e-05	0.00193178	6.13581	2.61725	up
Hmln101664	Nortrachelogenin-4'-O-gentiobioside	Lignans and Coumarins	Lignans	C32H42O17	3	-	122401	174363	227023	44390.5	35967.7	34056	1.1895	0.0442928	0.0858003	4.578	2.19472	up
Rfn063680	2-β-D-Glucopyranosyloxy-4-methoxy-cis-cinnamic acid	Phenolic acids	Phenolic acids	C16H20O9	3	-	4.84063e+06	5.2617e+06	4.68621e+06	284498	184363	168097	1.22317	0.00086887	0.00789484	23.2174	4.53714	up
Zmln000668	Monogalloyl-diglucose	Phenolic acids	Phenolic acids	C19H26O15	2	-	108350	67837.4	63614.8	555283	376192	388730	1.19502	0.0197718	0.0489163	0.18164	-2.46085	down
Wbtn005563	1,3,7-trihydroxy-2-{[(2s,3r,4s,5s,6r)-3,4,5-trihydroxy-6-(hydroxymethyl)oxan-2-yl]oxy}xanthen-9-one	Flavonoids	Other Flavonoids	C19H18O11	3	-	48172	41174.2	71009.7	108695	131017	130166	1.14072	0.00437665	0.019353	0.433537	-1.20577	down
HJN072	Litchioside C	Organic acids	Organic acids	C19H34O9	2	-	39873.7	37254	41262.9	76195.1	111023	71930.8	1.15566	0.0618807	0.109868	0.456843	-1.13023	down
pmb2636	8,15-Dihydroxy-5,9,11,13-eicosatetraenoic acid	Lipids	Free fatty acids	C20H32O4	3	77667-08-4	3862.12	3862.12	3862.12	314686	298191	309221	1.22984	0.000255395	0.00454315	0.0125652	-6.31442	down
Zmyn004449	9-Hydroxy-12-oxo-10(E),15(Z)-octadecadienoic acid	Lipids	Free fatty acids	C18H30O4	2	-	31694	32135.2	38419.6	80066.7	93606.8	100957	1.20895	0.00601875	0.0230354	0.372315	-1.42541	down
Wacyn02543	Methylgallic Acid 3-(6''-Sulfate)Glucoside	Phenolic acids	Phenolic acids	C14H18O13S	3	-	96316.4	37757.2	113804	222851	268648	267965	1.06741	0.00550246	0.0220622	0.326385	-1.61535	down
pmb2826	(S)-2-Methylmalate	Organic acids	Organic acids	C5H8O5	1	-	3.14339e+06	3.44291e+06	2.26773e+06	453546	453546	453546	1.21861	0.019348	0.0482459	6.50726	2.70205	up
Lmbn004685	5S,8R-DiHODE	Lipids	Free fatty acids	C18H32O4	2	-	320640	314462	346004	9835.38	27125.2	12948.1	1.20643	7.4713e-05	0.00251633	19.658	4.29705	up
Waptn06683	DGMG 18:1(2n isomer)	Lipids	Glycerol ester	C33H60O14	1	-	8556.49	8905.4	18605.4	241177	361863	183211	1.20462	0.0410666	0.0816162	0.0458724	-4.44623	down
Lcfn121244	(2S)-1-O-palmitoleyl-3-O-beta-D-galactopyranosylglycerol	Others	Saccharides	C25H46O9	1	-	71607.1	91011.2	102876	689361	853190	292973	1.1531	0.0874307	0.143681	0.144642	-2.78944	down
mws4175	D-Glucuronolactone	Others	Saccharides	C6H8O6	2	32449-92-6	327852	588383	321319	19486.9	64939.3	82466.8	1.11792	0.0502098	0.0943115	7.41525	2.8905	up
Lmrn003000	Phenyllactate	Phenolic acids	Phenolic acids	C9H10O3	1	7326-19-4	1.73033e+06	1.47504e+06	1.93569e+06	147268	129212	143098	1.22682	0.00701631	0.0250141	12.2529	3.61505	up
Zmyn000230	2-Dehydro-3-deoxy-L-arabinonate	Others	Saccharides	C5H8O5	3	-	8.88883e+06	8.85446e+06	7.42626e+06	233077	233077	233077	1.22921	0.00347219	0.0175065	35.9961	5.16977	up
MWSmce370	4-Hydroxyphenylacetate	Phenolic acids	Phenolic acids	C8H8O3	3	156-38-7	365864	434100	368946	84527.8	118850	83317.8	1.21001	0.00129775	0.00990369	4.07717	2.02757	up
mws0943	N1-Methyl-4-pyridone-5-carboxamide	Alkaloids	Pyridine alkaloids	C7H8N2O2	3	769-49-3	159200	121031	171925	47533.6	56642.5	45811.7	1.19906	0.0184414	0.0466296	3.01462	1.59198	up
MWSmce676	D-Arabinose*	Others	Saccharides	C5H10O5	3	10323-20-3	326676	197148	435683	168272	124238	150463	1.01684	0.125408	0.18856	2.16606	1.11507	up
MWSmce199	L-Xylose*	Others	Saccharides	C5H10O5	3	25990-60-7	326676	197148	435683	168272	124238	150463	1.01684	0.125408	0.18856	2.16606	1.11507	up
ZBN0396	3,5,3',4',5'-penta-hydroxyflavan-7-gallate	Flavonoids	Flavanols	C22H18O11	2	-	27625.1	24590.4	20214.4	62529.6	101070	112161	1.17563	0.0434105	0.0846689	0.262655	-1.92876	down
pme2529	1,5-Anhydro-D-glucitol	Others	Saccharides	C6H12O5	3	154-58-5	679669	714779	533726	63402.6	66871.9	128466	1.19666	0.00469568	0.0200022	7.45214	2.89765	up
Wmzn000227	2,2-Dimethylsuccinic acid	Organic acids	Organic acids	C6H10O4	3	597-43-3	6847.71	4106.84	4886.54	27642.5	25315	28423.5	1.20913	6.92029e-05	0.00246153	0.194653	-2.36102	down
Waptn02876	4-(2-hydroxyvinyl)benzene-1,2-diol Glucoside*	Others	Alcohol compounds	C14H18O8	1	-	92752.8	84575.8	106968	231006	173756	229840	1.18087	0.0167517	0.0438494	0.447991	-1.15846	down
pme0266	Sebacic acid	Organic acids	Organic acids	C10H18O4	3	111-20-6	13296.7	26500.1	12330.6	988.899	988.899	988.899	1.21174	0.0697551	0.120851	17.5709	4.13511	up
Lcsn003224	3-Hydroxydecanedioic acid	Lipids	Free fatty acids	C10H18O5	3	73141-46-5	148361	125884	186726	367331	372161	427937	1.18895	0.000898369	0.0080111	0.39486	-1.34059	down
pme3188	UMP	Nucleotides and derivatives	Nucleotides and derivatives	C9H13N2O9P	3	58-97-9	929536	1.26401e+06	491800	342206	399877	221163	1.02137	0.11728	0.17997	2.78782	1.47914	up
Hmln003754	Icariside E5	Lignans and Coumarins	Lignans	C26H34O11	2	126176-79-2	317490	261895	433430	144528	155562	102088	1.13088	0.0455481	0.0874938	2.51832	1.33246	up
Rfn043586	[(2S,3R,4S,5S,6R)-3,4,5-trihydroxy-6-(hydroxymethyl)oxan-2-yl](2E,4E)-5-[(1R,3S,5S,8S)-3,8-dihydroxy-1,5-dimethyl-6-oxabicyclo[3.2.1]octan-8-yl]-3-methylpenta-2,4-dienoate	Others	Others	C21H32O10	3	-	18312.7	43589.6	27137.7	50736.6	91802.3	79711.9	1.03103	0.0463557	0.0887753	0.400628	-1.31966	down
HJN104	Dihydromyricetin-3-O-glucoside	Flavonoids	Flavanonols	C21H22O13	3	-	205620	268614	258107	90541.7	56968.3	58481.6	1.18807	0.00361495	0.0175806	3.5552	1.82993	up
Lmmn000214	Solatriose	Others	Saccharides	C18H32O15	3	528-40-5	11207.6	23219.1	10350.7	39669.4	69041.6	42679.8	1.10277	0.0455105	0.0874882	0.295774	-1.75743	down
mws0361	(9Z)-Hexadecenoic acid	Lipids	Free fatty acids	C16H30O2	1	373-49-9	15366.9	15854.1	9379.37	68477.1	81127	83442	1.20492	0.00158283	0.0110382	0.174216	-2.52105	down
mws4085	Sinapate	Phenolic acids	Phenolic acids	C11H12O5	3	530-59-6	554857	800915	836159	361650	260142	413319	1.09857	0.0307877	0.0669274	2.11758	1.08242	up
Lcfn121138	sn-1-O-(cis-12-oxophytodienoyl)-sn-3-O-(beta-D-galactopyranosyl)glyceride	Lipids	Glycerol ester	C27H44O10	1	-	40379.3	29726.7	36070.6	1.49631e+06	884675	945084	1.22255	0.0313071	0.0678231	0.0319225	-4.96928	down
Zbqn002456	N-(3,4,5-trihydroxycinnamicacid)-alanine	Amino acids and derivatives	Amino acids and derivatives	C12H13NO6	3	-	172789	143012	178741	11563.4	12361	13019.3	1.22769	0.00515701	0.0211815	13.3864	3.74269	up
Wasyqn3009	5-O-p-Coumaroylgalactaric acid	Phenolic acids	Phenolic acids	C15H16O10	2	-	8.32531e+07	7.30562e+07	8.696e+07	5.54715e+07	3.82074e+07	2.71314e+07	1.06547	0.0221853	0.0534223	2.01365	1.00981	up
mws0262	(R,R)-Tartaric acid	Organic acids	Organic acids	C4H6O6	3	87-69-4	335728	111259	200230	2.69301e+06	2.5825e+06	2.47792e+06	1.19371	1.27019e-05	0.000941621	0.083475	-3.58251	down
MWS2413	N-Acetyl-beta-alanine	Amino acids and derivatives	Amino acids and derivatives	C5H9NO3	3	3025-95-4	3884.99	3884.99	3884.99	36925.6	46589	25906.9	1.21555	0.0320068	0.0687493	0.106514	-3.23088	down
Rfmb087	9-Hydroxy-13-oxo-10-octadecenoic Acid	Lipids	Free fatty acids	C18H32O4	3	-	304754	299256	295276	70101.8	55988.6	50366	1.22114	6.68994e-05	0.00241411	5.09637	2.34947	up
Zmln000899	Syringaldehyde-4-O-glucoside	Others	Aldehyde compounds	C15H20O9	2	-	148839	129175	131987	416567	390060	539429	1.20959	0.0195641	0.0485928	0.304593	-1.71504	down
mws1361	Astilbin	Flavonoids	Flavanonols	C21H22O11	3	29838-67-3	41139	47781.4	36077.2	5670.98	5670.98	5670.98	1.22581	0.00874832	0.0286066	7.34721	2.8772	up
pme3382	N-Acetyl-L-threonine	Amino acids and derivatives	Amino acids and derivatives	C6H11NO4	3	17093-74-2	1.86799e+06	1.92e+06	1.69225e+06	133165	470318	381880	1.13188	0.000508645	0.00606056	5.56165	2.47551	up
MWS80006	9-Hydroperoxy-9Z,11E-Octadecadienoic Acid	Lipids	Free fatty acids	C18H32O4	3	-	24342.1	24386.9	34314.1	94632.5	114284	78177.2	1.1919	0.0157065	0.0417628	0.289254	-1.78959	down
Lajn004573	7,2',4'-Trihydroxy-8,3'-dimethoxyisoflavanglucoside	Flavonoids	Other Flavonoids	C23H28O11	3	-	7870.32	7870.32	7870.32	101308	61863.7	83261.5	1.22063	0.0227576	0.0543454	0.0958109	-3.38367	down
mws1562	Catalpol	Terpenoids	Monoterpenoids	C15H22O10	3	2415-24-9	19963.4	10449.9	18040.7	2089.97	2089.97	2089.97	1.20593	0.0401106	0.0801577	7.72801	2.9501	up
pmb3014	Luteolin-7-O-(6''-eudesmyl)glucoside	Flavonoids	Flavones	C31H30O15	3	-	20929.8	35489.4	42047.9	80910.8	76962.6	70483.7	1.10648	0.00919396	0.0298125	0.431198	-1.21358	down
Hmfn000531	Ascorbate	Others	Vitamin	C6H8O6	1	50-81-7	335625	323626	234650	12200	12200	12200	1.22677	0.0121933	0.0354285	24.4234	4.61019	up
Zmhn002227	4-O-beta-D-Glucosyl-sinapate	Phenolic acids	Phenolic acids	C17H22O10	2	-	213503	213503	213503	3.9796e+06	3.43346e+06	3.06586e+06	1.2281	0.00648789	0.0239406	0.0611234	-4.03213	down
pmn001384	Isochlorogenic acid C	Phenolic acids	Phenolic acids	C25H24O12	3	57378-72-0	51276.3	37426.1	37343.8	89192.7	120974	56694.4	1.01578	0.119716	0.18261	0.47233	-1.08213	down
MWS20152	(+)-Syringaresinol	Lignans and Coumarins	Lignans	C22H26O8	3	21453-71-4	6692.39	6692.39	6692.39	71414.9	49251	65263.9	1.22363	0.0139793	0.0386343	0.107982	-3.21113	down
Zbqn002049	(2-carboxyethyl)-L-phenylalanine	Amino acids and derivatives	Amino acids and derivatives	C12H15NO4	3	-	48582.1	37437	36150	5113.66	5113.66	5113.66	1.22492	0.0120644	0.0352715	7.96358	2.99342	up
Zmyn000247	2-Hydroxyglutaric Acid*	Organic acids	Organic acids	C5H8O5	1	13095-48-2	8.82358e+06	8.7176e+06	7.27104e+06	394817	394817	394817	1.22884	0.00401858	0.0185915	20.9483	4.38876	up
mws0805	N-Acetylneuraminate	Amino acids and derivatives	Amino acids and derivatives	C11H19NO9	3	131-48-6	14789.8	14842	13013.3	5681.31	6431.36	7413.38	1.20008	0.000697264	0.00721889	2.18401	1.12698	up
mws0267	D-Glycerate	Organic acids	Organic acids	C3H6O4	3	473-81-4	377490	372995	359112	135452	108001	128494	1.21999	4.68032e-05	0.00201521	2.98321	1.57687	up
pmn001671	Furanofructosyl-α-D-(6-mustard acyl)glucoside*	Phenolic acids	Phenolic acids	C23H32O15	3	-	3555.45	3555.45	3555.45	53353.8	83793.2	45385.1	1.21952	0.0392875	0.0788873	0.0584355	-4.09701	down
MWS3035	N-Methyl-L-glutamate	Amino acids and derivatives	Amino acids and derivatives	C6H11NO4	3	35989-16-3	64505.9	49575	50487.2	2046.56	2046.56	2046.56	1.22824	0.00826867	0.0277748	26.804	4.74437	up
Zmhn002508	4-p-Cumaroyl-rhamnosyl-(1→6)-D-glucose	Phenolic acids	Phenolic acids	C21H28O12	3	-	220369	236345	187704	9487.49	9487.49	9487.49	1.22871	0.00482551	0.0203214	22.6409	4.50086	up
Wmhp000012	Ajugoside	Terpenoids	Monoterpenoids	C17H26O10	3	52916-96-8	12602.4	12602.4	12602.4	63011.8	107312	75955.6	1.21275	0.0340014	0.0717645	0.153513	-2.70357	down
Wayn001528	(R)-2-Hydroxybutane-1,2,4-tricarboxylate	Organic acids	Organic acids	C7H10O7	3	13052-73-8	6.24654e+06	6.37407e+06	4.13783e+06	1.81003e+06	2.11342e+06	1.71234e+06	1.1822	0.0332018	0.0704179	2.97358	1.5722	up
Wahln04215	3,7-Dimethylocta-2,6-Diene-1,4-Diol 1-O-Beta-D-Glucopyranoside	Terpenoids	Monoterpenoids	C16H28O7	1	-	63863.6	50618.3	70075.9	10123.7	10123.7	10123.7	1.22279	0.0122358	0.0354842	6.07678	2.60331	up
Wasyqn0468	L-Glutamyl-L-Cysteinyl-Glycine	Amino acids and derivatives	Amino acids and derivatives	C10H17N3O6S	1	-	696085	799521	1.42645e+06	34592.5	18065.3	49894.4	1.20155	0.0539799	0.0995279	28.4934	4.83255	up
Hmln001931	Matairesinol-4,4'-O-diglucoside	Lignans and Coumarins	Lignans	C32H42O16	3	-	1909.58	1909.58	1909.58	29986.7	14293.6	15852.9	1.20559	0.0681097	0.118652	0.0952677	-3.39187	down
Ymjm000116	6-O-Acetylarbutin*	Others	Others	C14H18O8	1	10338-88-2	90686.7	94214.8	90054.6	238888	202978	211232	1.22139	0.00672196	0.0243444	0.421002	-1.2481	down
Lmhn009027	9-Hexanoyl-3-(2-hydroxypropyl)-6a-methyl-9,9a-dihydro-6H-furo[2,3-h]isochromene-6,8(6aH)-dione	Others	Others	C21H26O6	2	-	24839.1	24839.1	24839.1	151075	144316	138580	1.2294	0.000907037	0.0080111	0.17171	-2.54195	down
Lmfn006411	Cryptostrobin (8-C-Methyl-5,7-Dihydroxyflavanone)	Flavonoids	Flavanones	C16H14O4	2	-	1927.85	1927.85	1927.85	15807.9	14990.1	19589.4	1.22632	0.00895647	0.0291142	0.114782	-3.12304	down
pme0075	N-Acetyl-L-glutamate	Amino acids and derivatives	Amino acids and derivatives	C7H11NO5	3	1188-37-0	165635	193109	2.40661e+06	7.86386e+06	5.01723e+06	5.12865e+06	1.02171	0.0143847	0.0393671	0.153548	-2.70324	down
Ypgn004474	Resveratroloside*	Others	Stilbene	C20H22O8	3	38963-95-0	18406.4	18406.4	18406.4	140949	192366	168060	1.22576	0.00982428	0.0311369	0.110136	-3.18264	down
Sacn001940	8-Epiloganic acid	Terpenoids	Monoterpenoids	C16H24O10	2	82509-41-9	36020.6	58538.3	45251.3	2447.12	2447.12	2447.12	1.22425	0.0212111	0.0518677	19.0442	4.25128	up
Lcsn001527	Gly-Gly-Phe	Amino acids and derivatives	Amino acids and derivatives	C13H17N3O4	3	6234-26-0	37249.1	57712.6	44151.1	7449.82	7449.82	7449.82	1.21787	0.0230286	0.0547227	6.22443	2.63794	up
mws0044	Taxifolin	Flavonoids	Flavanonols	C15H12O7	3	480-18-2	147612	136222	202969	36297.4	35262.3	31502	1.21284	0.024524	0.0574653	4.72341	2.23983	up
mws0984	Sepiapterin	Nucleotides and derivatives	Nucleotides and derivatives	C9H11N5O3	3	17094-01-8	56547	44417.8	45927.4	6215.87	6215.87	6215.87	1.22659	0.00787635	0.0267775	7.87726	2.97769	up
Lmsn007762	Lucyoside F	Terpenoids	Triterpene Saponin	C42H66O14	3	-	14861.6	14861.6	14861.6	1.27952e+07	1.37584e+07	1.1738e+07	1.22977	0.00208795	0.012699	0.00116435	-9.74626	down
pme1712	N6-(L-1,3-Dicarboxypropyl)-L-lysine	Amino acids and derivatives	Amino acids and derivatives	C11H20N2O6	3	997-68-2	55044.9	36681.5	45253.1	8354.94	6961.5	8385.58	1.21599	0.0185286	0.0467566	5.77923	2.53088	up
pme2589	2-Oxoadipate	Organic acids	Organic acids	C6H8O5	3	3184-35-8	2.04996e+06	2.00791e+06	1.74311e+06	118247	108191	107649	1.22881	0.00273732	0.0151699	17.3637	4.118	up
pmn001687	Cis-Coutaric acid	Phenolic acids	Phenolic acids	C13H12O8	3	67920-37-0	20100	49573.4	50789.2	4020.01	4020.01	4020.01	1.18582	0.069192	0.12004	9.9886	3.32028	up
pme2996	4-Hydroxycoumarin	Lignans and Coumarins	Coumarins	C9H6O3	3	1076-38-6	52664.9	63205.3	70252.7	4051.73	4051.73	4051.73	1.22751	0.00767701	0.026598	15.3122	3.93661	up
mws0373	4-Methyl-2-oxopentanoate	Organic acids	Organic acids	C6H10O3	3	816-66-0	88493.2	65427.2	69255.3	6515.26	6515.26	6515.26	1.22632	0.010875	0.0329775	11.4181	3.51325	up
mws1629	Aucubin	Terpenoids	Sesquiterpenoids	C15H22O9	3	479-98-1	9578.08	9578.08	9578.08	167971	144188	124473	1.22741	0.00844582	0.027965	0.0658089	-3.92557	down
pme3193	N-Acetyl-L-glycine	Amino acids and derivatives	Amino acids and derivatives	C4H7NO3	3	543-24-8	11378.3	11378.3	11378.3	93977.2	62910.6	56891.7	1.21266	0.034906	0.0731116	0.159674	-2.6468	down
Wasn000737	6-Galloyl Ascorbic acid	Others	Vitamin	C13H12O10	3	-	15689.8	22238.2	12790	2558.01	2558.01	2558.01	1.2118	0.035901	0.0742375	6.60905	2.72444	up
MWStz697	(-)-Viburnitol	Others	Alcohol compounds	C6H12O5	3	488-76-6	215760	156123	166126	25172.2	22982.3	29261	1.22032	0.0134424	0.0377931	6.94963	2.79694	up
MWS0559	1,6-anhydro-β-D-glucose	Others	Saccharides	C6H10O5	2	498-07-7	58978.1	48516.8	60354.3	22121.1	22516.9	27861	1.19561	0.00512022	0.021099	2.31519	1.21113	up
MWS00353g	Alpha-Methyl-DL-Phenylalanine	Amino acids and derivatives	Amino acids and derivatives	C10H13NO2	3	1132-26-9	90068	118059	88096.8	1214.54	1214.54	1214.54	1.22875	0.0096995	0.0308188	81.2994	6.34517	up
pme0143	Methyl (indol-3-yl)acetate	Alkaloids	Plumerane	C11H11NO2	3	1912-33-0	80384.5	96185.4	81687.6	11654	11654	11654	1.22785	0.0045965	0.0197798	7.38683	2.88496	up
mws0463	Hesperetin	Flavonoids	Flavanones	C16H14O6	1	520-33-2	4516.75	4516.75	4516.75	42785.6	40464.6	44467.2	1.2295	0.000928413	0.00814296	0.106095	-3.23656	down
MW0015479	12(13)Ep-9-KODE	Lipids	Free fatty acids	C18H30O4	3	-	869032	802957	815638	63669.5	63669.5	63669.5	1.22966	0.000698654	0.00721889	13.0236	3.70306	up
Lcsn007077	Octyl-Beta-D-Glucopyranoside	Others	Saccharides	C14H28O6	1	29836-26-8	797119	858899	837844	87140.2	87140.2	87140.2	1.22964	0.000593253	0.00663079	9.53966	3.25394	up
Hmln005624	2,4,4'-trihydroxydihydrochalcone	Flavonoids	Chalcones	C15H14O4	3	15097-74-2	43843.2	44645	58755.3	6427.57	6427.57	6427.57	1.2245	0.0126458	0.0362713	7.63605	2.93283	up
pme3207	cis,cis-Muconate	Organic acids	Organic acids	C6H6O4	3	1119-72-8	443630	551843	413587	5663.86	5663.86	5663.86	1.22893	0.0080871	0.0272737	82.927	6.37377	up
MWSslk092	(-)-Usnic acid	Others	Ketone compounds	C18H16O7	3	125-46-2	837.385	837.385	837.385	4186.92	5482.44	4512.45	1.22457	0.00985816	0.0311661	0.177139	-2.49705	down
Lcfn121143	dendrodolideK	Others	Others	C12H20O5	2	-	14726.6	14726.6	14726.6	105834	116297	154558	1.22286	0.017387	0.0447186	0.117285	-3.09192	down
pme1675	Phosphocreatine	Organic acids	Organic acids	C4H10N3O5P	3	67-07-2	1.58655e+06	1.25466e+06	1.14531e+06	221574	221574	221574	1.22267	0.0140536	0.038688	5.99727	2.58431	up
Wmhn003276	4,5,8-Trihydroxy-α-tetralone-5-O-[6'-O-(4''-acetoxylbenzoyl)]glucoside	Quinones	Quinones	C25H26O12	3	-	137734	227473	247579	24624.6	24624.6	24624.6	1.2113	0.0335642	0.0709483	8.29505	3.05225	up
Zbkn002051	2-Hydroxyadipate	Organic acids	Organic acids	C6H10O5	1	-	488155	200666	190416	38083.3	38083.3	38083.3	1.17321	0.120535	0.183527	7.69575	2.94406	up
Labn007588	hibiscolactone A	Others	Lactones	C15H14O4	3	-	16869.2	20495.1	19227.9	1286.24	1286.24	1286.24	1.22875	0.00363304	0.0175806	14.6661	3.87441	up
mws1167	Oxaloacetate	Organic acids	Organic acids	C4H4O5	3	328-42-7	2691.63	2691.63	2691.63	19813.9	21762.1	24383.9	1.22784	0.00467577	0.0199847	0.122421	-3.03007	down
pme2380	2-Oxoglutarate	Organic acids	Organic acids	C5H6O5	3	328-50-7	1.77909e+07	1.46443e+07	1.4018e+07	30326.5	30326.5	30326.5	1.22954	0.00565726	0.0222962	510.591	8.99602	up
Lmyn001220	Mucic acid-1,4-lactone-3-O-gallate	Phenolic acids	Phenolic acids	C13H12O11	3	-	193548	261005	150978	41505.8	24456.3	37273.7	1.19161	0.0319872	0.0687493	5.86551	2.55226	up
Sacn003282	10-hydroxymajoroside	Terpenoids	Monoterpenoids	C17H24O11	3	259753-12-3	4488	4488	4488	24844.8	28303.5	61631.2	1.18551	0.102409	0.162491	0.117303	-3.09169	down
mws1567	Bisdemethoxycurcumin	Phenolic acids	Phenolic acids	C19H16O4	3	33171-05-0	18973.1	21082.6	18559.9	1831.55	1831.55	1831.55	1.2292	0.00194076	0.0122044	10.6678	3.41519	up
Cmrn002205	Bartsioside	Terpenoids	Monoterpenoids	C15H22O8	3	62133-72-6	60838.3	56575.4	73727.6	5410.21	5410.21	5410.21	1.22733	0.00772977	0.0266349	11.7766	3.55785	up
pme1654	(-)-Jasmonic acid	Organic acids	Organic acids	C12H18O3	3	77026-92-7	41661.6	41661.6	41661.6	530380	561708	535936	1.22976	0.000370831	0.00521037	0.0767709	-3.7033	down
ZBN0307	Quercetin-3-O-(2''-O-malonyl)glucoside-7-O-arabinoside	Flavonoids	Flavonols	C29H30O19	3	-	10526.2	4748.17	40401.6	949.634	949.634	949.634	1.10745	0.251999	0.331364	19.543	4.28858	up
Lcsn002767	Gly-Leu-Phe	Amino acids and derivatives	Amino acids and derivatives	C17H25N3O4	3	103213-38-3	1.48719e+06	1.25431e+06	1.74146e+06	4423.1	4423.1	4423.1	1.22922	0.00879731	0.0287106	337.844	8.40021	up
Waptn06322	DGMG 18:2(2n isomer)	Lipids	Glycerol ester	C33H58O14	1	-	34074.5	59572.3	59460.9	260360	606136	479404	1.1807	0.0579283	0.104605	0.113759	-3.13595	down
MWSmce690	Erythorbic acid	Others	Vitamin	C6H8O6	1	89-65-6	9057.96	9057.96	9057.96	222676	324155	164350	1.2209	0.0394669	0.0791217	0.0382095	-4.70993	down
Lmgn000219	Succinate semialdehyde	Organic acids	Organic acids	C4H6O3	3	692-29-5	88928	59737.3	72659.2	5371.33	5371.33	5371.33	1.22514	0.0149024	0.0403035	13.7349	3.77978	up
Zmhn002334	6-O-Feruloyl-glucose	Phenolic acids	Phenolic acids	C16H20O9	3	137887-25-3	1.58972e+06	951332	1.07853e+06	408244	428745	701362	1.08345	0.0519579	0.0965042	2.3529	1.23444	up
Labn004065	4-Hydroxybenzoyl acetyl glucoside	Phenolic acids	Phenolic acids	C15H18O9	3	-	28214.1	117407	40893.2	5642.82	5642.82	5642.82	1.14705	0.179603	0.252323	11.0178	3.46176	up
mws1429	(+/-)-6-Hydroxy-3-oxo-alpha-ionol	Terpenoids	Monoterpenoids	C13H20O3	3	189351-15-3	292666	280236	287345	33234.3	33234.3	33234.3	1.22979	0.000201637	0.00407469	8.6281	3.10904	up
Lmfn003035	6-O-p-Coumaroyl-β-D-glucose	Phenolic acids	Phenolic acids	C15H18O8	1	114297-65-3	2.50795e+06	2.72041e+06	2.64495e+06	202666	202666	202666	1.22966	0.000658665	0.00714287	12.9496	3.69483	up
Lcfn121169	(R)-4-O-beta-D-glucopyranosyl-4-hydroxy-2-pentanone	Others	Ketone compounds	C11H20O7	1	-	1.43739e+06	1.20706e+06	1.6224e+06	186173	186359	188977	1.22544	0.00932577	0.0300854	7.59891	2.92579	up
Lcsn004327	(Indol-3-yl)acetyl-L-aspartate	Alkaloids	Plumerane	C14H14N2O5	3	2456-73-7	327486	357640	286675	29120	29120	29120	1.22813	0.00482962	0.0203214	11.1241	3.47561	up
Wafn001957	2-O-Caffeoylglucarate	Phenolic acids	Phenolic acids	C15H16O11	1	-	1.53914e+07	2.38837e+07	8.17065e+06	84750.8	84750.8	84750.8	1.22096	0.0741773	0.12686	186.609	7.54388	up
Hmhn000927	Phloroglucinol-1-O-β-D-glucopyranoside	Others	Others	C12H16O8	2	-	67876.4	65992.6	50190.9	5278.23	5278.23	5278.23	1.2261	0.00985286	0.0311661	11.6238	3.53902	up
Lmfn002465	1,2,4-Trihydroxynaphthalene-1,4-di-glucoside (Lawsoniaside)	Others	Others	C22H28O13	3	116964-02-4	5756.27	5756.27	5756.27	44261.1	42657.8	35557.3	1.22697	0.00576543	0.0224827	0.140997	-2.82626	down
MWSmce686	(R)-3-(3,4-Dihydroxyphenyl)lactate	Phenolic acids	Phenolic acids	C9H10O5	3	76822-21-4	1.1869e+06	1.21609e+06	1.24939e+06	141150	141150	141150	1.22976	0.000281167	0.004702	8.62526	3.10857	up
pmb2786	9(S)-HOT*	Lipids	Free fatty acids	C18H30O3	1	89886-42-0	173697	192604	156932	90611.6	71695.1	69694.7	1.19315	0.0025741	0.0146776	2.2553	1.17332	up
Zmyn002323	2-Hydroxyphenylacetate	Phenolic acids	Phenolic acids	C8H8O3	3	614-75-5	78340.4	49667.3	82704.7	9933.46	9933.46	9933.46	1.21298	0.0282787	0.0634951	7.0708	2.82187	up
Wasn006047	Glucosyl 10,11-dihydroxy-2,6-farneSadienoate	Terpenoids	Sesquiterpenoids	C21H36O9	3	-	59439.1	47514	66949.7	5829.54	5829.54	5829.54	1.22514	0.011575	0.0343306	9.94377	3.31379	up
pme2758	4-Hydroxy-L-glutamate	Amino acids and derivatives	Amino acids and derivatives	C5H9NO5	3	3913-68-6	29487.1	29487.1	29487.1	456943	475811	1.17874e+06	1.20554	0.104898	0.165505	0.041895	-4.57708	down
Lcsn000644	Goshonoside F3	Terpenoids	Ditepenoids	C32H52O13	3	90851-26-6	945725	1.22262e+06	1.38676e+06	161077	161077	161077	1.22199	0.0154317	0.0412928	7.35694	2.87911	up
pmf0516	Mangiferin	Flavonoids	Other Flavonoids	C19H18O11	3	4773-96-0	51465.4	58880.4	51916.8	10080.7	10080.7	10080.7	1.22823	0.00296105	0.0158466	5.36544	2.4237	up
Jmwn002057	2-(3-β-D-glucopyranosyloxy-4-hydroxyphenyl)ethanol-1-O-β-D-glucopyranoside	Others	Alcohol compounds	C20H30O13	3	-	2443.05	2443.05	2443.05	22738.2	12215.3	14061.5	1.20559	0.0504182	0.0946183	0.149529	-2.7415	down
ZbBn002246	3-acetyl-ShikimicAcid	Organic acids	Organic acids	C9H12O6	3	-	85803.3	76033.7	71086.3	11074.4	11074.4	11074.4	1.22792	0.00419251	0.0190667	7.01087	2.80959	up
Lmrn002746	2-Hydroxy-4-methylpentanoic acid	Organic acids	Organic acids	C6H12O3	3	498-36-2	170211	213024	304458	33431.6	31328.9	47507.4	1.19684	0.0381594	0.0770508	6.12545	2.61482	up
Wchn001739	3-O-Galloyl-β-D-Glucose	Phenolic acids	Phenolic acids	C13H16O10	1	-	236885	405687	316592	1.23643e+06	1.01613e+06	941550	1.18209	0.00455512	0.0196688	0.300291	-1.73556	down
Lmbn001034	(R)-2,3-Dihydroxy-3-methylpentanoate	Organic acids	Organic acids	C6H12O4	3	562-43-6	73895	73895	73895	908237	369475	1.07262e+06	1.18038	0.0790888	0.133453	0.0943208	-3.40628	down
Wasyqn1528	7-Caffeoylsedoheptulose	Phenolic acids	Phenolic acids	C16H20O10	2	-	79055.6	79055.6	79055.6	713597	576907	395278	1.21076	0.0345752	0.0726201	0.140687	-2.82944	down
mws1360	Aromadendrin-3-O-rhamnoside; Engeletin	Flavonoids	Flavanonols	C21H22O10	3	572-31-6	4313.59	4313.59	4313.59	35577	23497.4	21568	1.21229	0.0357227	0.0741917	0.160471	-2.63961	down
mws1013	Esculetin	Lignans and Coumarins	Coumarins	C9H6O4	3	305-01-1	142406	142406	142406	1.17888e+06	1.15035e+06	986526	1.22808	0.00385193	0.0182268	0.128845	-2.95629	down
WaYn002042	[(1R,2R)-cyclohex-4-ene-1,2-diol]Beta-D-Galactopyranoside	Others	Others	C12H20O7	1	-	3688.73	3688.73	3688.73	54751.4	54812.8	33383.7	1.21962	0.0253306	0.0587112	0.0774142	-3.69126	down
pme2362	(S)-Mandelate	Phenolic acids	Phenolic acids	C8H8O3	3	90-64-2	160323	194570	195589	32064.6	32064.6	32064.6	1.2264	0.00580631	0.0225641	5.72264	2.51668	up
Zbqn004682	N-(malonyl)tryptophan	Amino acids and derivatives	Amino acids and derivatives	C14H14N2O5	2	-	4409.93	4409.93	4409.93	48919	42951.2	36666.7	1.2266	0.00836382	0.0278721	0.102926	-3.28032	down
MWSmce581	2,4-Dihydroxybenzaldehyde	Others	Aldehyde compounds	C7H6O3	3	95-01-2	1428.51	1428.51	1428.51	7142.53	16294.7	9894	1.19573	0.0702481	0.121539	0.128574	-2.95933	down
MWS0618	Pantothenol	Others	Vitamin	C9H19NO4	3	16485-10-2	41213.3	41891.3	31567.9	8533.79	3762.72	9010.6	1.16445	0.00384745	0.0182268	5.38189	2.42811	up
Hmqn004825	Rabdosia acid A*	Lipids	Free fatty acids	C18H30O3	3	-	404098	227951	401799	49352.9	67863.1	31075.5	1.17722	0.0333619	0.0706981	6.97173	2.80152	up
Lmdn004261	6-O-Feruloylajugol	Terpenoids	Monoterpenoids	C25H32O12	3	-	2736.57	2736.57	2736.57	16122.4	14464.9	32876.8	1.18995	0.0886011	0.144765	0.12936	-2.95053	down
MWStz373	Gardoside	Terpenoids	Monoterpenoids	C16H22O10	2	54835-76-6	1.12445e+06	882415	1.56515e+06	107607	107607	107607	1.21801	0.0324031	0.0692473	11.065	3.46794	up
pmn001399	2,4,6,4'-Tetrahydroxy-stilbene-2-O-glucoside*	Others	Stilbene	C20H22O9	3	-	23076.7	23076.7	23076.7	389152	375626	330905	1.22911	0.00263546	0.0149024	0.0631843	-3.98429	down
Lmrn003201	Indolelactate	Alkaloids	Plumerane	C11H11NO3	3	1821-52-9	28323.8	37680	23941.9	2703.53	2703.53	2703.53	1.2224	0.0213563	0.0520321	11.0899	3.47117	up
Waln011222	2-(2,3-dihydroxypropoxy)-3-(((2-(dimethylamino)ethoxy)(hydroxy)phosphoryl)oxy)propyl palmitate*	Lipids	LPE	C26H54NO9P	1	-	115198	193541	87649.9	63454.3	40370.4	28130.7	1.05394	0.0970712	0.155486	3.00396	1.58687	up
Wbjp005803	5-((1E,3Z)-3-((3,4-dihydroxyphenethyl)imino)-3-hydroxyprop-1-en-1-yl)-2-(4-hydroxy-3-methoxyphenyl)-N-(4-hydroxyphenethyl)-7-methoxy-2,3-dihydrobenzofuran-3-carbimidic acid	Alkaloids	Alkaloids	C36H36N2O9	1	-	476982	203198	106432	1283.56	1283.56	1283.56	1.21268	0.143047	0.209714	204.278	7.67439	up
Lcfp121039	Hexaethyleneglycol	Others	Alcohol compounds	C12H26O7	1	2615-15-8	214059	347120	269740	23064.7	23064.7	23064.7	1.22205	0.0223187	0.0536923	12.0085	3.58599	up
Lmbn005443	13-OxoODE*	Lipids	Free fatty acids	C18H30O3	1	54739-30-9	127895	205305	132231	61700	63074.3	63502.9	1.16197	0.0665239	0.116694	2.47205	1.30571	up
Lmrn001951	2-Hydroxy-3-(4-Hydroxyphenyl)Propanoic Acid*	Phenolic acids	Phenolic acids	C9H10O4	1	23508-35-2	4.32779e+06	4.54041e+06	4.5341e+06	359308	402202	438934	1.22838	7.94457e-05	0.00257137	11.1645	3.48084	up
mws0254	L-Histidine	Amino acids and derivatives	Amino acids and derivatives	C6H9N3O2	1	71-00-1	1.88178e+07	1.86368e+07	1.96571e+07	1.50482e+06	1.65355e+06	1.67181e+06	1.22932	0.000229366	0.00422442	11.8239	3.56364	up
MWS5209	N-Methyl-α-aminoisobutyric acid	Amino acids and derivatives	Amino acids and derivatives	C5H11NO2	1	2566-34-9	6.35741e+06	5.17604e+06	4.13813e+06	2.30657e+06	1.9907e+06	2.36835e+06	1.17111	0.0389246	0.0783454	2.35111	1.23334	up
Wcdp010162	1-Monolinolenoyl-Rac-Glycerol*	Lipids	Glycerol ester	C21H36O4	1	18465-99-1	3.40155e+07	3.02819e+07	3.26318e+07	1.34479e+07	1.44375e+07	1.56061e+07	1.2186	0.000551781	0.00648278	2.22869	1.1562	up
