# Supplementary material for: Widely Targeted Metabolomics Reveals Metabolic Divergence in Abutilon theophrasti Populations Under Glufosinate Ammonium Treatment
Source: Plants (Basel). 2025 Jun 30;14(13):1994. doi: 10.3390/plants14131994 (PMC12251701; doi:10.3390/plants14131994)
Supplement: Supplementary file 1 [file plants-14-01994-s001.zip › Table S8——S-Treat_vs_S-CK_filter.xlsx]

## Sheet: Sheet1
Index	Compounds	Class I	Class II	Formula	Level	CAS	S-Treat-1	S-Treat-2	S-Treat-3	S-CK-1	S-CK-2	S-CK-3	VIP	P-value	FDR	Fold_Change	Log2FC	Type
Rlp0095	(S)-4-Aminovaleric acid	Alkaloids	Alkaloids	C5H11NO2	1	1558-59-4	266813	285624	256488	121237	103554	112001	1.23751	0.000333394	0.00744264	2.40185	1.26415	up
mws0256	L-Valine	Amino acids and derivatives	Amino acids and derivatives	C5H11NO2	1	72-18-4	1.43699e+07	1.38197e+07	1.29756e+07	7.1445e+06	5.94074e+06	6.88714e+06	1.22852	0.000219342	0.00613671	2.06111	1.04342	up
MW0150366	Gly-Gly-Gln	Amino acids and derivatives	Amino acids and derivatives	C9H16N4O5	3	186787-32-6	1.68817e+06	1.56306e+06	1.56396e+06	151524	191278	113227	1.23697	6.15031e-05	0.00322635	10.559	3.4004	up
WapTKC198027	Antrodin D	Terpenoids	Sesquiterpenoids	C16H28O	1	-	560836	492442	526747	1.15863e+06	1.79399e+06	1.93194e+06	1.1958	0.0428524	0.0906905	0.323473	-1.62828	down
Wcop008763	Botryenalol	Terpenoids	Ditepenoids	C17H26O4	3	-	364861	399521	333106	182323	111876	129873	1.18889	0.00146691	0.0140182	2.58797	1.37182	up
MWS2076	2-Aminophenol	Alkaloids	Alkaloids	C6H7NO	3	95-55-6	2.41504e+06	2.58891e+06	2.98335e+06	1.3185e+06	1.26964e+06	1.39303e+06	1.22424	0.0125486	0.0408763	2.00627	1.00451	up
MWS201394	Thr-Tyr	Amino acids and derivatives	Amino acids and derivatives	C13H18N2O5	3	145295-02-9	1.12344e+06	684150	586684	115034	182224	201726	1.18252	0.058692	0.112717	4.79829	2.26252	up
Zblp001862	Delphinidin-3-O-galactoside	Flavonoids	Anthocyanidins	C21H21O12+	3	28500-00-7	1.44329e+06	1.33773e+06	1.17845e+06	2.50609e+06	4.24e+06	2.89196e+06	1.16349	0.0662918	0.120002	0.410816	-1.28344	down
Zbkp000480	N2-Acetyl-L-lysine	Amino acids and derivatives	Amino acids and derivatives	C8H16N2O3	2	1946-82-3	145389	187090	210554	97340.2	66176.7	79114.8	1.16326	0.0197831	0.0539111	2.23809	1.16227	up
Rfn0653	6-amino-2-(trimethylazaniumyl)hexanoate	Alkaloids	Alkaloids	C9H20N2O2	1	-	145389	187090	210554	97340.2	66176.7	79114.8	1.16326	0.0197831	0.0539111	2.23809	1.16227	up
PDP130426	2-amino-2-(3-methylphenyl)acetic Acid	Alkaloids	Alkaloids	C9H11NO2	1	-	4.54494e+07	3.39408e+07	3.9817e+07	3.24453e+06	2.72285e+06	2.60014e+06	1.24314	0.00784864	0.0317731	13.9138	3.79845	up
Qmxp101615	Ent-3β-Acetoxyisopimar-15-8β-ol*	Terpenoids	Ditepenoids	C22H36O3	3	-	468620	491864	462071	114609	86131.8	101988	1.23993	7.43397e-06	0.00133705	4.69911	2.23239	up
PD0594389	N6,N6,N6-Trimethyl-L-lysine	Amino acids and derivatives	Amino acids and derivatives	C9H20N2O2	1	23284-33-5	9.10748e+06	1.18926e+07	1.00584e+07	2.29547e+06	3.2713e+06	1.87975e+06	1.21051	0.00349926	0.0210769	4.17088	2.06035	up
MWSmce526	Daminozide	Alkaloids	Alkaloids	C6H12N2O3	3	1596-84-5	750521	751600	635327	1.432e+06	1.66635e+06	1.55467e+06	1.22719	0.00132398	0.0133886	0.459367	-1.12228	down
Safp014897	N-{3-[N-(4-{[1-hydroxy-3-(4-hydroxyphenyl)prop-2-en-1-ylidene]amino}butyl)-3-(4-hydroxyphenyl)prop-2-enamido]propyl}-3-(4-hydroxyphenyl)prop-2-enimidic acid*	Alkaloids	Phenolamine	C34H37N3O6	1	-	2.97736e+06	3.56991e+06	3.63926e+06	1.32932e+06	1.36311e+06	1.62454e+06	1.22099	0.00464332	0.024257	2.35965	1.23857	up
MW0155335	Phe-Ser-Met	Amino acids and derivatives	Amino acids and derivatives	C17H25N3O5S1	3	-	791548	790481	775747	118769	65258.4	110621	1.22788	0.000212275	0.00600572	8.00201	3.00036	up
Walbp07873	12-Oxo phytodienoic acid	Lipids	Free fatty acids	C18H28O3	1	67204-66-4	136283	184127	150356	1.50864e+06	1.76307e+06	1.69789e+06	1.24287	0.00194356	0.0153895	0.0947289	-3.40005	down
Jmsp005717	Methyl-6-Paradol	Phenolic acids	Phenolic acids	C18H28O3	3	-	64489.4	47229.2	31719.8	400675	480693	390346	1.22451	0.00287495	0.0188029	0.112791	-3.14827	down
Zjxp110304	3-Hydroxy-3,7,11-trimethyldodeca-1,6E,10-trien-9-yl isobutyrate	Terpenoids	Sesquiterpenoids	C18H30O3	3	-	134080	154363	120683	49092.7	50097.6	67899.8	1.20082	0.00414303	0.0230048	2.44853	1.29192	up
PDP000766	3,3,8,8-tetramethyltricyclo[5.1.0.02,4]oct-5-ene-5-propanoic acid	Others	Others	C15H24O2	2	-	543335	537018	413404	1.38017e+06	2.2493e+06	2.30178e+06	1.2017	0.0362181	0.0803608	0.251845	-1.98939	down
Wcdp009119	Octadeca-9,12,15-trienoic acid	Lipids	Free fatty acids	C18H30O2	3	28290-79-1	7.85761e+06	7.31586e+06	7.55094e+06	1.40389e+06	2.20423e+06	3.56388e+06	1.14163	0.0108323	0.0376945	3.16849	1.6638	up
Wcdp010432	Linoleamide	Lipids	Free fatty acids	C18H33NO	1	3999-01-7	4.60925e+07	4.53845e+07	4.15476e+07	8.35369e+06	1.09055e+07	8.21236e+06	1.23799	0.000112307	0.00460433	4.84228	2.27569	up
Lmjp002931	Fusaric acid	Organic acids	Organic acids	C10H13NO2	3	536-69-6	7.48481e+06	7.96065e+06	8.06472e+06	2.32251e+06	2.3869e+06	2.49621e+06	1.24563	0.000493367	0.0089374	3.26275	1.70609	up
pmb0876	LysoPE 16:0	Lipids	LPE	C21H44NO7P	1	53862-35-4	1.33493e+07	1.54737e+07	1.8394e+07	4.10006e+06	9.66639e+06	8.58478e+06	1.01927	0.0218525	0.0578102	2.1125	1.07895	up
PDP243175	2-methyl-4-(2,5,5-trimethyl-7,8-dihydro-6H-naphthalen-1-yl)butan-2-ol*	Terpenoids	Sesquiterpenoids	C18H28O	1	-	1.25393e+07	1.02347e+07	1.26875e+07	1.81967e+06	2.9241e+06	3.30796e+06	1.20776	0.00171213	0.0147642	4.4042	2.13888	up
Lmsp010763	Monolinolenin*	Lipids	Glycerol ester	C21H36O4	1	75685-85-7	4.77783e+07	4.84776e+07	3.96953e+07	5.77526e+06	7.16129e+06	1.35295e+07	1.19157	0.000671402	0.0101581	5.13681	2.36087	up
Wbkp008219	(3S,3'S)-N,N'-((1R,2R)-5-((3,4,5-trihydroxy-6-methyltetrahydro-2H-pyran-2-yl)oxy)cyclohex-3-ene-1,2-diyl)bis(2-methyl-2,3,4,9-tetrahydro-1H-pyrido[3,4-b]indole-3-carboxamide)	Alkaloids	Alkaloids	C38H46N6O7	1	-	8.60111e+07	7.56435e+07	8.11375e+07	1.8706e+08	1.98755e+08	2.34464e+08	1.23064	0.0100952	0.0362621	0.391424	-1.35319	down
PD0954615	3-hydroxy-13-apo-alpha-caroten-13-one	Terpenoids	Sesquiterpenoids	C18H26O2	3	-	665166	785518	694170	97075.3	249947	197765	1.15799	0.00093018	0.011595	3.93704	1.97711	up
Zbjn005343	Acacetin-7-O-(6''-O-glucoside)glucoside	Flavonoids	Flavones	C28H32O15	3	-	397330	277453	524330	117808	109185	137882	1.18159	0.0579634	0.11184	3.28637	1.7165	up
mws0126	LysoPC 18:0	Lipids	LPC	C26H54NO7P	1	19420-57-6	2.15821e+06	2.07521e+06	2.79986e+06	417201	941724	447298	1.16228	0.00470197	0.0244115	3.89392	1.96122	up
mws1175	Pinostrobin	Flavonoids	Flavanones	C16H14O4	3	480-37-5	198400	169080	286034	36293.9	63360.8	39327.2	1.1947	0.0333809	0.0764119	4.70216	2.23332	up
Wahlp08069	LysoPC 17:2(2n isomer)*	Lipids	LPC	C25H48NO7P	1	-	1.38696e+06	1.41311e+06	1.2391e+06	4.36822e+06	4.67019e+06	5.55972e+06	1.23701	0.00895713	0.0338424	0.276691	-1.85365	down
Safp020540	1-Palmitoyl-2-acetyl-sn-glycero-3-phosphocholine	Lipids	LPC	C26H52NO8P	2	-	68664.8	57049.2	54604.4	314510	350815	432956	1.23688	0.0118916	0.0394506	0.164182	-2.60663	down
Zbsp010319	[6]-Gingerdiol 5-acetate	Phenolic acids	Phenolic acids	C19H30O5	3	143519-16-8	335177	333867	308329	1.18057e+06	1.52102e+06	1.69334e+06	1.23387	0.0167812	0.0489063	0.222387	-2.16886	down
Waqkp05977	2-g-linolenoyl-glycerol	Lipids	Glycerol ester	C21H36O4	1	-	6.47056e+06	8.74964e+06	5.63944e+06	2.23672e+07	2.45304e+07	2.14873e+07	1.21693	0.000258991	0.00639353	0.305033	-1.71296	down
MWStz541	Cannabisin F	Alkaloids	Phenolamine	C36H36N2O8	3	163136-19-4	709631	769479	735007	136135	94991.6	116417	1.23921	2.2903e-05	0.00186032	6.37076	2.67147	up
Lskp211408	polypodin B	Steroids	Steroid	C27H44O8	3	-	2.64527e+06	2.06699e+06	1.19704e+06	1.00791e+07	8.54862e+06	1.78705e+07	1.17512	0.068727	0.122734	0.161907	-2.62677	down
WaQzp09970	Estrane-3,17-diol	Steroids	Steroid	C18H30O2	3	517-01-1	5.68425e+06	5.79652e+06	5.5087e+06	1.09041e+06	2.23683e+06	2.21118e+06	1.15574	0.00737117	0.0307804	3.06757	1.6171	up
Latp003160	6-Hydroxymellein*	Lignans and Coumarins	Coumarins	C10H10O4	3	70901-60-9	1.15313e+06	1.37126e+06	2.18045e+06	698071	509363	635938	1.13043	0.0883661	0.149033	2.5523	1.3518	up
Smcp000882	N-benzoyl-2-aminoethyl-β-D-glucopyranoside	Alkaloids	Alkaloids	C15H21NO7	2	-	1.27041e+06	1.64715e+06	1.24555e+06	605646	589498	535496	1.2171	0.0223412	0.0585992	2.40553	1.26636	up
Lhmp122023	Scopoletin 7-O-(6''-Malonylglucoside)	Lignans and Coumarins	Coumarins	C19H20O12	3	-	4.26448e+06	3.05776e+06	3.77807e+06	1.06089e+06	1.30603e+06	714683	1.19133	0.00704909	0.0297243	3.60211	1.84884	up
pmp000417	Daidzein-4'-O-glucoside*	Flavonoids	Isoflavones	C21H20O9	3	-	532831	732477	581700	211507	302171	203760	1.18425	0.0112799	0.0386961	2.57445	1.36426	up
PD0983496	Pyroglutamylphenylalanine*	Amino acids and derivatives	Amino acids and derivatives	C14H16N2O4	1	-	2.79626e+06	2.70286e+06	3.082e+06	1.0582e+06	1.00688e+06	1.14991e+06	1.23959	0.0016195	0.0144847	2.6691	1.41635	up
Hmcp001829	Quercetin-3,7-Di-O-rhamnoside	Flavonoids	Flavonols	C27H30O15	3	28638-13-3	150209	270632	188842	562716	795616	769536	1.18749	0.0095583	0.0350332	0.286523	-1.80328	down
MWSmce482	beta-Asarone	Phenolic acids	Phenolic acids	C12H16O3	1	2883-98-9	840250	803755	469367	2.08515e+06	1.2318e+06	1.6376e+06	1.08857	0.0432976	0.0914625	0.426551	-1.22921	down
Wacyp04031	4-(2,4,6-Trihydroxybenzoyl)-3-Formyl-5-Hydroxybenzoic acid	Phenolic acids	Phenolic acids	C15H10O8	2	-	1.24498e+06	1.13879e+06	688038	2.77091e+06	3.14455e+06	2.83329e+06	1.17727	0.00140698	0.0137852	0.351114	-1.50999	down
mws0636	L-Phenylalanyl-L-phenylalanine	Amino acids and derivatives	Amino acids and derivatives	C18H20N2O3	1	2577-40-4	769865	715267	671774	240632	213491	301556	1.22191	0.000276588	0.00663285	2.85426	1.51312	up
NK10246260	4-Hydroxy-2-quinolone	Alkaloids	Quinoline alkaloids	C9H7NO2	2	86-95-3	2.47347e+06	2.63155e+06	1.61975e+06	198838	112343	209020	1.22431	0.0214695	0.0572065	12.9273	3.69235	up
pmp001251	LysoPC 18:2(2n isomer)	Lipids	LPC	C26H50NO7P	1	-	1.00634e+06	1.00515e+06	966934	2.42268e+06	2.51734e+06	2.89908e+06	1.23892	0.00760712	0.0312986	0.379945	-1.39614	down
WapTKC002297	1,6-Dihydroxy-2,7(19),10,14-Phytatetraen-13-one*	Terpenoids	Ditepenoids	C20H32O3	1	79404-59-4	106983	76550.2	102306	26040.4	47774.6	46812.5	1.11306	0.0115056	0.0388639	2.3696	1.24464	up
MW0168670	9,12-Octadecadiynoic Acid*	Lipids	Free fatty acids	C18H28O2	3	2012-14-8	2.1416e+07	2.23245e+07	2.19681e+07	6.50944e+06	6.37023e+06	7.36753e+06	1.24346	4.12441e-06	0.00114921	3.24532	1.69836	up
Wcgp010223	3-(Cyclohexen-1-yl)-2-hydroxy-4a,5-dimethyl-2,3,4,5,6,7,8,8a-octahydronaphthalen-1-one	Others	Others	C18H28O2	3	-	2.1416e+07	2.23245e+07	2.19681e+07	6.50944e+06	6.37023e+06	7.36753e+06	1.24346	4.12441e-06	0.00114921	3.24532	1.69836	up
WapTKC179389	8-(5-Hydroxy-2,6,6-Trimethylcyclohex-2-En-1-Yl)-6-Methyloct-5-En-2-one	Terpenoids	Sesquiterpenoids	C18H30O2	1	-	7.774e+06	7.93299e+06	7.55094e+06	1.40389e+06	3.00966e+06	3.56388e+06	1.1151	0.0137809	0.043106	2.91547	1.54373	up
MWSHC2067	3,4-Dihydroxybenzaldehyde	Others	Aldehyde compounds	C7H6O3	3	139-85-5	1.02178e+06	1.41517e+06	1.3109e+06	286198	286529	358594	1.22808	0.0126332	0.0410457	4.02423	2.00871	up
Lcsp002236	Pro-Glu-Ile	Amino acids and derivatives	Amino acids and derivatives	C16H27N3O6	2	-	1.55049e+06	913847	1.26221e+06	292476	250819	202479	1.21436	0.0305514	0.0720978	4.99687	2.32102	up
mws0677	N-Acetylserotonin	Alkaloids	Plumerane	C12H14N2O2	3	1210-83-9	1.90058e+06	2.09035e+06	1.83989e+06	727502	620367	592054	1.23643	0.00052998	0.00939648	3.0057	1.5877	up
MWStz460	Ombuin	Flavonoids	Flavonols	C17H14O7	1	529-40-8	1.03251e+06	1.16461e+06	1.02319e+06	358718	503217	497164	1.20383	0.000703594	0.0103876	2.36945	1.24455	up
PDP114864	10-Oxo-11,15-phytodienoic acid	Others	Others	C18H28O3	1	-	1.2356e+06	1.046e+06	1.06403e+06	321426	355648	337037	1.24097	0.00502644	0.0254209	3.29908	1.72206	up
Yamp012546	(6S,6aS)-9,11-diphenoxy-6,6a-diphenyl-2,3,5,5a,6,6a,11b,11c,12,12a-decahydro-1H-benzofuro[2',3':4,5]cyclopenta[1,2-d]pyrrolo[1,2-a]pyrimidin-5-ol	Alkaloids	Alkaloids	C40H36N2O4	3	-	3.46281e+06	6.95205e+06	7.03416e+06	1.51949e+06	1.42935e+06	1.07444e+06	1.17331	0.0609299	0.11474	4.33701	2.1167	up
Wahp006114	Tri-p-coumaroyl Spermidine*	Alkaloids	Phenolamine	C34H37N3O6	1	-	3.09408e+06	2.91231e+06	3.60804e+06	1.26316e+06	1.20423e+06	1.56453e+06	1.21424	0.00397326	0.0223476	2.38458	1.25374	up
Ladp004569	portulacanone C malonyl glucoside	Flavonoids	Other Flavonoids	C27H30O14	3	-	4.88325e+06	5.70199e+06	3.66181e+06	8.11072e+06	1.3249e+07	1.06835e+07	1.12602	0.0425153	0.0901399	0.44462	-1.16935	down
MW0012052	5,8,14-Eicosatrienoic acid, 11,12-dihydroxy-, (5Z,8Z,14Z)-	Lipids	Free fatty acids	C20H34O4	3	-	3.46913e+06	3.38314e+06	3.14475e+06	12657027	1.42257e+07	1.47582e+07	1.24364	0.00297155	0.0190391	0.240077	-2.05843	down
Wagp004859	Columbianetin Glucopyranoside	Lignans and Coumarins	Coumarins	C20H24O9	3	55836-35-6	4.88778e+06	5.91105e+06	5.85427e+06	648245	523981	728682	1.24051	0.00360753	0.0213736	8.7606	3.13103	up
Wayp004564	gamma-Hydroxy-3-pyridinebutanoate	Alkaloids	Pyridine alkaloids	C9H11NO3	2	15569-97-8	7.41161e+06	7.40287e+06	5.56683e+06	1.04364e+06	1.02118e+06	956010	1.24061	0.0109427	0.0379007	6.74692	2.75423	up
MWStz038	Grossamide*	Alkaloids	Phenolamine	C36H36N2O8	1	80510-06-1	2.69103e+06	2.9921e+06	2.40382e+06	346641	279991	349266	1.24222	0.00450567	0.0241445	8.28668	3.05079	up
Qmjp080402	15,16-Bisnor-13-oxo-8(17),11-labdadien-19-ol	Terpenoids	Sesquiterpenoids	C18H28O2	3	-	582591	546975	513900	225700	209880	279998	1.21728	0.000451814	0.00868449	2.2967	1.19956	up
Wcdp010708	Octadeca-2,9,12,15-tetraen-1-ol	Others	Others	C18H30O	1	-	7.17879e+07	6.0934e+07	7.21783e+07	1.66162e+07	1.61208e+07	1.43343e+07	1.24145	0.0038136	0.0219239	4.35298	2.122	up
Hmgp001986	5,7,8,3',4'-Pentahydroxy-6-methoxyxanthone	Flavonoids	Other Flavonoids	C16H12O9	3	-	2.55519e+06	1.82727e+06	2.35448e+06	718918	1.12231e+06	945368	1.17006	0.0121097	0.0397803	2.41762	1.27359	up
Wafp004641	N-Feruloyltyramine 4-glucoside	Alkaloids	Phenolamine	C24H29NO9	1	-	3.83667e+07	4.84751e+07	4.29149e+07	1.06451e+06	849788	787357	1.2452	0.00470175	0.0244115	48.0287	5.58582	up
HJAP135	Pinocembrin-7-O-(6''-O-malonyl)glucoside	Flavonoids	Flavanones	C24H24O12	1	-	322205	210922	565554	803788	865546	985672	1.06575	0.0219755	0.0579527	0.413815	-1.27294	down
PD1013337	L-Aspartyl-L-Tryptophan	Amino acids and derivatives	Amino acids and derivatives	C15H17N3O5	1	-	1.50997e+06	931768	816940	305892	203464	277925	1.18806	0.0588846	0.112922	4.13915	2.04933	up
pma0461	14,15-Dehydrocrepenynic acid*	Lipids	Free fatty acids	C18H28O2	3	4154-44-3	2.08123e+07	2.16574e+07	2.26124e+07	6.66891e+06	5.93124e+06	7.11056e+06	1.24152	5.3699e-05	0.00293944	3.30186	1.72328	up
Lmjp101205	Coumurrayin	Lignans and Coumarins	Coumarins	C16H18O4	3	17245-25-9	43249.9	35476.1	46561	93347.7	58152	100403	1.08835	0.0760749	0.132841	0.497362	-1.00763	down
Waptp02742	5-Hydroxy-6-Methoxychromanon	Lignans and Coumarins	Coumarins	C10H10O4	3	-	1.8433e+06	1.6207e+06	1.49356e+06	650236	587875	611239	1.23558	0.0080337	0.0319535	2.6807	1.42261	up
MWStz255	Cyclo(L-Phe-L-Pro)*	Amino acids and derivatives	Amino acids and derivatives	C14H16N2O2	3	3705-26-8	199182	257823	231685	101607	114750	84583.6	1.20115	0.00663738	0.029066	2.28846	1.19437	up
MWStz205	Cyclo(D-Phe-L-Pro)*	Amino acids and derivatives	Amino acids and derivatives	C14H16N2O2	3	26488-24-4	199182	257823	231685	101607	114750	84583.6	1.20115	0.00663738	0.029066	2.28846	1.19437	up
Rdp04590	3-(3,4-Dihydroxyphenyl)-1-(3,4,5-trihydroxyphenyl)prop-2-en-1-one	Flavonoids	Chalcones	C15H12O6	1	-	1.28502e+06	1.2811e+06	1.7004e+06	3.43199e+06	3.20052e+06	3.15607e+06	1.21497	0.000921756	0.0115472	0.435867	-1.19804	down
Lwmp121421	Expoxy-1,10-dihydrocurdione	Terpenoids	Sesquiterpenoids	C15H24O3	3	-	424742	490465	562955	176758	312400	205957	1.1223	0.0104497	0.0370596	2.1265	1.08848	up
Lmhp008885	LysoPE 15:0(2n isomer)*	Lipids	LPE	C20H42NO7P	1	-	189349	175620	126104	43571.2	73648.3	69882.4	1.14714	0.0190522	0.0529507	2.62463	1.39212	up
Zbsp004650	Tricin-5-O-Glucoside	Flavonoids	Flavones	C23H24O12	2	32769-00-9	2.18925e+07	1.38927e+07	1.35025e+07	4.25074e+07	2.72755e+07	3.9555e+07	1.1075	0.0301809	0.0714244	0.450783	-1.14949	down
Lcgp000245	dihydrodehydrodiconiferyl alcohol-9-O-β-D-xylopyranoside	Lignans and Coumarins	Lignans	C25H32O10	2	-	2.18925e+07	1.38927e+07	1.35025e+07	4.25074e+07	2.72755e+07	3.9555e+07	1.1075	0.0301809	0.0714244	0.450783	-1.14949	down
HX1357	ent-16β,17-dihydroxy-kauran-19-oic acid	Terpenoids	Ditepenoids	C19H30O5	2	-	100831	83887.5	82654.8	375767	461664	548078	1.23266	0.0162914	0.0478666	0.192978	-2.37349	down
WapTKC157160	11-hydroxy-4,8,10,12-tetramethyltetradeca-3,6,8,12-tetraenoic acid	Terpenoids	Sesquiterpenoids	C18H28O3	1	-	231179	193147	200659	2.26461e+06	2.6286e+06	2.38554e+06	1.24532	0.00209947	0.0159557	0.0858644	-3.5418	down
Zkep1310	4-Hydroxy-L-tryptophan*	Amino acids and derivatives	Amino acids and derivatives	C11H12N2O3	1	25242-90-4	1.78393e+06	1.97007e+06	2.15892e+06	137107	125163	131248	1.24608	0.00341728	0.0207342	15.0258	3.90937	up
Zjrp083011	Panaxytriol	Lipids	Free fatty acids	C17H26O3	2	87005-03-6	1.88138e+06	1.86449e+06	1.70219e+06	832761	813993	898744	1.23917	0.000891741	0.0113237	2.14027	1.09779	up
Lmhp011562	1-α-Linolenoyl-glycerol*	Lipids	Glycerol ester	C21H36O4	1	-	3.9541e+07	4.97232e+07	4.32439e+07	5.9254e+06	7.42404e+06	1.35412e+07	1.19189	0.000960335	0.0117385	4.92766	2.3009	up
Lskp211409	20,26-Dihydroxyecdysone*	Steroids	Steroid	C27H44O8	3	19458-46-9	284375	185805	325739	961462	1.62781e+06	2.71096e+06	1.16791	0.0975764	0.160046	0.150167	-2.73536	down
pme0490	Nicotinate	Others	Vitamin	C6H5NO2	3	59-67-6	6.0802e+06	3.81538e+06	3.75573e+06	1.07924e+06	1.0217e+06	809713	1.21365	0.0413771	0.0883695	4.69012	2.22962	up
PD0619170	4-(1,2,4a,5-tetramethyl-2,3,4,7,8,8a-hexahydronaphthalen-1-yl)butan-2-one	Terpenoids	Sesquiterpenoids	C18H30O	1	-	6.60726e+07	7.11218e+07	6.20334e+07	1.75493e+07	2.13731e+07	1.72021e+07	1.23757	0.000545334	0.00940515	3.54975	1.82772	up
Wcop010618	13-hydroxy-13-(hydroxymethyl)-2,6-dimethyltetracyclo[10.3.1.01,10.02,7]hexadecan-5-one*	Terpenoids	Ditepenoids	C19H30O3	3	52592-14-0	833355	1.65287e+06	1.04228e+06	4.48621e+06	7.47851e+06	3.49526e+06	1.15404	0.0743777	0.13042	0.228235	-2.13141	down
Safp017931	Carbanilide	Alkaloids	Alkaloids	C13H12N2O	3	102-07-8	59135.4	65493.8	56198.6	192224	170296	176394	1.2405	0.000846524	0.0111999	0.335541	-1.57544	down
Rfp06083	Damascenone	Terpenoids	Monoterpenoids	C13H18O	1	23696-85-7	7.50514e+06	7.49041e+06	9.00293e+06	4.48027e+07	3.48373e+07	1.74184e+07	1.14391	0.0925562	0.153934	0.247258	-2.01591	down
Sayp012405	Tomocinol A*	Terpenoids	Ditepenoids	C22H36O3	3	-	503339	468456	416736	95756.3	73430.7	113247	1.22946	0.00127927	0.0132559	4.9163	2.29757	up
MWSHC2011	5-Hydroxytryptophan	Amino acids and derivatives	Amino acids and derivatives	C11H12N2O3	3	4350-09-8	700841	594037	541909	162507	101634	168848	1.21143	0.00365887	0.0215762	4.24211	2.08478	up
Walbp07184	MG(16:3)	Lipids	Glycerol ester	C19H32O4	1	-	894369	769131	872450	2.33845e+06	1.59033e+06	2.14854e+06	1.1973	0.03123	0.0731281	0.417281	-1.26091	down
Lcsp002508	Pro-Thr-Ile	Amino acids and derivatives	Amino acids and derivatives	C15H27N3O5	2	-	1.98273e+06	1.45672e+06	2.18952e+06	1.10139e+06	769533	686330	1.1276	0.0236591	0.0607346	2.20118	1.13828	up
WapTKC207821	2-isopropyl-3,4,8,9-tetramethyl-5-methylenecyclodeca-3,8-dien-1-ol	Terpenoids	Sesquiterpenoids	C18H30O	1	-	7.17366e+07	6.14799e+07	7.40335e+07	1.45062e+07	1.54855e+07	2.03562e+07	1.23047	0.00151697	0.0141087	4.11637	2.04137	up
WapTKC182483	2-( 1,1,7,7a-tetramethyl-2-methylene-1a,2,4,5,6,7,7a,7b-octahydro-1H-cyclopropa[a]naphthalen-4-yl)ethan-1-ol*	Terpenoids	Sesquiterpenoids	C18H28O	1	-	1.16716e+07	1.1215e+07	1.31981e+07	1.43066e+06	1.80638e+06	2.41124e+06	1.22994	0.000783767	0.0108944	6.38862	2.6755	up
Zmlp003063	Luteolin 7-rutinoside-4'-O-Rhamnoside*	Flavonoids	Flavones	C33H40O19	3	-	1.23647e+06	1.76428e+06	1.03418e+06	146840	226312	267625	1.20786	0.0322452	0.0745577	6.29693	2.65465	up
mws1035	Robinin*	Flavonoids	Flavonols	C33H40O19	3	301-19-9	1.23647e+06	1.76428e+06	1.03418e+06	146840	226312	267625	1.20786	0.0322452	0.0745577	6.29693	2.65465	up
pmb0855	LysoPC 16:0	Lipids	LPC	C24H50NO7P	1	17364-16-8	736107	790731	640961	206149	396339	431789	1.06297	0.0153228	0.0462063	2.09596	1.06761	up
pmb0889	Punicic acid	Lipids	Free fatty acids	C18H30O2	3	544-72-9	5.95064e+06	5.74663e+06	5.83433e+06	1.22579e+06	2.43055e+06	1.93879e+06	1.18045	0.00642525	0.0287707	3.13337	1.64772	up
Lcyp000107	Stellarin	Phenolic acids	Phenolic acids	C13H16O10	3	-	648747	1.09528e+06	881597	325418	346536	419341	1.1603	0.052178	0.103779	2.40597	1.26662	up
Lhcp090202	3-(Acetyloxy)-13,15-dihydroxyoleanan-12-one (Rubiprasin A)	Terpenoids	Triterpene	C32H52O5	3	125263-65-2	1.0835e+06	1.20375e+06	976818	482546	702418	324829	1.08558	0.0161355	0.0476308	2.16193	1.11232	up
Hmmp002150	3,5-Bis(3-methoxy-4-hydroxyphenyl)-2,3-dihydro-2(1H)-pyridinone*	Alkaloids	Pyridine alkaloids	C19H19NO5	3	-	977318	837052	644947	192199	139179	109283	1.2141	0.0153685	0.0462063	5.58099	2.48052	up
Wafp005168	N-Feruloylphenylalanine*	Alkaloids	Phenolamine	C19H19NO5	3	-	977318	837052	644947	192199	139179	109283	1.2141	0.0153685	0.0462063	5.58099	2.48052	up
MWSmce294	Elemicin	Others	Others	C12H16O3	3	487-11-6	241456	148869	184117	442622	376844	444697	1.16869	0.0031375	0.0196523	0.454405	-1.13795	down
Lmhp008718	LysoPC 17:2*	Lipids	LPC	C25H48NO7P	1	-	1.28916e+06	1.32904e+06	1.44105e+06	4.89253e+06	4.79815e+06	5.54365e+06	1.24281	0.00298717	0.0190607	0.266454	-1.90804	down
Lhlp111209	Cupressic acid	Terpenoids	Ditepenoids	C20H32O3	2	1909-90-6	83047.7	125313	114493	442163	507223	474056	1.22867	0.000201301	0.00592444	0.226812	-2.14043	down
Zasp102439	m-Aminophenylacetylene	Alkaloids	Alkaloids	C8H7N	1	54060-30-9	1.12736e+08	1.09548e+08	9.88192e+07	1.87496e+07	1.99799e+07	1.76874e+07	1.24497	0.00183926	0.0149879	5.6916	2.50883	up
Rlp02599	furo[2,3-h]quinoline	Alkaloids	Quinoline alkaloids	C11H7NO	1	-	1.28828e+08	1.11253e+08	1.14748e+08	1.61253e+07	1.61378e+07	1.54083e+07	1.24595	0.0026962	0.0178659	7.44324	2.89593	up
Zahp012577	Octadecadienamide	Alkaloids	Alkaloids	C18H33NO	1	-	338214	315345	351855	66554.6	56522.3	66762.7	1.24376	0.000626811	0.00992647	5.29613	2.40494	up
Hasp010605	MG(18:3(9Z,12Z,15Z)/0:0/0:0)	Lipids	Glycerol ester	C21H36O4	1	129828-41-7	2.7968e+07	2.08129e+07	2.97048e+07	3.96772e+07	4.88869e+07	6.97635e+07	1.07982	0.0852063	0.144673	0.495718	-1.01241	down
WapTKC121645	Cupresin B	Terpenoids	Ditepenoids	C18H28O2	1	-	2.19746e+07	2.26838e+07	2.48909e+07	7.24968e+06	7.3037e+06	8.94191e+06	1.23474	0.000345199	0.00744264	2.96014	1.56567	up
MWStz550	Lyciumamide B	Alkaloids	Phenolamine	C36H36N2O8	3	1647111-41-8	1.98586e+06	2.1824e+06	1.98502e+06	259215	247832	272264	1.24633	0.00120018	0.0129702	7.89581	2.98109	up
Wcfp008029	Sphinganine	Lipids	Sphingolipids	C18H39NO2	1	764-22-7	84085.4	89344.4	61690.6	162015	206430	177209	1.18904	0.00446004	0.0240982	0.430896	-1.21459	down
pmd0160	LysoPE 16:0(2n isomer)	Lipids	LPE	C21H44NO7P	3	-	1.60391e+07	1.72109e+07	1.25452e+07	3.95786e+06	9.19578e+06	8.65212e+06	1.01221	0.0223312	0.0585992	2.10014	1.07049	up
MWSslk100	Diphenylamine	Alkaloids	Alkaloids	C12H11N	3	122-39-4	77118.9	59514.4	77463	170904	226623	173993	1.208	0.0149941	0.0457242	0.374609	-1.41654	down
Safp001959	gamma-Glutamyltyramine	Alkaloids	Phenolamine	C13H18N2O4	2	65520-56-1	1.4369e+06	1.6543e+06	1.42661e+06	237498	306184	332436	1.23599	0.00136506	0.0136808	5.15662	2.36642	up
mws0193	L-Homocitrulline	Amino acids and derivatives	Amino acids and derivatives	C7H15N3O3	3	1190-49-4	2.57616e+06	3.17542e+06	3.54572e+06	439518	599798	632669	1.22951	0.0096629	0.0351607	5.56063	2.47525	up
Wcdp010180	9,11,13,15-Octadecatetraenal	Others	Aldehyde compounds	C18H28O	3	148408-16-6	1.25883e+07	1.13877e+07	9.41323e+06	1.99107e+06	2.10276e+06	2.94009e+06	1.22549	0.00645078	0.0287998	4.74688	2.24698	up
Ladp002110	4-hydroxy-2-oxo-1,2-dihydroquinoline-3-carboxylic acid	Alkaloids	Quinoline alkaloids	C10H7NO4	2	73776-24-6	1.9906e+07	2.28884e+07	1.92576e+07	3.06855e+06	2.79823e+06	2.73883e+06	1.24474	0.00368161	0.0216091	7.21065	2.85013	up
Lmfp009701	Glycerol 9,11,13-octadecatrienoyl ester*	Lipids	Glycerol ester	C21H36O4	1	-	4.55461e+07	5.17447e+07	4.15587e+07	4.40945e+06	8.03892e+06	1.21967e+07	1.18316	0.000729049	0.0105489	5.63397	2.49415	up
Lskp211410	1,2,3,14,20,22,25-Heptahydroxycholest-7-en-6-one (Integristerone A)	Steroids	Steroid	C27H44O8	3	-	3.42954e+06	1.7392e+06	1.78239e+06	9.67311e+06	1.21506e+07	1.0033e+07	1.19564	0.00145411	0.0140182	0.2182	-2.19628	down
Rfn09271	4-(1,2,4a-trimethyl-5-methylidene-1,2,3,4,4a,5,8,8a-octahydronaphthalen-1-yl)butan-2-one	Terpenoids	Sesquiterpenoids	C18H28O	3	-	4.54938e+06	6.52463e+06	6.65577e+06	1.86923e+07	1.95202e+07	2.32322e+07	1.21709	0.00293493	0.0189284	0.288548	-1.79311	down
Wahp005790	Di-p-coumaroylcaffeoyl Spermidine	Alkaloids	Phenolamine	C34H37N3O7	3	-	278393	426393	290768	137865	126520	148466	1.18394	0.0524205	0.104097	2.41141	1.26988	up
MWS20185	[6]-Gingerol	Others	Ketone compounds	C17H26O4	1	23513-14-6	371680	399623	360391	154769	158431	160684	1.24386	0.00236157	0.0167505	2.38813	1.25588	up
mws0040	Chrysin	Flavonoids	Flavones	C15H10O4	3	480-40-0	1.0754e+06	510971	763998	220009	506383	204039	1.0002	0.0816828	0.140012	2.52611	1.33692	up
Lmhp008744	1-α-Linolenoyl-glycerol-2,3-di-O-glucoside	Lipids	Glycerol ester	C33H56O14	1	-	466509	393852	349166	1.08729e+06	1.17112e+06	1.82823e+06	1.19285	0.0520839	0.103756	0.295971	-1.75647	down
mws4108	1-Methoxyphaseollin	Flavonoids	Isoflavones	C21H20O5	3	157226-48-7	304351	264936	214477	627881	807927	923049	1.20215	0.0187075	0.0525731	0.332264	-1.5896	down
Walp013004	Glycidyl Linoleate*	Lipids	Glycerol ester	C21H36O3	1	24305-63-3	708374	636787	538677	183795	172615	197591	1.23433	0.0108089	0.0376945	3.40043	1.76572	up
Lcfp006237	GrossamideK	Alkaloids	Phenolamine	C28H29NO7	1	-	1.10669e+06	1.06507e+06	1.0679e+06	434695	439015	459271	1.24597	2.02853e-05	0.00186032	2.43039	1.28119	up
ZbWp002423	N-methylphenylalanine*	Amino acids and derivatives	Amino acids and derivatives	C10H13NO2	2	-	1.45487e+07	1.27946e+07	1.38341e+07	4.73768e+06	4.92784e+06	4.4831e+06	1.24264	0.00195221	0.0153955	2.91034	1.54119	up
Wbjp006632	Tribulusamide A*	Alkaloids	Alkaloids	C36H36N2O8	1	-	2.79115e+06	2.9133e+06	2.63769e+06	359893	362763	317656	1.24577	0.000768774	0.0108144	8.01887	3.0034	up
MW0146370	Asp-Trp	Amino acids and derivatives	Amino acids and derivatives	C15H17N3O5	3	71835-79-5	2.26127e+06	2.6248e+06	2.36104e+06	1.35652e+07	1.40307e+07	1.32007e+07	1.24547	5.36305e-05	0.00293944	0.17764	-2.49297	down
pme0124	L-Glycyl-L-proline	Amino acids and derivatives	Amino acids and derivatives	C7H12N2O3	3	704-15-4	1.32457e+06	1.16621e+06	1.33181e+06	508528	446656	475167	1.23895	0.00219196	0.016166	2.67249	1.41818	up
Lskp211422	Intergristerone A-22-O-galactoside (Sileneoside C)*	Steroids	Steroidal saponins	C33H54O13	3	83207-65-2	3.95175e+06	6.01941e+06	2.81332e+06	3.9818e+07	4.73947e+07	5.70557e+07	1.22366	0.0106318	0.0373924	0.088616	-3.49629	down
Qahp006824	Periseoside B*	Steroids	Steroidal saponins	C33H54O13	3	-	3.95175e+06	6.01941e+06	2.81332e+06	3.9818e+07	4.73947e+07	5.70557e+07	1.22366	0.0106318	0.0373924	0.088616	-3.49629	down
WapTKC002568	methyl 1,4a-dimethyl-6-methylidene-5-(3-oxobutyl)-3,4,5,7,8,8a-hexahydro-2H-naphthalene-1-carboxylate	Terpenoids	Ditepenoids	C19H30O3	3	58964-78-6	268550	259307	196292	874570	1.37215e+06	1.22204e+06	1.21948	0.0228211	0.0596981	0.208763	-2.26006	down
Lcfp190543	N-(2-Hydroxyethyl)dodecanamide	Alkaloids	Alkaloids	C14H29NO2	1	142-78-9	58943.4	52497.4	60771.3	1.02882e+06	1.31072e+06	1.24829e+06	1.2453	0.00555718	0.0267552	0.0479989	-4.38085	down
Zblp005760	dihydro-N-feruloyltyramine	Alkaloids	Phenolamine	C18H21NO4	1	-	101963	66147.8	97992.4	53676.3	34314.1	37143.2	1.10838	0.0343046	0.0776092	2.12656	1.08852	up
MW0155862	Pro-Glu-Val	Amino acids and derivatives	Amino acids and derivatives	C15H25N3O6	3	-	7.47034e+06	6.32776e+06	7.96825e+06	3.49829e+06	2.97431e+06	2.76294e+06	1.21605	0.00564649	0.0268892	2.3568	1.23683	up
Qmzp101823	Hinokinin	Lignans and Coumarins	Lignans	C20H18O6	3	26543-89-5	1.98324e+06	2.01961e+06	2.03874e+06	3.11796e+06	5.08263e+06	4.97037e+06	1.14898	0.0648384	0.118439	0.458706	-1.12436	down
Wbsp007290	Lycoposerramine E	Others	Ketone compounds	C17H24O3	3	-	1.07478e+06	1.11636e+06	1.05097e+06	436752	387649	430751	1.24259	1.63449e-05	0.00168845	2.58305	1.36907	up
MWS20147	Luteolin-3'-O-glucoside	Flavonoids	Flavones	C21H20O11	3	5154-41-6	1.26243e+07	2.62223e+07	1.85533e+07	7.7066e+06	6.96853e+06	6.65109e+06	1.13541	0.0916032	0.153074	2.69152	1.42842	up
Wasdp04041	Tricin-7-O-(6''-feruloyl)xyloside-5-O-glucoside	Flavonoids	Flavones	C38H40O19	2	-	205271	292287	175270	2.16484e+06	966881	376255	1.00606	0.213864	0.296699	0.191799	-2.38233	down
Lhhp111109	Schisantherin J	Lignans and Coumarins	Lignans	C35H40O11	3	135432-28-9	7.36854e+06	2.02437e+07	8.57484e+06	3.71083e+06	2.977e+06	2.59859e+06	1.10485	0.15979	0.236677	3.89677	1.96228	up
Walp012785	(Oxiran-2-yl)methyl octadeca-9,12-dienoate*	Lipids	Glycerol ester	C21H36O3	1	856386-19-1	672289	536947	543771	210550	95426.7	186785	1.16237	0.00208292	0.0159557	3.55751	1.83087	up
Lazp008807	(25S)-5β-Furost-1β,2β,3β,4β,5β,22α,26-heptaol-26-O-β-D-glucoside	Steroids	Steroidal saponins	C33H56O13	3	-	45488.6	56696.5	51966.4	68477.6	177139	197578	1.01557	0.137103	0.210119	0.347819	-1.52359	down
Hmsp004125	3'-Deoxy-4-O-methylsappanol	Others	Alcohol compounds	C16H14O6	2	112408-68-1	653056	1.28425e+06	965005	2.24891e+06	1.72243e+06	1.87422e+06	1.08017	0.0157405	0.0469604	0.496499	-1.01014	down
Lmjp003982	Chlorajaposide	Terpenoids	Sesquiterpenoids	C21H28O8	3	-	6.3255e+06	7.50556e+06	6.82526e+06	674170	465484	739513	1.23787	0.00188684	0.0150827	10.9923	3.45842	up
Wcdp009528	2-oxononadecanoic acid	Lipids	Free fatty acids	C19H36O3	2	-	1.43194e+06	1.01835e+06	1.08737e+06	5.25202e+06	4.31261e+06	5.22345e+06	1.22947	0.00254437	0.0173247	0.239224	-2.06356	down
Rlp00485	Feruloyl-beta-phenethylamine	Alkaloids	Phenolamine	C18H19NO3	1	142351-00-6	1.017e+06	974680	875313	124818	142282	120080	1.24444	0.00207879	0.0159557	7.4048	2.88846	up
pmp000114	5,6,7,8,3',4'-Hexamethoxyflavanone	Flavonoids	Flavanones	C21H24O8	3	-	37825.1	39562.2	31254.9	61977.1	108093	136801	1.11759	0.0918185	0.153315	0.354031	-1.49805	down
pma3101	Nicotinate D-ribonucleoside	Others	Vitamin	C11H14NO6+	2	17720-18-2	2.30462e+06	2.22542e+06	1.79347e+06	590167	617554	972605	1.18552	0.00292049	0.0189284	2.90026	1.53618	up
Wasyqp1805	L-Kynurenine	Alkaloids	Alkaloids	C10H12N2O3	2	2922-83-0	3.91784e+06	4.13084e+06	3.63544e+06	1.15114e+06	1.12293e+06	955079	1.24011	0.000672705	0.0101581	3.61832	1.85532	up
pme0295	4-Acetamidobutanoate	Organic acids	Organic acids	C6H11NO3	3	3025-96-5	1.37521e+06	1.79914e+06	1.47509e+06	4.15102e+06	4.26386e+06	3.97316e+06	1.23006	0.000190069	0.00583652	0.375317	-1.41382	down
WapTKC031788	3,7-Epoxy-1,10-Bisaboladien-12-ol; Butanoyl*	Terpenoids	Sesquiterpenoids	C19H30O3	3	149067-94-7	1.06295e+06	1.67139e+06	1.28569e+06	3.97538e+06	8.23642e+06	6.38574e+06	1.18349	0.0561092	0.108931	0.216159	-2.20984	down
pmp000476	N-Isobutyl-4,5-epoxy-2E-decaenamide	Alkaloids	Alkaloids	C14H25NO2	2	-	164005	164809	187440	517471	521706	422253	1.23216	0.00775843	0.0315767	0.353252	-1.50123	down
WapTKC006470	5,6-Epoxy-6,10,14-Trimethyl-9,13-Pentadecadien-2-one	Terpenoids	Ditepenoids	C18H30O2	1	115028-53-0	2.15184e+07	1.9193e+07	1.78323e+07	9.24866e+06	1.0489e+07	9.17083e+06	1.22348	0.00560049	0.0268474	2.02514	1.01802	up
MW0061827	Pinolenic acid	Lipids	Free fatty acids	C18H30O2	3	16833-54-8	3.30086e+07	2.54574e+07	2.6719e+07	9.96658e+06	1.46619e+07	1.1686e+07	1.18791	0.00741165	0.0308472	2.34576	1.23005	up
Safp023654	PAz-PC	Lipids	LPC	C33H64NO10P	1	117205-52-4	4.64644e+06	4.57354e+06	3.10151e+06	661356	594263	1.09676e+06	1.20274	0.015396	0.0462063	5.23789	2.38898	up
Lcsp002261	Thr-Trp	Amino acids and derivatives	Amino acids and derivatives	C15H19N3O4	1	186761-42-2	786700	728851	359408	350342	202864	154035	1.01694	0.0836669	0.142733	2.65109	1.40659	up
WapTKC002542	14,15-Bisnor-3,11-Kolavadien-13-one	Terpenoids	Ditepenoids	C18H28O	1	126582-61-4	1.91238e+07	1.51091e+07	1.64202e+07	2.62535e+06	3.09562e+06	3.9043e+06	1.2316	0.00413921	0.0230048	5.26252	2.39575	up
Rfp109585	cis-N-p-coumaroyltyramine	Alkaloids	Phenolamine	C17H17N1O3	1	-	1.58231e+06	1.82151e+06	1.7278e+06	24720.8	43815.4	63017.5	1.23404	0.00138547	0.0136808	39.0077	5.28569	up
Hmqp002567	4-Hydroxycinnamic acid p-hydroxyphenethylamine*	Alkaloids	Phenolamine	C17H17NO3	1	-	1.58231e+06	1.82151e+06	1.7278e+06	24720.8	43815.4	63017.5	1.23404	0.00138547	0.0136808	39.0077	5.28569	up
MWSmce089	N-p-Coumaroyltyramine*	Alkaloids	Phenolamine	C17H17NO3	1	36417-86-4	1.58231e+06	1.82151e+06	1.7278e+06	24720.8	43815.4	63017.5	1.23404	0.00138547	0.0136808	39.0077	5.28569	up
MWSslk191	Linderane	Terpenoids	Sesquiterpenoids	C15H16O4	3	13476-25-0	1.04345e+06	861161	1.0736e+06	3.23202e+06	4.91358e+06	3.69144e+06	1.22144	0.0259788	0.064835	0.251602	-1.99079	down
pmb2319	LysoPC 15:0*	Lipids	LPC	C23H48NO7P	1	108273-89-8	1.66514e+06	1.7853e+06	1.71014e+06	395905	522266	496226	1.23624	1.93223e-05	0.00186032	3.64861	1.86735	up
Lcsp001468	Glu-Ile-Glu	Amino acids and derivatives	Amino acids and derivatives	C16H27N3O8	3	-	867110	1.13695e+06	1.52098e+06	148454	115735	171403	1.2252	0.031519	0.073554	8.09255	3.01659	up
Safp000364	S-Methyl-methionine*	Amino acids and derivatives	Amino acids and derivatives	C6H13NO2S	1	7329-84-2	3.42459e+07	3.74324e+07	4.25631e+07	2.53791e+06	2.39522e+06	2.34961e+06	1.24585	0.00456795	0.0241445	15.6866	3.97146	up
Lmbp000123	Homomethionine*	Amino acids and derivatives	Amino acids and derivatives	C6H13NO2S	1	25148-30-5	3.42459e+07	3.74324e+07	4.25631e+07	2.53791e+06	2.39522e+06	2.34961e+06	1.24585	0.00456795	0.0241445	15.6866	3.97146	up
pmb0818	5-Methoxyindoleacetate	Alkaloids	Plumerane	C11H11NO3	3	3471-31-6	5.12347e+07	5.08007e+07	4.19907e+07	6.74418e+06	6.42373e+06	5.41675e+06	1.24218	0.00455947	0.0241445	7.74973	2.95415	up
pme3337	Succinyladenosine	Nucleotides and derivatives	Nucleotides and derivatives	C14H17N5O8	1	4542-23-8	2.03654e+06	1.48631e+06	1.74095e+06	390471	476203	360428	1.22986	0.0108579	0.0377105	4.28962	2.10085	up
Lmrj002087	L-Isoleucyl-L-Aspartate	Amino acids and derivatives	Amino acids and derivatives	C10H18N2O5	2	-	6.55507e+06	6.7636e+06	6.51696e+06	3.39926e+06	2.95485e+06	3.20939e+06	1.23908	0.000103655	0.00442378	2.0741	1.05248	up
Wasyqp1413	IPA imine	Amino acids and derivatives	Amino acids and derivatives	C11H10N2O2	1	-	3.50688e+06	4.51772e+06	4.11076e+06	312519	205034	319105	1.23841	0.00542773	0.0264865	14.5046	3.85844	up
Sasp001236	7-Hydroxy-tryptophan*	Amino acids and derivatives	Amino acids and derivatives	C11H12N2O3	1	-	1.66144e+06	1.93722e+06	2.01864e+06	128978	131970	120578	1.24587	0.00378493	0.0219053	14.7232	3.88002	up
Lcsp001439	Pro-Leu-Glu	Amino acids and derivatives	Amino acids and derivatives	C16H27N3O6	3	-	392090	439778	425989	97231.1	96477.5	82880.9	1.24311	0.00075011	0.0106711	4.54774	2.18515	up
Hmsp005892	[4]-Shogaol	Phenolic acids	Phenolic acids	C15H20O3	1	-	151912	151371	157057	766539	646572	762864	1.24394	0.00464048	0.024257	0.211555	-2.24089	down
pmb0492	N',N'',N'''-p-Coumaroyl-cinnamoyl-caffeoyl spermidine	Alkaloids	Phenolamine	C34H37N3O6	3	-	1.2662e+07	1.25943e+07	1.41644e+07	1.19005e+06	1.14103e+06	945204	1.24472	0.00149131	0.0141087	12.0321	3.58882	up
MWS201465	Glu-Phe	Amino acids and derivatives	Amino acids and derivatives	C14H18N2O5	3	20556-22-3	3.69329e+06	3.49885e+06	3.3405e+06	1.1269e+06	1.15714e+06	1.14793e+06	1.24554	0.00172947	0.0148628	3.06897	1.61776	up
Yacp000453	3-hydroxy-1-methylpyrrolidin-2-one*	Alkaloids	Pyrrole alkaloids	C5H9NO2	1	132996-63-5	3.33266e+06	3.33713e+06	3.29537e+06	729200	776903	932903	1.24062	0.000360604	0.00744264	4.08575	2.0306	up
MWStz040	L-Proline*	Amino acids and derivatives	Amino acids and derivatives	C5H9NO2	1	147-85-3	3.33266e+06	3.33713e+06	3.29537e+06	729200	776903	932903	1.24062	0.000360604	0.00744264	4.08575	2.0306	up
MWS00330g	1-Amino-1-cyclobutane-carboxylic-acid*	Amino acids and derivatives	Amino acids and derivatives	C5H9NO2	1	22264-50-2	3.33266e+06	3.33713e+06	3.29537e+06	729200	776903	932903	1.24062	0.000360604	0.00744264	4.08575	2.0306	up
pmb0197	N7-Methylguanosine	Nucleotides and derivatives	Nucleotides and derivatives	C11H15N5O5	3	20244-86-4	2.30336e+06	2.16074e+06	2.69342e+06	1.0171e+06	1.02425e+06	956999	1.23186	0.0118058	0.0392693	2.38715	1.25529	up
Zbqp002414	h-gamma-Glu-leu-oh	Amino acids and derivatives	Amino acids and derivatives	C11H20N2O5	2	-	3.93374e+06	4.51443e+06	4.52874e+06	112047	148833	115278	1.24529	0.00210376	0.0159557	34.4986	5.10846	up
Sasp001120	3-(dimethylamino)-5-hydroxy-4-methoxybenzoic acid	Alkaloids	Alkaloids	C10H13NO4	1	80547-67-7	567914	505095	307324	1.07508e+06	944293	767105	1.07699	0.0174457	0.0500891	0.495369	-1.01342	down
MW0148050	Cys-Phe-Asn	Amino acids and derivatives	Amino acids and derivatives	C16H22N4O5S1	3	-	374410	265889	225530	67019.7	52302.1	78908.2	1.20695	0.0344044	0.0776257	4.3678	2.12691	up
MW0146158	Asp-Ile-Thr	Amino acids and derivatives	Amino acids and derivatives	C14H25N3O7	3	-	3.04153e+06	2.52082e+06	3.88328e+06	295702	444184	428183	1.22925	0.0189106	0.0528012	8.08653	3.01552	up
Sadp001651	2-amino-7-[(2R,3R,4R,5R)-3,4-dihydroxy-5-(hydroxymethyl)oxolan-2-yl]-1H-purin-6-one*	Nucleotides and derivatives	Nucleotides and derivatives	C10H13N5O5	1	-	2.58294e+07	2.51398e+07	2.34176e+07	1.22043e+07	8.84453e+06	1.06938e+07	1.21615	0.000470602	0.0087776	2.34343	1.22862	up
ZbWp000749	ethyl-L-arginine	Amino acids and derivatives	Amino acids and derivatives	C8H18N4O2	2	-	5.99772e+06	6.58741e+06	6.82864e+06	1.69698e+06	1.78979e+06	1.84856e+06	1.24421	0.00212915	0.0160515	3.63872	1.86343	up
Sadp001783	2-imino-3-(1H-indol-3-yl)propanoic acid	Amino acids and derivatives	Amino acids and derivatives	C11H10N2O2	1	-	1.00755e+06	1.19963e+06	1.15745e+06	89613.5	34580.7	68624.7	1.22385	0.00169362	0.0147562	17.4497	4.12513	up
mws5041	L-Glycyl-L-isoleucine*	Amino acids and derivatives	Amino acids and derivatives	C8H16N2O3	2	19461-38-2	2.91874e+06	2.81082e+06	2.7837e+06	1.71469e+06	1.21075e+06	1.31521e+06	1.1949	0.00791738	0.0318932	2.00754	1.00543	up
mws0736	Glycyl-leucine*	Amino acids and derivatives	Amino acids and derivatives	C8H16N2O3	2	869-19-2	2.91874e+06	2.81082e+06	2.7837e+06	1.71469e+06	1.21075e+06	1.31521e+06	1.1949	0.00791738	0.0318932	2.00754	1.00543	up
Layp001601	Malonyl hydroxymenisdaurin D	Alkaloids	Alkaloids	C17H23NO11	3	-	1.10454e+06	854416	413555	3.93186e+06	3.40261e+06	2.5256e+06	1.14494	0.0129884	0.0419155	0.240618	-2.05518	down
Zmdp000972	S-Methyl-L-cysteine	Amino acids and derivatives	Amino acids and derivatives	C4H9NO2S	2	1187-84-4	981842	545686	698650	169440	101442	139403	1.2045	0.0390426	0.0849691	5.42592	2.43987	up
HJKP000649	N-Benzylformamide*	Alkaloids	Alkaloids	C8H9NO	1	6343-54-0	1.11745e+06	701760	758360	193360	103723	171168	1.20181	0.0283791	0.0689428	5.50468	2.46066	up
MWS04559g	3-Hydroxy-L-phenylalanine*	Amino acids and derivatives	Amino acids and derivatives	C9H11NO3	1	587-33-7	1.5762e+07	1.01266e+07	10695129	2.8417e+06	1.7999e+06	2.27554e+06	1.21541	0.0284411	0.0689428	5.28884	2.40295	up
MWStz070	N-(2-Hydroxy-4-methoxyphenyl)acetamide	Alkaloids	Alkaloids	C9H11NO3	1	58469-06-0	483143	291195	290615	66084.9	52984.5	66589.1	1.21954	0.0440219	0.0922956	5.73609	2.52007	up
mws0250	L-Tyrosine*	Amino acids and derivatives	Amino acids and derivatives	C9H11NO3	1	60-18-4	1.56309e+07	8.93229e+06	9.67065e+06	2.60625e+06	1.71281e+06	2.27819e+06	1.20637	0.0472178	0.0971279	5.18911	2.37549	up
Waptp01054	4-(2-aminoethenyl)phenol*	Alkaloids	Alkaloids	C8H9NO	1	-	1.19094e+06	638530	745381	177776	117762	163532	1.20575	0.0515146	0.103111	5.60885	2.48771	up
Lmgp000659	2-Phenylacetamide*	Alkaloids	Alkaloids	C8H9NO	1	103-81-1	1.11745e+06	701760	758360	193360	103723	171168	1.20181	0.0283791	0.0689428	5.50468	2.46066	up
mws1433	N-Feruloyltyramine*	Alkaloids	Phenolamine	C18H19NO4	1	66648-43-9	1.65771e+07	1.5991e+07	1.57644e+07	7.77973e+06	7.66167e+06	8.39326e+06	1.24233	1.67638e-05	0.00168845	2.02782	1.01993	up
MWSmce492	Peganine	Alkaloids	Pyrrole alkaloids	C11H12N2O	3	6159-55-3	5.08215e+07	4.85266e+07	4.79565e+07	7.78356e+06	6.92323e+06	6.86215e+06	1.246	0.000118847	0.00460433	6.82948	2.77177	up
pme2244	3-(1H-Indol-3-yl)propanoate	Alkaloids	Plumerane	C11H11NO2	2	830-96-6	5.63654e+06	5.02612e+06	4.93738e+06	628316	722106	509875	1.24079	0.00121005	0.0130209	8.38578	3.06794	up
Lmgp005640	Isorhamnetin-3-O-Galactoside; Cacticin	Flavonoids	Flavonols	C22H22O12	1	6743-92-6	4.71861e+06	4.65866e+06	4.00178e+06	1.80269e+07	1.75411e+07	1.806e+07	1.24365	3.11326e-06	0.00114921	0.249479	-2.00301	down
MWSmce118	Imidazole-4-acetate*	Alkaloids	Alkaloids	C5H6N2O2	3	645-65-8	9.40436e+06	8.67498e+06	8.32543e+06	1.35608e+06	1.33892e+06	1.37475e+06	1.24638	0.0018002	0.0149879	6.48806	2.69779	up
MWSmce448	Imidazol-1-yl-acetic acid*	Alkaloids	Alkaloids	C5H6N2O2	3	22884-10-2	9.40436e+06	8.67498e+06	8.32543e+06	1.35608e+06	1.33892e+06	1.37475e+06	1.24638	0.0018002	0.0149879	6.48806	2.69779	up
Rfn01969	N-methylanthraniloyl-beta-D-glucose	Alkaloids	Alkaloids	C14H19NO7	2	-	450640	715780	604097	167226	152455	148298	1.21994	0.0293492	0.0705165	3.78333	1.91966	up
MWS201400	Val-Trp	Amino acids and derivatives	Amino acids and derivatives	C16H21N3O3	2	24587-37-9	661990	457199	521470	215082	108851	200422	1.15308	0.0114054	0.0388639	3.12891	1.64566	up
Wbjp001169	o-Carboxy-5-hydroxytryptamine	Alkaloids	Alkaloids	C11H12N2O3	1	-	1.40332e+06	1.49254e+06	1.70833e+06	62485.2	98578.9	77415.9	1.24155	0.00348251	0.0210287	19.3064	4.27101	up
MW0150871	His-Asp-Glu	Amino acids and derivatives	Amino acids and derivatives	C15H21N5O8	3	-	1.80732e+07	2.05133e+07	1.6531e+07	4.76525e+06	4.60316e+06	4.57964e+06	1.24192	0.00694854	0.0295147	3.95163	1.98245	up
Rfn01821	1-aminobenzocyclobutene	Alkaloids	Alkaloids	C8H9N	1	61599-85-7	9.67557e+06	1.08635e+07	1.00615e+07	1.28629e+06	1.49805e+06	1.44488e+06	1.24527	0.00116794	0.0128004	7.23551	2.85509	up
pmc0281	Ribosyladenosine	Nucleotides and derivatives	Nucleotides and derivatives	C15H21N5O8	3	-	1.81483e+07	1.99375e+07	1.69317e+07	4.39204e+06	4.58869e+06	4.13234e+06	1.24347	0.00327617	0.0201494	4.19562	2.06889	up
Hmtp000776	4,5,6-Trihydroxy-2-cyclohexen-1-ylideneacetonitrile	Alkaloids	Alkaloids	C8H9NO3	3	-	7.38631e+06	8.13125e+06	7.32925e+06	942770	1.07774e+06	1.00219e+06	1.24574	0.00123394	0.0130549	7.55841	2.91808	up
MWS4525	6-O-methylguanine	Nucleotides and derivatives	Nucleotides and derivatives	C6H7N5O	2	20535-83-5	4.64706e+06	3.77255e+06	3.32109e+06	733139	638769	548756	1.2348	0.012623	0.0410457	6.11283	2.61184	up
Walbp00984	N-(1-Deoxy-1-fructosyl)isoleucine	Amino acids and derivatives	Amino acids and derivatives	C12H23NO7	2	-	635645	533690	404924	164316	195645	152889	1.20388	0.0300688	0.0713984	3.06963	1.61807	up
PD0959765	Tyr-pro	Amino acids and derivatives	Amino acids and derivatives	C14H18N2O4	1	51871-47-7	5.84661e+06	6.60499e+06	4.62743e+06	2.93747e+06	2.87489e+06	2.68305e+06	1.19007	0.036223	0.0803608	2.01039	1.00747	up
Lcsp001306	Ser-Ile-Asp	Amino acids and derivatives	Amino acids and derivatives	C13H23N3O7	2	-	3.92083e+06	3.62479e+06	4.18512e+06	619197	525586	556287	1.24465	0.00183089	0.0149879	6.89609	2.78578	up
Lamp000484	4-Methylazetidine-2-Carboxylic acid*	Alkaloids	Alkaloids	C5H9NO2	1	1779725-63-1	3.23933e+06	3.28948e+06	3.43294e+06	693674	878932	774621	1.24148	5.93316e-06	0.00114921	4.24405	2.08544	up
PDP115321	3-Pyrrolidine carboxylic acid*	Amino acids and derivatives	Amino acids and derivatives	C5H9NO2	1	-	3.23933e+06	3.28948e+06	3.43294e+06	693674	878932	774621	1.24148	5.93316e-06	0.00114921	4.24405	2.08544	up
PDP153768	Oxanosine	Nucleotides and derivatives	Nucleotides and derivatives	C10H12N4O6	2	80394-72-5	1.16124e+06	1.68272e+06	688284	208763	144964	180519	1.19291	0.0729937	0.12853	6.61164	2.72501	up
Sasp002507	(2S,3S)-3-Methylphenylalanine*	Amino acids and derivatives	Amino acids and derivatives	C10H13NO2	2	25488-25-9	1.40524e+07	1.23347e+07	1.29023e+07	4.63866e+06	5.0661e+06	4.57879e+06	1.24134	0.00187985	0.0150747	2.75068	1.45979	up
Hmtp001106	Aquilegiolide	Others	Ketone compounds	C8H8O3	2	94481-79-5	966316	1.04213e+06	912838	444308	442900	486739	1.23683	0.00210064	0.0159557	2.1262	1.08828	up
pme1178	Guanosine*	Nucleotides and derivatives	Nucleotides and derivatives	C10H13N5O5	1	118-00-3	2.2095e+07	1.58805e+07	1.75372e+07	8.93216e+06	7.6462e+06	6.70249e+06	1.19587	0.019514	0.0536871	2.38448	1.25368	up
Walp003622	6-beta-d-glucopyranosyloxyindole-3-carboxylic acid	Alkaloids	Plumerane	C15H17NO8	3	-	680439	1.23173e+06	1.28297e+06	518488	319815	343842	1.10689	0.0619504	0.115378	2.70284	1.43447	up
PD0129328	Phenylalanylglycine	Amino acids and derivatives	Amino acids and derivatives	C11H14N2O3	1	4294-26-2	510285	573792	527047	158288	131731	236668	1.19235	0.0015133	0.0141087	3.05897	1.61305	up
Sadp002248	(7S)-bicyclo[4.2.0]octa-1,3,5-trien-7-amine	Alkaloids	Alkaloids	C8H9N	3	-	1.79713e+06	1.97579e+06	1.85806e+06	248814	264349	238309	1.24629	0.00084202	0.0111999	7.49326	2.90559	up
Lcsp001416	Leu-Thr-Ala	Amino acids and derivatives	Amino acids and derivatives	C13H25N3O5	3	-	3.82279e+06	4.96499e+06	4.76314e+06	757093	889170	765143	1.2396	0.00813512	0.0322153	5.61951	2.49044	up
PD0012728	(2R)-5-oxooxolane-2-carboxamide	Alkaloids	Alkaloids	C5H7NO3	2	166765-04-4	8.20556e+07	7.48513e+07	7.38869e+07	3.32431e+07	3.13418e+07	3.24107e+07	1.24277	0.0023475	0.0167505	2.37943	1.25061	up
mws4516	5-Oxo-D-proline	Amino acids and derivatives	Amino acids and derivatives	C5H7NO3	2	4042-36-8	8.20556e+07	7.48513e+07	7.38869e+07	3.32431e+07	3.13418e+07	3.24107e+07	1.24277	0.0023475	0.0167505	2.37943	1.25061	up
pme0021	L-Phenylalanine	Amino acids and derivatives	Amino acids and derivatives	C9H11NO2	1	63-91-2	1.98273e+08	214006043	1.99521e+08	2.81345e+07	2.64905e+07	2.86845e+07	1.24661	0.000685736	0.0102171	7.34371	2.87651	up
MEDTP02401	Cyclocreatine	Nucleotides and derivatives	Nucleotides and derivatives	C5H9N3O2	3	-	3.64991e+07	3.61196e+07	3.69835e+07	5.72541e+06	6.17375e+06	6.19983e+06	1.2468	5.87362e-07	0.000863811	6.05571	2.5983	up
Lmhp001732	L-Prolyl-L-Phenylalanine	Amino acids and derivatives	Amino acids and derivatives	C14H18N2O3	2	13589-02-1	2.2403e+06	2.4274e+06	2.42545e+06	476635	569072	567387	1.2427	0.000145594	0.00495763	4.39723	2.1366	up
Wcfp001236	Quinoline	Others	Others	C9H7N	2	91-22-5	1.40361e+07	1.6141e+07	1.49455e+07	2.12126e+06	2.51859e+06	2.57594e+06	1.24338	0.00146974	0.0140182	6.25332	2.64462	up
pmb0819	3-Indoleacetonitrile	Alkaloids	Plumerane	C10H8N2	3	771-51-7	3.88918e+06	3.68285e+06	3.87983e+06	832565	774781	844195	1.24628	0.00016284	0.00519027	4.67129	2.22382	up
Safp002024	Trp-Asp	Amino acids and derivatives	Amino acids and derivatives	C15H17N3O5	3	-	1.01075e+06	1.13673e+06	976133	227184	155785	177327	1.23547	0.000884974	0.0113115	5.57491	2.47895	up
Zmdp002216	γ-Glu-Leu	Amino acids and derivatives	Amino acids and derivatives	C11H20N2O5	2	2566-39-4	1.65918e+07	1.49377e+07	1.64166e+07	1.19064e+06	1.33612e+06	1.39079e+06	1.24606	0.00112504	0.0127534	12.2388	3.61339	up
mws0103	Indole-3-carboxaldehyde	Alkaloids	Plumerane	C9H7NO	3	487-89-8	1.55085e+07	1.67864e+07	1.74802e+07	785882	890679	751175	1.24628	0.00126989	0.0132131	20.5027	4.35774	up
PDP256276	6-amino-9-[(2R,3R,4S,5R)-3,4-dihydroxy-5-(hydroxymethyl)oxolan-2-yl]-8H-purin-2-one*	Nucleotides and derivatives	Nucleotides and derivatives	C10H13N5O5	1	-	2.92738e+07	2.07762e+07	2.61422e+07	1.40121e+07	8.73225e+06	1.01868e+07	1.15602	0.0121331	0.0397803	2.31368	1.21019	up
Lmjp004816	Loliolide	Terpenoids	Monoterpenoids	C11H16O3	3	5989-02-6	4.59676e+06	4.51724e+06	4.43591e+06	9.7184e+06	8.69967e+06	9.17382e+06	1.24181	0.00327086	0.0201494	0.491083	-1.02596	down
HX1340	epiloliolide	Others	Others	C11H16O3	1	-	4.59676e+06	4.51724e+06	4.43591e+06	9.7184e+06	8.69967e+06	9.17382e+06	1.24181	0.00327086	0.0201494	0.491083	-1.02596	down
Wbjp002330	1,3-dihydroxy-2,3,3a,4-tetrahydropyrrolo[2,1-b]quinazolin-9(1H)-one	Alkaloids	Alkaloids	C11H12N2O3	3	-	3.11368e+07	2.67751e+07	3.04281e+07	1.80043e+06	1.62595e+06	1.67495e+06	1.24638	0.00233429	0.0167505	17.3171	4.11412	up
pme1137	6-Hydroxynicotinate	Alkaloids	Pyridine alkaloids	C6H5NO3	3	5006-66-6	484206	530344	433562	123834	208389	98768.3	1.17226	0.0016222	0.0144847	3.35996	1.74844	up
Lcfp031603	N5-(4-Methoxybenzyl)glutamine	Amino acids and derivatives	Amino acids and derivatives	C13H18N2O4	1	-	1.43022e+06	1.73254e+06	1.50814e+06	343055	422409	301336	1.23284	0.0022278	0.016166	4.37843	2.13041	up
WaXYp02237	glutamyl-tyramine	Amino acids and derivatives	Amino acids and derivatives	C13H18O4N2	2	-	1.43022e+06	1.73254e+06	1.50814e+06	343055	422409	301336	1.23284	0.0022278	0.016166	4.37843	2.13041	up
Wcjp002598	8-Hydroxyquinoline	Alkaloids	Quinoline alkaloids	C9H7NO	1	148-24-3	334655	362168	326043	41648.2	47208.9	32410.8	1.24015	0.000326878	0.00744264	8.43475	3.07635	up
Lmtp004915	3,5-Dihydroxy-3',4'-diacetoxylstilbene-3-O-glucoside	Others	Stilbene	C24H26O11	3	-	5.85837e+06	4.48018e+06	3.67077e+06	710884	737147	570464	1.23093	0.0239674	0.061269	6.94048	2.79504	up
pme1173	Allopurinol	Nucleotides and derivatives	Nucleotides and derivatives	C5H4N4O	3	315-30-0	124306	138809	231815	67479.1	73280.8	61818.4	1.13221	0.100186	0.163281	2.44315	1.28874	up
Wbjp001097	3-(2-amino-1-hydroxyethyl)-1H-indol-5-ol	Alkaloids	Alkaloids	C10H12N2O2	3	40979-78-0	3.03845e+06	2.57234e+06	2.56935e+06	1.06352e+06	1.0556e+06	1.02174e+06	1.23849	0.00816672	0.0322238	2.60442	1.38096	up
MWSHC2054	Adenine	Nucleotides and derivatives	Nucleotides and derivatives	C5H5N5	3	73-24-5	2.55551e+07	2.28078e+07	2.33625e+07	4.74012e+06	4.67769e+06	5.11284e+06	1.24544	0.0015327	0.0141087	4.93615	2.30339	up
Lmxp000939	Zarzissine	Alkaloids	Alkaloids	C5H5N5	2	160568-14-9	2.55551e+07	2.28078e+07	2.33625e+07	4.74012e+06	4.67769e+06	5.11284e+06	1.24544	0.0015327	0.0141087	4.93615	2.30339	up
WaTKp01218	2-(2-Ethynyl-2,4-cyclopentadien-1-ylidene)ethenol	Others	Alcohol compounds	C9H6O	1	393561-91-6	9.22888e+07	9.69849e+07	9.39073e+07	1.37737e+07	1.3447e+07	1.22396e+07	1.24635	7.17318e-05	0.00354158	7.17633	2.84325	up
Hmqp001042	Butyl beta-D-glucoside	Others	Saccharides	C10H20O6	2	5391-18-4	1.46468e+06	1.85257e+06	1.97701e+06	437971	420608	358842	1.23359	0.011177	0.0384475	4.34875	2.1206	up
pme1313	L-Formylkynurenine	Amino acids and derivatives	Amino acids and derivatives	C11H12N2O4	3	1022-31-7	1.57757e+07	1.80661e+07	1.73584e+07	2.03328e+06	1.9792e+06	1.90828e+06	1.24628	0.00195654	0.0153955	8.64758	3.1123	up
Lcfp023920	Alloxanthine	Nucleotides and derivatives	Nucleotides and derivatives	C5H4N4O2	1	2465-59-0	3.31706e+06	3.32741e+06	2.83409e+06	1.06735e+06	910824	891498	1.23688	0.00258378	0.0174044	3.303	1.72378	up
Zmmp000635	4,5-Dehydro-L-leucine*	Amino acids and derivatives	Amino acids and derivatives	C6H11NO2	2	-	8.60591e+07	7.76953e+07	8.8139e+07	3.12957e+07	3.25138e+07	3.00123e+07	1.24217	0.00249679	0.0172717	2.68481	1.42482	up
Lajp006434	3',5'-dihydroxy-5,7,4'-trimethoxyflavone-3'-glucoside	Flavonoids	Flavones	C24H26O12	2	-	594972	418557	418924	282102	197944	173955	1.12866	0.0284478	0.0689428	2.19029	1.13112	up
Sadp003004	Indole-4-Carboxaldehyde*	Alkaloids	Alkaloids	C9H7NO	1	1074-86-8	4.07947e+06	3.28132e+06	3.31394e+06	443339	488835	457941	1.24381	0.00690891	0.0295147	7.67903	2.94092	up
Wbmp002283	Α-hydroxyquinoline*	Alkaloids	Alkaloids	C9H7NO	1	-	4.07947e+06	3.28132e+06	3.31394e+06	443339	488835	457941	1.24381	0.00690891	0.0295147	7.67903	2.94092	up
Zazp002547	cyclo-(Gly-Phe)	Amino acids and derivatives	Amino acids and derivatives	C11H12N2O2	1	10125-07-2	1.40012e+07	1.35026e+07	1.22902e+07	1.52499e+06	1.55506e+06	1.53799e+06	1.2465	0.00186727	0.0150742	8.61704	3.10719	up
Hahp000801	alanine betaine	Alkaloids	Alkaloids	C5H11NO2	1	-	5.67871e+07	5.30587e+07	6.13566e+07	2.95831e+07	2.95445e+07	2.4803e+07	1.22267	0.0010759	0.0124844	2.03981	1.02843	up
pmb0069	Benzamide	Alkaloids	Alkaloids	C7H7NO	3	55-21-0	2.84424e+06	1.90336e+06	2.87898e+06	613093	604620	464736	1.21888	0.0229755	0.059703	4.53302	2.18047	up
Zbkp000561	L-4-Hydroxyglutamate semialdehyde	Alkaloids	Alkaloids	C5H9NO4	3	-	1.34981e+07	2.19779e+07	1.25296e+07	1.03177e+08	1.02791e+08	9.4223e+07	1.22511	3.65915e-05	0.0024902	0.159917	-2.64461	down
Lcsp002752	Asp-Pro-Phe	Amino acids and derivatives	Amino acids and derivatives	C18H23N3O6	3	-	717599	688662	823070	74604.8	93312.9	145716	1.22224	0.000796093	0.0108944	7.10806	2.82946	up
mws0567	4-Guanidinobutanoate	Organic acids	Organic acids	C5H11N3O2	3	463-00-3	2.25271e+07	2.21782e+07	2.40476e+07	5.4855e+06	5.45302e+06	5.67233e+06	1.24641	0.000944874	0.0116058	4.13904	2.0493	up
Zbqp000676	3-(triazan-2-yl)propyl L-prolinate	Amino acids and derivatives	Amino acids and derivatives	C8H18N4O2	1	-	1.8672e+06	1.84039e+06	1.84356e+06	516622	675583	542817	1.23508	0.00113478	0.0127534	3.19947	1.67783	up
MWS201483	Phe-Hyp	Amino acids and derivatives	Amino acids and derivatives	C14H18N2O4	2	90965-82-5	1.04332e+06	1.0356e+06	935907	470423	381268	334216	1.21702	0.000360242	0.00744264	2.54221	1.34608	up
PDP173395	5,12-dihydroxydodeca-6,8,10-trienoic acid	Lipids	Free fatty acids	C12H18O4	2	-	482433	497079	427562	1.04245e+06	951843	1.16476e+06	1.22667	0.00612497	0.0279904	0.445411	-1.16679	down
Lahp001956	Pyran[3,4-b]indole-2-ketone	Alkaloids	Plumerane	C11H9O2N	1	-	6.58255e+06	5.80505e+06	5.22223e+06	823753	926526	679036	1.23932	0.00484173	0.0248806	7.24889	2.85776	up
Hmgp002327	3-amino-2-naphthoic acid*	Alkaloids	Alkaloids	C11H9NO2	1	-	7.04484e+06	5.91926e+06	5.57299e+06	881632	823142	740396	1.24275	0.00643283	0.0287707	7.5811	2.92241	up
Smcp001137	naphthisoxazol A*	Alkaloids	Alkaloids	C11H9NO2	1	-	6.58255e+06	5.80505e+06	5.22223e+06	823753	926526	679036	1.23932	0.00484173	0.0248806	7.24889	2.85776	up
Hmmp001310	3-Indoleacrylate*	Alkaloids	Plumerane	C11H9NO2	1	1204-06-4	6.58255e+06	5.80505e+06	5.22223e+06	823753	926526	679036	1.23932	0.00484173	0.0248806	7.24889	2.85776	up
Lahp002608	3,5-Dihydro-2H-Furo[3,2-C]Quinolin-4-One*	Alkaloids	Quinoline alkaloids	C11H9NO2	1	-	7.04484e+06	5.91926e+06	5.57299e+06	881632	823142	740396	1.24275	0.00643283	0.0287707	7.5811	2.92241	up
mws5042	Glycyl-phenylalanine	Amino acids and derivatives	Amino acids and derivatives	C11H14N2O3	1	3321-03-7	1.56178e+07	1.42149e+07	1.50654e+07	7.02459e+06	6.22599e+06	5.56837e+06	1.23043	0.000121252	0.00462594	2.38579	1.25447	up
pmb0964	Isopentenyladenine-7-N-glucoside	Nucleotides and derivatives	Nucleotides and derivatives	C16H23N5O5	3	-	1.16731e+06	1.22335e+06	1.36558e+06	252235	266211	169516	1.22866	0.000614637	0.00985768	5.45995	2.44889	up
PD0851863	Riboflavol	Alkaloids	Alkaloids	C17H20N4O7	3	-	3.44527e+06	3.32606e+06	5.92881e+06	509837	448920	652872	1.22014	0.0482068	0.0983416	7.88031	2.97825	up
Waymp04555	3-Hydroxy-beta-ionol 4-[6''-(3-Hydroxy-3-methylglutaryl)glucoside]	Terpenoids	Monoterpenoids	C25H40O11	2	-	709892	715520	721414	304241	387172	259447	1.20062	0.00829834	0.0325503	2.25777	1.1749	up
PD0615920	N-Coumaroyl-L-aspartic acid	Alkaloids	Alkaloids	C13H13NO6	2	-	955710	1.22318e+06	854543	119271	152562	86647.5	1.2272	0.0128972	0.0417419	8.46192	3.08098	up
ML10180524	Cytarabine	Nucleotides and derivatives	Nucleotides and derivatives	C9H13N3O5	3	147-94-4	7.177e+06	5.56832e+06	3.56141e+06	1.41175e+06	946099	1.01094e+06	1.19187	0.0516019	0.103204	4.84053	2.27517	up
MWStz605	Abrine*	Amino acids and derivatives	Amino acids and derivatives	C12H14N2O2	3	526-31-8	709781	711293	642208	147421	209982	251671	1.20775	0.000331703	0.00744264	3.38757	1.76025	up
pme3827	3,4-Dihydroxy-L-phenylalanine	Amino acids and derivatives	Amino acids and derivatives	C9H11NO4	3	59-92-7	1.40573e+07	1.30612e+07	1.33037e+07	4.01941e+06	4.48024e+06	4.07745e+06	1.24433	0.00013405	0.00482196	3.21396	1.68435	up
MWS2027	Barbiturate	Nucleotides and derivatives	Nucleotides and derivatives	C4H4N2O3	3	67-52-7	9.01942e+06	1.03088e+07	8.0344e+06	1.97497e+07	1.61755e+07	1.96453e+07	1.20278	0.00516186	0.0257377	0.492394	-1.02212	down
Sadp004598	L-phenylalanyl-L-proline	Amino acids and derivatives	Amino acids and derivatives	C14H18N2O3	2	-	6.91856e+06	7.97419e+06	7.56902e+06	4.01188e+06	3.45611e+06	3.62391e+06	1.2294	0.00152635	0.0141087	2.02506	1.01797	up
mws2591	DIBOA	Alkaloids	Alkaloids	C8H7NO4	3	17359-54-5	1.19617e+06	1.27701e+06	1.18547e+06	219483	290650	255875	1.24017	2.61605e-05	0.0020585	4.77625	2.25588	up
Lmbp002962	Isofraxetin	Lignans and Coumarins	Coumarins	C10H8O5	1	50656-75-2	7.2143e+06	7.61772e+06	7.63173e+06	1.2321e+06	1.41024e+06	1.67776e+06	1.2399	5.78293e-06	0.00114921	5.19982	2.37846	up
Rfn02942	H-Glu-Trp-OH*	Amino acids and derivatives	Amino acids and derivatives	C16H19N3O5	1	-	102785791	1.0235e+08	8.06456e+07	292375	310943	193085	1.24524	0.00586599	0.027102	358.839	8.48719	up
Zmmp003443	γ-Glu-Trp*	Amino acids and derivatives	Amino acids and derivatives	C16H19N3O5	1	66471-20-3	102785791	1.0235e+08	8.06456e+07	292375	310943	193085	1.24524	0.00586599	0.027102	358.839	8.48719	up
Rfp86794	3-(4-hydroxyphenyl)-N-(4-hydroxystyryl)acrylamide	Alkaloids	Phenolamine	C17H15N1O3	1	-	2.26477e+06	1.90771e+06	2.20229e+06	310575	290511	302424	1.24526	0.00354769	0.0211684	7.05557	2.81876	up
MWStz100	Decitabine; 5-Aza-2'-Deoxycytidine	Nucleotides and derivatives	Nucleotides and derivatives	C8H12N4O4	3	2353-33-5	2.62243e+06	2.37575e+06	2.32786e+06	786129	815566	837557	1.24387	0.00253612	0.0173247	3.0034	1.5866	up
Wayp002574	N-Hydroxyhexanoyl nornicotine glucoside	Alkaloids	Pyridine alkaloids	C21H32N2O7	3	-	1.0456e+06	1.07917e+06	915162	295995	298596	260953	1.24042	0.00312547	0.0196258	3.55322	1.82913	up
pme0170	N-Acetyl-L-Arginine	Amino acids and derivatives	Amino acids and derivatives	C8H16N4O3	2	155-84-0	2.90128e+07	5.50026e+07	5.13429e+07	1.57212e+07	1.00344e+07	1.40295e+07	1.15639	0.053954	0.106041	3.40223	1.76648	up
Lmhp009187	LysoPE 15:0*	Lipids	LPE	C20H42NO7P	1	-	186101	207666	120376	58288.2	66528.9	54010.4	1.17967	0.0485224	0.098543	2.87508	1.5236	up
WaTKp01741	4-Ethynylbenzaldehyde	Others	Aldehyde compounds	C9H6O	2	63697-96-1	1.17086e+07	6.09758e+06	1.02286e+07	845603	929472	576438	1.22298	0.0359128	0.0801472	11.922	3.57556	up
mws0629	L-Aspartyl-L-Phenylalanine	Amino acids and derivatives	Amino acids and derivatives	C13H16N2O5	3	13433-09-5	1.49898e+06	1.85131e+06	1.72103e+06	392409	332507	359876	1.24095	0.00493158	0.0251931	4.67492	2.22494	up
Lhmp122112	5-Pregnene-3,17,20-triol-20-O-glucoside*	Steroids	Cardiac glycoside	C27H44O8	3	-	317591	219746	421222	729429	3.66336e+06	1.56522e+06	1.06553	0.195895	0.276958	0.160886	-2.63589	down
WapTKC024562	3-Hydroxy-13-Apo-ε-Caroten-13-one	Terpenoids	Sesquiterpenoids	C18H26O2	1	761409-24-9	92013.8	136465	57924.4	859522	793641	643167	1.21139	0.00462108	0.024257	0.124722	-3.00321	down
PD0594049	Pyroglutamyl-Isoleucine	Amino acids and derivatives	Amino acids and derivatives	C11H18N2O4	2	-	1.87354e+06	1.36136e+06	1.58126e+06	918361	791569	631395	1.16035	0.0150072	0.0457242	2.05702	1.04056	up
MWSHC20172	Isoscopoletin	Lignans and Coumarins	Coumarins	C10H8O4	3	776-86-3	957249	936252	591453	397376	282030	195634	1.12173	0.0284113	0.0689428	2.83982	1.5058	up
MWStz329	Isookanin*	Flavonoids	Flavanones	C15H12O6	2	1036-49-3	765477	918277	891714	1.8218e+06	1.6773e+06	1.82727e+06	1.22909	0.000177473	0.00558595	0.483532	-1.04832	down
Latp006896	4β-Hydroxy-aromadendrane-10-en	Terpenoids	Sesquiterpenoids	C15H24O	3	-	198563	255862	209243	113128	110765	101042	1.21311	0.0197684	0.0539111	2.04247	1.03032	up
Wbmp003302	Frambinone	Others	Ketone compounds	C10H12O2	2	-	6.13314e+06	5.5678e+06	4.75632e+06	2.63866e+06	1.30574e+06	2.34481e+06	1.13348	0.00397462	0.0223476	2.61675	1.38778	up
MWStz581	Furanodienone	Terpenoids	Sesquiterpenoids	C15H18O2	3	24268-41-5	81466.3	41192.2	62312.3	155851	178097	124174	1.12421	0.0115086	0.0388639	0.403758	-1.30844	down
HX1355	Boehmenan	Lignans and Coumarins	Lignans	C40H40O12	1	-	64611.4	57925.3	101846	279098	230177	263816	1.19859	0.000787795	0.0108944	0.290241	-1.78468	down
Hmgp004431	Semivioxanthin	Phenolic acids	Phenolic acids	C15H14O5	3	70477-26-8	39111.7	74527.1	40222.5	236602	366606	304163	1.2036	0.0150419	0.0457242	0.169568	-2.56006	down
Qmdp112405	Viteagnusin A	Terpenoids	Ditepenoids	C22H36O3	3	-	258890	218808	206287	43223.5	44798.3	54372.8	1.23767	0.00572372	0.0268892	4.80345	2.26407	up
Waptp08627	13,16-Docosadienamide	Lipids	Free fatty acids	C22H41NO	1	-	444231	799507	1.1404e+06	56964.1	166032	210955	1.09297	0.0771003	0.134259	5.49402	2.45786	up
Lmjp003834	6-O-p-Methoxycinnamoylcatalpol	Terpenoids	Monoterpenoids	C25H30O12	3	121710-02-9	72243.1	114915	144605	63335.7	44612	36610.8	1.05281	0.0826343	0.141354	2.295	1.1985	up
Lajp009638	7-Methoxy-8-(3-methylbuta-1,3-dien-1-yl)-2H-chromen-2-one	Lignans and Coumarins	Coumarins	C15H14O3	3	112667-50-2	1.0623e+06	777247	1.07956e+06	3.69818e+06	3.78473e+06	1.94453e+06	1.14751	0.0650327	0.118575	0.30964	-1.69134	down
Lmhp011388	2-α-Linolenoyl-glycerol*	Lipids	Glycerol ester	C21H36O4	1	55268-58-1	1.76917e+06	2.01689e+06	1.35736e+06	63022.4	157107	303479	1.16531	0.00866255	0.0333874	9.82303	3.29617	up
Wagp001741	N-(gamma-L-glutamyl)tyramine O-glucoside	Amino acids and derivatives	Amino acids and derivatives	C19H28N2O9	3	-	488051	562332	431058	96706.7	130447	70040.6	1.21295	0.00328088	0.0201494	4.98476	2.31752	up
mws0572	5-Methylcytosine	Nucleotides and derivatives	Nucleotides and derivatives	C5H7N3O	2	554-01-8	997517	834929	911767	396790	321069	362517	1.22941	0.00224917	0.0162742	2.54005	1.34486	up
Zkep00434	Turanose	Others	Saccharides	C12H22O11	2	547-25-1	13898254	1.349e+07	1.17622e+07	781528	591284	725796	1.24456	0.00263396	0.0174995	18.6554	4.22152	up
Wbjp001557	tetrahydroharmol	Alkaloids	Alkaloids	C12H14N2O	3	17952-75-9	241172	306040	371279	31342.5	35676.8	30433.5	1.23844	0.0181666	0.0513394	9.42499	3.23649	up
Zbqp001937	2,6-diamino-7-methyl-5-oxooctanoic acid	Amino acids and derivatives	Amino acids and derivatives	C9H18N2O3	3	-	8.12582e+06	6.22194e+06	5.52277e+06	487319	455054	538505	1.24163	0.0156486	0.0467416	13.4181	3.74611	up
Lcsp001369	Ala-Ile-Asp	Amino acids and derivatives	Amino acids and derivatives	C13H23N3O6	2	-	304299	303861	373820	139370	154873	117625	1.21209	0.00621467	0.0280943	2.38421	1.25351	up
Zkep1869	Histidylleucine	Amino acids and derivatives	Amino acids and derivatives	C12H20N4O3	1	7763-65-7	926868	650430	770563	231512	432397	257509	1.13608	0.0108383	0.0376945	2.54809	1.34942	up
Ymjm000143	2,3,4-Trihydroxybutyl 6-O-(E)-caffeoyl-β-D-glucopyranoside	Phenolic acids	Phenolic acids	C19H26O12	3	-	161728	184746	128680	47121.8	49671.6	81679.5	1.15463	0.0101829	0.0364214	2.66233	1.41269	up
Zmmp000969	5-Ribofuranosylnicotinamide	Nucleotides and derivatives	Nucleotides and derivatives	C11H14N2O5	1	107325-67-7	5.77803e+06	6.77213e+06	6.67373e+06	2.60955e+06	3.19988e+06	1.73636e+06	1.16288	0.00247602	0.0172227	2.54763	1.34916	up
MW0152550	Leu-Tyr-Thr	Amino acids and derivatives	Amino acids and derivatives	C19H29N3O6	3	-	374739	510146	420445	18511.7	42891.1	34965.5	1.22264	0.00799978	0.0319535	13.5452	3.75971	up
PDP000943	Quercetin-3'-O-(6''-O-acetyl)glucoside	Flavonoids	Flavonols	C24H26O12	2	-	576449	615576	601343	318205	158629	199013	1.15637	0.0124939	0.0407507	2.65351	1.4079	up
pmp000191	6''-O-Acetylgenistin	Flavonoids	Isoflavones	C23H22O11	3	73566-30-0	75990.5	63367.5	117476	39340.8	42122.8	46567.3	1.0834	0.117193	0.18536	2.00603	1.00435	up
MWS0687	N1-Methyl-2-pyridone-5-carboxamide	Alkaloids	Pyridine alkaloids	C7H8N2O2	3	701-44-0	276313	210587	216064	64225.3	63298	90182.2	1.21156	0.00829915	0.0325503	3.22896	1.69107	up
Zmgp002640	Broussonetine S	Alkaloids	Pyrrole alkaloids	C18H37NO6	3	343935-37-5	4.2639e+06	3.15522e+06	3.05423e+06	870380	1.3094e+06	1.30641e+06	1.19089	0.0168491	0.0489643	3.00424	1.587	up
ZbWp000212	N-(1-deoxy-1-fructosyl)arginine	Amino acids and derivatives	Amino acids and derivatives	C12H24N4O7	3	-	33189.2	73849.4	55318.4	12698.9	22993.1	26330.9	1.0331	0.091574	0.153074	2.61769	1.3883	up
mws1639	Isofraxidin	Lignans and Coumarins	Coumarins	C11H10O5	3	486-21-5	336792	271247	494902	98531.7	28337.5	67494.3	1.13867	0.0355282	0.0795199	5.67463	2.50453	up
pmp001249	Caffeoylcholine-3-O-glucoside	Alkaloids	Phenolamine	C20H30NO9+	3	-	45343.7	82771.6	30825.7	170212	214989	185404	1.1438	0.00274202	0.0181218	0.278548	-1.844	down
Lmgp004959	Tricin-7-O-neohesperidoside*	Flavonoids	Flavones	C29H34O16	1	53766-40-8	321221	292040	226207	2.23346e+06	1.09253e+06	3.72888e+06	1.17072	0.11297	0.180255	0.118991	-3.07107	down
MWSmce542	1-Methyltryptophan*	Amino acids and derivatives	Amino acids and derivatives	C12H14N2O2	3	21339-55-9	761134	948062	737130	294669	257540	273874	1.23102	0.0131632	0.0422767	2.96135	1.56626	up
Lcfp121228	Ile-Val-Trp	Amino acids and derivatives	Amino acids and derivatives	C22H32N4O4	2	-	654109	814228	612536	167814	333681	228756	1.15754	0.00532554	0.0261908	2.84953	1.51072	up
MWSprf097	Usaramine	Alkaloids	Alkaloids	C18H25NO6	3	15503-87-4	1.00951e+06	1.27627e+06	1.2002e+06	55405.4	55405.4	55405.4	1.24601	0.00510138	0.0255882	20.9726	4.39043	up
Lmhp008440	LysoPE 15:1	Lipids	LPE	C20H40NO7P	3	-	89324.3	92642.8	78987.7	23138	33389.7	14315.7	1.17055	0.00110416	0.0126953	3.68355	1.8811	up
Lcsp001899	Gly-Phe-Glu	Amino acids and derivatives	Amino acids and derivatives	C16H21N3O6	3	-	290370	337570	391126	85335.7	78831.3	111254	1.22183	0.00795455	0.0318942	3.70003	1.88754	up
MW0155189	Phe-Glu-Thr	Amino acids and derivatives	Amino acids and derivatives	C18H25N3O7	3	-	399447	506178	686981	33735.5	27070.9	41666.5	1.23423	0.0271205	0.0667541	15.5417	3.95808	up
mws0120	sn-Glycero-3-phosphocholine	Lipids	PC	C8H20NO6P	1	28319-77-9	1.86237e+07	2.20856e+07	2.02401e+07	218184	283675	168803	1.24429	0.00244544	0.0171045	90.8794	6.50588	up
WapTKC055634	20,21,22,23,24,25,26,27-Octanordammar-12-Ene-3,17-dione	Terpenoids	Ditepenoids	C22H32O2	1	1051459-00-7	45506.9	25246	65989.3	4738.94	4738.94	4738.94	1.20859	0.0738618	0.129606	9.61833	3.26579	up
pmp001059	Genipin-1-O-(2''-O-apiosyl)glucoside	Terpenoids	Monoterpenoids	C22H32O14	3	-	158771	290543	137709	7143.14	7143.14	7143.14	1.23515	0.0587311	0.112717	27.3933	4.77575	up
pme2266	Biotin	Others	Vitamin	C10H16N2O3S	3	58-85-5	154914	154914	154914	1.07114e+06	1.17595e+06	974666	1.24541	0.00397607	0.0223476	0.144251	-2.79334	down
pmb0168	PC(16:1/14:1)	Lipids	PC	C38H70NO8P	3	-	510948	1.37046e+06	1.19585e+06	420166	318754	233756	1.04912	0.110504	0.177116	3.1637	1.66161	up
MWSslk066	3-Hydroxy-4-methoxybenzoic acid; Isovanillic Acid	Phenolic acids	Phenolic acids	C8H8O4	3	645-08-9	57219.4	39238.4	94148.2	316100	132936	171903	1.06335	0.113971	0.181403	0.306964	-1.70386	down
Zmmp003258	Glu-Pro-Leu	Amino acids and derivatives	Amino acids and derivatives	C16H27N3O6	3	-	397620	309840	201505	115667	170219	85163	1.05608	0.0699182	0.12442	2.44972	1.29261	up
Zbzp007301	2-Methoxy-6-undecyl-1,4-benzoquinone	Quinones	Quinones	C18H28O3	1	-	214414	167212	210833	77969.4	57995.6	39853.6	1.18175	0.00252074	0.0173247	3.36972	1.75263	up
pmp000120	Diosmetin-6-C-glucoside	Flavonoids	Flavones	C22H22O11	3	15822-82-9	138301	125095	161603	262584	288836	411635	1.16292	0.0532737	0.105518	0.441304	-1.18016	down
Qmdp112410	Vitetrifolin H	Terpenoids	Ditepenoids	C21H36O3	3	-	792980	875206	567167	132392	172139	253056	1.18603	0.0161338	0.0476308	4.00897	2.00323	up
pmb1562	1-Stearidonoyl-Glycerol	Lipids	Glycerol ester	C21H34O4	1	-	1.93082e+06	1.87852e+06	1.61111e+06	304045	304045	304045	1.24483	0.00431292	0.0236225	5.9426	2.5711	up
MWSslk013	Tectoridin*	Flavonoids	Isoflavones	C22H22O11	3	611-40-5	361934	669875	603499	1.0694e+06	1.18267e+06	1.72487e+06	1.10112	0.0434614	0.0916549	0.411198	-1.28209	down
Hmhp009670	Dihydrobungeanool	Alkaloids	Alkaloids	C18H31NO2	2	-	119194	170516	142357	262113	553460	330416	1.10615	0.109952	0.176577	0.377025	-1.40727	down
Wcdp001713	Daphnetin-8-Glucoside	Lignans and Coumarins	Coumarins	C15H16O9	3	20853-56-9	97257.6	161506	63982.3	12796.5	12796.5	12796.5	1.20707	0.0803476	0.138194	8.40717	3.07162	up
mws1375	Nicotianamine	Alkaloids	Alkaloids	C12H21N3O6	3	34441-14-0	4.0969e+06	5.80976e+06	3.61558e+06	35141.4	35141.4	35141.4	1.24518	0.0214545	0.0572065	128.265	7.00298	up
pmc0066	2'-Deoxyinosine 5'-phosphate	Nucleotides and derivatives	Nucleotides and derivatives	C10H13N4O7P	3	3393-18-8	72856.6	34491.1	61911.8	352530	463245	470691	1.21347	0.0065177	0.0288678	0.131569	-2.92611	down
Hmjp006104	N-Cis-Feruloyl-3'-O-methyldopamine*	Alkaloids	Phenolamine	C19H21NO5	2	-	388456	341101	398532	20567.7	7756.85	17974.4	1.22575	0.00160631	0.0144725	24.3653	4.60676	up
Lajp006633	5,8-dihydroxy-6,7,3',4'-tetramethoxyflavone-8-O-β-D-glucoside*	Flavonoids	Flavones	C25H28O13	3	-	217893	186477	83193.6	16638.7	16638.7	16638.7	1.20374	0.0697477	0.124204	9.76765	3.28801	up
Lcsp001156	Pro-Ile-Gln	Amino acids and derivatives	Amino acids and derivatives	C16H28N4O5	2	-	327169	300270	255664	84303.7	80440.1	76308.8	1.23837	0.00872518	0.0334399	3.66353	1.87323	up
Lcsp001308	Asn-Ile-Asp	Amino acids and derivatives	Amino acids and derivatives	C14H24N4O7	3	-	440071	529523	543637	12399.6	12399.6	12399.6	1.24654	0.00431557	0.0236225	40.6795	5.34623	up
Lmhp007840	LysoPC 19:2	Lipids	LPC	C27H52NO7P	2	-	526815	570964	543354	1.14273e+06	943333	1.39937e+06	1.18997	0.041981	0.0893559	0.470854	-1.08665	down
pme3388	Homoarginine	Amino acids and derivatives	Amino acids and derivatives	C7H16N4O2	1	156-86-5	3.7712e+06	4.72793e+06	4.34033e+06	1.57512e+06	795135	1.63151e+06	1.15771	0.00160933	0.0144725	3.20845	1.68187	up
Zmmp002373	Glu-Thr-Leu	Amino acids and derivatives	Amino acids and derivatives	C15H27N3O7	3	-	1.1784e+06	1.7345e+06	1.31446e+06	234418	248639	218061	1.23595	0.0194413	0.053651	6.02946	2.59203	up
Zmmp002333	L-Homonorleucine	Amino acids and derivatives	Amino acids and derivatives	C7H15NO2	3	44902-02-5	76915.2	103015	81197.4	18822.4	12214.2	7456.98	1.19923	0.00540632	0.0264332	6.78366	2.76206	up
Yamp004238	Pyramidaglain A	Alkaloids	Alkaloids	C40H42N2O9	3	-	233731	200734	275093	97091.7	114887	97388.8	1.20768	0.0191274	0.0530427	2.29357	1.1976	up
pme2617	L-Methionine S-oxide	Amino acids and derivatives	Amino acids and derivatives	C5H11NO3S	3	3226-65-1	3.5263e+06	3.67763e+06	3.551e+06	209202	108272	117623	1.23727	1.80328e-06	0.00113517	24.7185	4.62752	up
Wcdp003364	1-Methyl-1,2,3,4-tetrahydro-β-carboline-3-carboxylic acid	Alkaloids	Alkaloids	C13H14N2O2	3	-	302536	483526	180090	103378	96656.6	96718.6	1.1068	0.126885	0.197586	3.25574	1.70299	up
Zmmp004183	(3-carboxypropanoyl)-L-leucine	Amino acids and derivatives	Amino acids and derivatives	C10H17NO5	3	-	128971	181916	125814	11330.3	38808	43775.7	1.10041	0.0106789	0.0375028	4.65	2.21723	up
Zbqp003804	N-Octanoyl-nornicotine	Alkaloids	Pyridine alkaloids	C17H24N2O3	3	-	234723	288055	276240	592022	456464	673285	1.17962	0.0331243	0.0763102	0.464067	-1.10759	down
Zbqp002600	5-(((S)-6-amino-1-((4-carboxy-2-oxobutyl)amino)-1-oxohexan-2-yl)amino)-4-((2S)-2-amino-3-hydroxy-4-methylpentanamido)-5-oxopentanoic acid	Amino acids and derivatives	Amino acids and derivatives	C22H39N5O9	3	-	126360	164132	170713	31274.2	62188.3	57783	1.153	0.00513582	0.0256587	3.04938	1.60852	up
Lcsp001977	Thr-Glu-Ile	Amino acids and derivatives	Amino acids and derivatives	C15H27N3O7	3	-	66142	158018	225628	54183.5	44985.7	35570	1.02279	0.149263	0.225462	3.33822	1.73908	up
Lmsp004137	Eriodictyol chalcone*	Flavonoids	Chalcones	C15H12O6	2	73692-51-0	68590.4	68590.4	68590.4	505871	885779	680360	1.23499	0.0297651	0.0710412	0.09931	-3.33192	down
Zmkp004743	Kushenin	Phenolic acids	Phenolic acids	C16H14O5	3	-	63684.8	66967.8	73581.4	3658.64	3658.64	3658.64	1.24682	0.00203479	0.0158136	18.6074	4.21781	up
Lcyp000678	Prudomenin*	Flavonoids	Flavonols	C23H24O12	2	-	1.35599e+06	1.35599e+06	1.35599e+06	8.29412e+06	8.51085e+06	6.77994e+06	1.24321	0.00693126	0.0295147	0.172482	-2.53549	down
Lahp004989	3,7,3'-Tri-O-methylquercetin-4'-O-β-D-apiofuranosyl-(1→2)-O-β-d-glucopyranoside	Flavonoids	Flavonols	C29H34O16	3	-	18410.5	22149.6	31182.8	3682.1	3682.1	3682.1	1.23031	0.0333646	0.0764119	6.49474	2.69927	up
PD0590872	1-(4-hydroxy-3-methoxyphenyl)oct-7-en-3-one	Others	Others	C15H20O3	2	748159-46-8	126642	106394	148102	42856.4	25307.6	68401.9	1.09246	0.00937754	0.0346227	2.79088	1.48072	up
PDP017269	Dextropimaric acid	Terpenoids	Ditepenoids	C18H28O2	1	-	1.35813e+06	1.45713e+06	1.5391e+06	282177	463661	418960	1.21496	0.000150157	0.00497493	3.7383	1.90238	up
PD0670587	Gallicynoic Acid D	Lipids	Free fatty acids	C18H30O4	1	-	67263.5	60611.1	66762.8	167627	235800	213193	1.22618	0.0187759	0.0525893	0.315653	-1.66359	down
Lskp211208	SapinsiginA	Terpenoids	Ditepenoids	C21H32O4	3	-	79319.6	102825	55126.4	177691	217959	163396	1.13603	0.00794944	0.0318942	0.424421	-1.23643	down
Lmsp102912	2,4,6-Trimethoxyphenyl 1-O-β-D-apiofuranosyl-(1→6)-β-D-glucopyranoside	Others	Others	C20H30O13	3	-	184339	137741	204549	11953.4	11953.4	11953.4	1.2425	0.014308	0.0443144	14.6856	3.87633	up
PD0285077	1-(4a,8-dimethyl-2-prop-1-en-2-ylspiro[1,2,3,4-tetrahydronaphthalene-5,3'-cyclopentane]-1'-yl)cyclopentan-1-ol	Others	Others	C24H36O	1	-	28562.5	27806.7	57089.8	5561.35	5561.35	5561.35	1.20919	0.0788461	0.136169	6.80045	2.76563	up
MWSslk023	2',4'-Dihydroxy-4-methoxychalcone*	Flavonoids	Chalcones	C16H14O4	3	19309-14-9	525626	286677	414023	48335.8	69254.1	36652.3	1.21131	0.0332656	0.0764119	7.95065	2.99107	up
MWSHY0062	2',4'-Dihydroxy-6'-methoxychalcone; (E)-Cardamonin*	Flavonoids	Chalcones	C16H14O4	3	18956-16-6	525626	286677	414023	48335.8	69254.1	36652.3	1.21131	0.0332656	0.0764119	7.95065	2.99107	up
Wccp002870	γ-Glu-Phe*	Amino acids and derivatives	Amino acids and derivatives	C14H18N2O5	1	7432-24-8	1.73932e+06	1.74845e+06	1.72386e+06	12767	12550.4	10251	1.24682	1.37445e-05	0.00162408	146.524	7.19499	up
Zmmp002946	(3-(carboxyamino)-2-methylpropanoyl)phenylalanine*	Amino acids and derivatives	Amino acids and derivatives	C14H18N2O5	1	-	1.73932e+06	1.74845e+06	1.72386e+06	12767	12550.4	10251	1.24682	1.37445e-05	0.00162408	146.524	7.19499	up
Wbtp008137	1,4-dihydroxyxanthen-9-one	Flavonoids	Other Flavonoids	C13H8O4	3	-	52288.7	28840	49705.9	289361	310683	316934	1.22437	2.18869e-05	0.00186032	0.14268	-2.80914	down
Zmjp008503	5-Hydroxy-4',6,7-trimethoxyflavone (Salvigenin)	Flavonoids	Flavones	C18H16O6	3	19103-54-9	27747.5	27414.6	31778.6	14426	10787.2	10819.7	1.21234	0.000869739	0.0111999	2.41281	1.27072	up
Zbqp002511	N-Methylisoleucine	Amino acids and derivatives	Amino acids and derivatives	C7H15NO2	3	39554-61-5	231591	206626	207972	22026.3	22026.3	22026.3	1.24668	0.00175296	0.0149879	9.77907	3.2897	up
Zmbp002117	1-Methoxy-3-indolealdehyde	Alkaloids	Plumerane	C10H9NO2	3	-	1.12617e+06	1.15189e+06	1.3645e+06	70752.5	70752.5	70752.5	1.24622	0.00433424	0.0236225	17.1611	4.10107	up
MWSHY0192	Tectochrysin	Flavonoids	Flavones	C16H12O4	3	520-28-5	83381.3	47921.4	51114.2	2729.26	2729.26	2729.26	1.23933	0.0359881	0.0801472	22.2791	4.47762	up
mws0663	1,7-Dimethylxanthine	Nucleotides and derivatives	Nucleotides and derivatives	C7H8N4O2	2	611-59-6	4301.1	4301.1	4301.1	21505.5	33712.7	39897.1	1.22584	0.0367466	0.0813076	0.13566	-2.88194	down
Wayp003039	N-(1-Deoxy-1-fructosyl)Aminononanoic acid	Alkaloids	Alkaloids	C15H29NO7	3	-	1.0291e+06	969121	1.11856e+06	98986.9	98986.9	98986.9	1.24657	0.00212689	0.0160515	10.4956	3.39171	up
Wbjp001631	1,2,3,3a-tetrahydropyrrolo[2,1-b]quinazolin-4(9H)-ol	Alkaloids	Alkaloids	C11H14N2O	2	-	2.11154e+06	2.38489e+06	1.97117e+06	201498	201498	201498	1.24595	0.00384083	0.0219823	10.6992	3.41943	up
Xmmp009552	Ophiopogonanone A	Flavonoids	Flavones	C18H16O6	3	75239-63-3	26184.8	38732.4	32377.1	110309	147315	112600	1.21857	0.0114281	0.0388639	0.262799	-1.92797	down
Wbmp002998	Cimicifugic acid E-Diglucose	Phenolic acids	Phenolic acids	C33H40O20	1	-	57613.4	108807	25960.2	5192.04	5192.04	5192.04	1.17633	0.134663	0.207112	12.351	3.62655	up
Lmtp005493	4,4'-Dihydroxy-3,5-dimethoxydihydrostilbene	Others	Stilbene	C16H18O4	3	39499-96-2	5444.15	5444.15	5444.15	594460	371689	583683	1.24447	0.0195435	0.0536871	0.0105382	-6.56823	down
MWStz376	Dehydrodiconiferyl alcohol 4-O-beta-D-glucopyranoside	Lignans and Coumarins	Lignans	C26H32O11	1	107870-88-2	13920.6	13920.6	13920.6	481587	618992	174580	1.21432	0.0887203	0.14953	0.0327502	-4.93235	down
Zmdp001647	γ-Glu-Val	Amino acids and derivatives	Amino acids and derivatives	C10H18N2O5	1	-	567643	567643	567643	3.88144e+06	4.11892e+06	4.38635e+06	1.24653	0.00167286	0.0146655	0.13748	-2.8627	down
Wdmp011651	9-(3a1,8-dihydroxy-3-methyl-6-oxo-2,3,3a,4,5,6-hexahydro-1H-indolo[3,2,1-de][1,5]naphthyridin-11b(3a1H)-yl)-7,8-dimethoxy-6-methyl-2,3,5a,6,11,12-hexahydro-1H-3a1,3a-(epoxyethano)indolizino[8,1-cd]carbazol-15-one	Alkaloids	Plumerane	C37H42N4O7	3	-	56366.3	60885.8	63245.1	9790.54	9790.54	9790.54	1.24648	0.00160112	0.0144725	6.14529	2.61948	up
MWSmce572	Cinnamamide	Alkaloids	Alkaloids	C9H9NO	3	22031-64-7	129555	165206	193786	71168.1	27905.6	51631.7	1.12272	0.0103365	0.0367618	3.24174	1.69677	up
MWS2056	Delta-Hexalactone	Others	Lactones	C6H10O2	3	823-22-3	173657	210876	170609	25989	25989	25989	1.24433	0.00655774	0.0288678	7.12022	2.83192	up
pma0633	N-p-Coumaroylspermine	Alkaloids	Phenolamine	C19H32N4O2	3	130210-35-4	24664.3	24664.3	24664.3	249697	159998	247427	1.23597	0.0223084	0.0585992	0.112601	-3.1507	down
Hmlp002821	Myricetin-3-O-glucuronide	Flavonoids	Flavonols	C21H18O14	3	77363-65-6	67540	83427.2	81025.2	13508	13508	13508	1.24376	0.00594793	0.0273301	5.72482	2.51723	up
Lcsp000522	Prolylproline	Amino acids and derivatives	Amino acids and derivatives	C10H16N2O3	2	20488-28-2	1.13795e+06	1.04591e+06	1.0863e+06	338855	314302	360512	1.24346	0.000154905	0.00506559	3.22607	1.68978	up
Yalp000545	N-Methyl-L-proline*	Amino acids and derivatives	Amino acids and derivatives	C6H11NO2	2	475-11-6	8.99418e+07	84095317	8.34541e+07	3.27871e+07	3.51002e+07	3.09262e+07	1.24216	0.000124092	0.00466363	2.60583	1.38174	up
pmb0496	Feruloylagmatine	Alkaloids	Phenolamine	C15H22N4O3	3	-	571265	450270	465721	22851.9	22851.9	22851.9	1.24588	0.00640139	0.0287707	21.6942	4.43923	up
Zmqp002999	Diglutamylleucine	Amino acids and derivatives	Amino acids and derivatives	C16H27N3O8	3	-	424593	459726	498170	8505.72	8505.72	8505.72	1.24701	0.00219924	0.016166	54.1788	5.75966	up
mws0582	S-Methyl GSH	Amino acids and derivatives	Amino acids and derivatives	C11H19N3O6S	3	2922-56-7	435683	473655	511664	234394	204656	268764	1.20716	0.00130717	0.0133544	2.00759	1.00546	up
MWSmce709	Isoquinoline	Alkaloids	Isoquinoline alkaloids	C9H7N	2	119-65-3	5.45047e+06	4.09972e+06	4.67062e+06	773066	753545	680136	1.24136	0.00914293	0.0341571	6.44424	2.68801	up
pmp000626	Baptifoline	Alkaloids	Quinorisidine alkaloids	C15H20N2O2	3	732-50-3	43008.6	43008.6	43008.6	438252	461500	555934	1.24508	0.00655617	0.0288678	0.0886358	-3.49597	down
MWS201458	Phe-Ile	Amino acids and derivatives	Amino acids and derivatives	C15H22N2O3	1	22951-94-6	763921	751083	752585	150217	150217	150217	1.24731	4.47652e-05	0.00274135	5.03182	2.33108	up
pmb0426	N,N-Dimethyl-5-methoxytryptamine	Alkaloids	Plumerane	C13H18N2O	3	1019-45-0	190332	255578	126831	25366.2	25366.2	25366.2	1.22178	0.0468884	0.0967746	7.5263	2.91194	up
Rlp00682	Methylcapsaicin	Alkaloids	Phenolamine	C19H29NO3	3	17514-11-3	119309	121560	59896.7	283317	395639	340956	1.15832	0.00585128	0.027102	0.294894	-1.76173	down
PDP183418	1,7-dimethyl-9H-purine-6,8-dione	Nucleotides and derivatives	Nucleotides and derivatives	C7H8N4O2	2	-	5898.76	5898.76	5898.76	29493.8	53997.2	48106.6	1.22586	0.0358096	0.0800076	0.134473	-2.89462	down
pmp001142	Cimicifugamide A	Alkaloids	Phenolamine	C24H29NO10	3	-	3.44172e+06	2.97094e+06	2.44235e+06	107808	218136	641994	1.14706	0.00347234	0.0210176	9.14832	3.19351	up
MWStz261	Cyclo(D-Leu-L-Pro)*	Amino acids and derivatives	Amino acids and derivatives	C11H18N2O2	3	36238-67-2	131923	123240	102952	6448.47	6448.47	6448.47	1.24572	0.00572856	0.0268892	18.5117	4.21036	up
Lmhp002764	Cyclo(Pro-Leu)*	Amino acids and derivatives	Amino acids and derivatives	C11H18N2O2	3	5654-86-4	131923	123240	102952	6448.47	6448.47	6448.47	1.24572	0.00572856	0.0268892	18.5117	4.21036	up
Hmjp005906	N-Feruloyl-3'-O-methyldopamine*	Alkaloids	Phenolamine	C19H21NO5	2	-	366958	388240	382405	56018.9	56018.9	56018.9	1.24714	0.000385722	0.00788938	6.76916	2.75898	up
Zjyp110101	Nootkatone	Terpenoids	Sesquiterpenoids	C15H22O	3	4674-50-4	378363	262679	220084	698646	566668	747082	1.15223	0.00616594	0.0280202	0.427911	-1.22462	down
MWS20173	1-Hydroxybisabola-2,10-dien-4-one	Others	Ketone compounds	C15H24O2	3	-	40549.2	44624.1	69033.1	307693	220921	274833	1.21602	0.00762189	0.0313082	0.191931	-2.38134	down
Zbsp002199	Pelargonidin 3-O-glucoside	Flavonoids	Anthocyanidins	C21H21O10+	3	47684-27-5	514557	804552	578643	102188	273083	153033	1.12908	0.0179162	0.0509752	3.59216	1.84485	up
pmb2260	LysoPC 15:1	Lipids	LPC	C23H46NO7P	3	-	526566	803480	556624	249966	182608	314919	1.14076	0.0339034	0.0772614	2.52399	1.33571	up
Lmtp008511	Santalal	Terpenoids	Sesquiterpenoids	C15H22O	1	59331-83-8	88815.9	79416.7	122313	425730	937871	606127	1.20127	0.0638442	0.117343	0.147505	-2.76116	down
MW0150419	Gly-Lys-Gly	Amino acids and derivatives	Amino acids and derivatives	C10H20N4O4	3	45214-22-0	858163	836030	894858	43848.5	113017	21983.7	1.18498	6.37286e-05	0.00326829	14.4762	3.85561	up
Zmcp102504	Marmesinin	Lignans and Coumarins	Coumarins	C20H24O9	3	495-30-7	308258	227719	418075	27814.7	27814.7	27814.7	1.23434	0.0342899	0.0776092	11.4334	3.51519	up
pmb2228	LysoPC 19:0	Lipids	LPC	C27H56NO7P	3	108273-88-7	114587	115128	148752	36408.5	23681.3	48450.2	1.17713	0.00454828	0.0241445	3.48689	1.80194	up
Wmbp000510	8-O-Acetylharpagide	Terpenoids	Monoterpenoids	C17H26O11	3	6926-14-3	10750.2	10750.2	10750.2	129688	116043	53750.8	1.20839	0.0624649	0.115737	0.107687	-3.21508	down
pme1119	Inosine	Nucleotides and derivatives	Nucleotides and derivatives	C10H12N4O5	3	58-63-9	615984	331463	433973	13877.6	13877.6	13877.6	1.24073	0.0329957	0.0761533	33.181	5.05229	up
Wbhp009517	Tagalsin P	Terpenoids	Terpene	C18H28O3	3	-	247948	311249	217343	86300.7	110012	90921.8	1.20732	0.0217391	0.0577352	2.70351	1.43483	up
Xmbp007290	Castanoside A[Kaempferol-3-O-(6''-p-coumaroyl)mannoside]*	Flavonoids	Flavonols	C30H26O13	1	-	6.73984e+07	4.96736e+07	6.40215e+07	2.86057e+07	3.52965e+07	2.5375e+07	1.16552	0.0149198	0.0457019	2.02844	1.02037	up
Wbmp002794	demethylcoclaurine-glucose	Alkaloids	Alkaloids	C22H27NO8	2	-	712668	658216	460597	49320	49320	49320	1.24017	0.0181174	0.0512581	12.3782	3.62973	up
Lmhp010515	LysoPC 17:0(2n isomer)	Lipids	LPC	C25H52NO7P	1	-	253420	314215	229537	103717	62105.2	72438.4	1.19753	0.0075597	0.0311772	3.34579	1.74235	up
pmf0508	Azathioprine	Nucleotides and derivatives	Nucleotides and derivatives	C9H7N7O2S	3	446-86-6	255817	295211	235594	15921.7	6411.71	19252.8	1.21629	0.0035454	0.0211684	18.9155	4.24149	up
MWStz201	β-Carboline-1-propanoic acid	Alkaloids	Plumerane	C14H12N2O2	3	89915-39-9	3.83203e+06	3.66723e+06	5.85127e+06	327821	385703	269615	1.23533	0.0275742	0.0675407	13.5795	3.76336	up
Sasp011022	7-ethenyl-1,4a,7-trimethyl-6-oxo-1,2,3,4,4a,6,7,8,8a,9,10,10a-dodecahydrophenanthrene-1-carboxylic acid*	Terpenoids	Ditepenoids	C20H28O3	3	-	2873.3	2873.3	2873.3	33440.8	14366.5	24603.3	1.21329	0.0610865	0.114874	0.119042	-3.07046	down
pmb0648	Isorhamnetin-8-C-glucoside	Flavonoids	Flavonols	C22H22O12	3	-	65049.8	79075.2	70626.1	315252	155321	204856	1.16363	0.0820419	0.140532	0.317948	-1.65314	down
Lcyp000676	Isoscopoletin-β-D-glucoside	Lignans and Coumarins	Coumarins	C16H18O9	3	20186-29-2	90406.2	90406.2	90406.2	588188	695477	862717	1.24009	0.0159415	0.0473916	0.126361	-2.98438	down
Rfn03897	4-Methylquinoline-2-carboxylic acid*	Alkaloids	Quinoline alkaloids	C11H9NO2	2	40609-76-5	1.80957e+07	2.14762e+07	2.34717e+07	350223	327717	378757	1.24622	0.00571334	0.0268892	59.661	5.89872	up
Lcfp071374	3-Methylquinoline-4-carboxylicacid*	Alkaloids	Quinoline alkaloids	C11H9NO2	2	1873-51-4	1.80957e+07	2.14762e+07	2.34717e+07	350223	327717	378757	1.24622	0.00571334	0.0268892	59.661	5.89872	up
ML10179289	Phenylethyl alcohol	Others	Alcohol compounds	C8H10O	2	60-12-8	4.35172e+06	4.32348e+06	4.2067e+06	447011	447011	447011	1.24728	0.000133107	0.00482196	9.60595	3.26393	up
PDP218685	Leu-Met	Amino acids and derivatives	Amino acids and derivatives	C11H22N2O3S	2	36077-39-1	490475	541960	574114	58214	58214	58214	1.24627	0.00259435	0.0174202	9.1991	3.20149	up
Sadp003348	1,8-Diazacyclotetradecane-2,9-dione	Alkaloids	Alkaloids	C12H22N2O2	2	-	35732.2	55196.9	54971.5	162712	171193	144785	1.20924	0.000469274	0.0087776	0.304791	-1.71411	down
pmp000086	1-Feruloyl-sn-glycerol	Phenolic acids	Phenolic acids	C13H16O6	3	-	9420.06	9420.06	9420.06	183269	206906	161982	1.24595	0.00547441	0.0266111	0.0511814	-4.28824	down
Zbqp003747	Leu-Glu-Val*	Amino acids and derivatives	Amino acids and derivatives	C16H29N3O6	2	-	34754.9	34754.9	34754.9	198497	304139	173774	1.22693	0.0412394	0.088225	0.154144	-2.69765	down
Lcsp003010	Ile-Asp-Leu*	Amino acids and derivatives	Amino acids and derivatives	C16H29N3O6	2	-	34754.9	34754.9	34754.9	198497	304139	173774	1.22693	0.0412394	0.088225	0.154144	-2.69765	down
MWS1840	Triethylamine	Alkaloids	Alkaloids	C6H15N	3	121-44-8	196757	182498	240151	23733.6	23733.6	23733.6	1.24378	0.00888148	0.0337818	8.69942	3.12092	up
Lcsp000520	Alanylproline	Amino acids and derivatives	Amino acids and derivatives	C8H14N2O3	3	13485-59-1	816362	614855	751520	286844	317722	402854	1.18192	0.00880904	0.0336588	2.16666	1.11547	up
pme2828	4-Nitrophenol	Others	Others	C6H5NO3	3	100-02-7	1.07798e+06	1.07798e+06	1.07798e+06	9.50414e+06	1.11027e+07	1.10458e+07	1.24608	0.00304159	0.01916	0.102169	-3.29097	down
pmp000008	5-Desmethylsinensetin	Flavonoids	Flavones	C19H18O7	3	21763-80-4	24638.6	68969.9	44223.9	4927.72	4927.72	4927.72	1.20187	0.0854411	0.144873	9.32361	3.22089	up
pme2836	5-Hydroxytryptophol	Alkaloids	Plumerane	C10H11NO2	3	154-02-9	2.81423e+06	4.13121e+06	3.61189e+06	320457	376633	354464	1.24036	0.0141697	0.0440217	10.0397	3.32765	up
Wbmp007967	Vitexifolin F	Terpenoids	Ditepenoids	C22H36O4	3	-	7.54626e+06	7.17404e+06	5.88597e+06	290537	605430	720938	1.21798	0.00414781	0.0230048	12.7443	3.67178	up
MWSmce232	Dicumarol	Lignans and Coumarins	Coumarins	C19H12O6	3	66-76-2	65388.9	29635.4	25803.5	163426	176375	167659	1.16552	0.00577171	0.0268892	0.238103	-2.07034	down
MWS00327g	L-Isoserine	Amino acids and derivatives	Amino acids and derivatives	C3H7NO3	3	632-13-3	4.39938e+06	4.72627e+06	3.69917e+06	57712.9	57712.9	57712.9	1.24661	0.00512111	0.0256361	74.0726	6.21087	up
Lssp210111	2α-Acetoxy-14β-[(S)-2-methyl-butyryloxy]-4(20),11-taxadiene	Others	Others	C27H42O6	3	-	176689	231338	169520	29874.7	29874.7	29874.7	1.24047	0.0141022	0.043896	6.44411	2.68798	up
Hmgp001902	Pectolinarigenin-7-O-glucoside	Flavonoids	Flavones	C23H24O11	3	-	9.06724e+06	9.75631e+06	7.26287e+06	1.12154e+06	1.12154e+06	1.12154e+06	1.24262	0.00949712	0.0348597	7.75313	2.95478	up
WapTKC211407	Demethylalangiside	Alkaloids	Quinorisidine alkaloids	C24H29NO10	2	47763-23-5	1.56966e+06	1.89018e+06	1.43777e+06	72718.9	72718.9	72718.9	1.24564	0.00733482	0.0306795	22.45	4.48864	up
pmb0681	Apigenin-8-C-Arabinoside	Flavonoids	Flavones	C20H18O9	3	-	18308.9	18308.9	18308.9	140058	149761	94783.9	1.23398	0.0229521	0.059703	0.142814	-2.80779	down
Wbmp010259	3-Hydroxyabieta-8,11,13-trien-7-one	Terpenoids	Ditepenoids	C20H28O2	2	-	5964.46	5964.46	5964.46	84524.9	29822.3	47016.1	1.19927	0.0976292	0.160046	0.110889	-3.17281	down
Lafp004391	Malonyl byzantionoside A	Terpenoids	Sesquiterpenoids	C22H32O10	3	-	1.88783e+06	1.92995e+06	1.51538e+06	657054	300191	783562	1.11064	0.00371741	0.0217052	3.06362	1.61524	up
pmb0998	GMP	Nucleotides and derivatives	Nucleotides and derivatives	C10H14N5O8P	3	85-32-5	226677	131268	190006	281558	460088	843286	1.01154	0.169105	0.247994	0.345725	-1.5323	down
Lmhp001884	Kelampayoside A[3,4,5-Trimethoxyphenol-β-D-apiosyl-(1→6)-β-D-glucoside]	Phenolic acids	Phenolic acids	C20H30O13	3	87562-76-3	174827	229588	184554	2275.65	2275.65	2275.65	1.24646	0.00747151	0.031045	86.2712	6.43081	up
MWS2673	5,6-DHET	Lipids	Free fatty acids	C20H34O4	3	213382-49-1	7209.53	7209.53	7209.53	256776	431866	473447	1.24154	0.0291693	0.0702183	0.0186118	-5.74764	down
Lmlp001436	3,4-Dihydroxyphenylpropanoate	Phenolic acids	Phenolic acids	C9H10O4	3	1078-61-1	156544	245875	182547	31167.7	31167.7	31167.7	1.23423	0.025233	0.0636072	6.25612	2.64527	up
Lmnp002448	Nepetin-8-C-[glucosyl-(1-2)]-glucoside	Flavonoids	Flavones	C28H32O17	3	-	87121.8	87121.8	87121.8	983340	729418	713460	1.24198	0.0143612	0.0444244	0.107725	-3.21457	down
MW0107643	Lactacystin	Amino acids and derivatives	Amino acids and derivatives	C15H24N2O7S	3	133343-34-7	669070	868874	1.04698e+06	133814	133814	133814	1.2352	0.0217596	0.0577352	6.43909	2.68686	up
MWS3105	Aniline	Alkaloids	Alkaloids	C6H7N	3	62-53-3	218295	144452	226880	11840	11840	11840	1.24073	0.0194799	0.0536656	16.5998	4.05309	up
Lcsp001149	Pro-Val-Thr	Amino acids and derivatives	Amino acids and derivatives	C14H25N3O5	2	-	548909	530581	426306	111089	75283.4	104078	1.22882	0.00555023	0.0267552	5.18435	2.37416	up
MWStz563	N-Feruloyl-3-methoxytyramine*	Alkaloids	Phenolamine	C19H21NO5	2	78510-19-7	404773	369403	394909	57903.7	57903.7	57903.7	1.24683	0.00100725	0.0120774	6.73006	2.75062	up
ZbWp002277	(2-phenylacetyl)-L-histidine	Amino acids and derivatives	Amino acids and derivatives	C14H15N3O3	3	-	494506	531410	377597	48247.2	48247.2	48247.2	1.24207	0.011989	0.0396693	9.69667	3.27749	up
MW0105524	Ala-Lys	Amino acids and derivatives	Amino acids and derivatives	C9H19N3O3	3	6366-77-4	1.1844e+07	1.38577e+07	1.17368e+07	1.32412e+06	1.32412e+06	1.32412e+06	1.24588	0.00380167	0.0219053	9.42474	3.23645	up
Qmyp101333	Septemlobin F	Terpenoids	Sesquiterpenoids	C18H28O3	3	-	60365.4	27451.4	44778.2	440324	328162	561237	1.21344	0.0253682	0.063686	0.0997163	-3.32603	down
Zblp004877	Tetrahydrorengyoxide-glucose-sinapoyl	Phenolic acids	Phenolic acids	C24H28O11	3	-	684706	676092	408373	64176.4	64176.4	64176.4	1.2325	0.0285224	0.0690495	9.18911	3.19992	up
mws3141	5-Methoxy-DL-tryptophan	Amino acids and derivatives	Amino acids and derivatives	C12H14N2O3	3	28052-84-8	1.46665e+06	1.79242e+06	2064889	293330	293330	293330	1.23976	0.0133551	0.0424063	6.05002	2.59694	up
MWSHC20182	Cyclo(L-tyrosyl-D-proline)*	Amino acids and derivatives	Amino acids and derivatives	C14H16N2O3	3	61117-56-4	37811.4	74894.2	99911.3	1088.23	1088.23	1088.23	1.23521	0.0607922	0.114577	65.1264	6.02517	up
MWSHC2030	Maculosin*	Amino acids and derivatives	Amino acids and derivatives	C14H16N2O3	3	19786-36-8	37811.4	74894.2	99911.3	1088.23	1088.23	1088.23	1.23521	0.0607922	0.114577	65.1264	6.02517	up
mws0260	L-Arginine	Amino acids and derivatives	Amino acids and derivatives	C6H14N4O2	1	74-79-3	744250	814135	761275	148850	148850	148850	1.24666	0.00113359	0.0127534	5.19463	2.37702	up
Hmjp003248	Luteolin-7-O-(6''-malonyl)glucuronide-5-O-rhamnoside	Flavonoids	Flavones	C30H30O19	3	-	85474.4	88204.7	143996	7819.77	7819.77	7819.77	1.23679	0.0357872	0.0800076	13.5415	3.75932	up
Zmdp000446	γ-L-Glutamyl-S-methyl-L-cysteine	Amino acids and derivatives	Amino acids and derivatives	C9H16N2O5S	3	-	343955	299378	293939	108551	128859	71266.3	1.18735	0.000839243	0.0111999	3.03642	1.60237	up
Waptp02740	6-Methoxycoumarin*	Lignans and Coumarins	Coumarins	C10H8O3	1	-	6276.76	6276.76	6276.76	96047.3	105243	75727.7	1.24405	0.0101101	0.036264	0.0679748	-3.87886	down
Walp001919	1-O-p-Coumaroylgalactaric acid	Phenolic acids	Phenolic acids	C15H16O10	1	-	1.11555e+06	483681	695599	3.73013e+06	2.03468e+06	2.12055e+06	1.11724	0.0651295	0.118666	0.291023	-1.78079	down
PDP158388	Dihydrozeatin-O-glucoside*	Alkaloids	Alkaloids	C16H25N5O6	2	62512-96-3	952732	937659	764919	141456	141456	141456	1.24361	0.00650015	0.0288678	6.2571	2.64549	up
Lsjp211261	(6R,9S)-3-Oxo-α-ionol	Terpenoids	Monoterpenoids	C13H20O2	3	-	6.28703e+06	5.77597e+06	7.53082e+06	808765	808765	808765	1.24386	0.00819031	0.0322238	8.07561	3.01357	up
Lcsp001749	Gly-Glu-Leu	Amino acids and derivatives	Amino acids and derivatives	C13H23N3O6	3	-	154974	137849	186315	13648.1	13648.1	13648.1	1.24418	0.00930648	0.0344726	11.7022	3.54871	up
pmp000679	11-methyl-forsythide	Terpenoids	Monoterpenoids	C17H24O11	3	159598-00-2	59568.6	83563.9	80068.2	11016.4	11016.4	11016.4	1.23958	0.0136572	0.0429202	6.75358	2.75565	up
Sadp004757	beta-Hydroxypropiovanillone 3-glucoside	Organic acids	Organic acids	C16H22O9	2	114226-07-2	64596.1	64596.1	64596.1	1.07315e+06	322981	1.41967e+06	1.17242	0.11413	0.181426	0.0688217	-3.86099	down
MW0155795	Pro-Asn-Glu	Amino acids and derivatives	Amino acids and derivatives	C14H22N4O7	3	-	64596.1	64596.1	64596.1	1.07315e+06	322981	1.41967e+06	1.17242	0.11413	0.181426	0.0688217	-3.86099	down
Cmcp005583	Deacetylvindoline	Alkaloids	Plumerane	C23H30N2O5	3	3633-92-9	198901	213977	228798	40360.3	3796.5	41510.8	1.04629	0.000476128	0.00881538	7.4903	2.90502	up
MW0150525	Gly-Tyr-Val	Amino acids and derivatives	Amino acids and derivatives	C16H23N3O5	3	-	1.57866e+06	1.67927e+06	1.34846e+06	101196	101196	101196	1.24588	0.00462756	0.024257	15.1732	3.92346	up
pme2433	Diethanolamine	Alkaloids	Alkaloids	C4H11NO2	3	111-42-2	289405	340618	311983	25735.7	25735.7	25735.7	1.24645	0.00263207	0.0174995	12.201	3.60893	up
pmb1754	Choline phosphate	Alkaloids	Alkaloids	C5H15NO4P+	3	107-73-3	1.22249e+07	1.40722e+07	1.2352e+07	1.11485e+06	1.11485e+06	1.11485e+06	1.24648	0.00255261	0.0173247	11.5559	3.53055	up
Wagp003695	N-(Isoferuloyl)-Glutamic Acid	Alkaloids	Phenolamine	C15H17NO7	1	-	8.54417e+06	1.93076e+06	8.52591e+06	103512	158025	140151	1.20178	0.106341	0.171645	47.3025	5.56384	up
PDP064902	Xylarinorditerpene R	Terpenoids	Ditepenoids	C18H28O2	1	-	474142	531899	328582	53027.7	53027.7	53027.7	1.23561	0.0230107	0.0597158	8.38947	3.06858	up
Ladp003640	3-Hydroxy-1-(3,4-dihydroxyphenethyl)pyrrolidine-2,5-dione	Alkaloids	Pyrrole alkaloids	C12H13NO5	3	-	1.5787e+06	1.3394e+06	1.18623e+06	237246	237246	237246	1.24174	0.0100446	0.0361837	5.76661	2.52772	up
Zmqp003920	Ile-Trp	Amino acids and derivatives	Amino acids and derivatives	C17H23N3O3	1	13589-06-5	129678	196037	87782.6	17556.5	17556.5	17556.5	1.21523	0.0623086	0.115618	7.8508	2.97284	up
Lmfp006902	Centrolobol	Phenolic acids	Phenolic acids	C19H24O3	3	30359-01-4	3082.45	3082.45	3082.45	29474.7	20022.9	15412.2	1.22394	0.0463298	0.0960943	0.142464	-2.81133	down
Qmjp110218	N-Feruloyl dopamine*	Alkaloids	Phenolamine	C18H19NO5	1	142350-99-0	2.0697e+06	1.9263e+06	1.95466e+06	297401	297401	297401	1.24701	0.000675428	0.0101581	6.66963	2.73761	up
MWSHY0121	Luteolin 7-O-glucuronide	Flavonoids	Flavones	C21H18O12	3	29741-10-4	127214	254670	188801	25442.8	25442.8	25442.8	1.22219	0.0464276	0.0962178	7.47672	2.90241	up
Zbkp010222	Dehydrocurdione	Terpenoids	Ditepenoids	C15H22O2	2	38230-32-9	26058.4	26058.4	26058.4	130292	230366	302893	1.2131	0.0599097	0.113765	0.117813	-3.08542	down
Walp006014	Cleomiscosin A	Lignans and Coumarins	Lignans	C20H18O8	3	76948-72-6	5.61788e+06	6.50216e+06	5.82537e+06	739327	739327	739327	1.24623	0.00258354	0.0174044	8.09088	3.0163	up
MWSmce475	Quinidine	Alkaloids	Quinoline alkaloids	C20H24N2O2	3	56-54-2	2.02834e+06	1.42509e+06	796117	159223	159223	159223	1.20779	0.0715671	0.126816	8.8964	3.15322	up
Lamp007045	3-(4-hydroxybenzene)-5,7-dihydroxy-6-methoxychroman-4-one glucoside	Flavonoids	Other Flavonoids	C23H24O11	3	-	23687.5	23687.5	23687.5	216732	134633	189829	1.23509	0.0229612	0.059703	0.131307	-2.92898	down
pmb0504	N-(4'-O-glycosyl)-feruloyl agmatine	Alkaloids	Phenolamine	C21H32N4O8	3	-	15987	15987	15987	79934.9	128588	141569	1.22744	0.0329891	0.0761533	0.136995	-2.8678	down
Rfn07346	3-Methyleneindolenine	Alkaloids	Plumerane	C9H7N	2	40642-83-9	653275	685122	622348	77697.2	77697.2	77697.2	1.24691	0.000988763	0.0119697	8.41191	3.07243	up
pmp000208	Indirubin	Alkaloids	Plumerane	C16H10N2O2	3	479-41-4	20017.6	34458.1	26449.4	58906.6	43373.3	65331.9	1.09741	0.0269198	0.0667167	0.482812	-1.05047	down
Wbhp009564	Methyl 8,9-epoxypimaran-18-oate	Terpenoids	Terpene	C21H34O3	3	42855-38-9	8.53164e+06	1.06622e+07	9.76857e+06	1.12362e+06	1.12362e+06	1.12362e+06	1.24506	0.00520219	0.0258365	8.592	3.10299	up
PD0171395	Pro Ala Leu	Amino acids and derivatives	Amino acids and derivatives	C14H25N3O4	2	-	490246	655663	584966	91705	91705	91705	1.24205	0.00961146	0.03508	6.29146	2.6534	up
Lhqp101807	Osthol	Lignans and Coumarins	Coumarins	C15H16O3	3	484-12-8	24399.7	24399.7	24399.7	258792	232821	300757	1.24487	0.00674737	0.0292929	0.0923798	-3.43628	down
Lcsp003365	cis-Zeatin riboside	Alkaloids	Alkaloids	C15H21N5O5	3	15896-46-5	318088	225149	165888	33177.5	33177.5	33177.5	1.22423	0.0443776	0.0928632	7.12455	2.8328	up
Zkep008998	O-Phospho-L-homoserine	Organic acids	Organic acids	C4H10NO6P	3	4210-66-6	694656	694656	694656	8.4304e+06	7.9801e+06	8.72524e+06	1.24706	0.000794082	0.0108944	0.0829086	-3.59233	down
HJAP104	Benzaldehyde	Others	Aldehyde compounds	C7H6O	3	100-52-7	4.09077e+06	4.60742e+06	3.61856e+06	358397	358397	358397	1.24528	0.00575706	0.0268892	11.4554	3.51796	up
MWSmce571	N-Methylbenzylamine	Alkaloids	Alkaloids	C8H11N	2	103-67-3	46665.1	48786.3	51507.1	15624.6	23897.1	30493.8	1.11231	0.0189509	0.0528012	2.09894	1.06966	up
MWS1784	Cyclohexylamine	Alkaloids	Alkaloids	C6H13N	3	108-91-8	1.00876e+06	1.05805e+06	993796	198759	198759	198759	1.247	0.00055789	0.00955013	5.13285	2.35976	up
mws1641	2,4-Dihydroxypteridine	Nucleotides and derivatives	Nucleotides and derivatives	C6H4N4O2	3	487-21-8	191565	265990	297127	19636.1	19636.1	19636.1	1.24066	0.0177476	0.0507824	12.8111	3.67932	up
MWStz324	Brucine	Alkaloids	Plumerane	C23H26N2O4	3	357-57-3	128641	149994	99622.1	11417	11417	11417	1.24112	0.0158213	0.0471456	11.0437	3.46515	up
Lcsp001705	Pro-Ile-Asp*	Amino acids and derivatives	Amino acids and derivatives	C15H25N3O6	2	-	831002	743423	901732	89607.3	89607.3	89607.3	1.24577	0.00384996	0.0219823	9.21114	3.20338	up
Lcsp001547	Pro-Leu-Asp*	Amino acids and derivatives	Amino acids and derivatives	C15H25N3O6	2	-	831002	743423	901732	89607.3	89607.3	89607.3	1.24577	0.00384996	0.0219823	9.21114	3.20338	up
Zayp004030	Myricetin-3-O-(2''-galloyl)glucoside	Flavonoids	Flavonols	C28H24O17	3	-	336287	961877	1.13992e+06	62417.9	62417.9	62417.9	1.1905	0.0912781	0.152818	13.0202	3.70268	up
Hmzp004605	Ladanetin-6-O-β-D-glucoside	Flavonoids	Flavones	C22H22O11	3	-	44778.9	44778.9	44778.9	1.50905e+06	835368	1.04294e+06	1.24016	0.032128	0.0745276	0.0396583	-4.65623	down
Lcfp121046	Dihydrozeatin-9-glucoside	Nucleotides and derivatives	Nucleotides and derivatives	C16H25N5O6	2	-	854229	1.02571e+06	780433	102120	102120	102120	1.24386	0.00846405	0.0329405	8.68383	3.11833	up
PD0087169	Dihydrozeatin-9-N-glucoside*	Alkaloids	Alkaloids	C16H25N5O6	2	1226978-31-9	854229	1.02571e+06	780433	102120	102120	102120	1.24386	0.00846405	0.0329405	8.68383	3.11833	up
MWStz063	2-Ethyl-2,6,6-trimethylpiperidin-4-one	Alkaloids	Piperidine alkaloids	C10H19NO	3	133568-79-3	69884.1	108930	104153	3922.68	3922.68	3922.68	1.2424	0.0180049	0.0510544	24.0454	4.58769	up
Rfn001798	H-Pro-Ile-OH	Amino acids and derivatives	Amino acids and derivatives	C11H20N2O3	1	51926-51-3	1.60643e+06	1.33293e+06	1.50137e+06	620250	458265	545494	1.22209	0.00145901	0.0140182	2.73443	1.45124	up
MADP0532	6-Methylthioguanine	Nucleotides and derivatives	Nucleotides and derivatives	C6H7N5S	3	1198-47-6	5.72954e+06	6.89193e+06	6.14929e+06	2316.61	2316.61	2316.61	1.24722	0.00293924	0.0189284	2700.9	11.3992	up
MWSslk120	N-Acetyl-L-phenylalanine	Amino acids and derivatives	Amino acids and derivatives	C11H13NO3	3	2018-61-3	2.92718e+06	3.27909e+06	4.24709e+06	304963	304963	304963	1.24224	0.0150572	0.0457242	11.4258	3.51422	up
Zmdp001857	γ-Glu-Tyr	Amino acids and derivatives	Amino acids and derivatives	C14H18N2O6	2	7432-23-7	19077	19077	19077	117213	95385.1	155023	1.23292	0.0271993	0.0668827	0.15568	-2.68335	down
Rlp001064	Cyclopenta[c]pyran-3(5H)-one	Others	Others	C8H6O2	1	880161-56-8	3.93195e+07	3.16656e+07	3.21304e+07	4.81114e+06	4.81114e+06	4.81114e+06	1.24418	0.00695085	0.0295147	7.14422	2.83678	up
Waqkp02147	N-Feruloylhydroxyagmatine	Alkaloids	Phenolamine	C15H22N4O4	2	-	53091.9	53091.9	53091.9	373645	402726	363050	1.24674	0.00131529	0.0133544	0.139787	-2.8387	down
pmb0235	O-Feruloyl coumarin	Lignans and Coumarins	Coumarins	C19H14O5	3	-	53091.9	53091.9	53091.9	373645	402726	363050	1.24674	0.00131529	0.0133544	0.139787	-2.8387	down
MWS201242	Cys-Trp	Amino acids and derivatives	Amino acids and derivatives	C14H17N3O3S	3	-	179055	150893	177708	25892.7	25892.7	25892.7	1.24515	0.0040693	0.02277	6.53539	2.70827	up
Lmqp003432	6,9-Dihydroxy-7-megastigmen-3-one	Terpenoids	Sesquiterpenoids	C13H22O3	1	-	155791	155791	155791	854579	797802	868812	1.24673	0.00100232	0.0120758	0.185378	-2.43146	down
Lmmp003167	Bis(Caffeoyl)Spermidine	Alkaloids	Phenolamine	C25H31N3O6	3	124935-80-4	55077.6	32925.6	32637.9	100760	155956	121756	1.16989	0.0193198	0.0533998	0.318758	-1.64947	down
MW0168290	Isoleucylleucine*	Amino acids and derivatives	Amino acids and derivatives	C12H24N2O3	1	-	1.20852e+06	1.22934e+06	522548	104510	104510	104510	1.2072	0.0628102	0.11612	9.44221	3.23912	up
MWSprf104	4',6,7-Trihydroxyisoflavone	Flavonoids	Isoflavones	C15H10O5	3	17817-31-1	10392.5	10392.5	10392.5	112537	51962.5	98733.2	1.2157	0.051824	0.103484	0.118441	-3.07776	down
Zadp006809	3β,12-dihydroxy-13-methyl-podocarpane-8,10,13-tiene	Terpenoids	Ditepenoids	C18H26O2	1	-	466353	431618	480590	180396	275575	102341	1.07489	0.0245811	0.0625835	2.46916	1.30402	up
Lmdp002969	Myricetin-3-O-galactoside*	Flavonoids	Flavonols	C21H20O13	2	15648-86-9	237402	237402	237402	1.3859e+06	1.18701e+06	1.65856e+06	1.23993	0.0133047	0.0423607	0.168312	-2.57079	down
Lmmp001947	Gossypetin-3-O-glucoside*	Flavonoids	Flavonols	C21H20O13	2	-	237402	237402	237402	1.3859e+06	1.18701e+06	1.65856e+06	1.23993	0.0133047	0.0423607	0.168312	-2.57079	down
Laxp003920	CaffeoylTyrosine	Alkaloids	Alkaloids	C18H17NO6	3	-	10786.2	10786.2	10786.2	224095	92764.3	239128	1.21784	0.0641774	0.117612	0.0582004	-4.10283	down
WaXYp03037	2,3-Dihydroxy-3,7-dimethyl-6-octenyl β-D-glucopyranoside	Terpenoids	Monoterpenoids	C16H30O8	2	-	52685.3	11033.3	104814	2206.67	2206.67	2206.67	1.13229	0.184945	0.265278	25.458	4.67005	up
Lcsp002249	Gly-Trp-Asp	Amino acids and derivatives	Amino acids and derivatives	C17H20N4O6	3	-	151127	56644.3	16985.3	3397.07	3397.07	3397.07	1.13248	0.214063	0.296811	22.054	4.46297	up
pma1840	4-Coumaroylcholine	Alkaloids	Phenolamine	C14H20NO3+	3	-	363551	333332	315327	36810.6	36810.6	36810.6	1.24646	0.00218356	0.016166	9.16592	3.19628	up
Zmhp002814	5,7,8-Tetrahydroxy-6-methoxyflavone	Flavonoids	Flavones	C16H12O6	3	-	81724	63386.4	131368	7073.21	7073.21	7073.21	1.22986	0.0525105	0.104193	13.0293	3.70369	up
Hmpp003624	Tsaokoarylone	Others	Ketone compounds	C20H20O4	3	811471-20-2	37274.2	31831.4	26633.7	139630	134847	144654	1.23638	1.41897e-05	0.00162408	0.228423	-2.13022	down
MWS4309	Glycyl-tryptophan	Amino acids and derivatives	Amino acids and derivatives	C13H15N3O3	2	2390-74-1	1.07622e+06	982652	735609	357201	315342	205334	1.17829	0.0130622	0.0420595	3.18323	1.67049	up
Zmmp002167	L-Glutamyl-L-Tyrosine	Amino acids and derivatives	Amino acids and derivatives	C14H18N2O6	3	-	1.02982e+07	1.20302e+07	1.08864e+07	213516	280030	190037	1.24481	0.00213905	0.016078	48.5892	5.60256	up
Zbcp002979	Petunidin-3-O-rutinoside	Flavonoids	Anthocyanidins	C28H33O16+	3	39824-84-5	16590.8	16590.8	16590.8	107749	170478	129694	1.23728	0.022889	0.059703	0.122015	-3.03487	down
pmp001141	Cimicifugamide	Alkaloids	Phenolamine	C25H31NO10	3	-	496858	402756	697528	31714.9	31714.9	31714.9	1.23928	0.028847	0.0696422	16.7865	4.06923	up
mws0052	Baicalin	Flavonoids	Flavones	C21H18O11	3	21967-41-9	12109.7	12109.7	12109.7	77304.1	74884.9	60548.4	1.24269	0.0078146	0.0316863	0.170769	-2.54988	down
MWStz446	Isorhamnetin-7-O-glucoside (Brassicin)*	Flavonoids	Flavonols	C22H22O12	1	6743-96-0	2.37564e+06	2.30597e+06	1.89032e+06	378064	378064	378064	1.24315	0.00691388	0.0295147	5.79437	2.53465	up
Lmhp002501	N-Feruloylhydroxyputrescine	Alkaloids	Phenolamine	C14H20N2O4	3	-	311064	231999	167740	19223.5	19223.5	19223.5	1.23461	0.0343856	0.0776257	12.3252	3.62354	up
Lcsp001896	Ser-Gly-Phe	Amino acids and derivatives	Amino acids and derivatives	C14H19N3O5	3	-	68999.5	66160.9	64751.9	12950.4	12950.4	12950.4	1.24701	0.000540882	0.00939648	5.1456	2.36334	up
MWStz493	myricetin-3-O-β-D-xylopyranosyl-(1→2)-β-D-glucopyranoside	Flavonoids	Flavonols	C26H28O17	3	142449-93-2	91065.9	70679	105807	22340.9	19274	45972.8	1.11717	0.0113901	0.0388639	3.05467	1.61102	up
MWS20172	5-Hydroxymethyl-2-furaldehyde	Others	Aldehyde compounds	C6H6O3	3	67-47-0	190706	246112	254428	21248.6	21248.6	21248.6	1.2437	0.00901854	0.033843	10.8438	3.4388	up
WapTKC019139	5,8-Dihydroxy-2-Bornanone	Terpenoids	Monoterpenoids	C10H16O3	1	1446307-24-9	55566.6	82179.8	65880.6	6300.17	6300.17	6300.17	1.24164	0.0154629	0.0462968	10.7736	3.42943	up
Zmhp005586	Herbacetin-7-O-(3''-glucosyl)rhamnoside; Rhodiosin	Flavonoids	Flavonols	C27H30O16	3	86831-54-1	2.33978e+06	1.99659e+06	3.24606e+06	48031.8	48031.8	48031.8	1.24409	0.0218568	0.0578102	52.6209	5.71757	up
MWSHY0019	Neohesperidin*	Flavonoids	Flavanones	C28H34O15	3	13241-33-3	2.33978e+06	1.99659e+06	3.24606e+06	48031.8	48031.8	48031.8	1.24409	0.0218568	0.0578102	52.6209	5.71757	up
pmb0751	4-Coumaroylshikimate	Phenolic acids	Phenolic acids	C16H16O7	3	-	620222	193526	228251	79900.5	79090.4	38931.8	1.09115	0.174864	0.254072	5.26468	2.39635	up
MWSmce221	5,7-Dihydroxy-4-methylcoumarin	Lignans and Coumarins	Coumarins	C10H8O4	3	2107-76-8	1.70162e+06	1.71755e+06	1.4287e+06	234617	234617	234617	1.24492	0.00457383	0.0241445	6.88763	2.78401	up
Zmwp003705	Crinamine	Alkaloids	Isoquinoline alkaloids	C17H19NO4	2	-	108486	133191	145385	18282.5	18282.5	18282.5	1.24243	0.00947037	0.0348597	7.05706	2.81907	up
MWStz177	Sarpagine	Alkaloids	Plumerane	C19H22N2O2	2	482-68-8	512331	799097	511369	47901.6	47901.6	47901.6	1.23872	0.0280411	0.068418	12.6843	3.66497	up
PD0904567	Threoninyl-Proline	Amino acids and derivatives	Amino acids and derivatives	C9H16N2O4	2	-	2.19626e+07	16880583	1.75123e+07	6.3781e+06	4.57747e+06	5.60082e+06	1.22152	0.00879618	0.0336588	3.40385	1.76717	up
MWStz415	N-p-Coumaroyltyrosine	Amino acids and derivatives	Amino acids and derivatives	C18H17NO5	3	77201-66-2	100527	129718	63315.7	12663.1	12663.1	12663.1	1.22074	0.0472957	0.0971279	7.72743	2.94999	up
Laxp004467	Cis-N-(4-hydroxycinnamyl)tyrosine	Alkaloids	Alkaloids	C18H17NO5	3	-	100527	129718	63315.7	12663.1	12663.1	12663.1	1.22074	0.0472957	0.0971279	7.72743	2.94999	up
Lmmp002143	Gossypetin-3-O-(6''-malonyl)glucoside	Flavonoids	Flavonols	C24H22O16	3	-	114510	100002	81339.1	16267.8	16267.8	16267.8	1.2397	0.0133208	0.0423607	6.0621	2.59982	up
Wayp003244	3-Succinoylpyridine	Alkaloids	Pyridine alkaloids	C9H9NO3	3	4192-31-8	729343	653270	757991	129360	129360	129360	1.24566	0.00284876	0.0187007	5.51586	2.46359	up
Sadp013450	Monoisobutyl phthalate	Others	Others	C12H14O4	2	30833-53-5	31212.3	31212.3	31212.3	580447	410801	427434	1.24332	0.0146155	0.04499	0.0660028	-3.92133	down
MW0155856	Pro-Glu-Leu	Amino acids and derivatives	Amino acids and derivatives	C16H27N3O6	3	-	321464	318686	431536	61036.1	61036.1	61036.1	1.23942	0.0153798	0.0462063	5.85275	2.54911	up
Lhkp101525	Apiosylskimmin (Adicardin)	Lignans and Coumarins	Coumarins	C20H24O12	3	103529-94-8	9908.93	28085.6	18523.8	54220.4	71986.4	88489	1.12567	0.0175717	0.0503937	0.263248	-1.9255	down
pme0489	N-Methylnicotinamide	Alkaloids	Pyridine alkaloids	C7H8N2O	3	114-33-0	8742.75	8742.75	8742.75	63172.3	77671.6	105135	1.2363	0.0270772	0.0667541	0.106628	-3.22934	down
Xmgp006913	2,4,2',4'-tetrahydroxy-3'-prenylchalcone	Flavonoids	Chalcones	C20H20O5	3	-	32885.4	32885.4	32885.4	184302	223749	164427	1.24085	0.0119645	0.0396403	0.172332	-2.53674	down
pmp001048	Ixoroside	Terpenoids	Monoterpenoids	C16H24O9	2	58514-30-0	18497.3	18497.3	18497.3	223959	332408	296781	1.2427	0.0141032	0.043896	0.0650437	-3.94245	down
Lmsp011263	6-Hydroxy-4',5,7-trimethoxyflavone	Flavonoids	Flavones	C18H16O6	3	6938-19-8	1371.12	1371.12	1371.12	11795.6	6855.61	24909.5	1.18189	0.134729	0.207112	0.0944284	-3.40464	down
Zmdp000976	S-(2-Carboxypropyl)cysteine	Amino acids and derivatives	Amino acids and derivatives	C7H13NO4S	3	6852-42-2	238036	161981	219052	32396.3	32396.3	32396.3	1.23739	0.0168254	0.0489643	6.36975	2.67124	up
Zmsp000306	1,4-dideoxy-1,4-imino-D-arabinitol	Alkaloids	Pyrrole alkaloids	C5H11NO3	3	-	2271.8	2271.8	2271.8	17865.7	41685.3	30966.8	1.22394	0.0558805	0.108738	0.0752936	-3.73133	down
MWS1805	Hexylamine	Alkaloids	Alkaloids	C6H15N	3	111-26-2	31893.9	24546.8	53954	4909.35	4909.35	4909.35	1.21396	0.0689361	0.12302	7.49553	2.90603	up
MWS201396	Hyp-Trp	Amino acids and derivatives	Amino acids and derivatives	C16H19N3O4	3	-	87191.9	48014	69987.5	9602.8	9602.8	9602.8	1.2276	0.035231	0.0789952	7.12269	2.83242	up
mws0072	Apigenin-5-O-glucoside	Flavonoids	Flavones	C21H20O10	3	28757-27-9	562331	461830	327860	54565.9	54565.9	54565.9	1.23331	0.0281616	0.0686455	8.25926	3.04601	up
Wafp003158	N-Feruloylhomoagmatine	Alkaloids	Phenolamine	C16H24N4O3	3	-	16576.2	16576.2	16576.2	111591	131426	144034	1.244	0.00697857	0.0295825	0.128481	-2.96038	down
Qmyp101417	Ctroside	Terpenoids	Sesquiterpenoids	C19H30O8	3	-	35364.2	35364.2	35364.2	975306	253020	976701	1.19003	0.100993	0.164489	0.0481139	-4.3774	down
Lmwp102712	5Z,8Z-tetradecadienoic acid	Lipids	Free fatty acids	C14H24O2	2	39039-37-7	27234.3	27234.3	27234.3	772912	198395	312044	1.19188	0.150167	0.226013	0.0636636	-3.97339	down
pmp000013	Eupatilin-7-O-glucoside	Flavonoids	Flavones	C24H26O12	3	-	20462.7	20462.7	20462.7	289597	249255	215457	1.24448	0.00849882	0.0329739	0.0813833	-3.61912	down
Walbp04045	7-Methoxy-6-methyldihydrocoumarin	Lignans and Coumarins	Coumarins	C11H12O3	1	-	281086	281086	281086	2.96454e+06	4.90377e+06	2.83766e+06	1.23535	0.0389549	0.0848516	0.0787653	-3.6663	down
pmb0746	Tricin-4'-O-(guaiacylglycerol)ether	Flavonoids	Flavones	C27H26O11	3	-	2821.77	2821.77	2821.77	18890.7	24644.6	14518	1.23163	0.0300601	0.0713984	0.14582	-2.77774	down
Lhjp111622	Dehydroxysecologanic acid	Terpenoids	Monoterpenoids	C16H22O9	1	-	207061	32855.9	131791	6571.18	6571.18	6571.18	1.15319	0.145537	0.22076	18.8554	4.23691	up
NK10264324	Phloroglucinol	Others	Others	C6H6O3	3	108-73-6	399690	211675	320013	42334.9	42334.9	42334.9	1.22542	0.0389001	0.0848057	7.3334	2.87448	up
Lcsp001958	Pro-Asn-Leu	Amino acids and derivatives	Amino acids and derivatives	C15H26N4O5	3	-	400428	315850	264949	42633	42633	42633	1.23868	0.0187533	0.0525844	7.67189	2.93958	up
Zbqp000579	3-(Pyrazol-1-yl)-L-alanine	Amino acids and derivatives	Amino acids and derivatives	C6H9N3O2	3	2734-48-7	6.7693e+06	8.93939e+06	6.57535e+06	2.61301e+06	2.84422e+06	1.99269e+06	1.20562	0.0150901	0.0457242	2.99118	1.58071	up
Zbzp000519	Retronecine	Alkaloids	Pyrrole alkaloids	C8H13NO2	2	480-85-3	6.7693e+06	8.93939e+06	6.57535e+06	2.61301e+06	2.84422e+06	1.99269e+06	1.20562	0.0150901	0.0457242	2.99118	1.58071	up
Lmsp102909	Deoxysappanol	Others	Others	C19H30O7	3	-	27197.5	27197.5	27197.5	187010	177867	251887	1.24006	0.0166345	0.0486477	0.132291	-2.91821	down
HX1188	1,7-Bis-(3,4-dihydroxyphenyl)-5-methoxy-3-heptanone	Others	Ketone compounds	C20H24O6	1	-	178416	341458	372463	26537.9	26537.9	26537.9	1.22402	0.0459771	0.0954413	11.2083	3.4865	up
Wbhp009515	Tagalsin Q	Terpenoids	Ditepenoids	C18H26O2	3	1253641-44-9	731053	649658	628322	80157	80157	80157	1.24616	0.00280703	0.0185029	8.35458	3.06257	up
mws0255	Cytosine	Nucleotides and derivatives	Nucleotides and derivatives	C4H5N3O	3	71-30-7	1.02579e+06	1.06834e+06	1.14693e+06	170427	170427	170427	1.24657	0.0015171	0.0141087	6.33911	2.66428	up
MWS201421	Met-Phe	Amino acids and derivatives	Amino acids and derivatives	C14H20N2O3S	3	14492-14-9	22428.4	16718.6	14849.1	1189.49	1189.49	1189.49	1.24222	0.0179004	0.0509752	15.1314	3.91948	up
ZbWp001588	3-(((S)-1-carboxy-2-phenylethyl)amino)-2,5-dihydroxycyclopentane-1-carboxylic acid	Others	Others	C15H19NO6	3	-	567687	505806	533216	109428	158840	149699	1.22826	8.67203e-05	0.00389932	3.8441	1.94265	up
Lmhp009349	LysoPE 20:4(2n isomer)	Lipids	LPE	C25H44NO7P	3	-	5706.48	11017.3	1902	380.4	380.4	380.4	1.15782	0.158264	0.235049	16.3212	4.02868	up
Wagp005066	Boscialin 4-O-malonyl glucoside	Others	Others	C22H34O11	3	-	212611	111482	435218	22296.4	22296.4	22296.4	1.17915	0.137187	0.21012	11.3518	3.50484	up
Lcsp001322	L-Glutaminyl-L-isoleucine	Amino acids and derivatives	Amino acids and derivatives	C11H21N3O4	1	86416-45-7	283680	201716	147198	16820.6	16820.6	16820.6	1.23315	0.0393326	0.0854525	12.5361	3.64802	up
Lmmp004257	6-C-Methylquercetin-3-O-rhamnoside	Flavonoids	Flavonols	C22H22O11	3	-	561642	871894	715597	78689.5	78689.5	78689.5	1.23902	0.019161	0.0530773	9.10385	3.18648	up
mws5037	L-Alanyl-L-leucine	Amino acids and derivatives	Amino acids and derivatives	C9H18N2O3	3	3303-34-2	3.9992e+06	4.01098e+06	4.22564e+06	1.9583e+06	2.17853e+06	1.79719e+06	1.23143	0.000228725	0.00617287	2.06198	1.04403	up
Rlp0787	2-amino-2-(1-methyl-1H-pyrazol-4-yl)acetic acid	Alkaloids	Alkaloids	C6H9N3O2	1	195070-68-9	7.54881e+06	8.4112e+06	5.80397e+06	2.23475e+06	3.03098e+06	1.7814e+06	1.18354	0.0117253	0.0392493	3.08834	1.62683	up
Rfn01235	(3S)-6,7-Dihydroxy-1,2,3,4-tetrahydroisoquinoline-3-carboxylic acid	Alkaloids	Quinoline alkaloids	C10H11NO4	2	34312-81-7	5.06262e+06	4.20557e+06	4.2198e+06	392129	321376	187101	1.23022	0.00330305	0.0201871	14.9766	3.90463	up
Lmtp008852	Rhamnazin (3,4',5-Trihydroxy-3',7-dimethoxyflavone)	Flavonoids	Flavonols	C17H14O7	1	552-54-5	67755.2	74343.2	91487.4	12335.7	12335.7	12335.7	1.24156	0.0114522	0.0388639	6.31194	2.65808	up
MWSslk070	Cyclen	Alkaloids	Alkaloids	C8H20N4	3	294-90-6	23542.2	23542.2	23542.2	163149	117711	165486	1.2382	0.0150689	0.0457242	0.158233	-2.65988	down
Cmmn012461	Dehydroabietic acid	Terpenoids	Ditepenoids	C20H28O2	3	1740-19-8	1.42037e+06	939569	1.41451e+06	2.56933e+06	2.52372e+06	2.65881e+06	1.16815	0.0105423	0.0372308	0.486909	-1.03828	down
Safn009833	5-[(1S,2R,3R,5S)-3,5-dihydroxy-2-[(E,3S)-3-hydroxyoct-1-enyl]cyclopentyl]pentanoic acid	Lipids	Free fatty acids	C18H32O5	1	-	1.70224e+06	1.95971e+06	1.833e+06	745361	805138	761642	1.2401	0.00329095	0.0201621	2.37657	1.24888	up
Zbjn005825	Kaempferide-3-O-(6'-O-acetyl)glucoside*	Flavonoids	Flavonols	C24H24O12	3	-	119573	85575.5	112121	291255	201540	196199	1.14785	0.0451792	0.0942513	0.460481	-1.11879	down
Zbsn005918	Chrysoeriol-7-O-(6''-acetyl)glucoside*	Flavonoids	Flavones	C24H24O12	3	-	119573	85575.5	112121	291255	201540	196199	1.14785	0.0451792	0.0942513	0.460481	-1.11879	down
mws1080	alpha-D-Galactosyl-(1->3)-1D-myo-inositol	Others	Saccharides	C12H22O11	3	3687-64-7	1.99513e+07	1.21449e+07	1.19187e+07	1.76137e+06	1.62101e+06	1.18197e+06	1.22651	0.0375261	0.0828139	9.64317	3.26951	up
MWS1983	Maltitol	Others	Saccharides	C12H24O11	3	585-88-6	466594	300068	244038	35223.7	41530.3	54282.7	1.21656	0.0473296	0.0971279	7.7131	2.94731	up
Lmhn003801	Feruloylsinapoyltartaric acid	Phenolic acids	Phenolic acids	C25H24O13	3	-	66296.2	64178.4	93884.1	25463.1	16401.9	31685.4	1.15722	0.0201242	0.0546043	3.0504	1.609	up
Lmbn005369	13(S)-HODE*	Lipids	Free fatty acids	C18H32O3	1	10219-69-9	1.6336e+06	1.01543e+06	1.63651e+06	620582	660598	680039	1.14825	0.0632976	0.11685	2.18515	1.12773	up
Lakn002075	4-Hydroxybenzoic acid glucosyl xyloside	Phenolic acids	Phenolic acids	C18H24O12	3	-	232441	215522	178950	83897.3	72980.9	99678.2	1.20555	0.0065453	0.0288678	2.44357	1.28899	up
Lakn002368	2-Hydroxy-5-methylbenzoyl-1-O-glucose	Phenolic acids	Phenolic acids	C14H18O8	1	-	526366	292867	303660	38681.3	98896.7	47783	1.16987	0.0474893	0.097218	6.05787	2.59881	up
Zmzn000113	L-threo-3-Methylaspartate	Amino acids and derivatives	Amino acids and derivatives	C5H9NO4	1	6061-13-8	1.6711e+06	1.48598e+06	1.31805e+06	4.15919e+06	3.99628e+06	3.86605e+06	1.23457	5.79285e-05	0.00310349	0.37226	-1.42562	down
Lmbn007891	Hydroxy ricinoleic acid	Lipids	Free fatty acids	C18H34O4	3	-	142469	136280	131315	23693.3	19032.5	16138.2	1.23891	2.23504e-05	0.00186032	6.9663	2.80039	up
pmn001681	1-(4-Methoxyphenyl)-1-propanol	Others	Alcohol compounds	C10H14O2	3	5349-60-0	404627	373184	304646	932868	811044	872497	1.22056	0.000433804	0.00840244	0.413718	-1.27328	down
mws1505	Phenethyl caffeate	Phenolic acids	Phenolic acids	C17H16O4	1	104594-70-9	331791	310720	328260	134711	141465	117474	1.23674	4.01238e-05	0.00262062	2.46607	1.30221	up
Zmyn000083	alpha-D-Glucose 1,6-bisphosphate	Others	Saccharides	C6H14O12P2	3	10139-18-1	131748	184824	127981	19273.1	28562	28554.3	1.22313	0.0192846	0.0533612	5.81957	2.54091	up
Zmzn000079	D-Erythrose 4-phosphate	Others	Saccharides	C4H9O7P	3	585-18-2	1.50585e+06	1.94456e+06	1.33937e+06	736900	795970	698071	1.19151	0.0391132	0.0850492	2.14698	1.10231	up
Walbn00444	6''-Carboxyraffinose	Others	Saccharides	C18H30O17	1	104880-42-4	1.29381e+07	5.80796e+06	5.26935e+06	1.24807e+06	1.01358e+06	949208	1.19248	0.106802	0.172279	7.47942	2.90293	up
Zmpn000199	D-Galactarate	Others	Saccharides	C6H10O8	1	526-99-8	1.34838e+07	1.36385e+07	1.22255e+07	1.51152e+06	1.34864e+06	1.23507e+06	1.24506	0.00107176	0.0124844	9.60821	3.26427	up
Sasn000277	myo-Inositol 4-phosphate	Others	Saccharides	C6H13O9P	1	142760-33-6	1.32359e+07	1.67395e+07	1.15998e+07	5.52032e+06	5.25675e+06	5.19327e+06	1.21544	0.0296708	0.0709507	2.60327	1.38033	up
Hmcn000192	Sedoheptulose	Others	Saccharides	C7H14O7	2	3019-74-7	5.92365e+06	6.52988e+06	4.15808e+06	617993	582186	593771	1.23763	0.020103	0.0546043	9.25979	3.21098	up
Lmqn000432	sn-Glycero-3-phospho-1-inositol	Others	Saccharides	C9H19O11P	2	129830-95-1	5.42386e+07	4.20459e+07	4.36815e+07	8.80203e+06	7.62195e+06	8.23651e+06	1.24072	0.00930952	0.0344726	5.67571	2.5048	up
mws0854	Rhamnose*	Others	Saccharides	C6H12O5	3	3615-41-6	271538	340777	169877	108364	85594.4	79658.6	1.14082	0.0718886	0.127132	2.85871	1.51536	up
mws1595	L-Fucose*	Others	Saccharides	C6H12O5	3	-	271538	340777	169877	108364	85594.4	79658.6	1.14082	0.0718886	0.127132	2.85871	1.51536	up
Wafn011571	alpha-Hydroxylinoleic acid*	Lipids	Free fatty acids	C18H32O3	1	57818-44-7	1.74513e+06	1.05176e+06	1.62512e+06	644891	669265	697501	1.15085	0.0634575	0.116896	2.19819	1.13632	up
Rfmb091	9(S)-HODE*	Lipids	Free fatty acids	C18H32O3	1	15514-85-9	1.59648e+06	1.02615e+06	1.5854e+06	593345	614903	643961	1.17003	0.0521684	0.103779	2.2719	1.1839	up
mws0866	D-Glucose 6-phosphate*	Others	Saccharides	C6H13O9P	1	56-73-5	1.6516e+07	2.09993e+07	1.33399e+07	6.61994e+06	6.08828e+06	6.27894e+06	1.20252	0.0404792	0.0869681	2.6784	1.42137	up
MWS2442	D-Fructose 6-phosphate*	Others	Saccharides	C6H13O9P	1	643-13-0	1.6516e+07	2.09993e+07	1.33399e+07	6.61994e+06	6.08828e+06	6.27894e+06	1.20252	0.0404792	0.0869681	2.6784	1.42137	up
Wasn000410	sn-glycero-3-phospho-(1'-sn-glycerol)	Others	Others	C6H15O8P	3	-	2.01822e+07	2.3055e+07	1.3969e+07	6.51379e+06	4.69789e+06	6.6165e+06	1.18686	0.0336655	0.0769236	3.20875	1.68201	up
mws0704	Ethanolamine phosphate	Alkaloids	Alkaloids	C2H8NO4P	3	1071-23-4	166893	192517	129682	58177	60221.9	60415.2	1.21451	0.0295644	0.0707862	2.7352	1.45165	up
Zbfn007626	1-Linoleoyl-2-Lysophosphatidic Acid Monobutylamine Ester*	Lipids	Glycerol ester	C25H48NO7P	1	-	2.99422e+07	1.94411e+07	2.11977e+07	7.32213e+07	7.08783e+07	7.51041e+07	1.21529	0.00166407	0.0146655	0.321988	-1.63492	down
pmb3101	alpha-Isopropylmalate	Organic acids	Organic acids	C7H12O5	1	49601-06-1	1.90608e+07	2.34237e+07	2.24811e+07	765296	923987	803887	1.24566	0.00398794	0.0223645	26.0574	4.70362	up
Wmmn000117	mudanoside B*	Phenolic acids	Phenolic acids	C18H24O14	3	203511-37-9	970314	879219	937839	352104	284912	438839	1.2059	0.00108277	0.0125064	2.59084	1.37342	up
Waptn06507	DGMG 18:1	Lipids	Glycerol ester	C33H60O14	1	-	76719.2	24977.1	11493.8	317982	329051	199113	1.11449	0.0146713	0.0450807	0.133771	-2.90216	down
Wmmn000125	mudanpioside E	Terpenoids	Monoterpenoids	C24H30O13	3	172705-25-8	51960.5	65120.8	115089	364353	477667	506475	1.1995	0.00580239	0.0269565	0.17217	-2.5381	down
Sasn008558	Corchorifatty acid B	Lipids	Free fatty acids	C18H28O4	3	-	94904.4	114315	103050	46007.3	37917.9	47873.2	1.22126	0.00227835	0.0164381	2.3693	1.24446	up
Wasyqn3916	1-O-p-Coumaroyl Methylglucaric Acid*	Phenolic acids	Phenolic acids	C16H18O10	1	-	1.22941e+07	1.57918e+07	1.41923e+07	8.07742e+06	7.78338e+06	4.34477e+06	1.09068	0.0100089	0.0361067	2.0924	1.06516	up
Safn011802	Dihydromonacolin L acid	Others	Others	C19H32O4	3	-	734596	461679	735034	89330	86182.3	86610.7	1.23222	0.025735	0.0644142	7.36795	2.88126	up
Cmjn004337	Benzyl-(2''-O-xylosyl)glucoside*	Others	Others	C18H26O10	3	-	236813	315292	438804	41172	24900.3	38452.3	1.22022	0.0365421	0.0809975	9.48016	3.24491	up
MWSHC20155	Scopoletin	Lignans and Coumarins	Coumarins	C10H8O4	3	92-61-5	153240	130745	134110	49580	65863.7	65960.2	1.20897	0.00115396	0.0128003	2.30477	1.20463	up
Safn010504	2,3-dinor-9S,11R,15S-trihydroxy-5Z,13E-prostadienoic acid	Lipids	Free fatty acids	C18H30O5	3	-	19951.2	19129.3	19013.1	40714.9	47151.3	34874.9	1.21339	0.0253411	0.0636816	0.473302	-1.07917	down
Safn012694	2-hydroxypentadecanoic acid	Lipids	Free fatty acids	C15H30O3	1	-	2.68626e+06	1.72213e+06	2.65172e+06	785181	788608	783718	1.20385	0.0382648	0.0837833	2.99473	1.58243	up
mws0264	alpha,alpha-Trehalose*	Others	Saccharides	C12H22O11	1	99-20-7	1.20171e+07	6.48155e+06	5.2506e+06	792449	1.00418e+06	890718	1.21199	0.0776201	0.134824	8.83745	3.14363	up
pme0519	Sucrose*	Others	Saccharides	C12H22O11	1	57-50-1	1.20171e+07	6.48155e+06	5.2506e+06	792449	1.00418e+06	890718	1.21199	0.0776201	0.134824	8.83745	3.14363	up
Hmdn001667	Ellagic acid-4-O-glucoside	Tannins	Tannin	C20H16O13	3	-	4.43271e+06	4.74901e+06	4.10282e+06	9.87259e+06	1.04604e+07	8.90252e+06	1.23165	0.00285189	0.0187007	0.454398	-1.13797	down
mws0988	Rhamnetin	Flavonoids	Flavonols	C16H12O7	3	90-19-7	49071.7	50008.2	49116.5	18289.2	16522.6	14554.7	1.23835	0.000492965	0.0089374	3.00197	1.58591	up
pmb2804	(9Z,11E)-(13S)-13-Hydroperoxyoctadeca-9,11-dienoic acid	Lipids	Free fatty acids	C18H32O4	3	33964-75-9	60577.3	71995.3	62219.9	190170	170196	194350	1.23708	0.00089492	0.0113237	0.351158	-1.50981	down
Lcfn121082	PyroGlu-Ile	Amino acids and derivatives	Amino acids and derivatives	C11H18N2O4	1	-	542674	547945	458723	105439	195407	134379	1.19788	0.000719131	0.0104669	3.55987	1.83182	up
pmn001694	9,10,13-TriHOME	Lipids	Free fatty acids	C18H34O5	1	29907-57-1	867030	905746	900978	263861	291766	326088	1.23956	3.1309e-05	0.00225246	3.03245	1.60048	up
Hmqn003054	9,10,11-Trihydroxy-12-octadecenoic acid	Lipids	Free fatty acids	C18H34O5	1	61911-67-9	72309.3	60268.6	75674.1	18628.3	28306.7	20649.3	1.20925	0.00217603	0.016166	3.08136	1.62357	up
Lmyn002403	Mandelic acid-β-glucoside	Phenolic acids	Phenolic acids	C14H18O8	1	-	3.98981e+06	3.47986e+06	3.91023e+06	91948.1	70958	231753	1.22158	0.000788861	0.0108944	28.8348	4.84974	up
HJN090	Isocoreopsin*	Flavonoids	Flavanones	C21H22O10	3	-	182366	246645	227689	963560	850024	807229	1.2335	0.00178809	0.0149879	0.250571	-1.99671	down
HJN087	Naringenin-4'-O-glucoside*	Flavonoids	Flavanones	C21H22O10	3	-	182366	246645	227689	963560	850024	807229	1.2335	0.00178809	0.0149879	0.250571	-1.99671	down
pme2827	Hexadecanal	Lipids	Free fatty acids	C16H32O	3	629-80-1	3.7094e+07	3.46032e+07	3.50274e+07	8.29374e+07	7.99831e+07	7.95845e+07	1.24503	9.84585e-06	0.00146092	0.440092	-1.18412	down
Lmbn003970	9,12,13-TriHOME	Lipids	Free fatty acids	C18H34O5	2	97134-11-7	1.29737e+06	1.35344e+06	1.27072e+06	436320	444802	465541	1.24579	0.000227132	0.00617287	2.91203	1.54203	up
mws0341	(R)-2-Hydroxyisocaproate	Organic acids	Organic acids	C6H12O3	3	20312-37-2	2.12098e+06	2.27175e+06	2.01448e+06	484372	462561	467500	1.24578	0.00187174	0.0150742	4.52989	2.17947	up
mws0884	3',5'-Cyclic AMP	Nucleotides and derivatives	Nucleotides and derivatives	C10H12N5O6P	2	60-92-4	1.92237e+06	1.45871e+06	1.11895e+06	267492	307051	275941	1.22382	0.0344354	0.0776262	5.29114	2.40358	up
HJN076	Pinocembrin 7-rhamnosylglucoside*	Flavonoids	Flavanones	C27H32O13	3	13241-31-1	205275	225963	204779	468418	498905	494894	1.24219	4.13249e-05	0.00262062	0.434968	-1.20102	down
Lmmn002164	Monomethyl succinate	Organic acids	Organic acids	C5H8O4	3	3878-55-5	211599	270390	260625	92270.1	92477.1	128668	1.19195	0.00450943	0.0241445	2.36942	1.24454	up
Laln002027	3,4-dihydroxybenzaldehyde-xylose-glucoside	Others	Aldehyde compounds	C18H24O12	3	-	200703	202030	182908	74484	49153.3	83717.1	1.19142	0.00126902	0.0132131	2.82435	1.49792	up
Labn002107	galloyl xylosyl glucoside*	Phenolic acids	Phenolic acids	C18H24O14	3	-	908210	698229	729039	319456	248895	396573	1.17691	0.0067466	0.0292929	2.42037	1.27523	up
Zmhn001358	4-O-Glucosyl-4-hydroxybenzoic acid	Phenolic acids	Phenolic acids	C13H16O8	1	-	3.48319e+06	3.19408e+06	3.37993e+06	239056	375475	347535	1.23851	8.23748e-05	0.00378677	10.4538	3.38595	up
Lmmn005092	Medicagenic acid-3-O-glucuronide-28-O-rhamnosyl(1,2)-arabinoside	Terpenoids	Triterpene Saponin	C47H72O20	3	-	1.15843e+06	997178	964884	5.06034e+06	4.73378e+06	5.03569e+06	1.24365	4.16301e-05	0.00262062	0.21042	-2.24866	down
Lmdn003868	Frehmaglutoside G	Terpenoids	Monoterpenoids	C21H36O9	3	-	70241.2	123235	125748	185803	449516	220199	1.02053	0.158128	0.235049	0.373136	-1.42223	down
Zayn001165	Malic acid-1-O-glucopyranoside	Organic acids	Organic acids	C10H16O10	2	-	148826	181974	92141.7	448701	380832	287636	1.12337	0.0206889	0.0557162	0.378583	-1.40132	down
MWSmce025	Fraxin	Lignans and Coumarins	Coumarins	C16H18O10	2	524-30-1	7.29771e+06	7.64341e+06	7.80774e+06	1.43276e+06	1.41956e+06	1.50742e+06	1.24667	0.000416202	0.00812401	5.21794	2.38348	up
Lmmn003323	2-Hydroxyhexadecanoic acid*	Lipids	Free fatty acids	C16H32O3	1	764-67-0	6.46813e+06	4.87698e+06	7.1969e+06	1.3737e+06	1.1894e+06	1.18725e+06	1.232	0.0180976	0.0512581	4.94407	2.3057	up
mws0236	Taurine	Organic acids	Organic acids	C2H7NO3S	3	107-35-7	264976	244723	242244	85728.3	89122.7	78334.7	1.24256	0.000396556	0.00798822	2.96992	1.57043	up
Labn009890	7-Hydroxycadalene	Terpenoids	Sesquiterpenoids	C15H18O	3	2102-75-2	20781.9	12451.4	20323.5	5001.59	4532.15	5003.17	1.20537	0.0401917	0.0868288	3.6842	1.88135	up
mws0248	Uridine	Nucleotides and derivatives	Nucleotides and derivatives	C9H12N2O6	1	58-96-8	169912	77351.8	98763.9	374492	584116	459414	1.17115	0.0152055	0.0460187	0.244022	-2.03492	down
MWS0132	Glutathione disulfide	Amino acids and derivatives	Amino acids and derivatives	C20H32N6O12S2	1	27025-41-8	2.64944e+06	1.28712e+06	2.97084e+06	272493	310342	255581	1.20682	0.0592102	0.113034	8.23863	3.04241	up
Sasn008206	(E)-12-hydroxydodec-2-enoic acid	Lipids	Free fatty acids	C12H22O3	1	-	4739.68	5756.36	8085.9	365137	363144	402535	1.2436	0.00112388	0.0127534	0.0164323	-5.92732	down
MWStz398	4'-O-beta-D-Glucosyl-cis-p-coumarate	Phenolic acids	Phenolic acids	C15H18O8	1	117405-48-8	2.03665e+06	2.11566e+06	1.53959e+06	342120	262410	878722	1.10928	0.00615641	0.0280202	3.83745	1.94015	up
WaYn003084	Guaiacylglycerol 8-O-(1''-O-Glucosyl)Vanillic Acid Ether	Phenolic acids	Phenolic acids	C24H30O13	3	-	60608.4	81297.5	95175.7	290226	401832	448448	1.21373	0.0196746	0.0538486	0.207874	-2.26622	down
Lmdn001925	Olivil-4'-O-glucoside	Lignans and Coumarins	Lignans	C26H34O12	2	76880-93-8	137342	220622	212105	462185	440640	632399	1.16615	0.0205264	0.0554564	0.371326	-1.42924	down
mws0668	Xanthosine	Nucleotides and derivatives	Nucleotides and derivatives	C10H12N4O6	1	146-80-5	7.04692e+06	1.37043e+07	1.31028e+07	2.25766e+06	1.59182e+06	2.12264e+06	1.20059	0.047388	0.0971685	5.66867	2.50301	up
pmb2787	9-OxoODE*	Lipids	Free fatty acids	C18H30O3	3	54232-59-6	746685	479773	816245	262579	244359	269467	1.17592	0.0535567	0.105686	2.63098	1.3956	up
MA10074217	4-Hydroxyquinoline	Alkaloids	Quinoline alkaloids	C9H7NO	3	611-36-9	1.5172e+06	1.5768e+06	1.38773e+06	69793.8	66383.1	74856.7	1.24664	0.00150574	0.0141087	21.237	4.40851	up
Zmdn006929	Aloe emodin anthrone	Quinones	Anthraquinone	C15H12O4	1	6247-99-0	128863	127184	149492	63564	77259.2	57380.7	1.2006	0.00200801	0.0156538	2.04607	1.03286	up
MWSmce466	4'-Hydroxyacetophenone	Others	Ketone compounds	C8H8O2	3	99-93-4	247454	237314	239844	3.67983e+06	4.2934e+06	5.00934e+06	1.24488	0.00872143	0.0334399	0.0558142	-4.16322	down
Ymjm000152	p-Hydroxypheny-β-D-allopyranoside	Others	Others	C12H16O7	1	-	631391	324691	306116	937250	839141	820470	1.06638	0.0402213	0.0868288	0.486047	-1.04083	down
mws1150	Echinacoside	Phenolic acids	Phenolic acids	C35H46O20	3	82854-37-3	570817	300219	784563	1.20229e+06	979013	1.24398e+06	1.00514	0.0318041	0.0740137	0.483346	-1.04887	down
Zbfn006124	2,6-Di-Feruloyl glucoside	Phenolic acids	Phenolic acids	C26H28O12	3	-	703940	720842	508461	137789	166832	89222.8	1.20437	0.0108769	0.0377246	4.90866	2.29533	up
MWSmce675	Arbutin	Others	Others	C12H16O7	1	497-76-7	543060	354330	270073	914437	827310	669015	1.07526	0.018991	0.052839	0.484271	-1.04611	down
HJN079	Pinocembrin-7-O-rutinoside*	Flavonoids	Flavanones	C27H32O13	3	118985-31-2	219649	225005	216909	546924	535173	531925	1.24677	8.92847e-06	0.00146092	0.409884	-1.28671	down
mws0282	Tryptophan	Amino acids and derivatives	Amino acids and derivatives	C11H12N2O2	1	54-12-6	1.77418e+08	1.77031e+08	1.68373e+08	1.60813e+07	1.64262e+07	2.1651e+07	1.24285	9.86326e-06	0.00146092	9.65353	3.27106	up
Zmyn000108	D-Glucarate	Others	Saccharides	C6H10O8	1	87-73-0	1.37072e+07	1.61332e+07	1.13114e+07	1.46086e+06	1.34591e+06	1.35072e+06	1.24195	0.0124554	0.0406781	9.89822	3.30717	up
MWS2040	Methanesulfonic acid	Organic acids	Organic acids	CH4O3S	3	75-75-2	101354	243583	104488	65078.9	57917	64529.5	1.00432	0.203462	0.285572	2.39661	1.26099	up
Zbqn003921	N-carboxy-N-(2-oxo-2-phenylethyl)-L-alanine	Amino acids and derivatives	Amino acids and derivatives	C12H13NO5	2	-	7.61998e+07	7.59334e+07	8.3421e+07	489535	535844	580891	1.24701	0.000986559	0.0119697	146.647	7.1962	up
mws0102	Indole-5-carboxylic acid*	Alkaloids	Plumerane	C9H7NO2	3	1670-81-1	427059	505727	516726	104026	103469	114380	1.24222	0.0050319	0.0254209	4.50333	2.17099	up
mws1417	Indole-3-carboxylate*	Alkaloids	Plumerane	C9H7NO2	3	771-50-6	775068	743384	833083	225925	196460	208009	1.24341	0.000869071	0.0111999	3.73026	1.89928	up
Lmbn005662	9(10)-EpOME	Lipids	Free fatty acids	C18H32O3	1	16833-56-0	523181	311962	462956	48072.8	36654.8	45440	1.23272	0.0247735	0.0628195	9.97253	3.31796	up
Lmbn006032	Hypolaetin*	Flavonoids	Flavones	C15H10O7	3	27696-41-9	93265.8	126391	103239	434782	469595	523966	1.23527	0.00198086	0.0154901	0.226063	-2.1452	down
mws0237	Azelaic acid	Lipids	Free fatty acids	C9H16O4	1	123-99-9	3.05725e+06	3.43216e+06	3.15256e+06	8.96218e+06	9.54738e+06	8.79685e+06	1.24323	0.000209578	0.00599678	0.353103	-1.50184	down
pmn001690	3-Hydroxy-4-isopropylbenzylalcohol-3-O-glucoside	Others	Alcohol compounds	C16H24O7	3	-	4.16592e+06	5.06869e+06	5.07582e+06	200430	243290	201888	1.24517	0.00430245	0.0236225	22.1658	4.47027	up
Waptn06702	(9S)-Hydroxyoctadecadienoic acid	Lipids	Free fatty acids	C18H32O3	1	73543-67-6	6.2922e+06	3.87906e+06	6.07664e+06	2.01882e+06	2.05473e+06	2.09834e+06	1.18444	0.0487461	0.0987471	2.63257	1.39647	up
Hmln000873	2-O-Galloyl-D-glucose	Phenolic acids	Phenolic acids	C13H16O10	1	-	278869	343307	379369	2.64401e+06	3.56623e+06	1.38986e+06	1.19555	0.072984	0.12853	0.13178	-2.92379	down
Rln001942	2-Acetamido-3-hydroxy-3-phenylpropanoic acid	Alkaloids	Alkaloids	C11H13NO4	1	-	2.00458e+06	1.95818e+06	2.10391e+06	740153	861802	1.01037e+06	1.21907	0.000837384	0.0111999	2.32233	1.21557	up
MWSHC20125	5-O-Caffeoylshikimic acid	Phenolic acids	Phenolic acids	C16H16O8	2	73263-62-4	1.83231e+06	1.5214e+06	1.96981e+06	280422	322338	324235	1.24074	0.00754532	0.0311772	5.74276	2.52174	up
Zaln004057	4-caffeoylshikimic acid	Phenolic acids	Phenolic acids	C16H16O8	2	-	2.36925e+06	2.08385e+06	2.35063e+06	363749	338398	340012	1.24573	0.00214659	0.0160866	6.52849	2.70675	up
MWS0274	DL-3-Phenyllactic acid*	Phenolic acids	Phenolic acids	C9H10O3	1	828-01-3	3.73027e+06	4.04293e+06	3.62261e+06	147153	124870	171351	1.24515	0.00106477	0.0124844	25.7024	4.68383	up
mws0219	L-Aspartate	Amino acids and derivatives	Amino acids and derivatives	C4H7NO4	1	56-84-8	2.90103e+06	2.53029e+06	2.01272e+06	1.20398e+07	1.13706e+07	1.03706e+07	1.23336	0.00048919	0.0089374	0.220362	-2.18205	down
mws1090	D-Glucose-1-phosphate*	Others	Saccharides	C6H13O9P	1	59-56-3	1.34415e+07	1.48004e+07	9.6275e+06	4.87835e+06	4.25795e+06	4.49777e+06	1.20399	0.033332	0.0764119	2.77755	1.47382	up
Zbkn000353	myo-Inositol 5-phosphate*	Others	Saccharides	C6H13O9P	1	-	1.34415e+07	1.48004e+07	9.6275e+06	4.87835e+06	4.25795e+06	4.49777e+06	1.20399	0.033332	0.0764119	2.77755	1.47382	up
pmb2799	12(13)-EpOME	Lipids	Free fatty acids	C18H32O3	1	6799-85-5	212195	143311	201408	59738.5	51123.6	58033	1.21734	0.0248325	0.0628424	3.2974	1.72133	up
Zmgn000173	D-Ribose	Others	Saccharides	C5H10O5	3	50-69-1	173611	161919	187798	82724.9	87894.7	72607.7	1.22659	0.00116922	0.0128004	2.1516	1.10541	up
mws0147	3-Hydroxyisovalerate	Organic acids	Organic acids	C5H10O3	3	625-08-1	2.67112e+06	3.47921e+06	3.01711e+06	771460	982450	761497	1.2288	0.00678354	0.0293945	3.64452	1.86573	up
Lmgn007652	9,12,13-Trihydroxy-10-octadecenoic acid	Lipids	Free fatty acids	C18H34O5	1	-	1.27423e+06	1.35359e+06	1.32389e+06	439005	444180	474300	1.24542	8.27134e-05	0.00378677	2.91104	1.54154	up
mws0976	Pseudouridine	Nucleotides and derivatives	Nucleotides and derivatives	C9H12N2O6	3	1445-07-4	1.08665e+06	675032	1.14072e+06	361537	227151	386002	1.14469	0.0375608	0.0828179	2.97778	1.57424	up
Wasn001627	Glucosyl 2,3-Dihydroxy-2-Methylbutanoic Acid	Organic acids	Organic acids	C11H20O9	1	-	2.05077e+06	4.05298e+06	3.6771e+06	1.24166e+07	1.26387e+07	1.03127e+07	1.18235	0.00104435	0.0124041	0.276545	-1.85441	down
Zadn009075	Hydroperoxylinoleic acid*	Lipids	Free fatty acids	C18H32O4	1	34444-18-3	431977	394644	348640	31451.1	45449.7	44533.5	1.23875	0.0036544	0.0215762	9.67817	3.27473	up
MWStz698	Pinocembrin chalcone	Flavonoids	Chalcones	C15H12O4	2	4197-97-1	116751	132155	98501.3	57357.2	60433	53749.6	1.20646	0.0229127	0.059703	2.02523	1.01808	up
pme0243	Glutarate	Organic acids	Organic acids	C5H8O4	3	110-94-1	8.6444e+06	1.26918e+07	6.05782e+06	2.50786e+06	2.02432e+06	1.29032e+06	1.16719	0.0607618	0.114577	4.70486	2.23415	up
mws0208	Adipate	Organic acids	Organic acids	C6H10O4	3	124-04-9	816167	803705	791212	370974	361460	423206	1.23627	0.000676251	0.0101581	2.08636	1.06099	up
Wbtn004512	1,8-dihydroxy-4,5-dimethoxy-3-{[(2s,3r,4s,5s,6r)-3,4,5-trihydroxy-6-(hydroxymethyl)oxan-2-yl]oxy}xanthen-9-one	Flavonoids	Other Flavonoids	C21H22O12	3	-	705622	483890	419013	2.4802e+06	2.9634e+06	2.40804e+06	1.22084	0.00193403	0.0153625	0.204865	-2.28725	down
Zbnn005416	Eriodictyol-7-O-(6''-acetyl)glucoside	Flavonoids	Flavanones	C23H24O12	1	-	4.96447e+06	5.03239e+06	4.81976e+06	1.14819e+07	1.12645e+07	1.15411e+07	1.24657	1.02916e-06	0.000863811	0.43213	-1.21046	down
Lmqn006260	2',3',4',5,7-pentahydroxyflavone*	Flavonoids	Flavones	C15H10O7	1	-	175701	124579	103133	313692	181931	317755	1.02464	0.0734189	0.128918	0.495972	-1.01167	down
MWSN0023	Quercetin*	Flavonoids	Flavonols	C15H10O7	1	117-39-5	175701	124579	103133	313692	181931	317755	1.02464	0.0734189	0.128918	0.495972	-1.01167	down
Zmcn004206	kaempferol-3-caffeoyldiglucoside	Flavonoids	Flavonols	C36H36O19	3	-	3.59681e+06	7.77933e+06	2.51106e+06	1.41634e+07	1.7429e+07	1.09716e+07	1.07429	0.018509	0.0520744	0.326266	-1.61588	down
Wagn011658	1-Palmitoyl-Sn-Glycerol 3-O-Diglucoside	Lipids	Glycerol ester	C31H58O14	1	-	181682	270369	662833	1.11234e+07	5.18018e+06	9.19936e+06	1.20225	0.0425157	0.0901399	0.0437159	-4.5157	down
Waptn02904	3-(3,5-dihydroxyphenyl)propanoic acid glucoside	Phenolic acids	Phenolic acids	C15H20O9	1	-	1.22216e+06	1.37847e+06	1.35793e+06	2.41789e+06	2.62477e+06	3.13025e+06	1.21383	0.0177695	0.0507873	0.484352	-1.04587	down
pmn001689	9-Hydroxy-12-oxo-15(Z)-octadecenoic acid*	Lipids	Free fatty acids	C18H32O4	1	-	428846	411657	390606	35403	33880	42854	1.24481	0.000462885	0.0087635	10.9786	3.45662	up
MWS5206	3-(4-Hydroxyphenyl)lactate*	Phenolic acids	Phenolic acids	C9H10O4	1	306-23-0	6.16879e+06	6.12164e+06	5.72373e+06	300683	305484	320612	1.24708	0.000601301	0.00970561	19.4374	4.28076	up
Lman002731	Grevilloside F	Phenolic acids	Phenolic acids	C15H18O9	3	1094004-50-8	4.40825e+06	4.22526e+06	3.40461e+06	793725	1.28905e+06	1.35644e+06	1.19609	0.00317969	0.0198252	3.50025	1.80746	up
pme2566	5-L-Glutamyl-L-Alanine	Amino acids and derivatives	Amino acids and derivatives	C8H14N2O5	3	5875-41-2	558215	414638	691083	1.15285e+06	1.22648e+06	1.05173e+06	1.15147	0.00577723	0.0268892	0.484963	-1.04405	down
Zbkn008746	Prenyl caffeate	Phenolic acids	Phenolic acids	C14H16O4	1	118971-61-2	279607	244004	263589	40230.9	51966.4	43039.2	1.24144	0.000865823	0.0111999	5.82092	2.54125	up
MWS0631	S-Sulfo-L-cysteine	Amino acids and derivatives	Amino acids and derivatives	C3H7NO5S2	3	1637-71-4	460355	384536	388708	43713.8	77445.7	47586.9	1.22634	0.00149452	0.0141087	7.31038	2.86995	up
Zbqn003748	N-malonylleucine	Amino acids and derivatives	Amino acids and derivatives	C9H15NO5	1	-	343392	391088	446537	121425	127583	144874	1.23008	0.00961288	0.03508	2.9984	1.58419	up
Zbln001290	β-Hydroxy-(3,4-dihydroxyphenylethanolyl)-glucoside	Others	Alcohol compounds	C14H20O9	3	-	370696	241874	205804	1.84038e+06	1.99951e+06	1.82826e+06	1.22744	2.87515e-05	0.00215481	0.144381	-2.79204	down
pmf0348	2,6-Dimethyl-7-octene-2,3,6-triol	Terpenoids	Monoterpenoids	C10H20O3	3	73815-21-1	297246	293455	312735	849739	899629	920038	1.24532	0.000594288	0.00967899	0.338441	-1.56302	down
Zmjn004133	9(S)-HPODE	Lipids	Free fatty acids	C18H32O4	3	5502-91-0	27809.8	47228.4	27923.5	82135.8	64576	90175.7	1.12799	0.0115141	0.0388639	0.434644	-1.20209	down
mws1333	Melibiose	Others	Saccharides	C12H22O11	1	585-99-9	6.24589e+06	4.04327e+06	3.48081e+06	570404	541305	466197	1.22893	0.0403366	0.086884	8.72673	3.12544	up
MW0012312	9s,13r-12-Oxophytodienoic Acid	Lipids	Free fatty acids	C18H28O3	3	71606-07-0	152585	81513.6	159920	2.44562e+06	2.09891e+06	2.36881e+06	1.23297	0.00146102	0.0140182	0.0569941	-4.13304	down
Zahn006118	1,3-Benzodioxole-5-nonanoic acid	Others	Others	C16H22O4	3	834900-22-0	30511.6	28401.2	30562.7	51571.6	69196.5	75523.4	1.19299	0.0370609	0.0819309	0.45583	-1.13343	down
ZbWn001980	6-methoxyhexyl hydrogen sulfate	Others	Others	C7H16O5S	1	-	3.03625e+06	2.65487e+06	2.43321e+06	558318	852722	737918	1.22102	0.00235241	0.0167505	3.78059	1.91861	up
Lcsn000385	Glu-Asn	Amino acids and derivatives	Amino acids and derivatives	C9H15N3O6	3	36314-37-1	71030.4	92952.9	72138.8	9287.13	14396.7	28253.8	1.15198	0.00301182	0.0190607	4.54627	2.18468	up
Walbn08060	1-(((2-(dimethylamino)ethoxy)(hydroxy)phosphoryl)oxy)-3-hydroxypropan-2-yl (9Z,12Z)-octadeca-9,12-dienoate*	Lipids	LPE	C25H48NO7P	1	-	187408	124087	126914	497973	464992	514215	1.21756	0.000315642	0.00742792	0.296787	-1.7525	down
Rln002157	2,6-Dihydroxy-4-[3,4,5-trihydroxy-6-(hydroxymethyl)oxan-2-yl]oxybenzoic acid	Phenolic acids	Phenolic acids	C13H16O10	1	-	2.07295e+06	1.79758e+06	1.36498e+06	8.65702e+06	1.2803e+07	1.0251e+07	1.22651	0.0160319	0.0476041	0.165101	-2.59858	down
Lmsn000381	D-Maltose*	Others	Saccharides	C12H22O11	1	69-79-4	2.29882e+07	1.93212e+07	1.37753e+07	1.81545e+06	1.9256e+06	1.54231e+06	1.2352	0.0239358	0.0612504	10.6153	3.40808	up
Hmtn001288	Methyl 2,4-dihydroxyphenylacetate*	Phenolic acids	Phenolic acids	C9H10O4	1	67828-42-6	6.07598e+06	6.08096e+06	5.38367e+06	363069	356727	360046	1.2468	0.00177593	0.0149879	16.2437	4.02181	up
Zbqn004207	(2-phenylacetyl)-L-glutamicacid	Amino acids and derivatives	Amino acids and derivatives	C13H15NO5	2	-	1.92089e+06	2.00093e+06	2.05987e+06	67963.3	51679	50604	1.24548	0.000343406	0.00744264	35.1355	5.13486	up
mws2368	4-Hydroxyphenylethanol	Others	Alcohol compounds	C8H10O2	3	501-94-0	325143	358502	350291	141403	124096	123986	1.24012	0.000230441	0.00617287	2.65462	1.40851	up
Lmbn005172	2,6-Dimethoxybenzaldehyde	Others	Aldehyde compounds	C9H10O3	1	3392-97-0	3.38265e+06	3.66257e+06	3.40601e+06	158386	134544	136427	1.2465	0.000665069	0.0101581	24.3416	4.60535	up
mws0467	Phloretate*	Phenolic acids	Phenolic acids	C9H10O3	1	501-97-3	4.8172e+06	5.15493e+06	4.50784e+06	166118	156400	180941	1.24662	0.0015833	0.0144448	28.761	4.84604	up
Laxp004658	Phaseic acid	Terpenoids	Sesquiterpenoids	C15H20O5	1	24394-14-7	271548	302240	266276	615381	611842	604683	1.24098	0.000540852	0.00939648	0.458574	-1.12477	down
Saln010687	2-Keto palmitic acid	Lipids	Free fatty acids	C16H30O3	1	2570-24-3	267789	188828	264508	39182.5	42020.6	42236.7	1.23642	0.0162372	0.0478334	5.84192	2.54644	up
WaYn002408	[(1R,2R)-cyclohexane-1,2-diol]Beta-D-Galactopyranoside	Others	Others	C12H22O7	1	-	165765	156168	142172	47723	73858.4	98210.3	1.09563	0.0169867	0.0491638	2.11157	1.07831	up
pme1216	Picolinic acid	Alkaloids	Pyridine alkaloids	C6H5NO2	3	98-98-6	72369.5	58680.3	84931.7	11426	30686.9	26951.8	1.0976	0.00816544	0.0322238	3.12723	1.64489	up
MWS00275g	DL-O-tyrosine	Amino acids and derivatives	Amino acids and derivatives	C9H11NO3	3	2370-61-8	7.78908e+06	6.17757e+06	7.03946e+06	106566	159526	651315	1.1878	0.00196375	0.0154041	22.8973	4.51711	up
Wcdn001824	2,5-Dihydroxybenzoic acid-5-O-glucoside	Phenolic acids	Phenolic acids	C13H16O9	1	-	1.8434e+07	1.71404e+07	1.7795e+07	6.76015e+06	7.33673e+06	9.3658e+06	1.21277	0.00182433	0.0149879	2.27465	1.18565	up
Lmzn001582	5'-Glucosyloxyjasmanic acid*	Organic acids	Organic acids	C18H28O9	1	-	936076	846687	1.11785e+06	2.51416e+06	2.31147e+06	2.31142e+06	1.22547	0.000204668	0.00592444	0.406416	-1.29897	down
Lcfn121252	2-ethyl-3-methylbut-2-enedioicacid	Organic acids	Organic acids	C7H10O4	2	-	7.59781e+06	7.56119e+06	7.81119e+06	87713.2	111798	112567	1.24643	9.07221e-05	0.00400769	73.604	6.20171	up
pmb2922	UDP-glucose	Nucleotides and derivatives	Nucleotides and derivatives	C15H24N2O17P2	1	133-89-1	2.63214e+06	1.29186e+06	2.86171e+06	3.57026e+06	5.95045e+06	7.3599e+06	1.01397	0.0758521	0.132544	0.401983	-1.31479	down
Wmyn000214	gentisic acid 5-O-β-D-(6'-O-galloyl)-gluco-pyranoside	Phenolic acids	Phenolic acids	C20H20O13	3	-	1.08945e+06	1.04419e+06	1.1322e+06	375357	368539	379836	1.24599	0.00107551	0.0124844	2.90624	1.53915	up
mws4183	Quercetin-3-O-arabinoside	Flavonoids	Flavonols	C20H18O11	3	22255-13-6	240021	206759	313934	517452	534209	664912	1.17583	0.00700654	0.0296512	0.443159	-1.1741	down
Labn004625	2-Phenylethyl beta-primeveroside	Others	Alcohol compounds	C19H28O10	3	129932-48-5	195275	389985	278480	56132.2	42308.9	59296	1.20432	0.0518107	0.103484	5.47581	2.45307	up
Zbfn013528	Beta-Hydroxypalmitic Acid*	Lipids	Free fatty acids	C16H32O3	1	-	6.14847e+06	4.64093e+06	6.87579e+06	1.2121e+06	1.07971e+06	1.22931e+06	1.23271	0.0185094	0.0520744	5.01693	2.3268	up
Waptn01879	3-hydroxy-2-oxindole-3-acetic acid glucoside	Alkaloids	Plumerane	C16H19NO9	1	-	1.6231e+06	1.87088e+06	1.80587e+06	3.26731e+06	6.00774e+06	2.69871e+06	1.04687	0.160647	0.237528	0.442622	-1.17585	down
MWS1848	Phenyl acetate	Others	Others	C8H8O2	3	122-79-2	245058	265497	249221	4.39718e+06	4.40864e+06	4.71829e+06	1.24699	0.000586997	0.00967899	0.0561794	-4.15382	down
mws1060	9-(Arabinosyl)hypoxanthine	Nucleotides and derivatives	Nucleotides and derivatives	C10H12N4O5	3	7013-16-3	534325	570840	419061	238660	255592	202694	1.19485	0.0179395	0.0509837	2.187	1.12896	up
MWS1709	Malate	Organic acids	Organic acids	C4H6O5	1	636-61-3	7.68291e+07	7.74095e+07	7.6058e+07	2.64405e+07	2.74334e+07	2.54626e+07	1.24624	9.23062e-07	0.000863811	2.90278	1.53744	up
Labn003679	(E)-caffeyl alcohol 4-O-β-D-glucopyranoside	Others	Alcohol compounds	C15H20O8	1	-	2.98585e+07	2.80291e+07	2.3086e+07	1.12691e+06	1.30738e+06	1.20735e+06	1.24529	0.00607456	0.0278611	22.2355	4.47479	up
Saln004222	Luteolin 7-(6''-acetylglucoside)	Flavonoids	Flavones	C23H22O12	1	-	3.12861e+06	1.7437e+06	3.07462e+06	1.01553e+06	1.17757e+06	1.4859e+06	1.07337	0.0773999	0.134688	2.16008	1.11108	up
pmb2871	1-O-Gentisoyl-β-D-glucoside*	Phenolic acids	Phenolic acids	C13H16O9	1	23445-11-6	5.76397e+06	5.23322e+06	4.55339e+06	2.44251e+07	2.65105e+07	1.27003e+07	1.17537	0.0640581	0.117479	0.244368	-2.03287	down
MWStz371	Protocatechuic acid-4-O-glucoside*	Phenolic acids	Phenolic acids	C13H16O9	1	7361-59-3	5.76397e+06	5.23322e+06	4.55339e+06	2.44251e+07	2.65105e+07	1.27003e+07	1.17537	0.0640581	0.117479	0.244368	-2.03287	down
mws2367	Salidroside	Phenolic acids	Phenolic acids	C14H20O7	3	10338-51-9	153662	116327	83109.7	25875	21328.2	16807.6	1.20806	0.0399838	0.0865685	5.51624	2.46368	up
mws5038	Isomaltulose*	Others	Saccharides	C12H22O11	1	13718-94-0	1.91794e+07	1.62454e+07	1.46665e+07	1.7799e+06	1.91032e+06	1.61971e+06	1.24315	0.00756523	0.0311772	9.43354	3.2378	up
Lmxn000398	beta-Lactose*	Others	Saccharides	C12H22O11	1	63-42-3	1.91794e+07	1.62454e+07	1.46665e+07	1.7799e+06	1.91032e+06	1.61971e+06	1.24315	0.00756523	0.0311772	9.43354	3.2378	up
MWSmce439	Dihydrocoumarin	Lignans and Coumarins	Coumarins	C9H8O2	3	119-84-6	622132	638192	600460	45797.5	33581.7	41834.2	1.24443	9.98827e-05	0.00433629	15.3513	3.94029	up
pme2074	(-)-Jasmonoyl-L-isoleucine	Amino acids and derivatives	Amino acids and derivatives	C18H29NO4	3	120330-93-0	299823	292414	294010	136714	139759	122930	1.24096	0.000180577	0.00561349	2.21894	1.14987	up
Lcfn121043	N-(E-4-coumaroyl)-aspartate	Amino acids and derivatives	Amino acids and derivatives	C13H13NO6	2	-	6.58935e+06	6.57519e+06	6.47253e+06	533425	544740	501238	1.24707	5.00958e-06	0.00114921	12.4332	3.63613	up
Wasn001007	Isoascorbic acid 2-O-glucoside	Others	Vitamin	C12H18O11	3	-	155235	137388	178636	485454	394043	492692	1.22402	0.00553667	0.0267552	0.343436	-1.54189	down
Hmln002199	Quercetin-3-O-(6''-O-acetyl)galactoside	Flavonoids	Flavonols	C23H22O13	1	-	1.76974e+07	1.77705e+07	1.99277e+07	3.56362e+07	4.01047e+07	4.10144e+07	1.2322	0.00222592	0.016166	0.474459	-1.07564	down
Zmyn000155	N-Acetylornithine	Amino acids and derivatives	Amino acids and derivatives	C7H14N2O3	1	6205-08-9	2.61985e+06	1.53684e+06	1.93738e+06	1.058e+07	9.27857e+06	8.95666e+06	1.2216	0.000533789	0.00939648	0.211488	-2.24135	down
Lmgn000160	3-Ureidopropionate	Amino acids and derivatives	Amino acids and derivatives	C4H8N2O3	1	462-88-4	262664	225585	204491	1.0721e+06	917038	918187	1.23783	0.00235781	0.0167505	0.238274	-2.06931	down
Zmyn000110	alpha-D-Glucosamine 1-phosphate	Others	Saccharides	C6H14NO8P	3	2152-75-2	519223	684328	509984	137522	134073	112395	1.23282	0.0145707	0.044907	4.46245	2.15784	up
Safn002073	Glu-Leu	Amino acids and derivatives	Amino acids and derivatives	C11H20N2O5	1	5969-52-8	1.3095e+06	1.43308e+06	1.56204e+06	90630.9	154931	154342	1.23284	0.00163571	0.0145453	10.7641	3.42816	up
Safn000337	heptafluorobutanoic acid	Others	Others	C4HF7O2	2	375-22-4	2.81574e+06	2.40047e+06	1.71902e+06	388631	294423	359925	1.22803	0.0247542	0.0628195	6.64944	2.73323	up
ZBN0352	Quercetin-5-O-β-D-glucoside*	Flavonoids	Flavonols	C21H20O12	1	-	3.23902e+06	2.91271e+06	2.97374e+06	7.99293e+06	9.06679e+06	7.64833e+06	1.23826	0.00476051	0.0246645	0.369332	-1.43701	down
mws2523	alpha,alpha'-Trehalose 6-phosphate	Others	Saccharides	C12H23O14P	3	4484-88-2	153991	187997	96374.8	54117.5	45040.2	47802.9	1.16281	0.0667291	0.120534	2.98286	1.5767	up
Lcsn000415	3-Deoxy-D-glycero-D-galacto-non-2-ulopyranosonate	Lipids	Free fatty acids	C9H16O9	3	153666-19-4	40159	78227.6	69150.1	26477.7	38115.3	25523.7	1.03154	0.0924841	0.153934	2.08104	1.05731	up
pme2914	3-Hydroxy-3-methylglutarate	Organic acids	Organic acids	C6H10O5	1	503-49-1	2.97552e+07	1.80861e+07	1.74805e+07	9.1691e+06	9.0473e+06	8.38669e+06	1.15758	0.0833696	0.142515	2.45542	1.29597	up
Lmbn000198	3-Dehydro-L-threonate	Others	Saccharides	C4H6O5	1	-	7.17471e+07	7.8304e+07	7.60611e+07	2.77955e+07	2.71668e+07	2.56976e+07	1.24449	0.000626733	0.00992647	2.80328	1.48711	up
Lmmn004625	Dihydrokaempferol-7-O-glucoside	Flavonoids	Flavanonols	C21H22O11	1	-	3.75735e+06	4.08462e+06	3.46753e+06	1.43987e+07	1.3222e+07	1.37367e+07	1.24318	0.000118561	0.00460433	0.273457	-1.87061	down
Lmqn000780	UDP-N-acetyl-alpha-D-glucosamine	Nucleotides and derivatives	Nucleotides and derivatives	C17H27N3O17P2	3	528-04-1	85075.7	25244.6	80119.2	208445	198661	205019	1.06529	0.016398	0.0480679	0.311112	-1.68449	down
Zmpn000095	Sorbitol 6-phosphate	Others	Saccharides	C6H15O9P	3	20479-58-7	418882	538154	317511	157817	142691	123776	1.19113	0.0441905	0.092572	3.004	1.58688	up
MWSmce326	AICAR phosphate (Acadesine phosphate)	Nucleotides and derivatives	Nucleotides and derivatives	C9H17N4O9P	3	681006-28-0	62670	85728.4	64549.5	17647.2	20432.6	22982.4	1.22266	0.0173092	0.0498108	3.48739	1.80215	up
pmn001691	9,12,13-Trihydroxy-10,15-octadecadienoic acid	Lipids	Free fatty acids	C18H32O5	1	-	285020	244881	306167	121607	127703	120314	1.23007	0.0120773	0.0397524	2.26194	1.17756	up
ZBN0183	Chrysoeriol-7-O-gentiobioside	Flavonoids	Flavones	C28H32O16	2	-	966256	821802	954467	1.77711e+06	2.02828e+06	1.6956e+06	1.21954	0.00455309	0.0241445	0.498552	-1.00418	down
Lmfn004036	Morin 3-alpha-L-lyxopyranoside*	Flavonoids	Flavonols	C20H18O11	3	-	285209	347524	307643	1.04904e+06	888270	755062	1.22028	0.0170166	0.0491937	0.349275	-1.51757	down
Lmfn004065	Morin-3-O-arabinoside*	Flavonoids	Flavonols	C20H18O11	3	-	266895	347524	307643	802405	888270	739494	1.22523	0.00177443	0.0149879	0.379423	-1.39812	down
mws0628	4-Hydroxybenzaldehyde	Others	Aldehyde compounds	C7H6O2	3	123-08-0	590586	569994	477191	11307.9	7553.91	14702.2	1.24063	0.00411982	0.0230016	48.7955	5.60868	up
mws0376	Fumarate	Organic acids	Organic acids	C4H4O4	1	110-17-8	1.82982e+07	1.85479e+07	2.04306e+07	6.05032e+07	6.20676e+07	5.75702e+07	1.24414	0.000109664	0.00460225	0.317955	-1.65311	down
pmn001727	N-(4-O-(Glucosyl)-E-feruloyl)-tyramine	Alkaloids	Phenolamine	C24H29NO9	3	-	3.06107e+06	3.48159e+06	2.68195e+06	427856	405642	281516	1.23472	0.00569059	0.0268892	8.27309	3.04843	up
MWSmce183	(R)-Mandelate	Organic acids	Organic acids	C8H8O3	3	611-71-2	182391	170049	227859	34471.8	47685.4	26100	1.21567	0.00671732	0.0292633	5.36037	2.42233	up
Hmcn001884	6-Hydroxyluteolin 5-glucoside	Flavonoids	Flavones	C21H20O12	1	-	4.57793e+06	3.99726e+06	4.6904e+06	1.01484e+07	9.84093e+06	1.02222e+07	1.23784	0.000146189	0.00495763	0.439089	-1.18741	down
pmb4777	4-Hydroxy-7-methoxycoumarin-β-rhamnoside	Lignans and Coumarins	Coumarins	C16H18O8	3	-	136352	157699	94549.7	50366.2	52909.1	75871.4	1.10724	0.0471087	0.0969909	2.16918	1.11715	up
Lmgn002555	2-Propylglutaric acid	Organic acids	Organic acids	C8H14O4	2	32806-62-5	2.14053e+07	2.26253e+07	2.16789e+07	2.04833e+06	2.10077e+06	2.10138e+06	1.24718	0.000338033	0.00744264	10.5127	3.39406	up
Zmfn000481	UDP-D-xylose	Nucleotides and derivatives	Nucleotides and derivatives	C14H22N2O16P2	3	3616-06-6	651825	314640	390123	3.09867e+06	2.89788e+06	2.97677e+06	1.21718	0.000147666	0.00495763	0.15118	-2.72566	down
Zamn006847	glycoric acid	Others	Others	C12H20O4	3	-	36328.6	21095.3	22336.6	342337	329270	359372	1.23618	4.77563e-05	0.00279652	0.077364	-3.69219	down
MWStz522	Isorhamnetin-3-O-glucoside-7-O-rhamnoside	Flavonoids	Flavonols	C28H32O16	3	17331-71-4	694694	765970	766574	1.2944e+06	1.78349e+06	1.79086e+06	1.19751	0.0308701	0.0725778	0.457457	-1.12829	down
Wcfn004186	Aspalathin	Others	Others	C21H24O11	3	6027-43-6	36721.2	43921.3	33579.2	233339	511417	577343	1.21077	0.0620996	0.115427	0.0863942	-3.53292	down
Zasn010461	Methyl 14-methylpentadecanoate	Lipids	Free fatty acids	C17H34O2	2	5129-60-2	140638	115193	109314	22496.5	65433.7	47654.6	1.06714	0.00965548	0.0351607	2.69311	1.42927	up
Zmtn001464	Xanthurenic acid	Alkaloids	Quinoline alkaloids	C10H7NO4	3	59-00-7	348572	380851	257430	40133.5	87521.5	90146.1	1.16913	0.0102521	0.0366167	4.53099	2.17983	up
MWSHC2016	Epigallocatechin gallate*	Flavonoids	Flavanols	C22H18O11	1	989-51-5	13611.8	8180	13962.3	226211	188792	285125	1.23501	0.0153259	0.0462063	0.051068	-4.29144	down
mws2220	Gallocatechin 3-O-gallate*	Flavonoids	Flavanols	C22H18O11	1	5127-64-0	11810.1	12816.7	15203.3	270878	290907	225187	1.24418	0.00593653	0.0273301	0.0506118	-4.30438	down
Labn003910	Benzyl β-primeveroside*	Others	Others	C18H26O10	3	130622-31-0	201489	260056	352408	24333	20756.3	29333.2	1.23176	0.0299796	0.0713984	10.9369	3.45113	up
Zmhn003082	5-O-Methylgalloylquinic Acid	Phenolic acids	Phenolic acids	C15H18O10	3	-	379881	209651	275009	86898.8	81537	92274.4	1.19484	0.0551355	0.107705	3.3161	1.72949	up
mws0874	3'-AMP	Nucleotides and derivatives	Nucleotides and derivatives	C10H14N5O7P	3	84-21-9	147857	186324	182224	80117	80447.6	61244.5	1.20263	0.00559452	0.0268474	2.32815	1.21919	up
MWStz396	Gingerglycolipid A	Lipids	Glycerol ester	C33H56O14	1	145937-22-0	381248	327374	650908	3.66447e+06	3.31774e+06	1.25776e+06	1.13425	0.0901027	0.151418	0.164992	-2.59953	down
mws0024	Gallate	Phenolic acids	Phenolic acids	C7H6O5	1	149-91-7	4.59458e+06	1.97666e+06	2.52888e+06	1.45215e+07	1.03096e+07	1.06783e+07	1.16365	0.00895025	0.0338424	0.256274	-1.96424	down
Saln005362	3'-O-Caffeoyl sweroside	Terpenoids	Monoterpenoids	C25H28O12	3	-	298536	309879	411718	36058.3	51388.9	53270.6	1.23139	0.0131998	0.0423301	7.2495	2.85788	up
Lmbn000216	D-erythro-3-Methylmalate*	Organic acids	Organic acids	C5H8O5	1	152204-30-3	7.18451e+06	6.49825e+06	7.45586e+06	3.17994e+06	1.9475e+06	936575	1.10464	0.00768616	0.0315174	3.48591	1.80154	up
MWS4471	N-Alpha-Acetyl-L-Asparagine	Amino acids and derivatives	Amino acids and derivatives	C6H10N2O4	3	4033-40-3	128474	43900.4	42243.4	207921	171660	228988	1.0529	0.0247211	0.0628131	0.352659	-1.50365	down
Wasn004683	Protocatechuic acid 1-O-(Glucosylvanilloyl)	Phenolic acids	Phenolic acids	C21H22O12	2	-	536935	564884	453653	2.34129e+06	2.81999e+06	2.76106e+06	1.24003	0.00358393	0.0212838	0.19634	-2.34858	down
MWStz759	Rhamnocitrin 3-glucoside	Flavonoids	Flavonols	C22H22O11	3	41545-37-3	47291.6	43013	52987.7	100193	106224	100850	1.23073	0.00023642	0.00623644	0.466344	-1.10053	down
pmb2791	9(S)-HPOT	Lipids	Free fatty acids	C18H30O4	3	111004-08-1	80687	73989.9	85404.2	307971	232233	343300	1.22496	0.0216354	0.0575876	0.271737	-1.87971	down
mws1172	Trifolirhizin	Flavonoids	Isoflavones	C22H22O10	3	6807-83-6	62467.5	67330.2	55986.4	130104	131720	127845	1.23431	0.000917566	0.0115472	0.476774	-1.06862	down
Sadn017326	Litsealactone B	Lipids	Free fatty acids	C17H26O3	2	-	6.71712e+06	4.7641e+06	6.04441e+06	1.57958e+07	1.44793e+07	1.39923e+07	1.21545	0.000352363	0.00744264	0.395903	-1.33678	down
MWSmce203	D-Cellobiose	Others	Saccharides	C12H22O11	3	528-50-7	245679	101828	169077	19170.8	18658	18665.9	1.21361	0.0662092	0.119979	9.14394	3.19282	up
Lmxn000380	Digalactosylglycerol	Others	Saccharides	C15H28O13	3	-	43825.9	22718.7	19508.5	96088.3	83132.7	115128	1.15281	0.00500009	0.0254209	0.292351	-1.77423	down
pmb2654	Anthranilate-1-O-Sophoroside	Phenolic acids	Phenolic acids	C19H27NO12	3	-	225136	165157	107913	17372.3	12900	36593.7	1.17201	0.0457695	0.0950888	7.45081	2.8974	up
pmb2643	Myristoleic acid	Lipids	Free fatty acids	C14H26O2	3	544-64-9	27699.7	22703	33412	78818.6	77475.4	89365.5	1.21768	0.0004583	0.00874242	0.341183	-1.55138	down
Wahsn02657	1-O-p-Coumaroyl Octose	Phenolic acids	Phenolic acids	C17H22O10	2	-	1.44663e+06	992476	768521	477610	238197	463881	1.0806	0.0621144	0.115427	2.71904	1.4431	up
mws0609	3',5'-Cyclic GMP	Nucleotides and derivatives	Nucleotides and derivatives	C10H12N5O7P	3	7665-99-8	827160	495555	441995	142646	173389	156932	1.19022	0.0693615	0.123663	3.73115	1.89962	up
Wcqn003284	alpha-Hydrojuglone	Quinones	Quinones	C10H8O3	3	481-40-3	4.7594e+06	5.48582e+06	5.86292e+06	452479	753842	807149	1.22706	0.00219274	0.016166	8.00019	3.00003	up
Lcsn002223	12-Hydroxyjasmonic Acid Glucoside	Organic acids	Organic acids	C18H28O9	1	124649-25-8	260164	332757	518430	945353	892000	713065	1.11252	0.0101827	0.0364214	0.435752	-1.19842	down
Zmhn001934	Polygonimitin B	Flavonoids	Other Flavonoids	C21H22O9	3	-	209711	207935	258872	585975	619669	496373	1.22028	0.00453783	0.0241445	0.39748	-1.33105	down
MWStz454	Cannabiscitrin	Flavonoids	Flavonols	C21H20O13	2	520-14-9	456959	421575	465610	1.4334e+06	1.36111e+06	1.29364e+06	1.24373	0.000765269	0.0108144	0.32879	-1.60476	down
Lmbn001467	5-Acetamidopentanoate	Organic acids	Organic acids	C7H13NO3	3	1072-10-2	2.16918e+06	1.94594e+06	1.99819e+06	571838	669825	718737	1.23672	0.000194469	0.00589966	3.1184	1.64081	up
Zbqn002318	N-succinyl-proline	Amino acids and derivatives	Amino acids and derivatives	C9H13NO5	3	-	326625	247092	324174	14711.7	10993.2	21111.1	1.23524	0.00775291	0.0315767	19.1791	4.26146	up
Rfn063680	2-β-D-Glucopyranosyloxy-4-methoxy-cis-cinnamic acid	Phenolic acids	Phenolic acids	C16H20O9	3	-	3.56593e+06	4.54783e+06	3.45487e+06	147581	201039	143351	1.24253	0.00858563	0.033158	23.5149	4.5555	up
mws0863	2-Deoxy-D-ribose 5-phosphate*	Nucleotides and derivatives	Nucleotides and derivatives	C5H11O7P	3	102916-66-5	705641	1.00955e+06	1.05924e+06	3.76909e+06	2.61017e+06	2.15794e+06	1.16851	0.0507604	0.102122	0.324981	-1.62157	down
Zmln000668	Monogalloyl-diglucose	Phenolic acids	Phenolic acids	C19H26O15	2	-	25131.6	84909.4	42141.7	808755	793934	294767	1.16594	0.0733866	0.128918	0.0802036	-3.64019	down
mws0178	Chlorogenate*	Phenolic acids	Phenolic acids	C16H18O9	2	327-97-9	1.93982e+06	1.68798e+06	1.959e+06	888302	565802	1.276e+06	1.05775	0.0290585	0.0700856	2.04637	1.03307	up
Waln010743	1-(2,3-dihydroxypropoxy)-3-(((2-(dimethylamino)ethoxy)(hydroxy)phosphoryl)oxy)propan-2-yl (11Z,14Z)-octadeca-11,14-dienoate	Lipids	LPE	C28H54NO9P	1	-	1.73561e+06	488482	756668	5.05368e+06	2.22784e+06	5.85703e+06	1.06033	0.0785437	0.135977	0.226872	-2.14005	down
pmb2636	8,15-Dihydroxy-5,9,11,13-eicosatetraenoic acid	Lipids	Free fatty acids	C20H32O4	3	77667-08-4	25282.4	19310.6	28152.5	327835	379264	325885	1.24207	0.00248795	0.017258	0.0704226	-3.82782	down
Zmyn004449	9-Hydroxy-12-oxo-10(E),15(Z)-octadecadienoic acid	Lipids	Free fatty acids	C18H30O4	2	-	25673.9	13718.4	22265.4	156169	147190	149446	1.22585	1.53155e-05	0.00167671	0.136168	-2.87654	down
Wacyn02543	Methylgallic Acid 3-(6''-Sulfate)Glucoside	Phenolic acids	Phenolic acids	C14H18O13S	3	-	201727	142528	128280	63776.6	92735.7	71780.4	1.12094	0.0539891	0.106041	2.06986	1.04954	up
Lmmn005168	Siegesbeckic acid	Terpenoids	Ditepenoids	C20H32O4	3	-	40223.7	40223.7	40223.7	223655	206973	201118	1.24644	0.00156697	0.0143477	0.191012	-2.38827	down
mws0014	Ferulic acid*	Phenolic acids	Phenolic acids	C10H10O4	3	537-98-4	304475	304475	304475	1.52238e+06	1.59526e+06	3.70024e+06	1.19442	0.110294	0.176892	0.133975	-2.89996	down
Lmbn004685	5S,8R-DiHODE	Lipids	Free fatty acids	C18H32O4	2	-	368606	313132	334610	23559.2	28709.5	32710.6	1.24284	0.00216616	0.016166	11.96	3.58014	up
Waptn06683	DGMG 18:1(2n isomer)	Lipids	Glycerol ester	C33H60O14	1	-	68471.7	10047.8	21546.5	526513	313643	359771	1.15054	0.0231413	0.0599484	0.0833935	-3.58392	down
Lcfn121244	(2S)-1-O-palmitoleyl-3-O-beta-D-galactopyranosylglycerol	Others	Saccharides	C25H46O9	1	-	29740	79863.6	21558.1	513137	402407	1.46025e+06	1.16365	0.155235	0.231839	0.0552074	-4.17899	down
Lmrn003000	Phenyllactate	Phenolic acids	Phenolic acids	C9H10O3	1	7326-19-4	3.42514e+06	3.76898e+06	3.84006e+06	136621	142550	138681	1.24701	0.00130576	0.0133544	26.4069	4.72284	up
Labn003059	galloyl malonyl glucoside	Phenolic acids	Phenolic acids	C16H18O13	2	-	117550	117550	117550	712419	587752	716599	1.24384	0.00575657	0.0268892	0.174859	-2.51573	down
Zmyn000230	2-Dehydro-3-deoxy-L-arabinonate	Others	Saccharides	C5H8O5	3	-	7.09019e+06	9.90119e+06	9.34408e+06	3.31583e+06	1.87449e+06	1.16538e+06	1.14767	0.00443086	0.0240451	4.14359	2.05088	up
Wayn002636	N-(1-Deoxy-1-fructosyl)Tryptophan*	Amino acids and derivatives	Amino acids and derivatives	C17H22N2O7	3	-	64692.2	50556.1	34879.3	15477.4	20686.8	23573.1	1.12345	0.063837	0.117343	2.51313	1.32949	up
Safn001719	tryptophan N-glucoside*	Amino acids and derivatives	Amino acids and derivatives	C17H22N2O7	3	-	64692.2	50556.1	34879.3	15477.4	20686.8	23573.1	1.12345	0.063837	0.117343	2.51313	1.32949	up
MWSmce370	4-Hydroxyphenylacetate	Phenolic acids	Phenolic acids	C8H8O3	3	156-38-7	443307	472451	456628	116949	35510.8	124684	1.12899	0.00350724	0.0210769	4.95189	2.30798	up
Zbyn002745	Loganate	Terpenoids	Monoterpenoids	C16H24O10	3	22255-40-9	58810.8	97401.6	101166	18013.8	23969.4	41986.8	1.10407	0.0317571	0.0739727	3.06512	1.61594	up
MWSslk171	Nodakenin	Lignans and Coumarins	Coumarins	C20H24O9	2	495-31-8	54518.6	60689.6	38350.6	88111.5	85909.3	144509	1.06498	0.0902808	0.151418	0.482086	-1.05264	down
ZBN0396	3,5,3',4',5'-penta-hydroxyflavan-7-gallate	Flavonoids	Flavanols	C22H18O11	2	-	2638.83	2638.83	2638.83	43148.4	43047.2	40083.2	1.24716	0.000648597	0.0101581	0.0626907	-3.99561	down
Walbn03092	Neocarthamin*	Flavonoids	Flavanones	C21H22O11	2	-	400840	330556	394192	670738	927211	895378	1.19347	0.0232896	0.0602087	0.45144	-1.14739	down
pme2529	1,5-Anhydro-D-glucitol	Others	Saccharides	C6H12O5	3	154-58-5	824930	982526	798672	63621.2	50159.3	57087.7	1.24436	0.00480793	0.0248591	15.2523	3.93095	up
Wmzn000227	2,2-Dimethylsuccinic acid	Organic acids	Organic acids	C6H10O4	3	597-43-3	821.369	821.369	821.369	19100.9	15785.2	19899.5	1.246	0.00517586	0.0257566	0.0449773	-4.47466	down
MWSmce486	D-Gal alpha 1->6D-Gal alpha 1->6D-Glucose	Others	Saccharides	C18H32O16	3	13382-86-0	7195.86	6737.9	2088.14	29492.7	18807.5	24133.5	1.10729	0.0121212	0.0397803	0.221194	-2.17662	down
Waptn02876	4-(2-hydroxyvinyl)benzene-1,2-diol Glucoside*	Others	Alcohol compounds	C14H18O8	1	-	9587.72	9587.72	9587.72	137927	155858	156525	1.24676	0.0018738	0.0150742	0.0638742	-3.96862	down
pme0266	Sebacic acid	Organic acids	Organic acids	C10H18O4	3	111-20-6	19817.8	19334.3	27810	4946.45	4944.49	6256.1	1.22336	0.0230278	0.0597158	4.14701	2.05207	up
mws0027	Syringic acid	Phenolic acids	Phenolic acids	C9H10O5	3	530-57-4	113396	80856.4	163562	247966	206928	344825	1.06278	0.0479342	0.0979694	0.447425	-1.16028	down
Rfn043586	[(2S,3R,4S,5S,6R)-3,4,5-trihydroxy-6-(hydroxymethyl)oxan-2-yl](2E,4E)-5-[(1R,3S,5S,8S)-3,8-dihydroxy-1,5-dimethyl-6-oxabicyclo[3.2.1]octan-8-yl]-3-methylpenta-2,4-dienoate	Others	Others	C21H32O10	3	-	19439.2	15643.1	16910.4	29380.8	64170.4	43477.6	1.11217	0.10529	0.170167	0.379429	-1.3981	down
HJN104	Dihydromyricetin-3-O-glucoside	Flavonoids	Flavanonols	C21H22O13	3	-	173727	186820	198798	11393.7	11393.7	11393.7	1.24686	0.00170602	0.0147642	16.3643	4.03248	up
Lmmn000214	Solatriose	Others	Saccharides	C18H32O15	3	528-40-5	19442	10145.7	11293.7	39976.6	38977.5	37021	1.1685	0.00884632	0.033699	0.352501	-1.5043	down
mws0361	(9Z)-Hexadecenoic acid	Lipids	Free fatty acids	C16H30O2	1	373-49-9	19319.8	14353.3	27606.7	36138.1	79131.3	82050.3	1.08144	0.0841049	0.143286	0.310561	-1.68705	down
Wafn002491	2-O-Feruloylglucaric Acid	Phenolic acids	Phenolic acids	C16H18O11	1	-	60102.1	60102.1	60102.1	300510	363735	421919	1.23981	0.0132134	0.0423301	0.166003	-2.59072	down
mws4085	Sinapate	Phenolic acids	Phenolic acids	C11H12O5	3	530-59-6	285298	224587	285041	44917.4	44917.4	44917.4	1.24234	0.00831645	0.0325674	5.89917	2.56051	up
mws0054	(+)-Catechin	Flavonoids	Flavanols	C15H14O6	3	154-23-4	780577	962276	777505	468755	222628	503822	1.03455	0.0187289	0.0525745	2.10872	1.07637	up
Lcfn121138	sn-1-O-(cis-12-oxophytodienoyl)-sn-3-O-(beta-D-galactopyranosyl)glyceride	Lipids	Glycerol ester	C27H44O10	1	-	95166.8	74511.5	119758	1.10084e+06	2.0658e+06	1.98918e+06	1.22927	0.0343649	0.0776257	0.0561376	-4.15489	down
Zmln002252	Sideretin	Lignans and Coumarins	Coumarins	C10H8O6	3	2177290-23-0	1.53348e+06	1.56813e+06	1.50642e+06	264222	264222	264222	1.24723	0.00019716	0.00591011	5.81334	2.53937	up
Zbqn002456	N-(3,4,5-trihydroxycinnamicacid)-alanine	Amino acids and derivatives	Amino acids and derivatives	C12H13NO6	3	-	179642	173672	189448	2312.67	2312.67	2312.67	1.24726	0.000662261	0.0101581	78.2302	6.28965	up
Cmmn012997	Abietate	Terpenoids	Ditepenoids	C20H30O2	3	514-10-3	56610	52969	45918.1	122577	126179	125047	1.23506	0.000705433	0.0103876	0.415986	-1.26539	down
Wasyqn3009	5-O-p-Coumaroylgalactaric acid	Phenolic acids	Phenolic acids	C15H16O10	2	-	100665216	5.89777e+07	8.09409e+07	1.27401e+07	1.42786e+07	2.4664e+07	1.18506	0.0261345	0.0650907	4.65502	2.21879	up
pme0422	Isoferulic acid*	Phenolic acids	Phenolic acids	C10H10O4	3	25522-33-2	317812	317812	317812	1.58906e+06	1.61693e+06	3.70024e+06	1.19651	0.104958	0.169848	0.138055	-2.85669	down
Rfmb087	9-Hydroxy-13-oxo-10-octadecenoic Acid	Lipids	Free fatty acids	C18H32O4	3	-	268919	230616	250543	58033	69340.5	80118.3	1.23177	0.0005411	0.00939648	3.61498	1.85399	up
Zmln000899	Syringaldehyde-4-O-glucoside	Others	Aldehyde compounds	C15H20O9	2	-	25834.9	25834.9	25834.9	227538	265871	318177	1.24304	0.0113291	0.0388119	0.095498	-3.38839	down
mws1361	Astilbin	Flavonoids	Flavanonols	C21H22O11	3	29838-67-3	88319.4	71061.2	51689.1	30947.3	39304.4	28354.9	1.11922	0.0602921	0.114147	2.14052	1.09796	up
pme3382	N-Acetyl-L-threonine	Amino acids and derivatives	Amino acids and derivatives	C6H11NO4	3	17093-74-2	1.92624e+06	1.85782e+06	1.98328e+06	744142	561856	744800	1.22688	0.000246105	0.00625952	2.81224	1.49172	up
Lajn004573	7,2',4'-Trihydroxy-8,3'-dimethoxyisoflavanglucoside	Flavonoids	Other Flavonoids	C23H28O11	3	-	39351.6	63265.3	48218.5	262654	251362	198490	1.22128	0.00594144	0.0273301	0.211697	-2.23993	down
Hmfn000531	Ascorbate	Others	Vitamin	C6H8O6	1	50-81-7	292676	245329	173424	113304	61000.2	137615	1.03381	0.0401068	0.0867603	2.28081	1.18955	up
Zmhn002227	4-O-beta-D-Glucosyl-sinapate	Phenolic acids	Phenolic acids	C17H22O10	2	-	1.32508e+06	1.19514e+06	1.06751e+06	1.55481e+06	3.97668e+06	2.93017e+06	1.01353	0.144985	0.220189	0.423997	-1.23787	down
Zbqn002049	(2-carboxyethyl)-L-phenylalanine	Amino acids and derivatives	Amino acids and derivatives	C12H15NO4	3	-	47986.2	64555.1	81378.5	5113.66	5113.66	5113.66	1.23824	0.0252357	0.0636072	12.6406	3.66	up
Zmyn000247	2-Hydroxyglutaric Acid*	Organic acids	Organic acids	C5H8O5	1	13095-48-2	1.16002e+07	1.00261e+07	1.00733e+07	3.10917e+06	1.97408e+06	3.3424e+06	1.20887	0.000388516	0.00788938	3.76227	1.9116	up
mws0011	Syringin	Others	Alcohol compounds	C17H24O9	2	118-34-3	3.96265e+07	2.41368e+07	2.56355e+07	1.96185e+07	1.06181e+07	1.14485e+07	1.05053	0.063384	0.116896	2.14462	1.10072	up
mws0267	D-Glycerate	Organic acids	Organic acids	C3H6O4	3	473-81-4	318840	405547	313632	130768	119409	115149	1.22844	0.0154225	0.0462308	2.84135	1.50657	up
mws1454	Persicoside*	Flavonoids	Flavanones	C23H26O11	2	28978-03-2	363254	342869	352468	28963.2	28963.2	28963.2	1.24723	0.000330277	0.00744264	12.1832	3.60682	up
MW0109387	Prolylhistidine	Amino acids and derivatives	Amino acids and derivatives	C11H16N4O3	3	-	383630	289012	138491	1.05748e+06	1.11783e+06	1.44675e+06	1.15589	0.00536075	0.0263126	0.223942	-2.1588	down
Safn007737	Myricetin 5-methyl ether 3-O-galactoside	Flavonoids	Flavonols	C22H22O13	3	-	96944.4	87200.5	106086	425081	426748	447156	1.24348	5.67482e-06	0.00114921	0.223429	-2.16211	down
Wchn002309	3,4-Di-O-Galloyl-D-Glucose	Phenolic acids	Phenolic acids	C20H20O14	3	-	9104.43	6317.16	18792.3	1263.43	1263.43	1263.43	1.19287	0.115402	0.183102	9.02672	3.1742	up
MWS3035	N-Methyl-L-glutamate	Amino acids and derivatives	Amino acids and derivatives	C6H11NO4	3	35989-16-3	44876.6	37965.6	36320.4	14557	10232.8	19861.4	1.15875	0.00293498	0.0189284	2.66874	1.41616	up
Zmhn002508	4-p-Cumaroyl-rhamnosyl-(1→6)-D-glucose	Phenolic acids	Phenolic acids	C21H28O12	3	-	315655	290349	292804	99230.6	64127.5	47437.5	1.19827	0.000869222	0.0111999	4.26389	2.09217	up
Wayn001528	(R)-2-Hydroxybutane-1,2,4-tricarboxylate	Organic acids	Organic acids	C7H10O7	3	13052-73-8	9.54998e+06	5.34882e+06	5.74073e+06	3.23039e+06	3.1549e+06	3.40056e+06	1.10816	0.113718	0.181114	2.10912	1.07664	up
Waln003350	3-O-p-Coumaroyl Galactonic Acid	Phenolic acids	Phenolic acids	C15H18O9	2	-	123577	140265	95154.5	19030.9	19030.9	19030.9	1.23765	0.0166947	0.048767	6.28796	2.65259	up
Wasyqn0468	L-Glutamyl-L-Cysteinyl-Glycine	Amino acids and derivatives	Amino acids and derivatives	C10H17N3O6S	1	-	604950	661993	556573	3613.07	3613.07	3613.07	1.24709	0.00253271	0.0173247	168.234	7.39432	up
Hmln001931	Matairesinol-4,4'-O-diglucoside	Lignans and Coumarins	Lignans	C32H42O16	3	-	9547.92	19835.3	19773	55133.9	53427.3	28280.3	1.05508	0.0627598	0.116113	0.35922	-1.47706	down
Ymjm000116	6-O-Acetylarbutin*	Others	Others	C14H18O8	1	10338-88-2	10309.5	10309.5	10309.5	140841	141964	128289	1.24696	0.00119432	0.0129624	0.0752346	-3.73246	down
Lmhn009027	9-Hexanoyl-3-(2-hydroxypropyl)-6a-methyl-9,9a-dihydro-6H-furo[2,3-h]isochromene-6,8(6aH)-dione	Others	Others	C21H26O6	2	-	180514	134803	124195	24839.1	24839.1	24839.1	1.2371	0.0195786	0.0537026	5.89814	2.56026	up
pme3186	Glyceraldehyde 3-phosphate	Organic acids	Organic acids	C3H7O6P	3	591-59-3	256669	146986	195135	10315.1	10315.1	10315.1	1.23993	0.0269881	0.0667541	19.35	4.27426	up
Lmfn006411	Cryptostrobin (8-C-Methyl-5,7-Dihydroxyflavanone)	Flavonoids	Flavanones	C16H14O4	2	-	49592.8	44661.3	45218.6	9639.26	10582.3	11326	1.24369	0.000815178	0.0110952	4.42103	2.14438	up
pme0075	N-Acetyl-L-glutamate	Amino acids and derivatives	Amino acids and derivatives	C7H11NO5	3	1188-37-0	152249	99039.8	145043	2.48118e+06	4.66712e+06	2.28194e+06	1.23007	0.0586912	0.112717	0.0420277	-4.57251	down
MWSmce468	2-(Hydroxymethyl)benzoic acid	Phenolic acids	Phenolic acids	C8H8O3	3	612-20-4	1145.87	1145.87	1145.87	28909.2	14747.5	13865	1.22963	0.0659526	0.119819	0.0597621	-4.06462	down
Sacn001940	8-Epiloganic acid	Terpenoids	Monoterpenoids	C16H24O10	2	82509-41-9	12235.6	21290	18837.7	101053	61759.1	51145.3	1.16664	0.0668497	0.120578	0.244737	-2.03069	down
Lmsn004092	1-O-Galloyl-3-O-Feruloyl-β-D-glucose	Phenolic acids	Phenolic acids	C23H24O13	3	-	12470.2	21690.2	18753.1	439.4	439.4	439.4	1.24227	0.024101	0.0614588	40.1407	5.32699	up
Lcsn001527	Gly-Gly-Phe	Amino acids and derivatives	Amino acids and derivatives	C13H17N3O4	3	6234-26-0	57659.5	48970.4	58730.5	7449.82	7449.82	7449.82	1.24527	0.00417636	0.0231123	7.39886	2.8873	up
mws0044	Taxifolin	Flavonoids	Flavanonols	C15H12O7	3	480-18-2	261334	218158	206689	6300.4	6300.4	6300.4	1.24636	0.00554788	0.0267552	36.3036	5.18204	up
mws0984	Sepiapterin	Nucleotides and derivatives	Nucleotides and derivatives	C9H11N5O3	3	17094-01-8	67000.8	105093	56759.5	6215.87	6215.87	6215.87	1.2337	0.0413304	0.0883447	12.2726	3.61736	up
Lmsn007762	Lucyoside F	Terpenoids	Triterpene Saponin	C42H66O14	3	-	74308.1	568595	479604	3.07426e+07	3.22013e+07	3.51391e+07	1.20331	0.00140514	0.0137852	0.0114445	-6.44921	down
ZBN0190	kaempferol-3-sinapoyldiglucoside	Flavonoids	Flavonols	C38H40O20	2	-	13150	6465.62	6503.26	1293.12	1293.12	1293.12	1.20862	0.0792944	0.136756	6.73276	2.7512	up
pme1712	N6-(L-1,3-Dicarboxypropyl)-L-lysine	Amino acids and derivatives	Amino acids and derivatives	C11H20N2O6	3	997-68-2	56674.4	54360.2	31298.9	1392.3	1392.3	1392.3	1.23989	0.0295739	0.0707862	34.0763	5.0907	up
pme2589	2-Oxoadipate	Organic acids	Organic acids	C6H8O5	3	3184-35-8	2.40231e+06	2.22391e+06	2.09732e+06	135365	120429	141718	1.24614	0.00167623	0.0146655	16.9141	4.08015	up
pmn001687	Cis-Coutaric acid	Phenolic acids	Phenolic acids	C13H12O8	3	67920-37-0	28296.8	46189.8	50453.3	4020.01	4020.01	4020.01	1.23247	0.0310336	0.0728264	10.3598	3.37293	up
pme2996	4-Hydroxycoumarin	Lignans and Coumarins	Coumarins	C9H6O3	3	1076-38-6	65087.2	53097.4	61718.5	20258.7	23282	26149.1	1.22287	0.00318084	0.0198252	2.58149	1.3682	up
mws0373	4-Methyl-2-oxopentanoate	Organic acids	Organic acids	C6H10O3	3	816-66-0	73787.3	72344.6	66213.2	6515.26	6515.26	6515.26	1.24684	0.0013028	0.0133544	10.864	3.44148	up
Smnn005560	Oleuropein	Terpenoids	Monoterpenoids	C25H32O13	3	32619-42-4	228524	153575	304912	122344	109695	110517	1.06355	0.118158	0.186535	2.00555	1.004	up
mws1629	Aucubin	Terpenoids	Sesquiterpenoids	C15H22O9	3	479-98-1	47890.4	49993.6	54168.6	266158	277270	110029	1.14177	0.090249	0.151418	0.23269	-2.10352	down
pme3193	N-Acetyl-L-glycine	Amino acids and derivatives	Amino acids and derivatives	C4H7NO3	3	543-24-8	11378.3	11378.3	11378.3	407591	423609	358827	1.24686	0.00254667	0.0173247	0.0286842	-5.1236	down
Lmsn001014	1-O-Galloyl-β-D-glucose*	Phenolic acids	Phenolic acids	C13H16O10	1	58511-73-2	114691	28338.2	41872	337158	463023	370430	1.14866	0.00301277	0.0190607	0.157953	-2.66243	down
Lmfn000604	6-O-Galloyl-β-D-glucose*	Phenolic acids	Phenolic acids	C13H16O10	1	13186-19-1	114691	28338.2	41872	337158	463023	370430	1.14866	0.00301277	0.0190607	0.157953	-2.66243	down
Zmhn001703	5-O-Galloyl-D-hamamelose*	Phenolic acids	Phenolic acids	C13H16O10	1	-	114691	28338.2	41872	337158	463023	370430	1.14866	0.00301277	0.0190607	0.157953	-2.66243	down
Wasn000737	6-Galloyl Ascorbic acid	Others	Vitamin	C13H12O10	3	-	2558.01	2558.01	2558.01	13604.3	13643.5	22586.4	1.22684	0.0423423	0.0899729	0.153991	-2.69908	down
MWStz697	(-)-Viburnitol	Others	Alcohol compounds	C6H12O5	3	488-76-6	182228	237689	201121	19731	15789.7	26222.1	1.23486	0.00610219	0.0279369	10.0585	3.33034	up
MWS0559	1,6-anhydro-β-D-glucose	Others	Saccharides	C6H10O5	2	498-07-7	47687.7	62264.4	44340.5	11377.3	13467.2	26863.1	1.1208	0.00994287	0.0360309	2.98395	1.57722	up
MWS00353g	Alpha-Methyl-DL-Phenylalanine	Amino acids and derivatives	Amino acids and derivatives	C10H13NO2	3	1132-26-9	93717.5	110187	87231	6569.61	6072.69	7688.43	1.24399	0.00549651	0.0266671	14.32	3.83996	up
pmn001525	3,5-Digalloylshikimic acid	Phenolic acids	Phenolic acids	C23H26O11	3	95753-52-9	20308	35013.5	12232.1	2446.42	2446.42	2446.42	1.1994	0.0949285	0.156638	9.20441	3.20232	up
Lmsn003409	1-O-Galloyl-6-O-p-Coumaroyl-β-D-glucose	Phenolic acids	Phenolic acids	C22H22O12	3	-	20308	35013.5	12232.1	2446.42	2446.42	2446.42	1.1994	0.0949285	0.156638	9.20441	3.20232	up
pme0143	Methyl (indol-3-yl)acetate	Alkaloids	Plumerane	C11H11NO2	3	1912-33-0	136660	127163	136343	11654	11654	11654	1.24711	0.000653764	0.0101581	11.4458	3.51675	up
mws0463	Hesperetin	Flavonoids	Flavanones	C16H14O6	1	520-33-2	4516.75	4516.75	4516.75	61779.5	60600.3	74040.5	1.24589	0.00493257	0.0251931	0.068986	-3.85755	down
MW0015479	12(13)Ep-9-KODE	Lipids	Free fatty acids	C18H30O4	3	-	593016	653972	646640	63669.5	63669.5	63669.5	1.24689	0.00114413	0.0127534	9.91383	3.30944	up
Lcsn007077	Octyl-Beta-D-Glucopyranoside	Others	Saccharides	C14H28O6	1	29836-26-8	465120	662171	615210	87140.2	87140.2	87140.2	1.23929	0.0141806	0.0440217	6.66551	2.73671	up
Hmln005624	2,4,4'-trihydroxydihydrochalcone	Flavonoids	Chalcones	C15H14O4	3	15097-74-2	48319.2	47086.3	36699.9	6427.57	6427.57	6427.57	1.24212	0.00946426	0.0348597	6.85099	2.77631	up
Sasn005451	Amurensin	Flavonoids	Flavonols	C26H30O12	2	641-94-1	1033.52	1033.52	1033.52	9007.04	36036.5	25836.8	1.20088	0.103176	0.167395	0.0437434	-4.51479	down
pme3207	cis,cis-Muconate	Organic acids	Organic acids	C6H6O4	3	1119-72-8	514308	281981	343053	53241.8	39480.4	28319.3	1.21642	0.0382422	0.0837833	9.41282	3.23463	up
MWSslk092	(-)-Usnic acid	Others	Ketone compounds	C18H16O7	3	125-46-2	11526.4	9119.18	15141.9	837.385	837.385	837.385	1.23973	0.0240062	0.0613059	14.2457	3.83246	up
Lcfn121143	dendrodolideK	Others	Others	C12H20O5	2	-	14726.6	14726.6	14726.6	133428	105765	94775	1.24117	0.0138769	0.0433526	0.132288	-2.91825	down
pme1675	Phosphocreatine	Organic acids	Organic acids	C4H10N3O5P	3	67-07-2	1.1977e+06	1.12752e+06	1.10787e+06	221574	221574	221574	1.24682	0.000871792	0.0111999	5.1647	2.36868	up
Wmhn003276	4,5,8-Trihydroxy-α-tetralone-5-O-[6'-O-(4''-acetoxylbenzoyl)]glucoside	Quinones	Quinones	C25H26O12	3	-	24624.6	24624.6	24624.6	162076	123123	132600	1.24175	0.0103048	0.0367474	0.176817	-2.49967	down
Zbkn002051	2-Hydroxyadipate	Organic acids	Organic acids	C6H10O5	1	-	462732	233436	519036	38083.3	38083.3	38083.3	1.21923	0.0522442	0.103829	10.6364	3.41094	up
Labn007588	hibiscolactone A	Others	Lactones	C15H14O4	3	-	6431.19	9617.23	7862.63	1286.24	1286.24	1286.24	1.23718	0.0184737	0.0520744	6.19664	2.63149	up
WaYn002146	2-(Hydroxymethyl)Phenyl 2-O-Beta-D-Glucopyranosyl-Beta-D-Glucopyranoside	Phenolic acids	Phenolic acids	C19H28O12	2	-	13776.7	16584.6	12403.1	1060.2	1060.2	1060.2	1.24465	0.00858578	0.033158	13.4454	3.74904	up
mws1167	Oxaloacetate	Organic acids	Organic acids	C4H4O5	3	328-42-7	24869.6	37567.8	33293.8	15663.8	16223.8	13458.2	1.1707	0.0402419	0.0868288	2.11114	1.07802	up
pme2380	2-Oxoglutarate	Organic acids	Organic acids	C5H6O5	3	328-50-7	1.5134e+07	1.32288e+07	1.38237e+07	238341	151632	240568	1.24391	0.00160603	0.0144725	66.9052	6.06405	up
Lmyn001220	Mucic acid-1,4-lactone-3-O-gallate	Phenolic acids	Phenolic acids	C13H12O11	3	-	201380	137004	119029	4891.26	4891.26	4891.26	1.24207	0.0275154	0.0674624	31.1722	4.96219	up
Sacn003282	10-hydroxymajoroside	Terpenoids	Monoterpenoids	C17H24O11	3	259753-12-3	4488	4488	4488	47129.6	37256.9	54198.4	1.24179	0.0135934	0.0429141	0.0971534	-3.36359	down
mws1567	Bisdemethoxycurcumin	Phenolic acids	Phenolic acids	C19H16O4	3	33171-05-0	14533.9	13256.9	13311.9	1831.55	1831.55	1831.55	1.24678	0.00123075	0.0130549	7.48052	2.90314	up
Cmrn002205	Bartsioside	Terpenoids	Monoterpenoids	C15H22O8	3	62133-72-6	31273.1	60746.2	37777.8	5410.21	5410.21	5410.21	1.22453	0.0514982	0.103111	7.99705	2.99947	up
pme1654	(-)-Jasmonic acid	Organic acids	Organic acids	C12H18O3	3	77026-92-7	41661.6	41661.6	41661.6	358986	368957	364972	1.2473	8.06538e-05	0.00378677	0.114359	-3.12836	down
mws0715	Phenylacetylglutamine	Amino acids and derivatives	Amino acids and derivatives	C13H16N2O4	3	28047-15-6	14383.1	33863.4	32443	2322.8	2322.8	2322.8	1.21451	0.0593661	0.113213	11.5793	3.53348	up
Lcsn002767	Gly-Leu-Phe	Amino acids and derivatives	Amino acids and derivatives	C17H25N3O4	3	103213-38-3	2.33028e+06	2.30946e+06	2.33506e+06	22115.5	72776.3	95173.7	1.21359	1.39065e-05	0.00162408	36.6969	5.19758	up
Waptn06322	DGMG 18:2(2n isomer)	Lipids	Glycerol ester	C33H58O14	1	-	110776	96241.2	142255	956499	1.2495e+06	466849	1.18803	0.0764726	0.133443	0.130674	-2.93595	down
MWSmce690	Erythorbic acid	Others	Vitamin	C6H8O6	1	89-65-6	9057.96	9057.96	9057.96	97899.3	128914	138825	1.24312	0.011728	0.0392493	0.0743189	-3.75013	down
Lmgn000219	Succinate semialdehyde	Organic acids	Organic acids	C4H6O3	3	692-29-5	74812.7	77835.2	74562.9	5371.33	5371.33	5371.33	1.24727	0.000223276	0.00617287	14.1002	3.81764	up
Labn004065	4-Hydroxybenzoyl acetyl glucoside	Phenolic acids	Phenolic acids	C15H18O9	3	-	31232.7	37750.5	36452.7	5642.82	5642.82	5642.82	1.24481	0.00452733	0.0241445	6.22832	2.63884	up
Hmmn003964	7-Deoxyloganate	Terpenoids	Monoterpenoids	C16H24O9	2	22487-36-1	6379.9	6379.9	6379.9	192707	105922	165414	1.23934	0.0285741	0.0690495	0.0412455	-4.59962	down
mws1429	(+/-)-6-Hydroxy-3-oxo-alpha-ionol	Terpenoids	Monoterpenoids	C13H20O3	3	189351-15-3	336140	417869	441382	33234.3	33234.3	33234.3	1.24454	0.00753889	0.0311772	11.9895	3.5837	up
Lmfn003035	6-O-p-Coumaroyl-β-D-glucose	Phenolic acids	Phenolic acids	C15H18O8	1	114297-65-3	1.15932e+06	1.28901e+06	1.01333e+06	202666	202666	202666	1.24331	0.00693504	0.0295147	5.69355	2.50933	up
Lcfn121169	(R)-4-O-beta-D-glucopyranosyl-4-hydroxy-2-pentanone	Others	Ketone compounds	C11H20O7	1	-	1.11398e+06	1.64744e+06	1.85459e+06	165512	160154	208932	1.231	0.0248273	0.0628424	8.63457	3.11012	up
Lcgn000236	Dihydrodehydrodiconiferyl alcohol-4,9-di-O-β-D-glucopyranoside	Lignans and Coumarins	Lignans	C32H44O16	3	-	1866.54	1866.54	1866.54	25888.9	28625.6	9332.72	1.19217	0.0843423	0.143593	0.0877036	-3.51122	down
Lcsn004327	(Indol-3-yl)acetyl-L-aspartate	Alkaloids	Plumerane	C14H14N2O5	3	2456-73-7	363455	359328	322282	29120	29120	29120	1.24673	0.00167739	0.0146655	11.9627	3.58048	up
Lmhn003689	p-Coumaroylferuloyltartaric acid	Phenolic acids	Phenolic acids	C23H20O11	3	-	1182.83	1182.83	1182.83	12807.5	14409.3	18012.3	1.24343	0.0120497	0.0397206	0.0784557	-3.67198	down
Safn004850	3'-O-β-Glucopyranosyl plumbagic acid methyl ester	Phenolic acids	Phenolic acids	C18H24O10	2	-	35664.7	14827.1	48663.4	2965.43	2965.43	2965.43	1.19159	0.0926225	0.153943	11.1457	3.47841	up
pme1987	L-Alanine	Amino acids and derivatives	Amino acids and derivatives	C3H7NO2	3	56-41-7	649.94	649.94	649.94	3249.7	6733.07	8352.5	1.206	0.0682832	0.122091	0.106343	-3.23321	down
Hmhn000927	Phloroglucinol-1-O-β-D-glucopyranoside	Others	Others	C12H16O8	2	-	79340.2	67202.2	75100	28647.1	41565.4	30054.8	1.18975	0.0018581	0.0150742	2.21052	1.14438	up
Lmfn002465	1,2,4-Trihydroxynaphthalene-1,4-di-glucoside (Lawsoniaside)	Others	Others	C22H28O13	3	116964-02-4	5756.27	5756.27	5756.27	28795.8	28781.4	55091.4	1.21359	0.0683187	0.122091	0.153271	-2.70585	down
MWSmce686	(R)-3-(3,4-Dihydroxyphenyl)lactate	Phenolic acids	Phenolic acids	C9H10O5	3	76822-21-4	1.20193e+06	1.29855e+06	1.03145e+06	141150	141150	141150	1.24478	0.00563068	0.0268892	8.34081	3.06019	up
pmb2786	9(S)-HOT*	Lipids	Free fatty acids	C18H30O3	1	89886-42-0	260408	144939	268789	13938.9	13938.9	13938.9	1.23422	0.0341149	0.0775982	16.1212	4.01088	up
Zmyn002323	2-Hydroxyphenylacetate	Phenolic acids	Phenolic acids	C8H8O3	3	614-75-5	120967	116154	109787	9933.46	9933.46	9933.46	1.24701	0.000936999	0.0116058	11.6411	3.54115	up
Lmqn000351	Rutinose	Others	Saccharides	C12H22O10	3	90-74-4	21340.3	24623.2	13231.8	1996.48	1996.48	1996.48	1.23038	0.0345581	0.077694	9.88328	3.30499	up
Lcsn000644	Goshonoside F3	Terpenoids	Ditepenoids	C32H52O13	3	90851-26-6	1.56079e+06	1.70221e+06	1.93014e+06	161077	161077	161077	1.24567	0.00466375	0.0243133	10.7467	3.42582	up
pme3514	Morin*	Flavonoids	Flavonols	C15H10O7	1	480-16-0	20484.8	20484.8	20484.8	281968	312611	248344	1.24575	0.00503775	0.0254209	0.0729063	-3.77781	down
pmf0516	Mangiferin	Flavonoids	Other Flavonoids	C19H18O11	3	4773-96-0	54640.5	62951.3	58962	10080.7	10080.7	10080.7	1.24599	0.00241238	0.0169675	5.838	2.54547	up
Jmwn002057	2-(3-β-D-glucopyranosyloxy-4-hydroxyphenyl)ethanol-1-O-β-D-glucopyranoside	Others	Alcohol compounds	C20H30O13	3	-	2443.05	2443.05	2443.05	61298.1	26446.2	17597.3	1.19783	0.133994	0.206485	0.0695752	-3.84528	down
ZbBn002246	3-acetyl-ShikimicAcid	Organic acids	Organic acids	C9H12O6	3	-	108018	64830.3	86800.9	11074.4	11074.4	11074.4	1.23438	0.0262195	0.065238	7.81531	2.9663	up
Lmtn000940	1-O-(3,4-Dihydroxy-5-methoxy-benzoyl)-glucoside	Phenolic acids	Phenolic acids	C14H18O10	2	-	14623.5	14623.5	14623.5	146134	169538	122883	1.2433	0.0103179	0.0367474	0.100034	-3.32144	down
Lmrn002746	2-Hydroxy-4-methylpentanoic acid	Organic acids	Organic acids	C6H12O3	3	498-36-2	324075	341548	325791	63916.8	87280.6	71984.4	1.23798	1.21966e-05	0.00162408	4.44218	2.15127	up
Wchn001739	3-O-Galloyl-β-D-Glucose	Phenolic acids	Phenolic acids	C13H16O10	1	-	240600	295961	277466	1.64142e+06	1.89782e+06	1.36575e+06	1.23755	0.011753	0.0392493	0.165959	-2.5911	down
Wasyqn1528	7-Caffeoylsedoheptulose	Phenolic acids	Phenolic acids	C16H20O10	2	-	79055.6	79055.6	79055.6	2.97369e+06	4.45305e+06	3.02868e+06	1.24432	0.0196172	0.05375	0.0226836	-5.46221	down
Wasn003200	O-Feruloylgalactarate	Phenolic acids	Phenolic acids	C16H18O11	1	-	1.49182e+06	858629	864278	327098	231884	373773	1.16625	0.0634619	0.116896	3.44649	1.78513	up
Wafn003070	Hydroxyferulic acid glucoside	Phenolic acids	Phenolic acids	C16H20O10	2	-	9.51804e+06	5.48535e+06	7.48977e+06	2.53696e+06	1.39172e+06	2.05649e+06	1.1746	0.0338404	0.077253	3.75815	1.91002	up
mws1013	Esculetin	Lignans and Coumarins	Coumarins	C9H6O4	3	305-01-1	142406	142406	142406	731885	819663	712032	1.24569	0.00290576	0.0189284	0.188736	-2.40556	down
MEDP1667	Phe-Glu	Amino acids and derivatives	Amino acids and derivatives	C14H18N2O5	3	3617-45-6	1.22353e+06	4.52654e+06	1.93563e+06	244706	244706	244706	1.17776	0.147249	0.223223	10.4693	3.38809	up
Lacn005887	Noricariside	Flavonoids	Flavonols	C26H30O12	3	-	213801	129821	517487	25964.2	25964.2	25964.2	1.17314	0.156901	0.233911	11.0551	3.46664	up
pme2362	(S)-Mandelate	Phenolic acids	Phenolic acids	C8H8O3	3	90-64-2	254924	191918	261821	32064.6	32064.6	32064.6	1.24117	0.0116607	0.0392013	7.36703	2.88108	up
Cmsn002383	(7S,8S-Threo-3',4,7,9-tetrahydroxy-3-methoxy-8-O-4'-neolignan-9'-O-rhamnoside	Lignans and Coumarins	Lignans	C25H34O11	3	-	26108.3	26108.3	26108.3	151180	157204	136874	1.24596	0.00242088	0.0169799	0.175909	-2.5071	down
Safn001423	S-(2-Carboxypropyl)glutathione	Amino acids and derivatives	Amino acids and derivatives	C14H23N3O8S	2	-	69259.3	141831	196782	13851.9	13851.9	13851.9	1.20094	0.0805699	0.138387	9.8151	3.295	up
Lmsn003297	2',3,4,4',6'-Peptahydroxychalcone 4'-O-glucoside*	Flavonoids	Chalcones	C21H22O11	2	-	416046	331856	272370	615373	803845	810160	1.16371	0.00927683	0.0344726	0.457649	-1.12769	down
Lahn005567	Eriodictyol isovaleryl apiosyl glucoside	Flavonoids	Flavanones	C31H38O16	2	-	3023.76	3023.76	3023.76	15118.8	17102.5	22855.5	1.23572	0.0221317	0.0582924	0.164703	-2.60206	down
Labn002576	Benzyl alcohol rhamnosyl glucosyl glucoside	Phenolic acids	Phenolic acids	C25H38O15	2	-	9011.53	9348.64	8625.73	1182.49	1182.49	1182.49	1.247	0.00071379	0.0104496	7.6071	2.92735	up
Hmqn004825	Rabdosia acid A*	Lipids	Free fatty acids	C18H30O3	3	-	367905	249528	421904	6215.11	6215.11	6215.11	1.24352	0.0216607	0.057594	55.7425	5.80071	up
Lmdn004261	6-O-Feruloylajugol	Terpenoids	Monoterpenoids	C25H32O12	3	-	2736.57	2736.57	2736.57	23822.8	14680.9	21080.9	1.23385	0.0241149	0.0614588	0.137783	-2.85953	down
Wayn000504	Malic acid-1-O-diglucoside	Organic acids	Organic acids	C16H26O15	1	-	181764	125716	7507.98	1501.6	1501.6	1501.6	1.08936	0.181463	0.261575	69.923	6.12769	up
MWStz373	Gardoside	Terpenoids	Monoterpenoids	C16H22O10	2	54835-76-6	821604	1.24505e+06	538033	107607	107607	107607	1.21321	0.0658215	0.119667	8.06856	3.01231	up
Sasn001919	4-Hydroxy-2-quinolinecarboxylic acid	Alkaloids	Alkaloids	C10H7NO3	1	13593-94-7	87368.3	40809.1	27001.6	2437.45	2437.45	2437.45	1.21438	0.114223	0.18146	21.2215	4.40746	up
Wbjp005803	5-((1E,3Z)-3-((3,4-dihydroxyphenethyl)imino)-3-hydroxyprop-1-en-1-yl)-2-(4-hydroxy-3-methoxyphenyl)-N-(4-hydroxyphenethyl)-7-methoxy-2,3-dihydrobenzofuran-3-carbimidic acid	Alkaloids	Alkaloids	C36H36N2O9	1	-	195251	163323	126194	25553.8	6417.81	23614.9	1.15733	0.0129866	0.0419155	8.72097	3.12449	up
Lcfp121039	Hexaethyleneglycol	Others	Alcohol compounds	C12H26O7	1	2615-15-8	257247	149279	172002	23064.7	23064.7	23064.7	1.23253	0.0354857	0.0794955	8.36094	3.06367	up
Lmbn005443	13-OxoODE*	Lipids	Free fatty acids	C18H30O3	1	54739-30-9	254053	127685	232028	28124.4	34775	30415.5	1.21199	0.0466247	0.0964404	6.57735	2.71751	up
Lmrn001951	2-Hydroxy-3-(4-Hydroxyphenyl)Propanoic Acid*	Phenolic acids	Phenolic acids	C9H10O4	1	23508-35-2	5.32604e+06	5.73246e+06	5.46206e+06	273830	286459	351406	1.24549	0.000333194	0.00744264	18.1207	4.17957	up
mws0254	L-Histidine	Amino acids and derivatives	Amino acids and derivatives	C6H9N3O2	1	71-00-1	9.73862e+06	7.23779e+06	5.61633e+06	596172	736485	493958	1.23218	0.0283621	0.0689428	12.3686	3.62861	up
MWS5209	N-Methyl-α-aminoisobutyric acid	Amino acids and derivatives	Amino acids and derivatives	C5H11NO2	1	2566-34-9	6.1698e+06	6.0908e+06	5.71162e+06	1.71756e+06	2.26592e+06	2.30022e+06	1.2266	0.000131511	0.00482196	2.86013	1.51608	up
Waln009920	1-(2,3-dihydroxypropoxy)-3-(((2-(dimethylamino)ethoxy)(hydroxy)phosphoryl)oxy)propan-2-yl (8E,11Z,14Z)-octadeca-8,11,14-trienoate	Lipids	LPE	C28H52NO9P	1	-	2.06053e+06	832826	1.03625e+06	2.75906e+06	2.37587e+06	4.74846e+06	1.01092	0.0961699	0.158375	0.397597	-1.33062	down
Wcdp010162	1-Monolinolenoyl-Rac-Glycerol*	Lipids	Glycerol ester	C21H36O4	1	18465-99-1	4.73325e+07	4.60262e+07	3.84164e+07	5.07943e+06	5.50504e+06	9.43924e+06	1.21987	0.00137749	0.0136808	6.58095	2.7183	up
